# Supplementary material for: Brain DNA Methylation Atlas of AppNL‐G‐F Alzheimer's Disease Model Mice Across Age and Region Reveals Choline‐Induced Resilience
Source: Aging Cell. 2025 Oct 13;24(11):e70241. doi: 10.1111/acel.70241 (PMC12611327; doi:10.1111/acel.70241)
Supplement: Supplementary file 2 — File S1: Human vs Mouse Overlap and GO. [file ACEL-24-e70241-s002.xlsx]

## Sheet: Cortex
2752 common elements in "Mouse" and "Human":				GO:ID	Term	adjusted_p_value	negative_log10_of_adjusted_p_value
KIAA1191				GO:0022008	neurogenesis	1.22218e-55	54.9129
KIAA0513				GO:0048666	neuron development	3.49419e-37	36.4567
KIAA0319L		Total Human DMGs	6327	GO:0031175	neuron projection development	3.57855e-30	29.4463
AAK1		Overlap	2752	GO:0061564	axon development	3.50707e-22	21.4551
AAR2		Percent	43.4961	GO:0048870	cell motility	5.01632e-21	20.2996
AARS2				GO:0042981	regulation of apoptotic process	1.40073e-19	18.8536
AASDHPPT				GO:0099537	trans-synaptic signaling	1.5621e-16	15.8063
AATK				GO:0000785	chromatin	8.43989e-45	44.0737
ABAT				GO:0045202	synapse	2.87132e-36	35.5419
ABCA1				GO:0005667	transcription regulator complex	8.17761e-14	13.0874
ABCA3				GO:0035102	PRC1 complex	7.16992e-05	4.14449
ABCB9				GO:0002116	semaphorin receptor complex	0.000904955	3.04337
ABCC8
ABCG1
ABCG4
ABCG8
ABHD15
ABHD17C
ABHD8
ABI3
ABLIM2
ABT1
ABTB1
ABTB2
ACADS
ACAN
ACAP1
ACAP2
ACAP3
ACBD4
ACOT7
ACP5
ACRBP
ACSF3
ACSL3
ACSL5
ACSL6
ACSS1
ACTG1
ACTL6B
ACTN4
ACTR1B
ACVR2B
ACVRL1
ADAM10
ADAM22
ADAM23
ADAM8
ADAMTS2
ADAMTS4
ADAMTS7
ADAMTS8
ADAMTSL4
ADAP1
ADAP2
ADAR
ADARB1
ADAT2
ADCK5
ADCY1
ADCY3
ADCY5
ADCY9
ADHFE1
ADM
ADO
ADORA1
ADORA2A
ADORA2B
ADRA2A
ADRM1
ADTRP
AFAP1L2
AFF1
AFF2
AGAP2
AGBL2
AGPAT1
AGRN
AGRP
AGTPBP1
AGTRAP
AHCTF1
AHCY
AIF1L
AIFM2
AIPL1
AKAP5
AKNA
AKT1
AKT3
ALAS1
ALDH16A1
ALG12
ALG3
ALK
ALOX12
ALOX12B
ALPP
ALX4
ALYREF
AMER1
AMER2
AMIGO1
AMIGO3
AMN
AMOTL1
AMZ1
ANAPC11
ANG
ANGPTL1
ANGPTL2
ANGPTL4
ANK1
ANKLE2
ANKRD13B
ANKRD13D
ANKRD27
ANKRD40
ANKRD44
ANKRD66
ANKS6
ANKZF1
ANO8
ANP32E
ANPEP
AP1B1
AP1G2
AP2M1
AP3M2
AP4M1
AP5B1
AP5M1
AP5Z1
APC
APC2
APEH
API5
APOL6
APP
APRT
AQP2
AQP3
AQP5
AQP6
AQP7
ARC
ARF1
ARF6
ARFGEF1
ARFIP1
ARGLU1
ARHGAP29
ARHGAP40
ARHGAP9
ARHGDIG
ARHGEF10L
ARHGEF15
ARHGEF16
ARHGEF17
ARHGEF2
ARID1A
ARID2
ARID3A
ARID3B
ARID4B
ARL10
ARL13B
ARL15
ARL3
ARL6IP4
ARL6IP5
ARL8A
ARMC5
ARMC7
ARMC9
ARNT2
ARPC2
ARPC5L
ARSA
ARSI
ARSJ
ARTN
ASB1
ASB16
ASCL1
ASCL2
ASCL4
ASCL5
ASF1B
ASIC1
ASIC4
ASNSD1
ASPDH
ASTE1
ATCAY
ATF4
ATF6B
ATG4B
ATG9A
ATOH1
ATOH7
ATP10A
ATP13A1
ATP13A2
ATP1A1
ATP1A3
ATP1B2
ATP2B3
ATP2B4
ATP6V0A1
ATP6V0D1
ATP6V1H
ATP8B2
ATP9A
ATXN1
ATXN7L3B
AUNIP
AURKA
AURKAIP1
AVP
AVPI1
AXIN2
B3GALNT1
B3GALT4
B3GALT6
B3GNT6
B3GNT9
B4GALNT4
B4GALT1
B4GALT2
B4GALT6
BACE1
BACE2
BACH1
BACH2
BAD
BAG4
BAZ2A
BBC3
BBX
BCAN
BCAR1
BCAR3
BCAT2
BCDIN3D
BCL11A
BCL2L1
BCL2L11
BCL3
BCL7C
BCL9L
BCR
BCS1L
BDKRB1
BECN1
BEST2
BHLHE22
BICD1
BIN3
BIRC6
BLCAP
BMF
BMI1
BMP1
BMPER
BNC1
BOD1L2
BRAF
BRD2
BRD9
BRICD5
BRMS1L
BSX
BTBD17
BTBD3
BTD
BTG1
BTG3
BTN2A2
BTNL2
C1QB
C1QC
C1QL1
C1QL2
C1QL3
C1QL4
C1QTNF2
C1QTNF7
C2CD2
C3
C5AR2
KIAA1522
CACHD1
CACNA1B
CACNA1C
CACNA1G
CACNA1S
CACNA2D1
CACNB1
CACNB3
CACNB4
CACNG7
CACUL1
CACYBP
CAD
CADM1
CALM1
CALM3
CALN1
CAMK2B
CAMK2G
CAMK2N1
CAMK2N2
CAMKK1
CAMSAP2
CAND2
CANT1
CANX
CAP2
CAPN10
CAPN15
CA10
CA4
CARD10
CARHSP1
CARNS1
CASC3
CASD1
CASKIN1
CBFA2T2
CBFB
CBLN3
CBX1
CBX2
CBX4
CBX7
CBX8
CCBE1
CCDC124
CCDC17
CCDC3
CCDC47
CCDC85C
CCDC88A
CCDC97
CCER2
CCK
CCM2
CCM2L
CCND1
CCND2
CCNDBP1
CCNE2
CCNF
CCNL2
CCSAP
CD276
CD47
CD79B
CDC14B
CDC20
CDC37
CDC42EP5
CDCA4
CDCA7L
CDH1
CDH11
CDH16
CDH23
CDH24
CDH3
CDH8
CDHR2
CDK1
CDK14
CDK2
CDK2AP1
CDK5R2
CDKN1A
CDKN1C
CDO1
CDT1
CDX1
CDX2
CEBPA
CEBPB
CELF3
CELF4
CELSR2
CELSR3
CENPA
CENPB
CENPM
CENPN
CENPQ
CEP104
CEP170B
CEP192
CEPT1
CERKL
CERS2
CFD
CFL1
CFL2
CGGBP1
CGNL1
CH25H
CHD2
CHD3
CHD4
CHD5
CHIC1
CHKA
CHN1
CHP1
CHPF
CHPF2
CHRD
CHRM4
CHRNE
CHST11
CHST14
CHST2
CHST8
CHSY1
CHSY3
CIB2
CILP2
CIRBP
CKB
CKM
CLDN14
CLDN5
CLDN6
CLDN7
CLEC10A
CLHC1
CLIC1
CLK3
CLK4
CLMN
CLN5
CLTB
CLU
CMTM6
CMTM7
CMTR2
CNGA4
CNN1
CNN2
CNNM2
CNNM4
CNOT7
CNP
CNTFR
CNTLN
CNTN2
COBL
COG3
COG8
COL13A1
COL15A1
COL16A1
COL5A1
COL6A1
COLEC12
COMMD2
COMMD3
COMP
COMTD1
COPS4
COPS7B
COQ10A
COQ6
COQ7
COQ9
CORIN
CORO1A
CORO1C
COTL1
COX14
COX7A2L
CPEB4
CPLX1
CPLX2
CPNE9
CPSF1
CPSF2
CPSF4L
CPSF6
CPT1B
CPT2
CRAT
CREB5
CREG1
CRELD2
CRIM1
CRIP1
CRIP2
CRK
CRLF1
CRMP1
CRTC2
CRTC3
CRX
CRY2
CRYBA4
CS
CSF3R
CSK
CSMD2
CSNK1E
CSNK1G2
CSTF1
CTBP1
CTDP1
CTDSPL
CTF1
CTPS2
CTRB2
CTRL
CTSH
CTSZ
CTU1
CTU2
CTXN1
CUEDC2
CUL1
CUL7
CUL9
CUX1
CUX2
CX3CL1
CXCL12
CXCL16
CYB561
CYB561D2
CYB5D2
CYB5R3
CYB5R4
CYBRD1
CYP1A1
CYP26A1
CYP26B1
CYP26C1
CYP2S1
CYP2W1
CYP46A1
CYTH2
CYTH4
DDX3X
D2HGDH
DACT3
DAG1
DAP
DAPK1
DAPK3
DAZAP2
DBN1
DBNDD2
DBP
DBX1
DCAF15
DCLK3
DCLRE1A
DCST1
DCTN2
DCXR
DDAH2
DDHD1
DDOST
DDR1
DDX39B
DDX42
DDX51
DEAF1
DEFB124
DENND1C
DENND2A
DENND2D
DENR
DERL3
DES
DFFB
DGAT1
DGAT2
DGKA
DGKI
DGKZ
DHH
DHX16
DHX29
DIP2A
DIRAS1
DIRAS2
DKKL1
DLGAP2
DLGAP3
DLL1
DLL4
DLX1
DLX2
DLX3
DLX4
DLX6
DMAP1
DMPK
DMTN
DMXL2
DNAH9
DNAJB1
DNAJB2
DNAJC22
DNAJC5
DNAJC9
DNALI1
DNASE1L2
DNLZ
DNM2
DNMT3A
DNMT3B
DNPH1
DOC2A
DOCK6
DOCK8
DOK4
DOT1L
DPF1
DPF3
DPYSL3
DPYSL4
DQX1
DRAM2
DRAXIN
DRD2
DRD4
DRD5
DSCAML1
DSEL
DTX1
DUOX1
DUOXA1
DUS3L
DUSP1
DUSP14
DUSP5
DUSP6
DUSP7
DUSP8
DYNC1H1
DYNC1LI2
DYRK2
DZIP1L
E2F4
KRTAP10-6
KRTAP4-5
EBF3
EBNA1BP2
ECEL1
EDA2R
EDN3
EED
EEF1A2
EEF1D
EFHD2
EFNA2
EFNA3
EFNA4
EFNB2
EFS
EGFL7
EGLN2
EGLN3
EGR1
EGR2
EGR3
EGR4
EHBP1L1
EHMT1
EHMT2
EI24
EID2B
EIF2AK3
EIF2AK4
EIF3B
EIF4A2
EIF4A3
EIF4E2
EIF4EBP3
EIF4G1
EIF5A
EIF6
ELF2
ELFN1
ELK4
ELL2
ELL3
ELN
ELOF1
EML1
EML2
EML3
EMX1
EMX2
EN1
EN2
ENC1
ENDOD1
ENGASE
ENHO
ENKUR
ENO1
ENOPH1
ENOX1
EOGT
EPC1
EPHA10
EPHA2
EPHA4
EPHB1
EPHB3
EPHX4
EPM2A
EPS15
EPS8
EPS8L2
EPS8L3
ERBB2
ERF
ERLIN2
ERN1
ERP27
ERRFI1
ESRP1
ETNPPL
ETS2
ETV2
ETV5
EVA1B
EVA1C
EVI5
EVL
EVX2
EXD1
EXO5
EXOC3L1
EXOC3L4
EXOC5
EXOC8
EXOG
EXT1
EXT2
EXTL1
EZR
F11R
F2RL1
F2RL3
F3
FABP12
FADD
FAM107A
FAM110A
FAM124A
FAM131B
FAM136A
FAM163B
FAM169A
FAM171A1
FAM171A2
FAM174B
FAM187B
FAM193B
FAM20A
FAM20B
FAM20C
FAM210A
FAM217B
FAM50B
FAM83A
FAM83D
FAM83E
FAM83H
FASN
FASTKD5
FAT1
FAT4
FAXC
FBLN1
FBN1
FBP2
FBRSL1
FBXL14
FBXL16
FBXL19
FBXL20
FBXL22
FBXL5
FBXL6
FBXL8
FBXO17
FBXO2
FBXO21
FBXO22
FBXO28
FBXO31
FBXO34
FBXO41
FBXO44
FBXW4
FCGRT
FERMT2
FERMT3
FES
FEV
FEZF2
FGD5
FGF11
FGF3
FGF4
FGFR3
FGFR4
FGFRL1
FHOD1
FIBCD1
FKBP11
FKBP1B
FKBP4
FKRP
FLCN
FLG2
FLI1
FLII
FLNC
FLOT1
FLOT2
FLT1
FLT4
FLYWCH1
FMNL1
FNDC9
FNIP1
FOSB
FOSL2
FOXA3
FOXB2
FOXC1
FOXC2
FOXD1
FOXD4L1
FOXF2
FOXJ1
FOXK1
FOXK2
FOXL1
FOXN4
FOXO1
FOXO3
FOXO4
FOXP2
FOXR1
FOXRED1
FOXRED2
FOXS1
FRAT2
FRMD8
FSCN1
FSCN2
FST
FSTL1
FTSJ1
FURIN
FXN
FYCO1
FZD10
FZD2
FZD9
G2E3
G6PC3
GAB2
GABBR1
GABBR2
GABRA1
GABRA5
GABRE
GAD1
GADD45A
GAL
GAL3ST4
GALE
GALNT1
GALNT12
GALNT16
GALNT18
GALNT2
GALNT6
GALNT7
GALNT9
GALR3
GAMT
GAS2L1
GAS8
GATA2
GATA3
GATA4
GATA5
GATA6
GATM
GBX2
GCAT
GCDH
GCFC2
GCH1
GDNF
GDPD2
GET4
GFER
GFI1
GFOD1
GGA1
GGN
GGPS1
GGT5
GHITM
GIGYF1
GIPC2
GIPC3
GIT1
GJA3
GJB2
GJB3
GJC2
GLE1
GLI2
GLI3
GLOD4
GLTP
GLTPD2
GLUL
PAGR1
GMIP
GNA11
GNA14
GNA15
GNAI2
GNAS
GNB1
GNG10
GNG13
GNG4
GNG7
GNGT2
GNPTG
GOLGA5
GOT1
GOT2
GP1BA
GP1BB
GP5
GPC2
GPHA2
GPN2
GPR12
GPR137
GPR139
GPR142
GPR153
GPR162
GPR176
GPR183
GPR37L1
GPR88
GPRC5C
GPRIN1
GPS1
GPSM2
GPSM3
GPX4
GRAMD1B
GRAMD4
GRB14
GRB7
GRHL3
GRHPR
GRID1
GRIK2
GRIK3
GRIK5
GRIN2A
GRIN3B
GRIPAP1
GRK1
GRM1
GRM4
GRN
GRTP1
GRWD1
GSC
GSC2
GSDMD
GSE1
GSK3A
GTF3C1
GTPBP3
GUCA1A
GUCY2D
GYPC
HLA-DMA
HLA-DMB
HLA-DOA
HACL1
HADH
HAMP
HAND2
HAUS5
HBP1
HBS1L
HCFC2
HCN2
HCN3
HECA
HEG1
HELT
HERC1
HES3
HEXIM1
HEYL
HGSNAT
HIC1
HILPDA
HINT1
HINT2
HIRA
HIRIP3
HMCES
HMOX2
HMX2
HNF1A
HNRNPA2B1
HNRNPAB
HNRNPDL
HNRNPF
HNRNPH1
HOMER1
HOMER2
HOMER3
HOOK3
HOXA10
HOXA13
HOXA2
HOXA3
HOXA4
HOXA5
HOXA6
HOXA9
HOXB1
HOXB2
HOXB4
HOXB5
HOXB6
HOXB9
HOXC10
HOXC12
HOXC4
HOXC8
HOXC9
HOXD1
HOXD10
HOXD11
HOXD12
HOXD13
HOXD4
HPCA
HPCAL1
HPN
HPS4
HR
HRC
HRCT1
HS2ST1
HS3ST3B1
HS3ST4
HS6ST1
HS6ST2
HS6ST3
HSBP1
HSF4
HSPA12A
HSPA1B
HSPG2
HTR2A
HTR6
HTRA1
HTRA2
HUNK
HYKK
HYLS1
IAH1
IBA57
ICMT
ID2
ID3
IER2
IER3
IFFO1
IFFO2
IFITM3
IFITM1
IFT140
IFT172
IFT27
IFT81
IGDCC3
IGF2
IGF2BP2
IGF2BP3
IGFBP2
IGFBP4
IGFN1
IGSF21
IGSF3
IGSF9B
IKZF2
IL17C
IL17D
IL17RA
ILDR1
INCA1
INCENP
INF2
INHA
INHBA
INHBB
INHBE
INO80E
INPP5A
INPP5J
INPP5K
INTS1
IP6K1
IPO13
IRF1
IRF2BP1
IRF2BP2
IRF4
IRF5
IRF7
IRF8
IRS2
IRX1
IRX2
IRX5
ISG15
ISL1
ISL2
ISM2
ISYNA1
ITGA2B
ITGA3
ITGA7
ITGA9
ITGB4
ITM2B
ITPKA
ITPRIPL2
IVNS1ABP
JAG2
JAM2
JAZF1
JPH3
JUNB
KANK2
KANK4
KANSL3
KAZN
KBTBD11
KBTBD3
KCNA2
KCNA3
KCNA5
KCNA6
KCNC1
KCNC4
KCND2
KCNE1
KCNG1
KCNH2
KCNH3
KCNH5
KCNH7
KCNIP4
KCNJ10
KCNJ15
KCNJ4
KCNJ6
KCNK15
KCNK3
KCNK9
KCNMA1
KCNN1
KCNN4
KCNQ4
KCNQ5
KCNS1
KCNS2
KCTD1
KCTD11
KCTD12
KCTD15
KDELR3
KDM2A
KDM2B
KDM5B
KDM6A
KDM6B
KHDRBS3
KHNYN
KHSRP
KIF13A
KIF17
KIF18A
KIF1C
KIF21B
KIF22
KIF27
KIF2A
KIF3A
KIF3B
KIF5A
KIF7
KIFC3
KIN
KIRREL2
KIRREL3
KL
KLF10
KLF15
KLF16
KLF3
KLF6
KLF7
KLF9
KLHDC3
KLHDC8A
KLHL25
KLHL28
KLHL29
KLHL35
KLHL40
KLHL42
KPNA1
KRI1
KRT10
KRT35
KRT36
KRT8
KSR1
KTN1
L1TD1
LACTB2
LAD1
LALBA
LAMA5
LAMB2
LANCL3
LAT
LBR
LBX1
LBX2
LDB3
LDLRAD2
LDLRAD3
LDLRAP1
LEF1
LEFTY2
LEMD2
LENG8
LEPR
LEPROT
LFNG
LGALS1
LGI3
LGR6
LHFPL2
LHX3
LHX5
LHX8
LHX9
LIMS2
LINGO1
LIPA
LITAF
LLGL1
LLGL2
LMAN1L
LMCD1
LMF2
LMNB2
LMOD1
LMX1A
LMX1B
LOXL1
LPAR5
LPCAT1
LRCH4
LRFN1
LRFN3
LRFN4
LRP11
LRP3
LRRC14
LRRC26
LRRC28
LRRC3
LRRC37B
LRRC59
LRRC7
LRRC8D
LRRK1
LRTM2
LSG1
LSM1
LSM7
LTA
LTB
LTBP2
LTBP3
LTBP4
LTK
LUZP1
LY6G6C
LYL1
LYPD3
LYPD6B
LYPLA2
LYSMD4
LZTS1
LZTS2
MAB21L1
MACF1
MAD2L2
MADCAM1
MAF
MAFA
MAFB
MAFK
MAGED1
MAGED2
MAGEL2
MAGI1
MAL2
MALT1
MAMSTR
MAN1C1
MAP2K5
MAP3K11
MAP3K5
MAP4K4
MAP6
MAP6D1
MAP7D1
MAP7D2
MAPK12
MAPK13
MAPK14
MAPK15
MAPK3
MAPK4
MAPK7
MAPK9
MAPKAPK2
MAPKAPK3
MAPKAPK5
MAPKBP1
MARCKS
MARK1
MARK2
MARS2
MARVELD1
MAST1
MATK
MATN4
MBD6
MBLAC1
MBOAT7
MCAM
MCFD2
MCIDAS
MCM2
MCM4
MCM7
MCMBP
MCOLN1
MCOLN2
MDGA1
MDK
MEA1
MECP2
MED13L
MED15
MED16
MED4
MED8
MEF2D
MEGF11
MEIOB
MEIS1
METAP1D
METTL1
METTL13
METTL15
METTL24
MEX3B
MEX3D
MFHAS1
MFSD3
MGAT1
MGAT4A
MGAT4B
MGLL
MICAL3
MICALL2
MID1IP1
MIDN
MIEF2
MIF4GD
MIPEP
MISP
MKNK2
MLEC
MLF2
MLLT6
MLX
MMEL1
MMP14
MMP15
MMP17
MMP24
MMP9
MMRN2
MN1
MNT
MOB3A
MOB3B
MOGS
MOK
MOSPD3
MOXD1
MPG
MPPED1
MPZ
MREG
MRGBP
MROH6
MRPL28
MRPL36
MRPL39
MRPL4
MRPL43
MRPL52
MRPS16
MRPS24
MRPS31
MS4A4A
MSANTD3
MSH5
MSI1
MSI2
MSL3
MSX1
MTCH1
MTMR2
MTSS1
MTURN
MUC1
MUC3A
MUL1
MVP
MXI1
MYB
MYCBPAP
MYEF2
MYH9
MYL2
MYL7
MYLK2
MYO19
MYO1A
MYO1C
MYO5A
MYO7A
MYOG
MYOZ1
MZB1
N4BP3
NAGPA
NAPA
NAT8L
NAV2
NBEAL2
NBL1
NCAPH2
NCBP2
NCCRP1
NCDN
NCK2
NCOA3
NCOA6
NCOR2
NCS1
NDFIP1
NDN
NDRG3
NDUFA12
NDUFA4L2
NDUFB10
NDUFS2
NDUFS3
NDUFS6
NDUFS8
NDUFV1
NEK2
NEK6
NES
NETO1
NEU1
NEURL1
NEURL1B
NEURL2
NEUROD1
NEUROD2
NEUROD6
NEUROG2
NEXN
NFATC2
NFATC3
NFATC4
NFE2L1
NFIB
NFIC
NFIL3
NFKB2
NFKBIZ
NFU1
NGFR
NHLH1
NHLRC2
NIM1K
NINJ1
NIP7
NIPAL2
NIPAL3
NKG7
NKX1-1
NKX2-1
NKX2-3
NKX2-4
NKX2-5
NKX2-8
NKX3-1
NKX3-2
NKX6-1
NKX6-3
NLGN3
NLRX1
NMD3
NMNAT2
NMNAT3
NMS
NMU
NOC4L
NODAL
NOG
NOLC1
NOP2
NOP56
NOS2
NOTUM
NOVA2
NOXO1
NPAS3
NPC1
NPEPL1
NPHS1
NPPC
NPR2
NPR3
NPTX1
NPTXR
NR1D1
NR2C2
NR2E1
NR2F6
NR3C1
NR3C2
NR4A1
NR4A3
NRARP
NRM
NRN1
NRP2
NRTN
NSFL1C
NSMCE4A
NSUN2
NSUN3
NSUN6
NT5DC2
NTF4
NTN1
NTN5
NTSR1
NUAK1
NUB1
NUDT1
NUFIP2
NUMBL
NUP153
NUP214
NUTF2
NXPH4
OAF
OAS2
OBSL1
OCLN
OFD1
OGFOD2
OGFR
OGFRL1
OGG1
OLFM1
OLFM2
OLFML3
OLIG1
ONECUT2
OPA3
OPN4
ORC2
ORMDL3
OSBPL1A
OSR2
OTOGL
OTX1
OTX2
OVOL2
OXCT1
OXR1
OXSM
OXSR1
P2RX7
P2RY6
PA2G4
PABPN1
PACS2
PACSIN1
PADI1
PADI4
PAFAH1B1
PAK4
PALM
PALM3
PAM
PANK2
PANK3
PAPPA
PARP10
PARP12
PARP14
PARVB
PATL1
PATZ1
PAX2
PAX3
PAX6
PBX2
PBX4
PCBD1
PCBD2
PCBP1
PCBP4
PCDH1
PCDH7
PCDH9
PCDHB3
PCDHGC3
PCED1A
PCGF2
PCGF5
PCGF6
PCNT
PCSK6
PDE10A
PDE2A
PDE3B
PDE6C
PDE6D
PDGFA
PDGFB
PDGFRA
PDIA2
PDLIM2
PDLIM4
PDXK
PDZRN4
PEG10
FRAT1
PELI2
PELI3
PENK
PER1
PER3
PEX10
PEX12
PEX16
PEX3
PEX6
PFDN6
PFKFB4
PFKL
PFN3
PGAP2
PGBD5
PGM1
PGM2
PGM5
PHACTR1
PHC2
PHF1
PHF12
PHF13
PHF20
PHKA1
PHLDA2
PHLDB1
PHLDB3
PHLPP1
PHOX2A
PHTF1
PHTF2
PI16
PI4K2A
PIAS2
PICALM
PICK1
PID1
PIEZO2
PIGS
PIGT
PIGW
PIK3AP1
PIK3CB
PIK3R2
PIM3
PIN1
PIP4K2A
PIP4K2C
PIP5K1C
PIRT
PISD
PITPNA
PITPNM1
PITX1
PKD1
PKDCC
PLA2G4E
PLCD3
PLCG1
PLCL2
PLEC
PLEK2
PLEKHG2
PLEKHG3
PLEKHG4
PLEKHG5
PLEKHH3
PLEKHN1
PLEKHO1
PLEKHS1
PLIN3
PLIN5
PLK2
PLK3
PLK5
PLOD2
PLOD3
PLXNA1
PLXNA2
PLXNA4
PLXNB1
PLXNB2
PLXNC1
PLXND1
PMEL
PMEPA1
PML
PNCK
PNLIP
PNMA2
PNPLA7
PNPO
PODN
PODXL2
POFUT1
POGK
POLA2
POLD2
POLI
POLR2C
POLR2G
POLR2I
POMC
POMP
POMT2
POU4F2
POU4F3
PPAN
PPCS
PPFIA3
PPIF
PPIH
PPM1M
PPP1CB
PPP1R11
PPP1R13L
PPP1R14A
PPP1R15B
PPP1R16B
PPP1R26
PPP1R3C
PPP1R3D
PPP2R1A
PPP2R2C
PPP2R5B
PPT2
PRDM11
PRDM12
PRDM15
PRDM16
PRDM6
PRDM8
PRDX5
PREB
PREX1
PRICKLE2
PRKAG2
PRKCD
PRKCG
PRKCZ
PRKRA
PRMT1
PRMT8
PROCA1
PRPF31
PRPF38B
PRR16
PRR3
PRR5
PRR7
PRRT1
PRRT3
PRRX2
PRSS48
PRSS53
PRSS57
PRSS8
PRTG
PRX
PSD4
PSMB10
PSMB5
PSMB8
PSMC1
PSTPIP1
PTAFR
PTGES2
PTH1R
PTH2
PTK6
PTK7
PTP4A1
PTP4A2
PTPN11
PTPN13
PTPN14
PTPN2
PTPN3
PTPN5
PTPRA
PTPRN2
PTPRU
PURA
PURB
PUSL1
PWP1
PWWP2A
PWWP2B
PXMP4
PYY
RAB11FIP1
RAB11FIP5
RAB12
RAB26
RAB38
RAB40B
RAB4A
RAB6A
RAB6B
RABEP1
RAC3
RAD54L2
RAI1
RAI14
RALGDS
RAMP3
RANBP3
RAP1GAP2
RAP2A
RAP2C
RAPGEF6
RAPGEFL1
RAPSN
RARA
RARG
RASA2
RASAL2
RASAL3
RASD1
RASGEF1B
RASL10A
RASL10B
RASL11B
RASSF5
RAX
RBCK1
RBFOX3
RBM20
RBM24
RBM28
RBM4
RBM4B
RBM7
RBMX
RBMXL3
RBP4
RBPMS
RCAN1
RCAN2
RCC2
RCCD1
RCOR2
RCOR3
RDH13
RDH5
RECQL4
REEP5
RELB
RELT
REM1
REM2
RER1
REST
REXO4
RFFL
RFNG
RFX2
RFX4
RFX8
RGL2
RGMA
RGMB
RGS11
RGS7BP
RGS9BP
RHBDF1
RHOB
RHOF
RHPN1
RIBC2
RIMKLB
RIMS1
RING1
RINT1
RIPK3
RMND1
RMND5B
RND2
RND3
RNF130
RNF144A
RNF145
RNF149
RNF157
RNF166
RNF169
RNF170
RNF19A
RNF19B
RNF2
RNF207
[truncated: 753 more rows]

## Sheet: Hippocampus
2767 common elements in "Mouse" and "Human":				GO:ID	Term	adjusted_p_value	negative_log10_of_adjusted_p_value
C17orf49				GO:0022008	neurogenesis	1.26621e-55	54.8975
C4orf19				GO:0000785	chromatin	7.87202e-45	44.1039
C19orf12		Total Human DMGs	6327	GO:0045202	synapse	6.86024e-36	35.1637
C2orf88		Overlap	2767	GO:1990837	sequence-specific double-stranded DNA binding	1.79578e-29	28.7457
C22orf23		Percent	43.7332	GO:0140110	transcription regulator activity	1.97322e-28	27.7048
C19orf33				GO:0061564	axon development	5.0521e-22	21.2965
C1orf52				GO:0006915	apoptotic process	1.31386e-19	18.8814
KIAA1191
C18orf54
C11orf54
C17orf99
KIAA0513
C20orf96
KIAA0319L
AAK1
AAR2
AARS2
AASDHPPT
AATK
ABAT
ABCA1
ABCA3
ABCB9
ABCC8
ABCG1
ABCG4
ABCG8
ABHD15
ABHD17C
ABHD8
ABI3
ABLIM2
ABT1
ABTB1
ABTB2
ACADS
ACAN
ACAP1
ACAP2
ACAP3
ACBD4
ACOT7
ACP5
ACRBP
ACSF3
ACSL3
ACSL5
ACSL6
ACSS1
ACTG1
ACTL6B
ACTN4
ACTR1B
ACVR2B
ACVRL1
ADAM10
ADAM22
ADAM23
ADAM8
ADAMTS2
ADAMTS4
ADAMTS7
ADAMTS8
ADAMTSL4
ADAP1
ADAP2
ADAR
ADARB1
ADAT2
ADCK5
ADCY1
ADCY3
ADCY5
ADCY9
ADHFE1
ADM
ADO
ADORA1
ADORA2A
ADORA2B
ADRA2A
ADRM1
ADTRP
AFAP1L2
AFF1
AFF2
AGAP2
AGBL2
AGPAT1
AGRN
AGRP
AGTPBP1
AGTRAP
AHCTF1
AHCY
AIF1L
AIFM2
AIPL1
AKAP5
AKNA
AKT1
AKT3
ALAS1
ALDH16A1
ALG12
ALG3
ALK
ALOX12
ALOX12B
ALPP
ALX4
ALYREF
AMER1
AMER2
AMIGO1
AMIGO3
AMN
AMOTL1
AMZ1
ANAPC11
ANG
ANGPTL1
ANGPTL2
ANGPTL4
ANK1
ANKLE2
ANKRD13B
ANKRD13D
ANKRD27
ANKRD40
ANKRD44
ANKRD66
ANKS6
ANKZF1
ANO8
ANP32E
ANPEP
AP1B1
AP1G2
AP2M1
AP3M2
AP4M1
AP5B1
AP5M1
AP5Z1
APC
APC2
APEH
API5
APOL6
APP
APRT
AQP2
AQP3
AQP5
AQP6
AQP7
ARC
ARF1
ARF6
ARFGEF1
ARFIP1
ARGLU1
ARHGAP29
ARHGAP40
ARHGAP9
ARHGDIG
ARHGEF10L
ARHGEF15
ARHGEF16
ARHGEF17
ARHGEF2
ARID1A
ARID2
ARID3A
ARID3B
ARID4B
ARL10
ARL13B
ARL15
ARL3
ARL6IP4
ARL6IP5
ARL8A
ARMC5
ARMC7
ARMC9
ARNT2
ARPC2
ARPC5L
ARSA
ARSI
ARSJ
ARTN
ASB1
ASB16
ASCL1
ASCL2
ASCL4
ASCL5
ASF1B
ASIC1
ASIC4
ASNSD1
ASPDH
ASTE1
ATCAY
ATF4
ATF6B
ATG4B
ATG9A
ATOH1
ATOH7
ATP10A
ATP13A1
ATP13A2
ATP1A1
ATP1A3
ATP1B2
ATP2B3
ATP2B4
ATP6V0A1
ATP6V0D1
ATP6V1H
ATP8B2
ATP9A
ATXN1
ATXN7L3B
AUNIP
AURKA
AURKAIP1
AVP
AVPI1
AXIN2
B3GALNT1
B3GALT4
B3GALT6
B3GNT6
B3GNT9
B4GALNT4
B4GALT1
B4GALT2
B4GALT6
BACE1
BACE2
BACH1
BACH2
BAD
BAG4
BAZ2A
BBC3
BBX
BCAN
BCAR1
BCAR3
BCAT2
BCDIN3D
BCL11A
BCL2L1
BCL2L11
BCL3
BCL7C
BCL9L
BCR
BCS1L
BDKRB1
BECN1
BEST2
BHLHE22
BICD1
BIN3
BIRC6
BLCAP
BMF
BMI1
BMP1
BMPER
BNC1
BOD1L2
BRAF
BRD2
BRD9
BRICD5
BRMS1L
BSX
BTBD17
BTBD3
BTD
BTG1
BTG3
BTN2A2
BTNL2
C1orf115
C1QB
C1QC
C1QL1
C1QL2
C1QL3
C1QL4
C1QTNF2
C1QTNF7
C2CD2
C3
C5AR2
KIAA1522
CACHD1
CACNA1B
CACNA1C
CACNA1G
CACNA1S
CACNA2D1
CACNB1
CACNB3
CACNB4
CACNG7
CACUL1
CACYBP
CAD
CADM1
CALM1
CALM3
CALN1
CAMK2B
CAMK2G
CAMK2N1
CAMK2N2
CAMKK1
CAMSAP2
CAND2
CANT1
CANX
CAP2
CAPN10
CAPN15
CA10
CA4
CARD10
CARHSP1
CARNS1
CASC3
CASD1
CASKIN1
CBFA2T2
CBFB
CBLN3
CBX1
CBX2
CBX4
CBX7
CBX8
CCBE1
CCDC124
CCDC17
CCDC3
CCDC47
CCDC85C
CCDC88A
CCDC97
CCER2
CCK
CCM2
CCM2L
CCND1
CCND2
CCNDBP1
CCNE2
CCNF
CCNL2
CCSAP
CD276
CD47
CD79B
CDC14B
CDC20
CDC37
CDC42EP5
CDCA4
CDCA7L
CDH1
CDH11
CDH16
CDH23
CDH24
CDH3
CDH8
CDHR2
CDK1
CDK14
CDK2
CDK2AP1
CDK5R2
CDKN1A
CDKN1C
CDO1
CDT1
CDX1
CDX2
CEBPA
CEBPB
CELF3
CELF4
CELSR2
CELSR3
CENPA
CENPB
CENPM
CENPN
CENPQ
CEP104
CEP170B
CEP192
CEPT1
CERKL
CERS2
CFD
CFL1
CFL2
CGGBP1
CGNL1
CH25H
CHD2
CHD3
CHD4
CHD5
CHIC1
CHKA
CHN1
CHP1
CHPF
CHPF2
CHRD
CHRM4
CHRNE
CHST11
CHST14
CHST2
CHST8
CHSY1
CHSY3
CIB2
CILP2
CIRBP
CKB
CKM
CLDN14
CLDN5
CLDN6
CLDN7
CLEC10A
CLHC1
CLIC1
CLK3
CLK4
CLMN
CLN5
CLTB
CLU
CMTM6
CMTM7
CMTR2
CNGA4
CNN1
CNN2
CNNM2
CNNM4
CNOT7
CNP
CNTFR
CNTLN
CNTN2
COBL
COG3
COG8
COL13A1
COL15A1
COL16A1
COL5A1
COL6A1
COLEC12
COMMD2
COMMD3
COMP
COMTD1
COPS4
COPS7B
COQ10A
COQ6
COQ7
COQ9
CORIN
CORO1A
CORO1C
COTL1
COX14
COX7A2L
CPEB4
CPLX1
CPLX2
CPNE9
CPSF1
CPSF2
CPSF4L
CPSF6
CPT1B
CPT2
CRAT
CREB5
CREG1
CRELD2
CRIM1
CRIP1
CRIP2
CRK
CRLF1
CRMP1
CRTC2
CRTC3
CRX
CRY2
CRYBA4
CS
CSF3R
CSK
CSMD2
CSNK1E
CSNK1G2
CSTF1
CTBP1
CTDP1
CTDSPL
CTF1
CTPS2
CTRB2
CTRL
CTSH
CTSZ
CTU1
CTU2
CTXN1
CUEDC2
CUL1
CUL7
CUL9
CUX1
CUX2
CX3CL1
CXCL12
CXCL16
CYB561
CYB561D2
CYB5D2
CYB5R3
CYB5R4
CYBRD1
CYP1A1
CYP26A1
CYP26B1
CYP26C1
CYP2S1
CYP2W1
CYP46A1
CYTH2
CYTH4
C21orf91
C6orf47
DDX3X
D2HGDH
DACT3
DAG1
DAP
DAPK1
DAPK3
DAZAP2
DBN1
DBNDD2
DBP
DBX1
DCAF15
DCLK3
DCLRE1A
DCST1
DCTN2
DCXR
DDAH2
DDHD1
DDOST
DDR1
DDX39B
DDX42
DDX51
DEAF1
DEFB124
DENND1C
DENND2A
DENND2D
DENR
DERL3
DES
DFFB
DGAT1
DGAT2
DGKA
DGKI
DGKZ
DHH
DHX16
DHX29
DIP2A
DIRAS1
DIRAS2
DKKL1
DLGAP2
DLGAP3
DLL1
DLL4
DLX1
DLX2
DLX3
DLX4
DLX6
DMAP1
DMPK
DMTN
DMXL2
DNAH9
DNAJB1
DNAJB2
DNAJC22
DNAJC5
DNAJC9
DNALI1
DNASE1L2
DNLZ
DNM2
DNMT3A
DNMT3B
DNPH1
DOC2A
DOCK6
DOCK8
DOK4
DOT1L
DPF1
DPF3
DPYSL3
DPYSL4
DQX1
DRAM2
DRAXIN
DRD2
DRD4
DRD5
DSCAML1
DSEL
DTX1
DUOX1
DUOXA1
DUS3L
DUSP1
DUSP14
DUSP5
DUSP6
DUSP7
DUSP8
DYNC1H1
DYNC1LI2
DYRK2
DZIP1L
E2F4
KRTAP10-6
KRTAP4-5
EBF3
EBNA1BP2
ECEL1
EDA2R
EDN3
EED
EEF1A2
EEF1D
EFHD2
EFNA2
EFNA3
EFNA4
EFNB2
EFS
EGFL7
EGLN2
EGLN3
EGR1
EGR2
EGR3
EGR4
EHBP1L1
EHMT1
EHMT2
EI24
EID2B
EIF2AK3
EIF2AK4
EIF3B
EIF4A2
EIF4A3
EIF4E2
EIF4EBP3
EIF4G1
EIF5A
EIF6
ELF2
ELFN1
ELK4
ELL2
ELL3
ELN
ELOF1
EML1
EML2
EML3
EMX1
EMX2
EN1
EN2
ENC1
ENDOD1
ENGASE
ENHO
ENKUR
ENO1
ENOPH1
ENOX1
EOGT
EPC1
EPHA10
EPHA2
EPHA4
EPHB1
EPHB3
EPHX4
EPM2A
EPS15
EPS8
EPS8L2
EPS8L3
ERBB2
ERF
ERLIN2
ERN1
ERP27
ERRFI1
ESRP1
ETNPPL
ETS2
ETV2
ETV5
EVA1B
EVA1C
EVI5
EVL
EVX2
EXD1
EXO5
EXOC3L1
EXOC3L4
EXOC5
EXOC8
EXOG
EXT1
EXT2
EXTL1
EZR
F11R
F2RL1
F2RL3
F3
FABP12
FADD
FAM107A
FAM110A
FAM124A
FAM131B
FAM136A
FAM163B
FAM169A
FAM171A1
FAM171A2
FAM174B
FAM187B
FAM193B
FAM20A
FAM20B
FAM20C
FAM210A
FAM217B
FAM50B
FAM83A
FAM83D
FAM83E
FAM83H
FASN
FASTKD5
FAT1
FAT4
FAXC
FBLN1
FBN1
FBP2
FBRSL1
FBXL14
FBXL16
FBXL19
FBXL20
FBXL22
FBXL5
FBXL6
FBXL8
FBXO17
FBXO2
FBXO21
FBXO22
FBXO28
FBXO31
FBXO34
FBXO41
FBXO44
FBXW4
FCGRT
FERMT2
FERMT3
FES
FEV
FEZF2
FGD5
FGF11
FGF3
FGF4
FGFR3
FGFR4
FGFRL1
FHOD1
FIBCD1
FKBP11
FKBP1B
FKBP4
FKRP
FLCN
FLG2
FLI1
FLII
FLNC
FLOT1
FLOT2
FLT1
FLT4
FLYWCH1
FMNL1
FNDC9
FNIP1
FOSB
FOSL2
FOXA3
FOXB2
FOXC1
FOXC2
FOXD1
FOXD4L1
FOXF2
FOXJ1
FOXK1
FOXK2
FOXL1
FOXN4
FOXO1
FOXO3
FOXO4
FOXP2
FOXR1
FOXRED1
FOXRED2
FOXS1
FRAT2
FRMD8
FSCN1
FSCN2
FST
FSTL1
FTSJ1
FURIN
FXN
FYCO1
FZD10
FZD2
FZD9
G2E3
G6PC3
GAB2
GABBR1
GABBR2
GABRA1
GABRA5
GABRE
GAD1
GADD45A
GAL
GAL3ST4
GALE
GALNT1
GALNT12
GALNT16
GALNT18
GALNT2
GALNT6
GALNT7
GALNT9
GALR3
GAMT
GAS2L1
GAS8
GATA2
GATA3
GATA4
GATA5
GATA6
GATM
GBX2
GCAT
GCDH
GCFC2
GCH1
GDNF
GDPD2
GET4
GFER
GFI1
GFOD1
GGA1
GGN
GGPS1
GGT5
GHITM
GIGYF1
GIPC2
GIPC3
GIT1
GJA3
GJB2
GJB3
GJC2
GLE1
GLI2
GLI3
GLOD4
GLTP
GLTPD2
GLUL
C1orf56
PAGR1
GMIP
GNA11
GNA14
GNA15
GNAI2
GNAS
GNB1
GNG10
GNG13
GNG4
GNG7
GNGT2
GNPTG
GOLGA5
GOT1
GOT2
GP1BA
GP1BB
GP5
GPC2
GPHA2
GPN2
GPR12
GPR137
GPR139
GPR142
GPR153
GPR162
GPR176
GPR183
GPR37L1
GPR88
GPRC5C
GPRIN1
GPS1
GPSM2
GPSM3
GPX4
GRAMD1B
GRAMD4
GRB14
GRB7
GRHL3
GRHPR
GRID1
GRIK2
GRIK3
GRIK5
GRIN2A
GRIN3B
GRIPAP1
GRK1
GRM1
GRM4
GRN
GRTP1
GRWD1
GSC
GSC2
GSDMD
GSE1
GSK3A
GTF3C1
GTPBP3
GUCA1A
GUCY2D
GYPC
HLA-DMA
HLA-DMB
HLA-DOA
HACL1
HADH
HAMP
HAND2
HAUS5
HBP1
HBS1L
HCFC2
HCN2
HCN3
HECA
HEG1
HELT
HERC1
HES3
HEXIM1
HEYL
HGSNAT
HIC1
HILPDA
HINT1
HINT2
HIRA
HIRIP3
HMCES
HMOX2
HMX2
HNF1A
HNRNPA2B1
HNRNPAB
HNRNPDL
HNRNPF
HNRNPH1
HOMER1
HOMER2
HOMER3
HOOK3
HOXA10
HOXA13
HOXA2
HOXA3
HOXA4
HOXA5
HOXA6
HOXA9
HOXB1
HOXB2
HOXB4
HOXB5
HOXB6
HOXB9
HOXC10
HOXC12
HOXC4
HOXC8
HOXC9
HOXD1
HOXD10
HOXD11
HOXD12
HOXD13
HOXD4
HPCA
HPCAL1
HPN
HPS4
HR
HRC
HRCT1
HS2ST1
HS3ST3B1
HS3ST4
HS6ST1
HS6ST2
HS6ST3
HSBP1
HSF4
HSPA12A
HSPA1B
HSPG2
HTR2A
HTR6
HTRA1
HTRA2
HUNK
HYKK
HYLS1
IAH1
IBA57
ICMT
ID2
ID3
IER2
IER3
IFFO1
IFFO2
IFITM3
IFITM1
IFT140
IFT172
IFT27
IFT81
IGDCC3
IGF2
IGF2BP2
IGF2BP3
IGFBP2
IGFBP4
IGFN1
IGSF21
IGSF3
IGSF9B
IKZF2
IL17C
IL17D
IL17RA
ILDR1
INCA1
INCENP
INF2
INHA
INHBA
INHBB
INHBE
INO80E
INPP5A
INPP5J
INPP5K
INTS1
IP6K1
IPO13
IRF1
IRF2BP1
IRF2BP2
IRF4
IRF5
IRF7
IRF8
IRS2
IRX1
IRX2
IRX5
ISG15
ISL1
ISL2
ISM2
ISYNA1
ITGA2B
ITGA3
ITGA7
ITGA9
ITGB4
ITM2B
ITPKA
ITPRIPL2
IVNS1ABP
JAG2
JAM2
JAZF1
JPH3
JUNB
KANK2
KANK4
KANSL3
KAZN
KBTBD11
KBTBD3
KCNA2
KCNA3
KCNA5
KCNA6
KCNC1
KCNC4
KCND2
KCNE1
KCNG1
KCNH2
KCNH3
KCNH5
KCNH7
KCNIP4
KCNJ10
KCNJ15
KCNJ4
KCNJ6
KCNK15
KCNK3
KCNK9
KCNMA1
KCNN1
KCNN4
KCNQ4
KCNQ5
KCNS1
KCNS2
KCTD1
KCTD11
KCTD12
KCTD15
KDELR3
KDM2A
KDM2B
KDM5B
KDM6A
KDM6B
KHDRBS3
KHNYN
KHSRP
KIF13A
KIF17
KIF18A
KIF1C
KIF21B
KIF22
KIF27
KIF2A
KIF3A
KIF3B
KIF5A
KIF7
KIFC3
KIN
KIRREL2
KIRREL3
KL
KLF10
KLF15
KLF16
KLF3
KLF6
KLF7
KLF9
KLHDC3
KLHDC8A
KLHL25
KLHL28
KLHL29
KLHL35
KLHL40
KLHL42
KPNA1
KRI1
KRT10
KRT35
KRT36
KRT8
KSR1
KTN1
L1TD1
LACTB2
LAD1
LALBA
LAMA5
LAMB2
LANCL3
LAT
LBR
LBX1
LBX2
LDB3
LDLRAD2
LDLRAD3
LDLRAP1
LEF1
LEFTY2
LEMD2
LENG8
LEPR
LEPROT
LFNG
LGALS1
LGI3
LGR6
LHFPL2
LHX3
LHX5
LHX8
LHX9
LIMS2
LINGO1
LIPA
LITAF
LLGL1
LLGL2
LMAN1L
LMCD1
LMF2
LMNB2
LMOD1
LMX1A
LMX1B
LOXL1
LPAR5
LPCAT1
LRCH4
LRFN1
LRFN3
LRFN4
LRP11
LRP3
LRRC14
LRRC26
LRRC28
LRRC3
LRRC37B
LRRC59
LRRC7
LRRC8D
LRRK1
LRTM2
LSG1
LSM1
LSM7
LTA
LTB
LTBP2
LTBP3
LTBP4
LTK
LUZP1
LY6G6C
LYL1
LYPD3
LYPD6B
LYPLA2
LYSMD4
LZTS1
LZTS2
MAB21L1
MACF1
MAD2L2
MADCAM1
MAF
MAFA
MAFB
MAFK
MAGED1
MAGED2
MAGEL2
MAGI1
MAL2
MALT1
MAMSTR
MAN1C1
MAP2K5
MAP3K11
MAP3K5
MAP4K4
MAP6
MAP6D1
MAP7D1
MAP7D2
MAPK12
MAPK13
MAPK14
MAPK15
MAPK3
MAPK4
MAPK7
MAPK9
MAPKAPK2
MAPKAPK3
MAPKAPK5
MAPKBP1
MARCKS
MARK1
MARK2
MARS2
MARVELD1
MAST1
MATK
MATN4
MBD6
MBLAC1
MBOAT7
MCAM
MCFD2
MCIDAS
MCM2
MCM4
MCM7
MCMBP
MCOLN1
MCOLN2
MDGA1
MDK
MEA1
MECP2
MED13L
MED15
MED16
MED4
MED8
MEF2D
MEGF11
MEIOB
MEIS1
METAP1D
METTL1
METTL13
METTL15
METTL24
MEX3B
MEX3D
MFHAS1
MFSD3
MGAT1
MGAT4A
MGAT4B
MGLL
MICAL3
MICALL2
MID1IP1
MIDN
MIEF2
MIF4GD
MIPEP
MISP
MKNK2
MLEC
MLF2
MLLT6
MLX
MMEL1
MMP14
MMP15
MMP17
MMP24
MMP9
MMRN2
MN1
MNT
MOB3A
MOB3B
MOGS
MOK
MOSPD3
MOXD1
MPG
MPPED1
MPZ
MREG
MRGBP
MROH6
MRPL28
MRPL36
MRPL39
MRPL4
MRPL43
MRPL52
MRPS16
MRPS24
MRPS31
MS4A4A
MSANTD3
MSH5
MSI1
MSI2
MSL3
MSX1
MTCH1
MTMR2
MTSS1
MTURN
MUC1
MUC3A
MUL1
MVP
MXI1
MYB
MYCBPAP
MYEF2
MYH9
MYL2
MYL7
MYLK2
MYO19
MYO1A
MYO1C
MYO5A
MYO7A
MYOG
MYOZ1
MZB1
N4BP3
NAGPA
NAPA
NAT8L
NAV2
NBEAL2
NBL1
NCAPH2
NCBP2
NCCRP1
NCDN
NCK2
NCOA3
NCOA6
NCOR2
NCS1
NDFIP1
NDN
NDRG3
NDUFA12
NDUFA4L2
NDUFB10
NDUFS2
NDUFS3
NDUFS6
NDUFS8
NDUFV1
NEK2
NEK6
NES
NETO1
NEU1
NEURL1
NEURL1B
NEURL2
NEUROD1
NEUROD2
NEUROD6
NEUROG2
NEXN
NFATC2
NFATC3
NFATC4
NFE2L1
NFIB
NFIC
NFIL3
NFKB2
NFKBIZ
NFU1
NGFR
NHLH1
NHLRC2
NIM1K
NINJ1
NIP7
NIPAL2
NIPAL3
NKG7
NKX1-1
NKX2-1
NKX2-3
NKX2-4
NKX2-5
NKX2-8
NKX3-1
NKX3-2
NKX6-1
NKX6-3
NLGN3
NLRX1
NMD3
NMNAT2
NMNAT3
NMS
NMU
NOC4L
NODAL
NOG
NOLC1
NOP2
NOP56
NOS2
NOTUM
NOVA2
NOXO1
NPAS3
NPC1
NPEPL1
NPHS1
NPPC
NPR2
NPR3
NPTX1
NPTXR
NR1D1
NR2C2
NR2E1
NR2F6
NR3C1
NR3C2
NR4A1
NR4A3
NRARP
NRM
NRN1
NRP2
NRTN
NSFL1C
NSMCE4A
NSUN2
NSUN3
NSUN6
NT5DC2
NTF4
NTN1
NTN5
NTSR1
NUAK1
NUB1
NUDT1
NUFIP2
NUMBL
NUP153
NUP214
NUTF2
NXPH4
OAF
OAS2
OBSL1
OCLN
OFD1
OGFOD2
OGFR
OGFRL1
OGG1
OLFM1
OLFM2
OLFML3
OLIG1
ONECUT2
OPA3
OPN4
ORC2
ORMDL3
OSBPL1A
OSR2
OTOGL
OTX1
OTX2
OVOL2
OXCT1
OXR1
OXSM
OXSR1
P2RX7
P2RY6
PA2G4
PABPN1
PACS2
PACSIN1
PADI1
PADI4
PAFAH1B1
PAK4
PALM
PALM3
PAM
PANK2
PANK3
PAPPA
PARP10
PARP12
PARP14
PARVB
PATL1
PATZ1
PAX2
PAX3
PAX6
PBX2
PBX4
PCBD1
PCBD2
PCBP1
PCBP4
PCDH1
PCDH7
PCDH9
PCDHB3
PCDHGC3
PCED1A
PCGF2
PCGF5
PCGF6
PCNT
PCSK6
PDE10A
PDE2A
PDE3B
PDE6C
PDE6D
PDGFA
PDGFB
PDGFRA
PDIA2
PDLIM2
PDLIM4
PDXK
PDZRN4
PEG10
FRAT1
PELI2
PELI3
PENK
PER1
PER3
PEX10
PEX12
PEX16
PEX3
PEX6
PFDN6
PFKFB4
PFKL
PFN3
PGAP2
PGBD5
PGM1
PGM2
PGM5
PHACTR1
PHC2
PHF1
PHF12
PHF13
PHF20
PHKA1
PHLDA2
PHLDB1
PHLDB3
PHLPP1
PHOX2A
PHTF1
PHTF2
PI16
PI4K2A
PIAS2
PICALM
PICK1
PID1
PIEZO2
PIGS
PIGT
PIGW
PIK3AP1
PIK3CB
PIK3R2
PIM3
PIN1
PIP4K2A
PIP4K2C
PIP5K1C
PIRT
PISD
PITPNA
PITPNM1
PITX1
PKD1
PKDCC
PLA2G4E
PLCD3
PLCG1
PLCL2
PLEC
PLEK2
PLEKHG2
PLEKHG3
PLEKHG4
PLEKHG5
PLEKHH3
PLEKHN1
PLEKHO1
PLEKHS1
PLIN3
PLIN5
PLK2
PLK3
PLK5
PLOD2
PLOD3
PLXNA1
PLXNA2
PLXNA4
PLXNB1
PLXNB2
PLXNC1
PLXND1
PMEL
PMEPA1
PML
PNCK
PNLIP
PNMA2
PNPLA7
PNPO
PODN
PODXL2
POFUT1
POGK
POLA2
POLD2
POLI
POLR2C
POLR2G
POLR2I
POMC
POMP
POMT2
POU4F2
POU4F3
PPAN
PPCS
PPFIA3
PPIF
PPIH
PPM1M
PPP1CB
PPP1R11
PPP1R13L
PPP1R14A
PPP1R15B
PPP1R16B
PPP1R26
PPP1R3C
PPP1R3D
PPP2R1A
PPP2R2C
PPP2R5B
PPT2
PRDM11
PRDM12
PRDM15
PRDM16
PRDM6
PRDM8
PRDX5
PREB
PREX1
PRICKLE2
PRKAG2
PRKCD
PRKCG
PRKCZ
PRKRA
PRMT1
PRMT8
PROCA1
PRPF31
PRPF38B
PRR16
PRR3
PRR5
PRR7
PRRT1
PRRT3
PRRX2
PRSS48
PRSS53
PRSS57
PRSS8
PRTG
PRX
PSD4
PSMB10
PSMB5
PSMB8
PSMC1
PSTPIP1
PTAFR
PTGES2
PTH1R
PTH2
PTK6
PTK7
PTP4A1
PTP4A2
PTPN11
PTPN13
PTPN14
PTPN2
PTPN3
PTPN5
PTPRA
PTPRN2
PTPRU
PURA
PURB
PUSL1
PWP1
PWWP2A
PWWP2B
PXMP4
PYY
RAB11FIP1
RAB11FIP5
RAB12
RAB26
RAB38
RAB40B
RAB4A
RAB6A
RAB6B
RABEP1
RAC3
RAD54L2
RAI1
RAI14
RALGDS
RAMP3
RANBP3
RAP1GAP2
RAP2A
RAP2C
RAPGEF6
RAPGEFL1
RAPSN
RARA
RARG
RASA2
RASAL2
RASAL3
RASD1
RASGEF1B
RASL10A
RASL10B
RASL11B
RASSF5
RAX
RBCK1
RBFOX3
RBM20
RBM24
RBM28
RBM4
RBM4B
RBM7
RBMX
RBMXL3
RBP4
RBPMS
RCAN1
RCAN2
RCC2
RCCD1
RCOR2
RCOR3
RDH13
RDH5
RECQL4
REEP5
RELB
RELT
REM1
REM2
RER1
REST
REXO4
RFFL
RFNG
RFX2
RFX4
RFX8
RGL2
RGMA
RGMB
RGS11
RGS7BP
RGS9BP
RHBDF1
RHOB
RHOF
RHPN1
RIBC2
RIMKLB
RIMS1
RING1
RINT1
RIPK3
RMND1
[truncated: 768 more rows]
