# Supplementary material for: Brain DNA Methylation Atlas of AppNL‐G‐F Alzheimer's Disease Model Mice Across Age and Region Reveals Choline‐Induced Resilience
Source: Aging Cell. 2025 Oct 13;24(11):e70241. doi: 10.1111/acel.70241 (PMC12611327; doi:10.1111/acel.70241)
Supplement: Supplementary file 3 — File S2: Genotype vs Diet Reverse Sites. [file ACEL-24-e70241-s004.xlsx]

## Sheet: Hippo Genotype vs Diet Reverse 
Gene	CpG	p Genotype	fdr Genotype	percent changeGenotype	p Diet	fdr Diet	percent changeDiet	Age
Lemd1 (-1226)	chr1 132190209	5.18486e-06	0.027094	-1.73502	3.50808e-05	0.0236597	2.53165	3
Kctd18 (+29323), Spats2l (+165944)	chr1 57940804	8.79624e-06	0.0363896	-13.4992	7.08257e-05	0.0324942	20.1775	3
Kctd18 (+29319), Spats2l (+165948)	chr1 57940808	1.18264e-05	0.0405561	-12.8206	8.03409e-06	0.0117036	23.4664	3
Btbd7 (-385)	chr12 102878790	1.37689e-05	0.0440049	5.29332	2.66503e-06	0.00669828	-4.81813	3
Dpf3 (+381405), Rgs6 (+454474)	chr12 83106302	4.23525e-06	0.0236859	29.1636	1.30562e-05	0.014909	-23.8446	3
Gm7120 (-268), 3110070M22Rik (-69)	chr13 119488451	1.18443e-05	0.0405561	-13.5221	7.62793e-06	0.0114014	11.4214	3
Ero1lb (+143)	chr13 12566025	1.9134e-05	0.0499877	1.78571	0.000162216	0.0463022	-1.78571	3
Stard3nl (+130299), Amph (+317082)	chr13 19265452	1.33813e-07	0.00165776	-45.7265	1.86371e-08	0.000400529	38.1226	3
Agtpbp1 (+367)	chr13 59556921	1.08423e-05	0.039047	1.36674	4.69297e-05	0.0268935	-1.13843	3
1700024P04Rik (-116243), Zfp366 (-84015)	chr13 99100807	1.20312e-05	0.0405561	-6.57454	1.78066e-05	0.0173704	6.55146	3
Zmiz1 (-350163), Rps24 (+618380)	chr14 25109060	3.54348e-06	0.0217469	-8.94533	1.1885e-06	0.00449257	11.0027	3
Gm3278 (-36622), Gm9602 (+79457)	chr14 4855793	4.89178e-07	0.00503956	5.98217	2.69488e-06	0.00676347	-7.48592	3
Cacnb3 (-2247)	chr15 98632516	3.87701e-06	0.0224522	-2.62332	9.1697e-06	0.0124477	3.53773	3
Vgll3 (-460)	chr16 65815172	4.40993e-07	0.00468124	1.8018	5.59187e-05	0.0289853	-1.0018	3
H2-Ke2 (-492), Wdr46 (+175)	chr17 33940834	1.80564e-05	0.0493109	9.5382	0.000144222	0.044048	-7.82828	3
Eml4 (-74391), Pkdcc (+61248)	chr17 83276539	1.37838e-07	0.00169688	2.74772	0.000119039	0.0405581	-3.09166	3
Six2 (+77)	chr17 85688196	3.06341e-06	0.0194685	-3.13837	0.000181428	0.0483647	1.71233	3
Apc (-102)	chr18 34220881	2.71187e-06	0.0180551	2.37288	1.71556e-05	0.0170853	-2.37288	3
Dnmbp (+22079), Abcc2 (+108121)	chr19 43890312	5.42162e-06	0.0276361	-4.84927	1.77579e-05	0.0173704	6.52142	3
Psd (+9148), Nfkb2 (+12313)	chr19 46318007	2.79494e-06	0.0184202	1.99501	1.72482e-05	0.0170978	-1.75229	3
Psd (+9002), Nfkb2 (+12459)	chr19 46318153	3.42568e-06	0.0213549	2.42915	4.72743e-05	0.0269996	-1.58527	3
Fam160b1 (+72)	chr19 57361080	1.3781e-05	0.0440049	2.51046	7.93307e-05	0.0338518	-2.51046	3
Pak7 (+113037), Lamp5 (+216974)	chr2 136274900	1.85313e-11	2.92525e-07	-22.879	6.19835e-08	0.000846827	24.481	3
Pak7 (+113033), Lamp5 (+216978)	chr2 136274904	9.12574e-08	0.00117518	-18.283	3.17091e-10	1.73285e-05	23.1163	3
Pak7 (+113032), Lamp5 (+216979)	chr2 136274905	1.70334e-07	0.0020581	-15.5765	8.45137e-05	0.0346441	16.5644	3
Pak7 (+113025), Lamp5 (+216986)	chr2 136274912	4.44642e-09	6.44698e-05	-19.6567	5.54046e-11	3.65422e-06	24.1771	3
Pak7 (+113024), Lamp5 (+216987)	chr2 136274913	1.3119e-06	0.0111165	-13.5865	4.41395e-06	0.00870366	18.0392	3
Pak7 (+113023), Lamp5 (+216988)	chr2 136274914	1.10708e-13	1.77623e-09	-23.7256	3.21738e-13	4.73375e-08	26.2987	3
Pak7 (+113022), Lamp5 (+216989)	chr2 136274915	1.30199e-10	1.96039e-06	-17.5739	5.46077e-07	0.00293393	18.9776	3
Pak7 (+113003), Lamp5 (+217008)	chr2 136274934	1.89699e-11	2.94696e-07	-21.9114	2.68011e-10	1.50772e-05	24.1015	3
Pak7 (+113002), Lamp5 (+217009)	chr2 136274935	3.93311e-08	0.000527306	-15.079	1.99121e-05	0.0182103	17.3249	3
Kcng1 (+11967), Mocs3 (+38543)	chr2 168269164	3.50814e-06	0.0216619	19.3734	8.2004e-10	3.56475e-05	-20.0285	3
Nelfb (-37)	chr2 25211525	1.05612e-05	0.0387532	1.79378	0.000160233	0.0460791	-2.43334	3
Rapgef4 (-85533), Pdk1 (+22483)	chr2 71895706	6.25423e-06	0.0298968	-5.67425	0.000109	0.0388296	7.20646	3
Amy2a5 (+674320)	chr3 112584516	3.06865e-07	0.00343232	-52.5817	2.47536e-11	1.75356e-06	46.8124	3
Spry1 (-158671), Spata5 (+61513)	chr3 37481408	4.50759e-06	0.0247147	-11.1052	1.09991e-05	0.013574	17.3051	3
Spry1 (-44058), Spata5 (+176126)	chr3 37596021	3.91521e-06	0.022474	17.3896	0.000136089	0.0431707	-14.3686	3
Sh3bgrl3 (-31295), Cep85 (+27028)	chr4 134160083	1.83867e-07	0.00219363	-14.0289	1.88806e-12	1.90068e-07	20.7321	3
Sh3bgrl3 (-31331), Cep85 (+26992)	chr4 134160119	7.23863e-06	0.032202	-12.9536	6.4854e-12	5.39331e-07	19.9589	3
Sh3bgrl3 (-31339), Cep85 (+26984)	chr4 134160127	2.81437e-06	0.0184242	-12.6685	5.35315e-13	6.82598e-08	21.5896	3
Sh3bgrl3 (-31351), Cep85 (+26972)	chr4 134160139	7.61252e-06	0.0331865	-12.115	7.84274e-12	6.25033e-07	20.3421	3
Sh3bgrl3 (-31365), Cep85 (+26958)	chr4 134160153	8.54078e-08	0.00110713	-13.9139	2.66702e-13	4.25101e-08	20.8299	3
Tnfrsf8 (-149069), Gm13225 (-50668)	chr4 145464215	1.70692e-05	0.0481753	9.96968	3.37618e-08	0.000566457	-12.1032	3
Slc25a33 (+360)	chr4 149773916	6.39004e-06	0.030067	3.62319	5.38426e-05	0.0284989	-3.62319	3
Atad3a (-9302), Vwa1 (+4303)	chr4 155770394	1.68582e-05	0.0480688	2.11268	4.60903e-05	0.0266845	-2.11268	3
Mpdz (+132930), Lurap1l (+399231)	chr4 81309876	1.72601e-08	0.000237922	27.5093	0.000152933	0.0450759	-19.8866	3
Mapk10 (+16318), Arhgap24 (+713625)	chr5 103195015	1.84136e-05	0.0493735	-24.3509	1.57618e-07	0.0014288	28.0476	3
C130026L21Rik (-52)	chr5 111581369	6.68901e-06	0.0309528	10.7667	7.32052e-05	0.0329136	-8.70808	3
Eefsec (+291)	chr6 88446247	1.02342e-05	0.0385279	1.21903	0.000102822	0.0377651	-1.62084	3
ENSMUSG00000098132 (+688)	chr7 112954649	1.6841e-05	0.0480688	1.20656	0.000196146	0.0497241	-0.953439	3
Vmn1r90 (-60745), Gm4745 (-36792)	chr7 14622915	5.82293e-06	0.0288552	-4.61454	5.01752e-06	0.0091967	5.58279	3
Arrdc4 (-618158), Nr2f2 (+993194)	chr7 69367398	7.45184e-06	0.0327045	13.314	0.000110688	0.0391335	-10.0444	3
Banp (+358)	chr8 121950901	1.25609e-06	0.010787	8.5057	3.47151e-06	0.00769225	-6.47773	3
Gm1840 (-397432), Slc10a2 (-136920)	chr8 5242151	1.27891e-08	0.000180096	-59.0538	1.81312e-22	6.9359e-17	54.0217	3
Lonp2 (+382)	chr8 86624424	1.22872e-05	0.0411126	2.66248	5.7199e-06	0.00987405	-2.83401	3
Abhd5 (+456)	chr9 122352063	2.15337e-07	0.00249408	1.88172	2.47288e-05	0.0202131	-1.03186	3
Olfr835 (-16468), Olfr834 (+30667)	chr9 19018656	1.6871e-05	0.0480688	-6.11648	0.000124578	0.0413275	6.06275	3
St14 (+41298), Zbtb44 (+59911)	chr9 31090554	5.72105e-06	0.0285673	6.54439	4.73461e-06	0.00896047	-10.2081	3
M5C1000I18Rik (-284)	chr9 67760491	1.33754e-05	0.043418	4.32432	9.192e-05	0.0360499	-3.79522	3
M5C1000I18Rik (-340)	chr9 67760547	1.63806e-07	0.00199151	3.78378	5.07362e-06	0.00922462	-3.78378	3
M5C1000I18Rik (-353)	chr9 67760560	1.01694e-05	0.0385279	3.83889	3.48428e-05	0.0236074	-4.32432	3
M5C1000I18Rik (-407)	chr9 67760614	1.12057e-06	0.0100615	4.30108	5.84247e-05	0.029727	-3.25395	3
Cd109 (+206143), Col12a1 (+896829)	chr9 78821688	3.93263e-06	0.0225079	-13.2743	5.46228e-05	0.0287092	12.766	3
Scml2 (-154730), Cdkl5 (-13340)	chrX 161008041	3.74428e-06	0.0220754	-27.7306	0.000119858	0.0406835	25.122	3
Gemin8 (-521413), Glra2 (-321689)	chrX 165649081	1.90964e-06	0.014429	-18.1818	1.54247e-05	0.016113	21.0884	3
Ino80d (-9)	chr1 63114275	1.5547e-05	0.0355834	1.74419	4.51549e-06	0.0407628	-1.74419	6
Hace1 (+507279)	chr10 46085107	1.52718e-05	0.0355834	7.28375	4.93448e-06	0.0407628	-11.5479	6
Ccdc85c (+67)	chr12 108275349	9.17283e-06	0.0290216	-1.3986	1.04523e-06	0.0261247	1.4	6
Mtr (+92)	chr13 12258020	1.02657e-06	0.010803	5.33333	6.61731e-06	0.0449505	-5.33333	6
Cd200r3 (-49622), Cd200r2 (+26959)	chr16 44894055	6.31173e-20	6.78962e-15	-37.0484	1.72037e-07	0.0147885	20.566	6
Zfp598 (+119)	chr17 24669870	8.51352e-07	0.00999068	2.43902	5.34184e-06	0.0420853	-2.43902	6
Sgms1 (-38962), Rpl9-ps6 (+78297)	chr19 32388277	2.28005e-05	0.0408068	-1.48714	6.36426e-06	0.0447923	2.32098	6
Bmp2 (+303935), Hao1 (+698274)	chr2 133856093	7.56301e-06	0.0272024	12.422	2.42517e-06	0.0336612	-16.8188	6
Ehmt1 (-82)	chr2 24919690	9.46225e-07	0.0104172	1.55945	2.23543e-06	0.0336405	-1.55945	6
Ssna1 (-1009), Anapc2 (+947)	chr2 25273424	2.13208e-05	0.040042	-15.7459	5.10494e-06	0.0414682	17.1022	6
Ppp1r26 (-190661), Olfm1 (+51621)	chr2 28257279	3.67766e-07	0.00613881	-37.8236	2.24009e-06	0.0336405	35.4651	6
Dnajc19 (-342086), Sox2 (-226607)	chr3 34423397	6.03413e-06	0.0247248	22.9266	6.13147e-08	0.00863212	-21.0853	6
Epha7 (-548234)	chr4 28264896	1.71697e-05	0.0370217	-38.0769	5.39681e-06	0.0420855	29.2564	6
Mpdz (-419700), Nfib (+642801)	chr4 81862506	8.01096e-08	0.00211315	-5.85106	5.74392e-06	0.0432349	5.23757	6
Lhx5 (-129251), Rbm19 (+186009)	chr5 120302518	4.52674e-06	0.0221751	14.5161	1.74468e-07	0.0147885	-11.6176	6
Rnf216 (-16132), Olfr718-ps1 (+9048)	chr5 143129151	1.58715e-07	0.00352475	19.3442	8.35125e-07	0.0243003	-18.2583	6
Rnf216 (-16153), Olfr718-ps1 (+9027)	chr5 143129172	7.03552e-07	0.00907141	15.1144	9.21511e-07	0.0250236	-17.3926	6
Agap3 (+22883), Gbx1 (+52216)	chr5 24475059	2.80731e-06	0.0171935	5.13611	1.6681e-06	0.0311904	-5.67757	6
Fosl2 (-3035), Gm10463 (-269)	chr5 32133436	9.87623e-06	0.0297406	-1.49254	2.22178e-06	0.0336405	3.79242	6
Fosl2 (-3002), Gm10463 (-302)	chr5 32133469	4.02755e-05	0.0495457	-1.49254	7.88946e-06	0.0463281	3.59281	6
Cnot6l (+428)	chr5 96161326	3.97817e-05	0.0491978	4.0359	7.42951e-06	0.0457194	-4.5977	6
Sox6 (-36898), Gm4353 (+52651)	chr7 116031983	9.78453e-06	0.0297129	1.93634	4.00513e-06	0.0396356	-2.20588	6
Eml2 (-4646)	chr7 19176557	2.12636e-06	0.0151695	2.9533	6.5856e-06	0.0449505	-3.84615	6
Il4i1 (-156), Nup62 (+126), Atf5 (+444)	chr7 44816213	8.29111e-06	0.0280234	4.09091	7.08063e-06	0.0454392	-4.09091	6
Rgma (-921156), Mctp2 (-147769)	chr7 72454363	9.84043e-07	0.0105855	-14.8148	6.65876e-08	0.00863212	14.8148	6
Gnpat (-1394), 2810004N23Rik (+1390)	chr8 124861638	3.15424e-32	1.52688e-26	38.0786	1.33593e-10	0.000260446	17.4468	6
Nkx6-3 (-117828), Ank1 (+60561)	chr8 23035442	7.40199e-06	0.0272024	-17.7836	1.27765e-06	0.0272359	18.674	6
Fgfr1 (-3946)	chr8 25514845	2.43802e-05	0.0421868	16.0787	3.26139e-06	0.0365417	-15.7081	6
Pgls (-109)	chr8 71592066	4.6188e-06	0.0222256	3.9548	3.91026e-06	0.0392952	-3.9548	6
Tmem136 (-14)	chr9 43116583	3.43216e-05	0.0471323	3.67025	1.36707e-06	0.0280544	-3.89908	6
Erdr1 (-40226), Gm21803 (+898302)	chrY 90744511	1.41299e-05	0.0349006	-14.4309	3.32111e-09	0.00323734	14.7642	6
Erdr1 (-40218), Gm21803 (+898310)	chrY 90744519	1.24597e-05	0.0333226	-14.3699	4.9652e-08	0.00863212	14.9175	6
Erdr1 (-23076), Gm21803 (+915452)	chrY 90761661	5.89948e-06	0.0244083	-14.7746	2.60096e-06	0.0347755	13.3965	6
Erdr1 (+15739)	chrY 90800476	3.99643e-05	0.0492881	-17.2572	6.3269e-06	0.0446907	13.2676	6
Tmem182 (+283065)	chr1 41088665	3.42063e-08	0.00127547	2.03279	4.60466e-06	0.0411537	-26.8272	9
Stxbp4 (-2343), Cox11 (+2254)	chr11 90640426	2.83589e-07	0.00651096	11.3839	6.67709e-06	0.0458297	-20.4748	9
Actr10 (-13077), Frmd6 (+99266)	chr12 70924779	2.1779e-05	0.0470522	5.64884	3.25095e-06	0.0361971	-21.3768	9
Klhl1 (-626624)	chr14 97145725	1.0376e-07	0.00302788	-21.2	6.78436e-08	0.00651518	24.718	9
Fam43a (+1265), Xxylt1 (+480444)	chr16 30600987	2.06246e-05	0.0458415	1.47658	5.14897e-06	0.0424054	-2.55474	9
Dsg1a (-8381), Dsg1c (+55090)	chr18 20302429	1.11658e-06	0.012912	6.93036	7.98707e-06	0.0486941	-22.4905	9
Piezo2 (+126373), Napg (+282974)	chr18 63260809	6.65959e-10	4.32556e-05	-20.0768	3.12622e-08	0.00445048	18.6273	9
Piezo2 (+126372), Napg (+282975)	chr18 63260810	3.41747e-19	6.88116e-13	-31.9428	4.68277e-12	9.33295e-06	23.8148	9
Piezo2 (-10271), Txnl1 (+294905)	chr18 63397453	9.66727e-07	0.0123198	-29.6788	1.13513e-08	0.00209054	21.9754	9
Alpk2 (+150902), Nedd4l (+355229)	chr18 65242984	1.16984e-08	0.000517808	-30.2793	1.20982e-06	0.0262088	23.1586	9
Lman1 (-149837), Ccbe1 (+139364)	chr18 66152473	5.17673e-12	1.15816e-06	-31.242	7.8026e-11	3.88772e-05	22.619	9
Ldlrad4 (+148437), Fam210a (+218639)	chr18 68081693	9.89211e-10	5.69086e-05	-31.1883	1.94816e-11	1.29425e-05	25.628	9
Mc2r (-350021), 4930546C10Rik (+170869)	chr18 68779271	1.56075e-08	0.000651345	-26.8155	6.36709e-07	0.0211323	17.5813	9
Man1c1 (+237)	chr4 134704052	1.43003e-05	0.0405969	2.80626	5.64575e-06	0.0437206	-3.39623	9
Pqlc2 (-1227), Akr7a5 (+1191)	chr4 139311934	1.57438e-05	0.0419488	-18.8052	7.42214e-07	0.0211323	27.5921	9
Cdh11 (+818827)	chr8 101966283	3.83653e-11	3.51134e-06	-35.4762	4.7506e-08	0.00528154	25.1128	9
Cdh11 (+818826)	chr8 101966284	1.04652e-14	5.26797e-09	-27.0154	1.17152e-06	0.0257667	17.9905	9
Gnpat (-1394), 2810004N23Rik (+1390)	chr8 124861638	2.78297e-06	0.0199416	16.5224	7.38149e-09	0.00204959	22.2798	9
Zdbf2 (+123)	chr1 63273387	5.69167e-07	0.00815581	1.84848	3.86502e-06	0.017815	-2.18182	12
Otogl (-196014), Ppp1r12a (-54252)	chr10 108108147	6.20945e-06	0.0237172	-17.737	2.14859e-05	0.0409445	14.5984	12
Tmem200a (+774)	chr10 26078277	3.9254e-05	0.0467723	2.70605	1.08861e-05	0.0312119	-3.49345	12
Asf1a (-227)	chr10 53596733	2.29619e-06	0.0154824	5.22876	2.25971e-06	0.0129308	-5.22876	12
Ctnna3 (+126131), Gm10118 (+343793)	chr10 63583640	1.67151e-05	0.0359382	-25.9266	3.3526e-05	0.0487391	23.1506	12
Ghdc (-31558), Stat5b (+20013)	chr11 100802514	4.28642e-06	0.0205122	-2.063	1.89817e-05	0.039498	2.55319	12
Gaa (-3281)	chr11 119264605	2.55114e-05	0.0409163	9.47558	1.52487e-05	0.0356736	-10.8703	12
Ube2g1 (-184)	chr11 72607098	7.13062e-06	0.0250229	7.92079	4.55145e-06	0.0195318	-7.92079	12
Osr1 (-320881), Ttc32 (+223564)	chr12 9253560	1.57968e-05	0.0353838	-5.79365	3.84106e-07	0.00373763	8.66541	12
Mtr (-121)	chr13 12258233	4.30709e-05	0.0481564	1.99667	2.33295e-05	0.0420765	-1.69456	12
Tnpo1 (+213)	chr13 98926170	4.76474e-05	0.0494644	1.67131	2.03327e-05	0.0401917	-1.67131	12
Bmpr1a (+216)	chr14 34502470	3.78405e-05	0.0463169	2.33333	6.5971e-06	0.0241606	-2.33333	12
Olfr161 (+40515), Mefv (+85211)	chr16 3632912	6.88697e-08	0.00235385	17.231	2.70542e-05	0.0450869	-10.0164	12
Olfr161 (+40529), Mefv (+85197)	chr16 3632926	5.36251e-06	0.0224277	11.5504	5.75423e-07	0.00512856	-9.37914	12
Unc93a (-78623), Smok2a (-10774)	chr17 13210413	5.50926e-09	0.00034321	-23.0639	3.20993e-06	0.0161238	16.1557	12
Slc26a8 (-2189), Mapk14 (+834)	chr17 28692175	8.61388e-07	0.0103066	1.63869	8.7123e-06	0.0277672	-1.92771	12
Tapbp (-756)	chr17 33918575	1.79344e-05	0.0367343	-8.77052	5.5849e-06	0.0219288	12.6185	12
Gm7148 (-271368), Gm9041 (+203033)	chr17 39843989	1.82082e-06	0.0143233	11.0909	2.7457e-05	0.0452213	-8.3743	12
Gm7148 (-271288), Gm9041 (+203113)	chr17 39844069	1.94479e-06	0.0146991	8.6796	4.39136e-07	0.00413334	-8.78774	12
Gm7148 (-270416), Gm9041 (+203985)	chr17 39844941	3.35314e-10	3.0264e-05	30.6015	2.41472e-23	1.18631e-18	-45.5195	12
Gm7148 (-270410), Gm9041 (+203991)	chr17 39844947	4.69715e-12	7.75947e-07	32.3684	2.93705e-25	1.51692e-20	-43.8745	12
Gm7148 (-270402), Gm9041 (+203999)	chr17 39844955	2.19893e-09	0.00015568	31.8233	6.12108e-26	3.42485e-21	-45.303	12
Gm7148 (-270394), Gm9041 (+204007)	chr17 39844963	3.44355e-12	6.20573e-07	37.8928	1.36956e-29	8.1137e-25	-51.0112	12
Gm7148 (-270383), Gm9041 (+204018)	chr17 39844974	3.26893e-12	6.20573e-07	32.3684	2.52555e-25	1.33872e-20	-44.8291	12
Gm7148 (-270379), Gm9041 (+204022)	chr17 39844978	1.12693e-07	0.00323761	33.8661	1.60916e-23	8.10316e-19	-44.8385	12
Gm7148 (-270320), Gm9041 (+204081)	chr17 39845037	3.23764e-07	0.00641599	26.2295	1.00479e-16	4.21649e-12	-37.0871	12
Gm7148 (-270315), Gm9041 (+204086)	chr17 39845042	7.37854e-09	0.000417908	33.0601	9.2916e-17	3.98207e-12	-36.9264	12
Gm7148 (-270313), Gm9041 (+204088)	chr17 39845044	3.02682e-06	0.017408	26.564	1.01586e-18	4.75861e-14	-37.8398	12
Gm7148 (-270312), Gm9041 (+204089)	chr17 39845045	1.05415e-06	0.0113646	26.776	2.2597e-13	4.37656e-09	-33.3059	12
Gm7148 (-270284), Gm9041 (+204117)	chr17 39845073	3.86546e-05	0.0466797	24.5177	1.4481e-12	2.70078e-08	-34.0447	12
Gm7148 (-270279), Gm9041 (+204122)	chr17 39845078	7.48897e-08	0.00247428	20.6842	2.94238e-15	6.11002e-11	-24.9196	12
Gm7148 (-270113), Gm9041 (+204288)	chr17 39845244	9.51585e-06	0.0282813	11.3455	1.81312e-09	3.09501e-05	-18.9847	12
Gm7148 (-269277), Gm9041 (+205124)	chr17 39846080	1.83119e-16	1.21002e-10	28.3255	7.75742e-31	8.22394e-26	-26.0964	12
Gm7148 (-269265), Gm9041 (+205136)	chr17 39846092	1.22133e-15	6.05275e-10	24.2479	1.06803e-27	6.14656e-23	-23.5106	12
Gm7148 (-269249), Gm9041 (+205152)	chr17 39846108	9.71195e-14	3.20874e-08	24.9479	1.96676e-25	1.0707e-20	-22.8292	12
Gm7148 (-268025), Gm9041 (+206376)	chr17 39847332	6.39755e-08	0.00222494	40.2744	2.26127e-14	4.46548e-10	-45.5093	12
Gm7148 (-268022), Gm9041 (+206379)	chr17 39847335	1.31721e-07	0.00355176	42.2635	2.79092e-16	1.06069e-11	-52.1505	12
Gm7148 (-268015), Gm9041 (+206386)	chr17 39847342	1.45584e-05	0.0342567	39.5943	4.18553e-13	7.87921e-09	-46.7471	12
Gm7148 (-268005), Gm9041 (+206396)	chr17 39847352	3.20258e-08	0.00129563	43.9584	1.13346e-15	2.48162e-11	-50.2637	12
Gm7148 (-267967), Gm9041 (+206434)	chr17 39847390	1.91694e-27	3.80003e-21	45.2412	3.1881e-17	1.42704e-12	-54.2843	12
Gm7148 (-267960), Gm9041 (+206441)	chr17 39847397	9.94953e-08	0.00304938	47.4359	3.83404e-15	7.88038e-11	-53.0185	12
Gm7148 (-267952), Gm9041 (+206449)	chr17 39847405	4.18965e-06	0.0203354	40.5686	5.5601e-15	1.13126e-10	-50.0408	12
Gm7148 (-267946), Gm9041 (+206455)	chr17 39847411	2.26626e-08	0.00106964	42.1815	1.59368e-17	7.29565e-13	-54.8183	12
Gm7148 (-267935), Gm9041 (+206466)	chr17 39847422	1.31721e-07	0.00355176	42.2635	1.45287e-15	3.08049e-11	-50.0408	12
Gm7148 (-267914), Gm9041 (+206487)	chr17 39847443	4.41277e-07	0.00749405	43.029	5.12186e-16	1.64822e-11	-51.6537	12
Gm7148 (-267908), Gm9041 (+206493)	chr17 39847449	1.82368e-09	0.000144607	45.4073	2.87411e-16	1.07208e-11	-51.715	12
Gm7148 (-267896), Gm9041 (+206505)	chr17 39847461	4.60381e-07	0.00749405	40.4866	4.50225e-14	8.80458e-10	-45.3246	12
Gm7148 (-267893), Gm9041 (+206508)	chr17 39847464	2.59435e-08	0.00110875	44.0812	2.02041e-15	4.2392e-11	-49.5657	12
Gm7148 (-267890), Gm9041 (+206511)	chr17 39847467	5.02205e-06	0.0221398	38.4719	2.32496e-13	4.46007e-09	-47.3196	12
Gm7148 (-267874), Gm9041 (+206527)	chr17 39847483	2.61965e-08	0.00110875	45.0363	1.81354e-16	7.30588e-12	-50.4942	12
Gm7148 (-266903), Gm9041 (+207498)	chr17 39848454	2.9387e-06	0.017408	26.3273	1.71571e-14	3.42168e-10	-27.3427	12
Arhgef33 (+65865), Sos1 (+107181)	chr17 80373271	3.18198e-05	0.0435359	2.90067	7.63642e-06	0.0262936	-3.2491	12
Piezo2 (+126372), Napg (+282975)	chr18 63260810	1.01429e-10	1.18275e-05	-24.4447	1.80819e-05	0.0387107	12.6185	12
Alpk2 (+150902), Nedd4l (+355229)	chr18 65242984	1.56138e-10	1.62904e-05	-29.0646	2.46471e-05	0.0432968	15.6698	12
Lman1 (-149837), Ccbe1 (+139364)	chr18 66152473	2.45606e-13	6.08595e-08	-46.9406	1.47804e-09	2.56653e-05	35.5893	12
Mc2r (-350021), 4930546C10Rik (+170869)	chr18 68779271	2.38592e-07	0.00556436	-26.9643	7.3726e-06	0.0256865	13.86	12
Ubtd1 (-695), Mms19 (+89)	chr19 41981067	4.43188e-05	0.0485921	5.14286	4.95576e-06	0.0206865	-5.14286	12
Tcp11l1 (+16)	chr2 104712139	4.4212e-07	0.00749405	2.28426	2.87656e-07	0.00297136	-2.07722	12
Gatm (-19226), AA467197 (-7321)	chr2 122630528	4.1857e-05	0.0479347	5.10204	3.50094e-05	0.04963	-4.73029	12
Tshz2 (+69220), AY702102 (+260091)	chr2 169702895	1.55221e-06	0.0133789	-17.8556	5.12269e-06	0.0211011	15.2982	12
Hoxd1 (-26937), Hoxd3 (+9315), Hoxd13 (+67733)	chr2 74736042	4.06797e-05	0.047408	-3.61885	2.09202e-05	0.0404699	5.49144	12
Ssbp3 (-446)	chr4 106911023	8.0954e-06	0.0263945	2.81703	1.71266e-07	0.00206571	-3.35682	12
Pramef17 (-134280), Oog3 (+34014)	chr4 144128648	2.05767e-05	0.038499	-12.2032	1.67969e-05	0.0372204	14.34	12
Nkain3 (-296226), Prdm13 (+610871)	chr4 21075091	9.23076e-09	0.000508292	-13.0435	3.45278e-07	0.00340922	13.0435	12
Wasf3 (-33770), Cdk8 (+119927)	chr5 146351214	4.77083e-05	0.049475	16.183	1.50833e-05	0.0355341	-19.0792	12
Foxj2 (+354)	chr6 122820267	2.09669e-06	0.0148194	4.0201	1.02552e-05	0.0301118	-4.0201	12
Nfkbib (-84), Sirt2 (-43)	chr7 28766723	4.181e-05	0.0479085	1.05581	3.31016e-05	0.048505	-1.05581	12
Polg (-38811), Rhcg (+112484)	chr7 79505172	3.76193e-07	0.00684167	4.77558	2.07004e-08	0.000313504	-8.05106	12
Opcml (+612456)	chr9 28403402	1.54775e-12	3.40908e-07	3.02491	3.36185e-05	0.0487461	-2.68477	12
Cspp1 (-152), Cops5 (+61)	chr1 10038065	1.77661e-05	0.025891	3.40475	2.80582e-06	0.024492	-4.64271	All
Tnnt2 (-6032), Lad1 (+16245)	chr1 135834842	2.88487e-06	0.00913716	-6.31943	1.04597e-05	0.0430217	8.705	All
Bzw1 (+238)	chr1 58393373	3.21886e-05	0.0339294	2.94852	1.17411e-05	0.0446987	-3.17609	All
4933411G06Rik (+13039), Rfx6 (+66399)	chr10 51744154	2.0269e-06	0.00738919	-5.25071	6.7843e-09	0.000435743	9.92675	All
Ddx50 (+432)	chr10 62650785	1.82778e-06	0.00683964	5.78671	4.66526e-10	3.44033e-05	-7.22047	All
Gng7 (+6394), Gadd45b (+64880)	chr10 80994970	1.2876e-05	0.0221255	-5.84572	1.53406e-08	0.000898359	13.8977	All
Nr2c1 (-95710), Fgd6 (+16312)	chr10 94052312	1.22527e-14	3.23397e-10	-21.5282	3.34756e-15	2.89793e-10	18.1243	All
Kremen1 (-208)	chr11 5261765	4.88526e-05	0.0409352	1.57405	5.63103e-07	0.010286	-1.60314	All
Galnt10 (-96030), Mfap3 (+30725)	chr11 57549411	7.4185e-05	0.0492551	4.13342	1.11239e-06	0.0158204	-4.66931	All
Atad2b (+633)	chr12 4918036	6.14376e-06	0.0145872	2.92398	2.31369e-06	0.0220417	-2.92398	All
Tfap2a (-1255)	chr13 40735077	5.33321e-06	0.0133468	7.32549	1.00962e-05	0.042411	-6.34363	All
Zmynd11 (+1242), Dip2c (+487544)	chr13 9764071	3.13711e-06	0.00974882	2.077	4.81069e-06	0.0310988	-2.84666	All
Ngly1 (+140), Oxsm (+388)	chr14 16249419	1.40831e-05	0.0232275	1.05627	8.59491e-06	0.0398907	-1.50119	All
Timm23 (-130), Parg (+79)	chr14 32202027	3.58531e-05	0.0359173	5.5192	1.24747e-05	0.0454079	-8.38954	All
Nkx3-1 (-16678), Nkx2-6 (+2384)	chr14 69173959	5.40922e-05	0.042495	-1.03399	8.25558e-06	0.0391244	1.47508	All
Siah3 (+37733), Spert (+99401)	chr14 75493714	1.58332e-05	0.0247963	3.56279	1.0998e-05	0.0437082	-6.11699	All
Ndrg1 (-133786), St3gal1 (+10566)	chr15 67103425	5.63497e-05	0.0434375	6.59173	8.77251e-06	0.0404879	-11.7644	All
Olfr161 (+40496), Mefv (+85230)	chr16 3632893	1.37243e-13	3.43896e-09	7.72738	3.04993e-06	0.0251028	-4.92692	All
Olfr161 (+40515), Mefv (+85211)	chr16 3632912	8.53938e-12	1.6904e-07	9.17734	2.1492e-06	0.021293	-5.80375	All
Olfr161 (+40516), Mefv (+85210)	chr16 3632913	3.555e-15	9.77397e-11	7.98929	9.19435e-07	0.0143836	-5.12196	All
Olfr161 (+40529), Mefv (+85197)	chr16 3632926	2.63192e-15	7.33803e-11	9.03079	1.48189e-08	0.000894105	-6.07109	All
Zfp263 (+66)	chr16 3744158	2.64887e-05	0.0310086	2.58721	3.27442e-06	0.0260784	-2.63238	All
Cd200r3 (-49622), Cd200r2 (+26959)	chr16 44894055	3.50174e-60	1.1553e-54	-32.2346	4.57845e-14	3.79835e-09	13.6031	All
Unc93a (-78623), Smok2a (-10774)	chr17 13210413	2.42702e-26	1.29848e-21	-16.36	3.44968e-07	0.00808066	7.54923	All
Gm7148 (-269277), Gm9041 (+205124)	chr17 39846080	1.09105e-05	0.0202416	7.32687	4.50326e-06	0.0301713	-5.13666	All
Gm7148 (-269265), Gm9041 (+205136)	chr17 39846092	6.59117e-05	0.046626	6.26943	1.04327e-06	0.0152738	-5.26162	All
Gm7148 (-268723), Gm9041 (+205678)	chr17 39846634	1.5226e-11	2.92625e-07	19.9132	1.53322e-07	0.00456987	-9.81804	All
Gm5494 (-189503), Crisp1 (-52797)	chr17 40372003	7.84079e-07	0.00391526	13.8144	3.19314e-07	0.0077534	-12.4006	All
Gm5494 (-189489), Crisp1 (-52811)	chr17 40372017	6.98613e-13	1.64635e-08	18.9384	2.7517e-13	2.19153e-08	-17.8619	All
Gm5494 (-189448), Crisp1 (-52852)	chr17 40372058	2.292e-08	0.000232672	16.3228	2.07921e-06	0.0212736	-12.1183	All
Gm5494 (-189427), Crisp1 (-52873)	chr17 40372079	5.79085e-08	0.000525836	13.1615	1.09269e-05	0.0437082	-9.69456	All
Gm5494 (-189406), Crisp1 (-52894)	chr17 40372100	3.70439e-15	1.00452e-10	16.8041	3.0416e-07	0.00768524	-10.7967	All
Gm5494 (-189381), Crisp1 (-52919)	chr17 40372125	3.603e-14	9.26271e-10	16.5283	1.05459e-06	0.0153267	-10.2975	All
Bhlhe23 (+234)	chr2 180776665	1.59204e-05	0.0248623	1.78985	7.1292e-06	0.0370009	-2.07219	All
Rpl12 (-10677), Fam129b (+74768)	chr2 32950881	6.78214e-06	0.0155748	9.13412	1.51112e-05	0.0484638	-9.05848	All
Slc2a8 (+216)	chr2 32981865	7.13019e-05	0.0484369	2.74109	2.15035e-06	0.021293	-3.37233	All
Galnt13 (-265)	chr2 54436121	7.38079e-05	0.0491944	4.6951	5.42147e-07	0.0100822	-4.344	All
Galnt13 (-177)	chr2 54436209	2.80709e-05	0.0317528	2.28507	1.05704e-05	0.0431612	-2.56544	All
Pou3f1 (+609)	chr4 124658254	2.02231e-05	0.0274748	4.64405	9.20708e-06	0.0414959	-5.1865	All
Spocd1 (-70100), Ptp4a2 (+57400)	chr4 129877620	7.87079e-07	0.00391526	4.04584	1.00225e-05	0.042411	-4.60397	All
Mup10 (-36903), Mup11 (+43309)	chr4 60619101	2.23798e-07	0.00147672	-10.7313	1.58763e-06	0.0186015	9.53207	All
Bcl7a (-46969), Wdr66 (+45377)	chr5 123297478	6.6677e-06	0.0154374	10.8108	4.94959e-06	0.0312003	-10.101	All
Pisd (+71761), Yes1 (+102714)	chr5 32713884	3.04182e-06	0.00954263	2.54742	1.09386e-05	0.0437082	-2.98402	All
Klf3 (-92)	chr5 64803430	3.45717e-06	0.0104642	3.74034	6.03793e-06	0.0347687	-3.70633	All
Nanog (+523)	chr6 122708090	1.74005e-06	0.00666528	-9.35942	1.20419e-05	0.045134	7.38019	All
Alms1 (-66319), Egr4 (-7623)	chr6 85521211	4.10308e-05	0.0382984	-9.89392	9.11004e-06	0.0414127	9.81418	All
Eef2k (+157)	chr7 120842987	1.3329e-06	0.00557827	7.03379	1.54791e-05	0.0489207	-8.70483	All
Gmfg (-31915), Paf1 (+12581)	chr7 28405531	1.88573e-06	0.00697732	-7.59526	4.66609e-06	0.0307179	10.2806	All
Abcb10 (+458)	chr8 123982663	2.58602e-06	0.00863249	2.22771	6.70405e-06	0.0360763	-2.6559	All
Sall1 (+503)	chr8 89043658	7.62076e-05	0.0496753	19.5761	1.62159e-06	0.018681	-24.693	All
Ryk (-14796), Amotl2 (+102453)	chr9 102820120	4.81251e-06	0.0125846	-7.38065	8.06108e-06	0.0387686	7.10332	All
Tpbg (+1059), Ube2cbp (+621511)	chr9 85843438	9.69931e-07	0.00452834	3.65799	4.77426e-06	0.031065	-3.51995	All

## Sheet: Cortex Genotype vs Diet Reverse
Gene	CpG	p Genotype	fdr Genotype	percent changeGenotype	p Diet	fdr Diet	percent changeDiet	Age
Gm29106 (-61555), Gm7145 (+149048)	chr1 118114986	2.59e-05	0.0231776	-14.4972	0.000134162	0.0251329	10.193	3
En1 (+1301), Insig2 (+724305)	chr1 120603718	2.84e-05	0.023688	-4.65116	0.000148767	0.0260803	2.92398	3
Klhl12 (-33731), Adipor1 (+6344)	chr1 134421799	5.38e-05	0.029968	-18.3156	3.36e-06	0.0056665	16.7397	3
Kdm5b (-3514)	chr1 134556656	0.000158426	0.0448697	-2.71903	0.000245037	0.0320523	2.19298	3
Syt2 (+104)	chr1 134709403	1.25e-05	0.0175646	-1.96078	0.0004638	0.0417391	0.894855	3
Nek7 (+312)	chr1 138619436	6.19e-05	0.0316385	2.07715	1.63e-05	0.0107211	-0.99314	3
Rnf2 (+677)	chr1 151500133	2.88e-07	0.00350123	5.74349	0.000205495	0.0297893	-4.88873	3
Arpc5 (+690)	chr1 152767231	3.24e-05	0.0249668	2.50896	2.42e-05	0.0126756	-2.50896	3
Dhx9 (+170)	chr1 153487437	0.000129018	0.0416716	4.40252	0.000281733	0.0339416	-3.97879	3
Ier5 (+511)	chr1 155099124	7.96e-05	0.0351458	1.78971	0.000188698	0.0287555	-1.53395	3
Abl2 (-32)	chr1 156559016	8.21e-05	0.0354343	3.97727	8.68e-05	0.0214901	-3.97727	3
Rabgap1l (+601)	chr1 160792344	2.38e-05	0.0224813	2.96133	9.28e-05	0.0219384	-2.54113	3
Zbtb37 (+293)	chr1 161034555	1.04e-05	0.0164636	4.72441	4.8e-06	0.00652115	-4.72441	3
Rdh10 (+64028), Stau2 (+349504)	chr1 16169801	2.31e-06	0.00888067	-8	0.000139093	0.0254172	5.2973	3
Pigc (+166)	chr1 161969393	8.89e-05	0.0364936	1.33385	1.44e-05	0.0101492	-1.72911	3
Mettl13 (+106)	chr1 162548444	4.57e-05	0.028157	2.81124	9.65e-06	0.00863135	-2.81124	3
Tada1 (-69865), Ildr2 (+55093)	chr1 166309231	2.76e-06	0.00982393	5.66873	1.87e-06	0.00455781	-5.37799	3
Lmx1a (+2453), Pbx1 (+739887)	chr1 167692009	5.37e-07	0.00457563	6.34921	0.000550925	0.0446876	-5.0561	3
Dusp12 (-22574), Fcrlb (+4827)	chr1 170908113	0.000167772	0.0457723	6.72269	0.000276571	0.033716	-5.96511	3
Dcaf8 (-20)	chr1 172148157	0.000106225	0.0389578	2.78884	6.51e-05	0.0189639	-2.40125	3
Rgs7 (+115)	chr1 175492160	0.000140134	0.0429759	-1.38889	1.24e-06	0.00378985	2.00573	3
Lbr (+5)	chr1 181842373	7.4e-05	0.0340412	2.10526	1.8e-05	0.0111321	-1.73896	3
Capn2 (+29256), Trp53bp2 (+79096)	chr1 182488267	3.02e-06	0.0102215	-17.4294	0.000213027	0.0302273	14.1497	3
Cenpf (-144)	chr1 189688229	0.000209654	0.0493746	1.21783	3.65e-05	0.0150164	-1.48883	3
Prox1 (-317)	chr1 190171030	7.97e-05	0.0351564	2.6905	0.000106514	0.0231661	-1.53057	3
Vash2 (-490)	chr1 190979491	0.00012981	0.0416716	-4.53667	0.000147155	0.0259949	3.6388	3
Kcnq5 (-436748), Rims1 (+407034)	chr1 22398689	0.000182011	0.0469985	14.1648	0.000326657	0.0361057	-7.86068	3
4933415F23Rik (-154395), Ogfrl1 (+126527)	chr1 23256647	9.01e-06	0.0155154	2.26415	2.43e-06	0.00502787	-2.26415	3
Fam135a (+307)	chr1 24100025	7.39e-05	0.0340412	2.20588	3.14e-05	0.0141806	-2.20588	3
Fam168b (+285)	chr1 34842764	4.56e-07	0.00419002	1.86891	6.46e-08	0.00115241	-1.92468	3
Plekhb2 (+34828)	chr1 34884819	3.98e-06	0.011288	-19.5238	7.49e-05	0.0200656	16.8571	3
Mgat4a (+25)	chr1 37540990	9.6e-05	0.0373937	1.45985	7.17e-05	0.0196925	-1.45985	3
Rfx8 (+11)	chr1 39720985	0.000140568	0.0430542	1.97628	0.000149921	0.0261363	-1.56645	3
Uxs1 (-408)	chr1 43828207	0.000132874	0.042099	2.09059	5.31e-05	0.0174646	-1.76379	3
Nab1 (+444)	chr1 52500234	0.000176353	0.0465086	1.46571	6.58e-05	0.0190411	-1.78117	3
Sf3b1 (+406)	chr1 55027074	0.000213567	0.0497792	2.74526	3.62e-07	0.00227097	-4.06977	3
Bmpr2 (-346)	chr1 59763053	8.56e-05	0.0359526	2.26415	1.83e-05	0.0112354	-2.26415	3
Eef1b2 (-600), Ndufs1 (+597)	chr1 63176224	5.55e-06	0.0127746	2.54777	8.36e-06	0.00808247	-1.50065	3
Creb1 (-347)	chr1 64532461	9.79e-05	0.0377798	-4.41176	0.000285179	0.0341085	2.63789	3
Fzd5 (+709)	chr1 64737041	2.82e-05	0.0235937	2.92072	8.48e-05	0.0212824	-2.7252	3
Mreg (-24190), Pecr (+47817)	chr1 72236496	6.72e-05	0.0324734	3.53482	0.000324396	0.0359736	-3.35445	3
Tmem198 (-2268), Chpf (+1959)	chr1 75477311	0.000105802	0.0389135	4.91291	0.000177228	0.0280499	-5.41688	3
Epha4 (-674608), Pax3 (+7142)	chr1 78189695	2.04e-05	0.0211751	2.33048	5.79e-06	0.00705994	-2.07324	3
Pid1 (-209)	chr1 84284853	0.000118072	0.0403168	1.49901	0.000308287	0.0352412	-1.20335	3
Psmd1 (+308)	chr1 86064926	8.3e-05	0.0355753	2.95203	7.35e-05	0.0198978	-2.95203	3
Agap1 (+126657), Gbx2 (+349716)	chr1 89581462	5.71e-05	0.0307094	3.5503	4.61e-05	0.0164353	-3.5503	3
Gbx2 (+9313), Agap1 (+467060)	chr1 89921865	0.000113087	0.0397906	-4.49438	0.000269655	0.0333218	5.02092	3
Gbx2 (+2352), Agap1 (+474021)	chr1 89928826	1.8e-05	0.0204218	6.43895	0.0003604	0.0376758	-4.69841	3
Klhl30 (-5832), Espnl (+23109)	chr1 91345183	2.05e-05	0.0211809	4.96469	2.59e-05	0.0130854	-4.45147	3
Asb1 (-40868), Traf3ip1 (+4982)	chr1 91499675	6.47e-05	0.0321086	-21.4361	0.000589347	0.0459206	20.8805	3
Twist2 (+1141), Hdac4 (+377730)	chr1 91802610	0.000126495	0.0414082	-8.96373	0.000403247	0.0394886	9.39851	3
Hdac4 (+292)	chr1 92180048	7.92e-05	0.0350719	2.13506	2.54e-08	0.000743975	-2.38569	3
Rnpepl1 (+649)	chr1 92911431	8.13e-06	0.0150556	-3.00909	5.88e-05	0.0182291	1.73523	3
Hdlbp (-257), Sept2 (-3), Sept2 (+94)	chr1 93479057	4.06e-06	0.0113489	2.25989	1.05e-05	0.00889608	-1.72369	3
Lrrc10 (-20)	chr10 117045320	0.000209302	0.049337	-16.6965	0.000112645	0.0236452	19.5262	3
Cct2 (+232)	chr10 117063581	1.77e-05	0.0203063	1.9337	1.47e-05	0.0102339	-1.9337	3
Lemd3 (+429)	chr10 120978902	0.000136834	0.0426063	2.87356	7.38e-05	0.0199447	-2.87356	3
Tbc1d30 (+44121), Wif1 (+233108)	chr10 121267067	0.00020766	0.049337	25.8734	0.000302763	0.0349909	-19.0824	3
Srgap1 (+42010), BC048403 (+265368)	chr10 122005304	3.13e-05	0.024725	-8.00917	0.000536101	0.0441957	1.91827	3
Usp15 (+275)	chr10 123196719	7.77e-05	0.0346932	1.79775	5.09e-05	0.0171558	-1.34321	3
Lrig3 (-453741), Slc16a7 (-183549)	chr10 125512511	0.000156086	0.044609	-12.5	0.000344706	0.0369492	11.2342	3
Avil (-19730), Ctdsp2 (+2262)	chr10 126980978	0.000169043	0.0458845	6.51663	0.000432624	0.0406286	-6.15597	3
Avil (-19699), Ctdsp2 (+2293)	chr10 126981009	3.79e-07	0.00380959	11.6928	5.08e-05	0.0171457	-10.1648	3
Ndufa4l2 (-5154), Stac3 (+8096)	chr10 127509812	2.08e-05	0.0212628	4.04624	7.95e-06	0.00791024	-4.04624	3
Cd63 (+8935), Rdh5 (+9373)	chr10 128909923	5.62e-06	0.0128586	5.10949	6.48e-06	0.0072411	-5.10949	3
Vmn2r86 (-14628), Vmn2r87 (+26857)	chr10 130470521	6.9e-06	0.013977	3.48259	0.000343661	0.0369082	-3.03416	3
Map7 (-671)	chr10 20148312	0.000188596	0.0476651	-10.101	0.000254618	0.0325766	6.54206	3
Taar6 (+7397), Taar5 (+7543)	chr10 23978248	1.41e-05	0.0186061	17.8323	5.01e-06	0.00661352	-14.1867	3
Ncoa7 (-30911), Hey2 (+39949)	chr10 30802851	7.84e-05	0.03485	3.75	8.21e-05	0.0209525	-3.75	3
Nkain2 (+39179)	chr10 32851281	3.08e-06	0.0103362	-19.9122	0.000586238	0.0458272	15.9814	3
Rwdd1 (+61)	chr10 34019562	0.000171004	0.0460247	1.46254	0.000268324	0.0332351	-1.52235	3
Mfsd4b2 (-74)	chr10 39926996	0.000108969	0.0393092	6.69184	1.94e-06	0.00460346	-8.26903	3
Fam184a (+94)	chr10 53751028	0.000114363	0.0399045	3.74332	0.000100852	0.0227084	-3.74332	3
Sh3rf3 (-558)	chr10 58812899	0.000106466	0.0389578	4.18605	7.86e-05	0.0205024	-4.18605	3
Cdh23 (+10308), Gm17455 (+286456)	chr10 60686181	9.86e-05	0.0378285	5.04505	0.000540548	0.0443506	-4.29513	3
Pald1 (+40439), Prf1 (+45258)	chr10 61343090	2.46e-07	0.00322439	21.2963	6.49e-05	0.0189418	-19.0236	3
A930033H14Rik (+61929), Tmem26 (+427423)	chr10 69151168	0.000164013	0.0454714	12.1525	3.09e-05	0.0140904	-11.489	3
Tfam (+224)	chr10 71238055	1.15e-05	0.0168758	2.93216	0.000186479	0.0286069	-3.03131	3
Pttg1ip (-24998), Itgb2 (+26470)	chr10 77556721	6.68e-06	0.0138214	37.6505	0.000443643	0.0410841	-27.5792	3
Mier2 (+485)	chr10 79554713	0.000205978	0.0491884	3.7037	0.00012363	0.0244416	-3.7037	3
Prss57 (-4066), Palm (+1455)	chr10 79795026	1.43e-05	0.0187385	11.4009	6.15e-05	0.0185743	-10.1394	3
Misp (+155)	chr10 79822712	3.62e-06	0.0108315	17.1049	4.1e-05	0.0157261	-10.1712	3
Tmem259 (-4408), Cnn2 (+154)	chr10 79988737	4.96e-06	0.012222	3.12737	0.000714035	0.049755	-2.22665	3
Cirbp (-16765), Midn (+2741)	chr10 80151012	0.000105373	0.038835	-2.71084	4.91e-05	0.0168883	2.59366	3
1600002K03Rik (-422)	chr10 80172521	0.000149087	0.0439054	-12.9908	0.000287868	0.0342391	13.6445	3
Tcf3 (+347)	chr10 80433295	6.45e-06	0.0135283	2.14942	1.65e-06	0.00427178	-2.51572	3
Dot1l (+370)	chr10 80755575	1.93e-05	0.0207663	3.31754	1.68e-05	0.010871	-3.31754	3
Timm13 (+2841), Tmprss9 (+26280)	chr10 80898127	4.38e-05	0.0278315	11.3406	0.000161353	0.026975	-14.1141	3
Timm13 (+2827), Tmprss9 (+26294)	chr10 80898141	0.000146671	0.0437405	8.90991	0.000476965	0.0421547	-11.0309	3
Apba3 (-166), Mrpl54 (+140)	chr10 81266793	1.02e-05	0.0164288	1.41705	0.000107303	0.0231977	-2.19211	3
Chst11 (-89157), Eid3 (+29715)	chr10 82896340	0.000148552	0.0438893	-33.6429	0.000238655	0.0316487	18.5326	3
Ano4 (-164343), Gas2l3 (+22034)	chr10 89421932	0.000191512	0.0479325	12.8571	0.000631973	0.0472917	-15.0685	3
Ikbip (-260), Apaf1 (-27)	chr10 91082796	5.37e-05	0.029968	1.65563	3.02e-05	0.0139147	-1.65563	3
Nedd1 (-313243), Cfap54 (+45933)	chr10 93035662	0.000215574	0.0499737	-11.79	5.93e-05	0.0182949	19.8117	3
Elk3 (+47598), Cdk17 (+102647)	chr10 93263536	4.08e-05	0.0270747	16.5652	0.000223575	0.0308213	-5.31377	3
Fgd6 (-207), Vezt (+23)	chr10 94035793	1.8e-05	0.0204218	4.34783	5.8e-06	0.00705994	-3.77476	3
Plxnc1 (+596)	chr10 94944238	0.000115607	0.0400386	2.28571	0.000292729	0.0345013	-1.74076	3
Dusp6 (-99239), Phxr2 (-37667)	chr10 99163991	0.000205687	0.0491581	-5.68477	7.94e-05	0.0206288	5.83549	3
Dusp6 (-1733)	chr10 99261497	4.81e-05	0.0287527	4.02091	0.000676089	0.0486894	-3.48139	3
Dusp6 (-1729)	chr10 99261501	4.56e-06	0.0118061	4.89108	2.22e-05	0.012224	-5.07883	3
Zfp385c (+10301), Nkiras2 (+17516)	chr11 100640391	1.38e-06	0.00721089	4.79023	1.63e-06	0.00427012	-4.58655	3
Etv4 (-29898), Meox1 (+79105)	chr11 101815268	3.58e-08	0.00113638	-18.3958	6.24e-05	0.0186485	2.89963	3
Meox1 (-69666), Sost (+2975)	chr11 101964039	0.000113957	0.0398766	-3.06667	5.38e-07	0.00264584	4.47149	3
Meioc (-59579), Fzd2 (+1613)	chr11 102606008	7.07e-05	0.0332342	8.82353	2.1e-05	0.0119293	-7.88462	3
Fam187a (-4240), Ccdc103 (-275), Eftud2 (+38)	chr11 102880928	5.38e-05	0.029968	2.53165	3.08e-05	0.0140775	-2.53165	3
Kansl1 (+111)	chr11 104442179	0.000169534	0.0458975	2.6738	5.26e-05	0.0173962	-2.6738	3
Vwc2 (+2011), Zpbp (+346174)	chr11 11116233	0.000193898	0.0481074	2.62295	0.000160953	0.026945	-2.62295	3
Sox9 (+391209), Slc39a11 (+392326)	chr11 113173432	6.54e-05	0.0322529	-10.0701	4.51e-05	0.0162957	6.21113	3
Cdc42ep4 (-121782), Sdk2 (+193118)	chr11 113873099	7.59e-05	0.0343755	-16.5227	4.36e-05	0.016062	12.6874	3
Rpl38 (-403310), Sdk2 (-199081)	chr11 114265298	2.53e-06	0.00925945	-20.7928	0.000342225	0.0368358	16.8675	3
Grin2c (+17185), Tmem104 (+62571)	chr11 115250057	0.000175177	0.0464281	7.2449	0.000245409	0.0320738	-7.07984	3
Ush1g (+271)	chr11 115321769	0.000138604	0.0428094	-19.8062	0.000475332	0.0421075	11.1964	3
Sumo2 (+640)	chr11 115535635	1.49e-05	0.0191211	2.01149	0.000384767	0.0387363	-1.7298	3
St6galnac2 (+127)	chr11 116694740	0.000103861	0.0385693	8.68946	0.000427317	0.0404236	-7.01891	3
St6galnac2 (+66)	chr11 116694801	2.9e-05	0.0238165	11.1131	8.97e-05	0.0217383	-9.8699	3
Mxra7 (+336)	chr11 116827709	2.03e-05	0.0211465	6.32985	0.000524805	0.043746	-6.57948	3
Ikzf1 (-104)	chr11 11686108	0.000182191	0.0470245	1.79856	6.71e-05	0.0191399	-1.79856	3
Dnah17 (+12190), Pgs1 (+130737)	chr11 118117028	1.9e-06	0.0081786	-11.8421	2.38e-05	0.0125725	10.6226	3
Bahcc1 (+39228), Actg1 (+76367)	chr11 120272174	2.5e-06	0.00921509	-6.29921	6.19e-06	0.00720205	6.29921	3
Otx1 (+689)	chr11 22000925	1.43e-05	0.0187216	-7.40741	4.51e-05	0.0162957	3.63636	3
Rtn4 (-630)	chr11 29692316	1.22e-05	0.017416	-17.4802	0.000444217	0.0410918	5.53799	3
Stc2 (-83212), Bod1 (+218599)	chr11 31453285	0.000151684	0.0441812	-11.8644	1.8e-05	0.0111383	10.715	3
Bod1 (-102747), Cpeb4 (-97579)	chr11 31774631	2.27e-05	0.0219876	-2.93471	3.41e-05	0.0146691	3.99672	3
Rhbdf1 (-4430), Mpg (+219)	chr11 32226729	5.76e-05	0.0307868	2.22222	8.13e-05	0.0208641	-2.22222	3
Rars (-48805), Wwc1 (+97216)	chr11 35883310	0.00011931	0.0404618	8.12646	0.000501734	0.0430375	11.5088	3
Morc2a (-829)	chr11 3648664	0.000202531	0.0488704	2.63158	0.000121327	0.024311	-2.63158	3
Osbp2 (+101552), Morc2a (+112857)	chr11 3762350	0.000139256	0.0429122	6.4	0.00065279	0.0479266	-5.25714	3
Mat2b (+364)	chr11 40692409	0.00017593	0.0464735	2.15517	0.000117576	0.0240392	-2.15517	3
Rnf215 (-3512)	chr11 4131689	9.32e-08	0.00192009	36.902	0.000342509	0.0368514	-39.0559	3
Pwwp2a (+565)	chr11 43682562	6.66e-05	0.0323755	1.45357	3.65e-06	0.00579793	-1.5676	3
Pwwp2a (+713)	chr11 43682710	2.38e-05	0.0224813	5.26316	1.95e-05	0.0115562	-5.26316	3
Sox30 (+407)	chr11 45980716	0.000196445	0.0482948	-4.15483	0.000716898	0.049847	0.737195	3
Trim7 (+85)	chr11 48837549	2e-05	0.0210194	2.29508	0.00019763	0.029376	-1.77015	3
Cnot6 (-95)	chr11 49712817	0.000109522	0.0393514	2.12766	4.7e-05	0.0165681	-2.12766	3
Adamts2 (+486)	chr11 50602569	6.14e-06	0.0132558	2.25734	1.08e-05	0.00900251	-2.01867	3
Adamts2 (+1190), Zfp354c (+224416)	chr11 50603273	4.55e-06	0.0118061	2.68456	0.000203027	0.0296928	-2.07481	3
Ppp2ca (+234)	chr11 52098914	7e-05	0.0330499	1.14587	7.29e-06	0.00771222	-1.7341	3
Olfr1373 (-21863), Olfr1371 (+46596)	chr11 52167390	1.93e-05	0.0207605	17.5439	0.000214919	0.0303487	-11.4833	3
Fstl4 (+147719), Hspa4 (+388104)	chr11 52912352	0.000125847	0.0413188	-2.22017	3.77e-05	0.015258	1.88881	3
Aff4 (-46)	chr11 53350786	7.76e-05	0.0346685	2.62097	0.000194824	0.0291779	-2.809	3
P4ha2 (-102)	chr11 54100860	8.41e-05	0.0357112	2.1021	5.71e-05	0.0179891	-2.1021	3
G3bp1 (+461)	chr11 55470145	3.09e-05	0.0245331	4.13793	8.26e-06	0.0080459	-4.13793	3
Mrps24 (-5158), Urgcp (+28305)	chr11 5712844	3.19e-05	0.0248265	-30.6329	7.85e-05	0.0205024	26.4534	3
Fam114a2 (-251), Mfap3 (+167)	chr11 57518853	1.66e-05	0.0199791	1.08496	0.000677404	0.0487136	-1.89516	3
Dbnl (-488)	chr11 5788033	4.55e-05	0.0281338	-7.37722	8.31e-05	0.0210598	8.16883	3
Cnot8 (-5590), Gm12248 (-5505)	chr11 58098638	1.07e-05	0.0165947	-13.6693	4.52e-05	0.0163059	13.3779	3
Zfp672 (+140)	chr11 58322972	2.37e-05	0.0224642	3.7594	0.000162086	0.0270224	-3.7594	3
Zfp672 (-45)	chr11 58323157	7.52e-05	0.0343276	2.71739	0.000697815	0.0493254	-2.2412	3
Trim11 (+60539), Obscn (+97721)	chr11 59038653	1.77e-05	0.0203063	-16.3857	8.59e-07	0.00318526	21.2454	3
Rasd1 (-49)	chr11 59964992	3.41e-07	0.00377033	3.66667	0.000234607	0.0314208	-3.83721	3
Rasd1 (-429)	chr11 59965372	6.25e-05	0.0316993	-2.25768	0.000188547	0.0287466	1.39276	3
Llgl1 (-123771), Alkbh5 (+37974)	chr11 60575951	1.7e-05	0.0200941	-23.9583	6.02e-05	0.0184309	22.8769	3
Llgl1 (-123707), Alkbh5 (+38038)	chr11 60576015	7.26e-05	0.033699	-26.3021	0.00020473	0.0297491	21.4039	3
Aldh3a2 (+7)	chr11 61267177	6.73e-05	0.0324734	3.03614	1.7e-05	0.0108833	-3.55844	3
Epn2 (+715)	chr11 61578971	5.97e-05	0.0312306	-4.67109	0.000269206	0.0332846	2.65117	3
Fam83g (-9604), Grap (+21550)	chr11 61674814	8.14e-05	0.0353505	-7.46269	1.51e-05	0.0103633	6.81818	3
Gm10428 (-2351)	chr11 62750748	1.11e-05	0.0167692	-15.077	1.11e-05	0.00908044	13.225	3
Hs3st3b1 (+256)	chr11 63922033	0.000114247	0.0399045	-1.08401	0.000678524	0.048736	1.45835	3
Ntn1 (+13578), Stx8 (+421052)	chr11 68387244	8.58e-05	0.0359932	-2.04082	8.21e-06	0.00801477	1.73913	3
Ntn1 (+1434), Stx8 (+433196)	chr11 68399388	0.000105443	0.0388504	21.2441	0.000666536	0.048399	-12.9108	3
Myh10 (-61767), Ccdc42 (+43127)	chr11 68630147	2.04e-05	0.0211751	25.6319	0.000640781	0.0475349	-15.7185	3
Cyb5d1 (-3731), Tmem88 (-830)	chr11 69399063	9.3e-05	0.0369801	-30.3834	0.000127186	0.0246044	22.2309	3
Cldn7 (+354)	chr11 69965749	2.12e-05	0.0214098	3.64581	6.09e-06	0.00717737	-3.98734	3
Eno3 (-2636), Pfn1 (+76)	chr11 70654567	1.89e-05	0.020657	2.46914	1.65e-05	0.0107859	-2.46914	3
Zfp3 (+363)	chr11 70764571	1.13e-05	0.0167815	1.90014	1.13e-05	0.00914123	-2.0323	3
Cyb5d2 (-636), Zzef1 (+266)	chr11 72796491	0.000174652	0.0463784	4.37956	5.21e-05	0.0173316	-4.37956	3
Rap1gap2 (+67610), Olfr412 (+160507)	chr11 74522575	0.000161928	0.0452578	5.10204	0.000149999	0.0261366	-4.06037	3
Glod4 (-55), Mrm3 (+65)	chr11 76243779	0.000157073	0.0447511	0.690723	0.000164712	0.0272044	-1.21704	3
Trp53i13 (-2381), Abhd15 (+630)	chr11 77515750	6.59e-05	0.0323519	6.04396	2.55e-05	0.0130041	-4.7619	3
Phf12 (-50910), Sez6 (+1092)	chr11 77931891	8.45e-05	0.0357862	2.08358	0.000229597	0.0311532	-1.85535	3
Rhbdl3 (+270)	chr11 80301181	7.28e-06	0.0142458	2.7883	1.3e-08	0.000619624	-2.85762	3
Slfn5 (-19186), Unc45b (+21663)	chr11 82932915	0.000112695	0.0397775	1.96078	3.23e-05	0.0143376	-1.96078	3
Pex12 (-4001), Ap2b1 (+495)	chr11 83302977	5.78e-05	0.0308441	1.96721	5.99e-05	0.0183697	-1.96721	3
Aatf (-6505), Lhx1 (+5508)	chr11 84520026	4.97e-07	0.00444528	15.6177	7.77e-05	0.0204041	-7.41259	3
Lhx1 (-239154), Mrm1 (+54826)	chr11 84764688	2.25e-06	0.00880936	27.0128	0.000246474	0.0321183	-12.9609	3
Rps6kb1 (-125), Tubd1 (-61)	chr11 86544929	0.000214076	0.0498545	-1.99203	1.81e-06	0.00448713	1.91257	3
Ptrh2 (-243), Vmp1 (+94)	chr11 86683741	0.000107671	0.0390952	1.90736	3.4e-05	0.014653	-1.65736	3
Msi2 (-111)	chr11 88718211	0.000102875	0.0384249	3.76076	0.000171769	0.0276892	-3.77568	3
Nog (-176)	chr11 89302507	0.000128299	0.0416169	0.979212	0.000559226	0.0449513	-1.43326	3
Tom1l1 (+561)	chr11 90687039	8.79e-05	0.0363716	-18.7072	0.000709226	0.049641	15.5228	3
Luc7l3 (+299)	chr11 94321688	0.000207502	0.049337	1.08885	0.00051187	0.0433695	-1.52256	3
Nxph3 (+927)	chr11 95513642	5.78e-05	0.0308441	-3.4749	8.16e-05	0.0208912	4	3
Kpnb1 (-149)	chr11 97188029	0.000145526	0.0436542	2.51572	0.0001732	0.0278038	-2.51572	3
Neurod2 (+37)	chr11 98329610	2.62e-05	0.0233057	-16.5957	0.000197946	0.0293957	16.2428	3
Stard3 (+152)	chr11 98358519	4.34e-06	0.0116479	5.18135	4.63e-06	0.00645858	-4.73292	3
Prima1 (+73095), Unc79 (+220196)	chr12 103169054	0.000128545	0.0416503	26.475	3.01e-05	0.0138796	-9.35775	3
Ppp4r4 (+52)	chr12 103532334	0.000193903	0.0481074	1.53846	8.66e-05	0.0214763	-1.53846	3
Bcl11b (+170889), 3110018I06Rik (+344081)	chr12 107832712	9.46e-05	0.0371727	-15.3935	1.3e-05	0.0097483	13.3139	3
Ccdc85c (+418)	chr12 108275006	5.64e-05	0.0304797	2.51046	1.71e-05	0.010907	-2.51046	3
Yy1 (+910)	chr12 108793882	3.08e-06	0.0103362	6.38298	9.5e-06	0.00855681	-5.48208	3
Hsp90aa1 (-215)	chr12 110696609	2.75e-05	0.0234322	1.73913	1.02e-05	0.00878591	-1.73913	3
Mark3 (-552)	chr12 111573974	6.68e-05	0.0324065	-3.25702	2.8e-05	0.0134734	5.03361	3
Apopt1 (-215), Bag5 (+192)	chr12 111713064	0.00014568	0.0436652	-2.7451	6.42e-05	0.018876	2.65957	3
Tmem179 (+179934), Kif26a (+185030)	chr12 112331237	0.000156584	0.0446898	-19.9391	5.27e-05	0.0174069	22.1725	3
Akt1 (-4416), Zbtb42 (-148)	chr12 112678691	0.00019267	0.0479884	-2.25352	0.000420905	0.0401868	2.81124	3
Zfp386 (-362097)	chr12 115685678	0.000187741	0.0475603	-16.112	0.00056925	0.0452669	23.3731	3
Sp8 (+8789), Abcb5 (+111303)	chr12 118855117	0.000150577	0.0440851	3.31126	8.68e-05	0.0214899	-3.31126	3
Ntsr2 (+27914), Greb1 (+119286)	chr12 16681397	3.55e-07	0.00377033	16.6667	0.000721069	0.0499603	-8.19672	3
Gm10479 (-809508)	chr12 19606429	1.47e-06	0.00725503	-19.9126	2.79e-05	0.0134688	12.2315	3
Gm10479 (-534048)	chr12 19881889	2.69e-06	0.00965087	-33.9009	0.000375879	0.0383561	27.006	3
Gm10479 (-461825)	chr12 19954112	0.000102519	0.0384068	-15.4806	8.52e-05	0.0213362	4.29369	3
Sox11 (+386666), Cmpk2 (+486704)	chr12 26955907	6.51e-06	0.0136161	-5.87607	3.29e-06	0.00563392	8.65385	3
Tmem18 (+76)	chr12 30584501	2.68e-05	0.0233057	2.36486	0.00044187	0.041019	-2.08397	3
Rab10 (-497)	chr12 3310465	7.71e-05	0.034564	1.85185	0.000239987	0.0317562	-0.49745	3
Efr3b (+174)	chr12 4038740	0.000198606	0.0485174	3.85011	0.00043213	0.0406215	-3.91851	3
Foxg1 (-189932)	chr12 49192950	1.55e-06	0.0073932	13.75	7.48e-06	0.00778743	-25.1524	3
Gm43517 (-1309), Foxg1 (+982)	chr12 49383864	3.42e-06	0.0106782	8.10036	0.000130195	0.0247735	-6.87567	3
Egln3 (-109332), Sptssa (+343381)	chr12 54313191	6.36e-05	0.0318639	11.4286	0.000126543	0.0245801	-11.4286	3
Nkx2-1 (+231)	chr12 56536676	4.68e-05	0.028388	-1.83873	0.000560994	0.0450065	4.18927	3
Nemf (+86)	chr12 69357078	0.000129246	0.0416716	2.98713	0.000246049	0.0321162	-3.60825	3
Dact1 (-12803), 2700049A03Rik (+160333)	chr12 71297180	0.000145435	0.0436538	-17.7673	3.38e-05	0.0146087	17.9752	3
Sptb (-285)	chr12 76710831	9.54e-05	0.0373187	3.88941	3.35e-07	0.00222982	-4.24028	3
Srsf5 (-118)	chr12 80945413	9.32e-05	0.0370026	-4.18524	0.000524744	0.043746	1.99687	3
Pcnx (+944)	chr12 81860973	0.000173092	0.0462314	3.40426	7.94e-05	0.0206288	-3.40426	3
Gdf7 (+448)	chr12 8301505	9.19e-05	0.0368562	6.56071	6.85e-05	0.0193072	-8.23712	3
Zfyve1 (+106)	chr12 83597007	6.56e-05	0.0322745	2.0979	4.93e-05	0.0169081	-1.61128	3
Vsx2 (+43)	chr12 84569882	0.000104253	0.0386234	2.78136	0.000319043	0.0357006	-1.35665	3
Bdp1 (-3950), Serf1 (+8)	chr13 100108019	7.15e-05	0.0334049	5.45455	6.8e-05	0.0192638	-5.45455	3
Ocln (-148)	chr13 100552645	0.00016236	0.04533	-1.30222	0.0003019	0.0349655	1.31835	3
Actbl2 (-638878), Plk2 (+221089)	chr13 110616134	3.64e-05	0.0259777	-8.33333	0.000528408	0.0438603	6.69399	3
Map3k1 (+623)	chr13 111808369	3.42e-05	0.0255117	-3.87097	3.18e-05	0.0142452	2.22222	3
Ccno (+237)	chr13 112988038	2.75e-05	0.0234322	1.9337	7.66e-06	0.00783272	-1.63519	3
Rala (-5367), Yae1d1 (+43743)	chr13 17949605	1.9e-05	0.020657	-16.0514	0.000159193	0.026821	9.11084	3
Olfr1368 (-25490), Trim27 (-8088)	chr13 21171356	8.95e-05	0.0365454	-8.97954	0.000549269	0.0446658	7.00196	3
Sox4 (-4905)	chr13 28958617	2.51e-05	0.0228656	2.87586	7.58e-06	0.00781653	-3.10391	3
Foxc1 (-48)	chr13 31806584	5.24e-06	0.012429	5.16484	0.000138454	0.0253689	-4.4431	3
Fars2 (-148656), Ppp1r3g (+9917)	chr13 35968755	0.000152964	0.0442518	2.39521	0.000121517	0.0243255	-2.39521	3
Smim13 (+528)	chr13 41250371	2.16e-05	0.0215938	2.6087	6.24e-05	0.0186488	-2.6087	3
Tmem170b (-93)	chr13 41606122	0.000139585	0.0429354	2.25564	8.48e-06	0.00810781	-2.25564	3
Barx1 (-3968)	chr13 48659029	3.44e-05	0.0255292	6.18042	0.000607334	0.0464827	-4.04346	3
Barx1 (-3066)	chr13 48659931	3.14e-05	0.024725	10.6571	0.000121035	0.0243043	-8.50042	3
Nxnl2 (+742)	chr13 51171763	2.62e-05	0.0233057	36.2319	5.17e-06	0.00672529	-34.7826	3
Gm15440 (+1617), Secisbp2 (+47727)	chr13 51699423	0.000112221	0.0397244	-16.4815	0.000145598	0.0258811	15.3276	3
Sptlc1 (-87208), Msx2 (+8469)	chr13 53464604	0.000112468	0.0397601	5.73244	0.000107174	0.0231882	-7.00515	3
Msx2 (-2977)	chr13 53476050	0.000158299	0.0448585	2.99145	9.1e-05	0.0217976	-2.99145	3
Zfp367 (+83)	chr13 64153118	0.000154942	0.0444877	3.79747	7.43e-05	0.0199886	-3.79747	3
Nkd2 (+675)	chr13 73846955	0.000164924	0.045524	8.25143	3.45e-06	0.00574808	-9.00901	3
Polr3g (-1400), Mblac2 (+1072)	chr13 81712412	7.19e-06	0.014218	15.4088	0.000420774	0.0401868	-14.6842	3
Rasa1 (-339)	chr13 85289367	0.000114467	0.0399045	2.47525	2.27e-05	0.0123336	-1.62055	3
Fcho2 (-81900), Tnpo1 (+29035)	chr13 98897348	0.00012301	0.0410426	-19.1264	0.000537616	0.044225	6.15859	3
Tnpo1 (+444)	chr13 98925939	0.000103437	0.0385352	3.0744	6.09e-05	0.0185029	-3.1719	3
Pou4f1 (-5179), Rnf219 (+49488)	chr14 104473177	1.08e-05	0.0166097	-4.59184	0.000253557	0.0325222	3.19149	3
Rnf219 (-504092), Rbm26 (+150565)	chr14 105026757	6.05e-06	0.0131693	-12.5	1.07e-06	0.00349074	12.5	3
Abcc4 (+229)	chr14 118705989	3.47e-05	0.0256247	4.41989	3.31e-05	0.0144771	-4.41989	3
Mbnl2 (-137599), Oxgr1 (-95635)	chr14 120138069	1.1e-05	0.0166991	2.66706	8.98e-09	0.000508038	-2.73588	3
Cadps (+387)	chr14 12822657	3.26e-06	0.010573	6.2069	6.07e-07	0.00274526	-6.2069	3
Thrb (-743383), Rarb (-662603)	chr14 17238145	1.28e-06	0.0069309	-12	0.000105265	0.0230878	11.1803	3
Ppif (-139139), Zmiz1 (+95807)	chr14 25555030	1.56e-05	0.0194204	-16.2927	4.77e-06	0.00651652	18.6013	3
Dcp1a (-121)	chr14 30479490	7.07e-05	0.0332172	2.30548	7.73e-05	0.0203601	-2.07018	3
Prkcd (-426)	chr14 30626633	4.87e-05	0.0289173	-9.68889	0.000137405	0.02531	8.7538	3
Tmem110 (+207)	chr14 30825800	3.69e-05	0.0260457	3.41297	5.91e-06	0.00708955	-2.52011	3
Arhgap22 (+21762), Mapk8 (+208560)	chr14 33238584	1.37e-05	0.0183692	-12.309	0.000352864	0.0373106	10.042	3
Ccser2 (-14)	chr14 36968700	0.000188325	0.0476374	-1.34048	3.51e-06	0.00575027	1.51899	3
Tmem260 (+296)	chr14 48446677	4.49e-06	0.0117771	3.54327	0.00053489	0.044135	-2.78436	3
Tmem260 (+304)	chr14 48446685	9.14e-05	0.0368186	3.19179	4.93e-05	0.0169081	-3.32794	3
Tmem260 (+321)	chr14 48446702	1.74e-06	0.00780541	2.99231	3.25e-05	0.0143509	-2.5015	3
Naa30 (-12)	chr14 49172213	9.72e-05	0.0376414	1.83736	2.45e-05	0.0127707	-2.18579	3
Gm5800 (-23791), Ang4 (+32616)	chr14 51740973	1.33e-05	0.0180284	2.89474	1.06e-05	0.00893959	-1.57548	3
Cdh24 (-2675)	chr14 54644038	1.77e-06	0.00787945	-10.305	4.78e-05	0.0166624	7.34694	3
Zmym2 (-852)	chr14 56886966	0.000144117	0.0434894	2.08059	6.57e-05	0.0190251	-2.74725	3
Xpo4 (-25965), Lats2 (+54728)	chr14 57691394	0.000102944	0.0384309	8.50613	6.43e-06	0.00723289	-12.6475	3
Gata4 (-27337), Blk (+144429)	chr14 63272607	1.43e-06	0.00721617	23.1534	0.000336271	0.0365683	-13.3545	3
Xkr6 (+657)	chr14 63607159	0.000129809	0.0416716	1.68415	1.27e-05	0.00966326	-2.04778	3
Pinx1 (-116883), Xkr6 (+136978)	chr14 63743480	2.62e-06	0.00946956	-6.09075	4.75e-08	0.000999058	9.58537	3
Pinx1 (-86864), Xkr6 (+166997)	chr14 63773499	0.000192905	0.0480123	-16.5801	6.28e-05	0.0187052	13.6985	3
Sox7 (+487)	chr14 63944159	8.64e-05	0.0361197	8.1114	0.000677089	0.0487118	-7.99624	3
Gm3727 (-91715), Gm10338 (+239224)	chr14 7356367	2.03e-06	0.00840375	-13.8462	0.000299722	0.0348675	12.8045	3
Tpt1 (+65)	chr14 75845157	5.77e-07	0.00477003	3.28467	9.43e-08	0.00131594	-2.73971	3
Tsc22d1 (-472)	chr14 76415114	6.9e-06	0.013977	2.16718	6.18e-06	0.00720205	-1.62518	3
Cnmd (-108179), Pcdh8 (+1049)	chr14 79770262	0.000116658	0.0401047	7.68042	1.87e-05	0.0113344	-7.64338	3
Pxk (-57)	chr14 8098197	1.04e-05	0.0164636	3.34874	0.000150377	0.0261718	-3.45229	3
Dazap2 (+490)	chr15 100616117	0.000111964	0.039663	2.12766	9.1e-05	0.0217942	-1.80193	3
Scn8a (+24)	chr15 100870706	0.000106481	0.0389578	2.55804	9.64e-07	0.00331155	-2.83505	3
Acvrl1 (+528)	chr15 101129049	1.23e-05	0.0174659	3.14453	6.42e-05	0.0188854	-2.41133	3
Myo10 (-181156), Basp1 (-27605)	chr15 25441368	0.000198039	0.048448	-17.4688	5.94e-06	0.00711127	14.1229	3
Myo10 (-181094), Basp1 (-27667)	chr15 25441430	2.76e-05	0.0234322	-14.7059	0.000282076	0.033958	15.5963	3
Kcns2 (+379)	chr15 34837759	6.08e-05	0.0314489	2.95359	3.5e-05	0.0147621	-2.95359	3
Atp6v1c1 (-87213), Azin1 (-55425)	chr15 38574690	3.87e-05	0.0264949	-17.05	0.000555477	0.0448444	6.90632	3
Fzd6 (+141)	chr15 39006473	0.000196088	0.0482865	5.39221	1.02e-05	0.00879158	-4.04221	3
Dcstamp (-413425), Rims2 (+134144)	chr15 39332506	8.93e-05	0.0365349	20.5027	0.00016421	0.0271769	-29.0167	3
Eny2 (+49), Nudcd1 (+147)	chr15 44428159	1.07e-05	0.0165947	2.55013	3.55e-05	0.0148447	-2.76069	3
Ext1 (-488791), Gm7489 (-49956)	chr15 53834949	2.05e-05	0.0211766	-22.4138	0.00032364	0.0359299	20.0882	3
Mal2 (+87)	chr15 54571452	0.000148961	0.0439054	2.7451	0.000129028	0.0246925	-2.7451	3
9130401M01Rik (+85)	chr15 58034229	0.000185479	0.047405	2.9703	9.14e-05	0.0217984	-2.9703	3
Atad2 (+253)	chr15 58134828	0.000128264	0.0416169	1.23513	9.84e-06	0.00869249	-1.53453	3
Tmem65 (+24)	chr15 58823505	5.12e-05	0.0294682	1.53061	2.01e-05	0.0117566	-1.53061	3
Efr3a (+614)	chr15 65787653	4.44e-07	0.00415797	3.72671	1.08e-07	0.00137267	-3.47918	3
Kcnq3 (-317)	chr15 66286540	0.000163752	0.0454435	3.28947	0.000148219	0.0260473	-3.28947	3
Rictor (+413)	chr15 6708793	8.93e-05	0.0365349	4.32692	3.75e-05	0.015207	-4.32692	3
Col22a1 (-316536), Kcnk9 (+195516)	chr15 72350762	0.000163855	0.0454576	-23.8358	0.00050549	0.0431787	18.7875	3
Col22a1 (-384029), Kcnk9 (+128023)	chr15 72418255	7.74e-06	0.0146167	-7.86517	1.16e-05	0.00923953	7.86517	3
Col22a1 (-390853), Kcnk9 (+121199)	chr15 72425079	7.64e-05	0.034466	-11.3051	3.52e-05	0.0147778	9.6875	3
Kcnk9 (-482)	chr15 72546760	0.000118464	0.0403572	2.27774	0.000124342	0.0244637	-2.81873	3
Adgrb1 (-435547), Mroh5 (-240977)	chr15 74080647	6.76e-05	0.0325446	-10.1889	0.000350205	0.0371994	10.0351	3
Mafa (+1403), Rhpn1 (+42239)	chr15 75746518	8.94e-05	0.0365441	2.76498	7.54e-05	0.0201249	-2.76498	3
Mafa (+154)	chr15 75747767	5.64e-05	0.0304703	2.53807	2.29e-05	0.0123556	-2.53807	3
Eef1d (-578), Tigd5 (+183)	chr15 75909917	0.000111809	0.0396393	3.55556	0.000104944	0.0230554	-3.05304	3
Lrrc24 (-1736)	chr15 76723908	3.93e-05	0.026645	3.19506	1.15e-06	0.00363012	-3.79747	3
Zfp647 (-16284), 1110038F14Rik (-14245)	chr15 76934293	0.000102353	0.0383897	-6.54658	8.85e-05	0.0216299	6.14286	3
Myh9 (+272)	chr15 77841902	0.00010664	0.0389736	1.91693	3.32e-05	0.0144912	-1.91693	3
Foxred2 (+60)	chr15 77956661	0.000165178	0.0455616	2.60223	0.000181115	0.0282625	-2.31487	3
Foxred2 (+4)	chr15 77956717	0.000163391	0.0453959	1.85874	9.32e-05	0.0219583	-1.57055	3
Ift27 (+114)	chr15 78173993	3.33e-05	0.0252072	1.41083	1.08e-05	0.00900251	-1.70068	3
Sh3bp1 (-1691)	chr15 78898076	1.85e-05	0.0206285	-8.9406	0.000518426	0.0435243	7.3913	3
Slc16a8 (+1041), Pick1 (+24547)	chr15 79253719	7.17e-06	0.0141957	-21.8901	4.45e-07	0.0024364	15.1627	3
Nptxr (+803)	chr15 79803962	3.5e-05	0.0256903	7.84314	1.75e-05	0.0110244	-6.89974	3
Cbx7 (+19)	chr15 79932632	5.17e-05	0.0295907	8.48451	4.5e-06	0.00642189	-9.73451	3
Cacna1i (+905)	chr15 80288142	5.72e-08	0.00143392	-3.53261	0.000193668	0.0291091	2.0595	3
Ccdc134 (-6352), Mei1 (+39106)	chr15 82121569	3.2e-05	0.0248306	-11.1111	5e-07	0.00256342	10.3758	3
Ccdc134 (-145)	chr15 82127776	1.16e-05	0.0170025	3.479	3.89e-05	0.0154395	-2.96644	3
Srebf2 (-353)	chr15 82146912	0.000149086	0.0439054	2.22535	2.27e-05	0.0123336	-2.53791	3
Srebf2 (-348)	chr15 82146917	0.000153461	0.0443477	3.0407	0.000426998	0.0404122	-2.47234	3
Shisa8 (+360)	chr15 82212454	0.000159343	0.0449872	2.26415	0.000216482	0.030427	-2.26415	3
Cyp2d12 (-21814), Cyp2d9 (+80917)	chr15 82533293	0.000198892	0.0485174	-4.71128	2.34e-08	0.000743975	6.1693	3
Efcab6 (-12054), Sult4a1 (+28351)	chr15 84077402	6.81e-05	0.0326846	14.4138	1.87e-07	0.00182291	-17.2492	3
Ldoc1l (+111366), Parvg (+120338)	chr15 84446456	0.000146765	0.0437518	4.65116	5.56e-05	0.0178058	-4.65116	3
Nipbl (-533)	chr15 8444995	0.000155611	0.0445514	3.27869	6.03e-05	0.0184325	-3.27869	3
Prr5 (+543)	chr15 84681544	0.00019859	0.0485174	-3.45467	0.000247789	0.0321932	4.78705	3
Creld2 (-250), Alg12 (-78)	chr15 88819395	3.51e-05	0.0257027	2.81124	2.12e-05	0.0119479	-2.81124	3
Mapk11 (-8900), Plxnb2 (+12182)	chr15 89158505	4.35e-06	0.0116616	-23.0168	0.00018811	0.0287186	11.3832	3
Plxnb2 (-9657), Dennd6b (+16129)	chr15 89180344	1.76e-05	0.0203063	1.93936	9.45e-06	0.008529	-3.45152	3
Acr (-44308), Shank3 (+24161)	chr15 89524017	4.68e-05	0.0283936	-2.88595	0.000268855	0.0332588	6.28193	3
Nell2 (+848)	chr15 95527857	0.000125239	0.041271	2.80899	8.75e-05	0.0215425	-2.80899	3
Slc38a1 (-303)	chr15 96642264	1.26e-05	0.0176497	2.80702	3.92e-07	0.00234536	-2.80702	3
Amigo2 (-63159), Rpap3 (+395376)	chr15 97310445	0.000116274	0.040092	-5.91454	2.13e-06	0.00480474	7.89474	3
Ddn (+2511), Wnt1 (+15557)	chr15 98805413	3.2e-05	0.0248306	2.90337	1.91e-07	0.00183612	-3.01752	3
Spats2 (-413)	chr15 99126164	7.02e-05	0.0330886	4	0.000338621	0.0366667	-2.85714	3
Smarcd1 (-276)	chr15 99702010	0.000210184	0.0493958	2.8379	7.6e-05	0.0201976	-2.02518	3
Socs1 (+543)	chr16 10784992	0.000189614	0.0477979	1.61583	7.72e-05	0.0203601	-1.94805	3
Gm9961 (-391249), Snx29 (+187206)	chr16 11510113	0.000109386	0.0393452	-19.5238	0.000515864	0.0434882	21.8045	3
Spidr (+183)	chr16 16146667	1.05e-05	0.0164819	4.76972	0.000631911	0.0472889	-3.76164	3
Crkl (+795)	chr16 17452781	5.93e-05	0.0311995	1.63075	1.69e-05	0.0108734	-2.00669	3
Rtn4r (+436)	chr16 18128077	0.00010059	0.0380425	5.55556	0.000257464	0.0327063	-4.94206	3
Gp1bb (+309)	chr16 18621056	0.000149799	0.0440018	4.45753	3.11e-06	0.00548704	-5.93501	3
Vps8 (-105)	chr16 21423095	2.68e-05	0.0233057	3.38164	7.6e-06	0.00781852	-3.38164	3
Tprg (-227510), Lpp (+665957)	chr16 25059306	3.53e-05	0.0257741	1.94986	2.01e-05	0.0117566	-1.94986	3
Hes1 (+4629), Cpn2 (+197563)	chr16 30069968	7.36e-05	0.0339576	14.2857	4.44e-06	0.00637612	-14.2857	3
Adcy5 (-446)	chr16 35154430	0.000194399	0.0481223	1.76039	1.47e-05	0.010256	-1.86238	3
Cd200r3 (-49633), Cd200r2 (+26948)	chr16 44894044	0.000107484	0.0390529	-9.40913	0.000489642	0.0425969	6.68868	3
Cd200r3 (-49622), Cd200r2 (+26959)	chr16 44894055	7.26e-06	0.0142458	-23.0432	2.02e-05	0.0117566	10.5963	3
Dnaja3 (-4715), Coro7 (+422)	chr16 4679354	2.34e-05	0.0223427	2.68664	0.000221701	0.0307084	-1.0232	3
Gm7275 (-169053)	chr16 47904390	5.81e-05	0.0309284	-1.6424	0.000699866	0.0493738	-13.3391	3
Ubald1 (+511)	chr16 4879803	0.000195505	0.0482179	7.20721	0.000674111	0.0486135	-6.54054	3
Zbtb11 (-159)	chr16 55973723	6.47e-05	0.0321086	1.80723	1.78e-05	0.011094	-1.54198	3
Zbtb11 (+760)	chr16 55974642	0.000138072	0.0427293	9.83607	0.000181261	0.0282644	-9.83607	3
4930453N24Rik (+468)	chr16 64770692	0.000150809	0.044101	-2.4735	0.000111981	0.0235696	2.0649	3
Speer2 (+567577)	chr16 69296166	3.26e-05	0.0249984	-18.5739	0.000126298	0.0245559	16.3135	3
Bach1 (+35126), Grik1 (+556187)	chr16 87734070	6.26e-05	0.0317137	-19.9634	4.77e-05	0.0166531	13.2035	3
Eva1c (+45054), 1110004E09Rik (+58660)	chr16 90876166	1.21e-05	0.0174036	25.3425	0.000365805	0.037912	-21.2285	3
Kcne1 (+305)	chr16 92359162	0.000139867	0.04295	18.3801	0.000257058	0.0327063	-19.5719	3
Dopey2 (-21269), Cbr3 (+7423)	chr16 93690637	7.46e-05	0.0342012	8.33333	0.000713934	0.0497508	-10.1449	3
Sim2 (-1641)	chr16 94083618	3.18e-05	0.0248161	2.69624	0.000392769	0.0390701	-2.50992	3
Slc22a1 (-75526), Igf2r (+18300)	chr17 12751363	1.28e-05	0.0177292	13.9048	8.28e-06	0.0080538	-13.4174	3
Zfp760 (+101)	chr17 21707841	8.49e-06	0.0152189	6.07044	0.000318858	0.0356907	-4.22375	3
Flywch1 (-7498), Flywch2 (+14797)	chr17 23771283	2.98e-05	0.0241351	5	0.000329957	0.0362485	-4.62722	3
1600002H07Rik (+99)	chr17 24220690	1.24e-05	0.0175539	1.87857	1.29e-06	0.00384471	-2.18069	3
Zfp598 (+23)	chr17 24669774	0.000113855	0.0398663	3.6036	3.2e-05	0.0142706	-3.6036	3
Tsr3 (-289), Gnptg (+235)	chr17 25239880	0.000142246	0.0433065	3.18471	0.000158923	0.0268048	-3.18471	3
Gng13 (-68377), Lmf1 (+69617)	chr17 25648793	0.000146213	0.0436844	-8.18831	0.000118602	0.0240814	8.13227	3
Fam173a (-203)	chr17 25792486	8.12e-05	0.0353413	3.9604	2.38e-05	0.0125721	-3.9604	3
Capn15 (-82229), Rab11fip3 (+1152)	chr17 26068024	2.09e-05	0.0212628	5.57276	0.000400607	0.0393857	-4.05163	3
Uqcc2 (-20309), Ip6k3 (+13539)	chr17 27154224	1.8e-06	0.00788507	-24.8646	7.36e-05	0.0199319	12.0416	3
Lemd2 (-4)	chr17 27204441	2.14e-06	0.00859453	1.25181	1.36e-05	0.00992194	-1.89029	3
Tcp11 (+618)	chr17 28079965	4.99e-05	0.0291779	3.0684	9.63e-05	0.022217	-2.01762	3
Ppard (+183)	chr17 28232936	2.47e-05	0.0228323	3.22581	4.05e-06	0.00606175	-3.22581	3
Slc37a1 (+382)	chr17 31296600	1.27e-05	0.0177292	1.8975	0.000596721	0.0461707	-0.581174	3
Cryaa (+55992), Sik1 (+121867)	chr17 31733924	3.95e-07	0.00385545	-16.5481	0.000106121	0.0231528	15.4452	3
Sik1 (-56254), Hsf2bp (+122462)	chr17 31912045	1.8e-05	0.0204218	23.4804	0.000300838	0.0349279	-15.5036	3
Akap8 (+484)	chr17 32320668	0.000113415	0.0398236	-5.12821	2.75e-05	0.013413	3.40136	3
B3galt4 (-4638), Rps18 (-398), Vps52 (+303)	chr17 33956114	0.000148343	0.0438794	1.81452	0.000216801	0.0304431	-1.62512	3
H2-Ke6 (-3938), Slc39a7 (-450), Rxrb (+182)	chr17 34031993	1.78e-06	0.0078822	4.7619	6.73e-05	0.0191722	-4.30942	3
Brd2 (+2451), H2-Oa (+26956)	chr17 34119295	0.000165999	0.0456356	3.82166	2.53e-05	0.0129409	-3.82166	3
Tnxb (+1593), C4b (+71754)	chr17 34672127	7.15e-07	0.00531434	-16.014	1.8e-05	0.0111264	10.7619	3
Trim26 (+186)	chr17 36837331	1.04e-06	0.00634925	2.59366	0.000332296	0.0363648	-2.29155	3
Adgrf1 (-105661), Tnfrsf21 (+148113)	chr17 43164667	3.04e-08	0.00102838	-27.3569	3.05e-06	0.00544222	15.9041	3
Mrps10 (-256635), Gm16494 (-95300)	chr17 47112255	3.11e-05	0.0246229	-33.9728	0.000570498	0.0452995	26.4947	3
Mdfi (+16437), Tfeb (+32534)	chr17 47818253	8.39e-07	0.00572219	-9.90099	4.1e-07	0.00234536	8.33849	3
Mdfi (-88019), Foxp4 (+1725)	chr17 47922709	5.01e-05	0.0292652	8.72398	6.29e-05	0.0187062	-6.8299	3
Lrfn2 (-207615), Unc5cl (+269863)	chr17 48724763	0.000109651	0.0393642	-11.9048	0.000199637	0.0295065	11.8791	3
Gm7334 (-33380), Plcl2 (+155598)	chr17 50665144	8.91e-05	0.0365101	5.69048	1.1e-05	0.0090547	-0.78725	3
Tbc1d5 (-633901), Satb1 (+19603)	chr17 51813068	7.09e-05	0.0332767	1.24224	1.93e-05	0.0114755	-1.24224	3
Sgo1 (+30)	chr17 53689302	0.000180085	0.0468439	1.52838	0.000120114	0.0242361	-1.14228	3
Efna5 (-897)	chr17 62882213	7.54e-05	0.0343276	1.20773	4.87e-05	0.0168091	-1.20773	3
Ankrd12 (+557)	chr17 66076488	4.73e-05	0.0285218	-1.93548	0.000110372	0.0234244	1.54639	3
Ezr (-45210), Rsph3b (+120362)	chr17 6827993	0.000194795	0.0481442	1.77826	3.58e-05	0.0149088	-2.18978	3
Tagap1 (+578)	chr17 6960577	2.6e-06	0.00946617	4.36893	8.78e-07	0.00320768	-4.36893	3
Myl12b (+539)	chr17 70990247	1.67e-05	0.0200179	1.77665	3.33e-07	0.00222512	-1.01907	3
Tagap (-98585), Fndc1 (-22441)	chr17 7827414	9.64e-06	0.0159626	6.62252	1.87e-05	0.0113196	-6.62252	3
Fez2 (+70920), Crim1 (+146963)	chr17 78347210	3.57e-05	0.0258431	-9.63855	1.85e-05	0.011294	7.89942	3
Ndufaf7 (-109), Cebpz (+44)	chr17 78937025	1.37e-06	0.00717604	4.11392	0.000370169	0.0381054	-3.54574	3
Map4k3 (+87)	chr17 80728005	1.94e-05	0.0207663	1.7341	1.76e-05	0.0110423	-1.7341	3
Tmem178 (+470)	chr17 80945101	3.28e-05	0.0250118	2.51889	5.7e-05	0.0179748	-1.79947	3
Gm6594 (-869194), Slc8a1 (-20457)	chr17 81670063	6.19e-06	0.0132713	2.71318	4.67e-06	0.00647688	-2.71318	3
Atp6v1e2 (+10103), Tmem247 (+20436)	chr17 86937783	6.23e-05	0.0316633	4.02299	0.000317969	0.0356598	-3.51537	3
Calm2 (-294)	chr17 87447228	6.05e-05	0.0314169	2.67857	1.14e-05	0.00914123	-2.67857	3
Fbxo11 (-183)	chr17 88065473	0.000104174	0.0386234	4.21053	4.78e-05	0.0166572	-4.21053	3
Esco1 (+469)	chr18 10609882	0.000182129	0.0470174	-4.06977	0.000219171	0.0305627	2.71493	3
Abhd3 (+322)	chr18 10706373	3.69e-05	0.0260457	3.59426	0.000155502	0.0265306	-2.55097	3
Ss18 (-343)	chr18 14683256	4.61e-06	0.0119014	-2.55474	0.000389039	0.0389019	1.47493	3
Cdh2 (+24)	chr18 16809221	1.67e-05	0.0200179	1.93906	3.12e-06	0.00550368	-1.93906	3
Dsg2 (+163)	chr18 20558236	0.000169185	0.0458845	3.30176	0.000318522	0.0356798	-3.12689	3
B4galt6 (+46)	chr18 20746357	0.000188654	0.0476651	1.44509	6.35e-05	0.0187677	-1.44509	3
Asxl3 (-441)	chr18 22344647	6.7e-07	0.00514774	2.70936	7.61e-05	0.0202268	-2.21675	3
AW554918 (-145), Tpgs2 (+132)	chr18 25168874	0.000104491	0.0386742	1.20148	0.000700855	0.0494005	-1.07476	3
Celf4 (+131918), AW554918 (+453045)	chr18 25622064	5.95e-05	0.0312033	-11.9331	0.000423995	0.0403183	9.10001	3
Epb41l4a (+192446), Gm10549 (+350597)	chr18 33814759	6.64e-05	0.0323755	19.697	5.67e-05	0.0179499	-13.2653	3
Kdm3b (-121)	chr18 34776925	7.17e-05	0.0334356	1.74564	5.24e-05	0.0173747	-1.46155	3
Etf1 (+672)	chr18 34931334	6.66e-05	0.0323755	3.15036	5.76e-07	0.00271567	-3.92857	3
Hspa9 (-125736), Ctnna1 (-38795)	chr18 35080092	2.87e-05	0.0237079	-39.7059	3.95e-07	0.00234536	26.0276	3
Ctnna1 (+534)	chr18 35119421	0.000158706	0.0448976	2.30263	0.000113296	0.0236963	-1.94927	3
Ube2d2a (-101)	chr18 35771457	0.000202683	0.0488825	2.88	2.43e-06	0.00502787	-3.58423	3
Ube2d2a (+535)	chr18 35772093	1.39e-05	0.0185213	7.86517	2.73e-06	0.00522808	-7.86517	3
Cystm1 (+307)	chr18 36349080	1.87e-05	0.0206455	2.69461	1.19e-05	0.00934456	-2.44335	3
Pcdh1 (-1977)	chr18 38211738	2.4e-05	0.0225195	-3.48259	0.000403901	0.0395114	3.54331	3
Snx24 (-125)	chr18 53245536	3.92e-07	0.00385545	3.86931	4.59e-05	0.0164103	-3.33393	3
Il17b (-33198), Csnk1a1 (+99463)	chr18 61654736	6e-06	0.0131381	21.4074	0.000279063	0.0338487	-20.5891	3
Piezo2 (+354)	chr18 63386828	2.58e-05	0.0231756	2.0979	3.52e-06	0.00575027	-2.0979	3
Piezo2 (+263)	chr18 63386919	0.000203919	0.0489867	3.20856	0.000302069	0.0349763	-3.20856	3
Malt1 (-8)	chr18 65430954	0.000125117	0.041271	4.06504	0.000676618	0.0486963	-3.1035	3
Mc4r (-198693), Gnal (-29171)	chr18 67059164	7.9e-05	0.0350381	-30.2982	0.000223447	0.030815	2.07078	3
Gnal (+833)	chr18 67089168	0.000168305	0.0458213	2.99684	2.98e-05	0.0138296	-2.70459	3
Afg3l2 (+6608), Tubb6 (+51841)	chr18 67442557	1.46e-05	0.0189674	-10.7895	1.13e-06	0.00361089	11.3214	3
4930503L19Rik (-72), Stard6 (+98)	chr18 70472551	7.61e-06	0.0145307	2.14947	0.000251238	0.0323899	-2.04848	3
Dym (+181)	chr18 75018952	4.39e-07	0.00413804	3.15789	2.07e-07	0.00188441	-3.15789	3
Pard6g (+86)	chr18 80046980	2.71e-07	0.00343432	3.53849	2.42e-08	0.000743975	-4.329	3
Sall3 (-592122), Galr1 (+828077)	chr18 81578699	0.000121255	0.0407019	-11.2866	0.000554441	0.0448144	5.81446	3
Mbp (+66)	chr18 82475227	8.18e-05	0.0354009	2.2409	3.51e-06	0.00575027	-2.2409	3
Olfr1504 (-1750)	chr19 13899677	0.000181849	0.0469938	-17.1154	0.000153636	0.0264156	12.8105	3
Gnaq (+84)	chr19 16132914	4.26e-06	0.0116207	2.23464	0.000511243	0.043348	-1.85002	3
Rorb (-240460)	chr19 19241576	6.87e-05	0.0327792	-10.2564	4.98e-05	0.0170024	10.2564	3
Aldh1a7 (-16525), Tmc1 (+210115)	chr19 20744086	1.34e-05	0.0180633	-13.8506	5.02e-05	0.01706	10.0378	3
Tmem2 (+118)	chr19 21778459	0.00018718	0.0475337	1.41176	9e-05	0.0217548	-1.41176	3
Pum3 (+27754), Kcnv2 (+79478)	chr19 27402065	4.62e-06	0.0119014	11.2676	4.38e-05	0.0160863	-3.33333	3
Cdc37l1 (-266)	chr19 28990233	0.000195568	0.0482235	3.21684	3.1e-05	0.0141054	-4.01561	3
Ric1 (-47)	chr19 29522234	0.000164462	0.0454998	1.8315	7.3e-05	0.0198491	-1.8315	3
Cpeb3 (-234), March5 (+153)	chr19 37207695	3.07e-05	0.0244312	2.77778	2.47e-05	0.0128152	-2.77778	3
Plce1 (-43151), Slc35g1 (+85066)	chr19 38481045	4.42e-05	0.0279607	2.24719	3.77e-05	0.015258	-2.24719	3
Ndufv1 (+497)	chr19 4012308	0.000105995	0.0389568	5.44151	2.59e-06	0.00518822	-6.0919	3
Slit1 (+26)	chr19 41743638	0.000152819	0.0442518	2.22222	7.29e-05	0.0198455	-2.22222	3
Frat2 (+1105), Frat1 (+17057)	chr19 41847026	8.73e-06	0.0153332	2.3068	4.54e-06	0.00642761	-3.14231	3
Clcf1 (+196)	chr19 4214433	3.12e-05	0.0246229	4.8001	3.54e-05	0.0148163	-4.95359	3
Ssh3 (+11261), Pold4 (+26012)	chr19 4257910	8.17e-05	0.0353869	2.97619	7.73e-05	0.0203601	-2.46599	3
Slc25a28 (-377)	chr19 43675257	6.32e-05	0.031771	2.14067	6.63e-05	0.0190598	-2.14067	3
Pax2 (-14434), Hif1an (+178761)	chr19 44741610	0.000177755	0.046583	6.52174	0.000415787	0.0399974	-5.96618	3
Slf2 (-48402), Pax2 (+126672)	chr19 44882716	9.12e-05	0.0367744	5.90211	3.91e-05	0.0154865	-6.17963	3
Lbx1 (+1829), Tlx1 (+83303)	chr19 45233982	0.000127623	0.0415648	7.21027	1.06e-08	0.000558781	-9.62963	3
Fgf8 (-348)	chr19 45743220	0.000129216	0.0416716	8.21429	0.000201521	0.0296023	-10.9615	3
9130011E15Rik (+420)	chr19 45998067	0.000209848	0.0493746	2.38095	0.000717433	0.0498556	-2.38095	3
Pprc1 (+86)	chr19 46056624	1.13e-08	0.000609001	2.01659	3.24e-10	8.84e-05	-2.96296	3
Cnnm2 (+93)	chr19 46761688	3.83e-05	0.0264336	1.65273	7.33e-05	0.0198687	-2.84487	3
Rbm4b (-35854), Sptbn2 (+9509)	chr19 4720716	5.21e-07	0.0044658	32.1567	0.000580599	0.0456343	-22.7949	3
Klc2 (-136)	chr19 5118695	1.03e-05	0.0164505	9.67804	7.27e-05	0.0198266	-9.18681	3
Mxi1 (+265)	chr19 53310770	0.00014827	0.0438726	2.5641	7.73e-05	0.0203601	-2.5641	3
Pdcd4 (+11706), Bbip1 (+40690)	chr19 53903936	0.000122287	0.0408963	1.68037	2.95e-05	0.0137521	-2.01149	3
Gpam (-57)	chr19 55099507	1.97e-05	0.0208171	2.4	2.41e-05	0.0126608	-2.4	3
Ovol1 (-229)	chr19 5560803	9.89e-07	0.00620257	1.85862	7.5e-09	0.000483815	-2.86533	3
Pcnx3 (-1169), Map3k11 (+946)	chr19 5690076	8.65e-05	0.036136	2.55245	8.98e-06	0.00832086	-3.11111	3
Ablim1 (-98835), Fam160b1 (-46142)	chr19 57314866	1.95e-05	0.0207787	4.07614	0.000197052	0.0293508	-3.92672	3
Emx2 (+1399), Rab11fip2 (+483593)	chr19 59459770	1.8e-06	0.00788507	5.16432	2.1e-05	0.0119293	-4.79257	3
Mrpl49 (-3544), Znhit2 (+103)	chr19 6061294	1.99e-05	0.0210194	1.84615	2.52e-05	0.0129239	-1.49154	3
Csf2ra (+1653), Gm6020 (+42875)	chr19 61226764	0.000207631	0.049337	5	0.000576694	0.0455088	-4.28058	3
Traf6 (+1014), Prr5l (+118253)	chr2 101679453	1.25e-06	0.00686969	10.4097	1.11e-06	0.00357666	-9.24932	3
Ldlrad3 (+323)	chr2 102186061	8.24e-05	0.0355322	2.48016	1.68e-05	0.0108734	-2.01247	3
Ccdc34 (+139740), Bbox1 (+148184)	chr2 110157556	1.9e-05	0.020657	-5.36787	9.06e-06	0.0083733	6.75676	3
Lpcat4 (-94)	chr2 112239373	1.89e-05	0.020657	2.22772	0.000296712	0.0347334	-1.77421	3
Lpcat4 (-58)	chr2 112239409	0.000106154	0.0389578	1.19016	1.32e-05	0.0097918	-1.48515	3
Lpcat4 (+85)	chr2 112239552	6.08e-05	0.0314489	1.98511	0.000457048	0.0415114	-1.27756	3
Aqr (+101)	chr2 114175237	4.7e-05	0.0284601	4.7619	9.88e-06	0.00870775	-4.7619	3
Rbm17 (+297)	chr2 11602964	0.000211714	0.0495605	2.07469	4.16e-05	0.0157891	-2.07469	3
Bmf (+220)	chr2 118549466	7.47e-05	0.0342193	0.859573	0.00069285	0.0491638	-1.14692	3
Ankrd63 (+1162), Pak6 (+39498)	chr2 118702800	0.000174742	0.0463916	1.52098	0.00023713	0.0315319	-2.31065	3
Chst14 (-7147), Bahd1 (+17896)	chr2 118919348	0.000165661	0.0456079	10.9517	0.000496345	0.0428517	-4.06504	3
Ltk (+1835), Itpka (+16259)	chr2 119758595	0.000213418	0.0497628	2.15517	7.88e-05	0.0205345	-1.48628	3
Ubr1 (+92)	chr2 120970622	0.000106163	0.0389578	-1.78042	0.000250025	0.0323252	1.92771	3
Frmd5 (+722)	chr2 121806364	9.88e-05	0.0378285	2.8169	6.46e-06	0.00723913	-2.50537	3
Dtwd1 (+61418), Atp8b4 (+286288)	chr2 126213558	2.99e-05	0.0241351	-1.0989	2.67e-05	0.0132203	12.0138	3
Chchd5 (-24534), Polr1b (+4171)	chr2 129105165	6.29e-05	0.0317471	34.5084	0.000267563	0.0331978	-31.6262	3
Chchd5 (-64)	chr2 129129635	0.000141217	0.0431473	2.79776	1.47e-05	0.0102594	-3.00171	3
Ebf4 (-141)	chr2 130295797	8.31e-05	0.03558	-1.71233	0.000399896	0.03937	0.808625	3
4930402H24Rik (+315)	chr2 130839818	0.000129206	0.0416716	4.73684	6.99e-05	0.0194618	-4.73684	3
Plcb1 (+312)	chr2 134786470	2.67e-05	0.0233057	7.83613	8.22e-06	0.00801477	-7.57143	3
Snap25 (-34649), Ankef1 (+146524)	chr2 136678803	3.63e-05	0.0259777	-2.67559	1.72e-05	0.0109261	2.09581	3
Macrod2 (+554)	chr2 140395909	1.51e-05	0.0192132	2.1978	1.5e-06	0.00413095	-2.1978	3
Pax1 (-170875), Nkx2-2 (-7715)	chr2 147194118	2.39e-05	0.0224978	7.69231	6.02e-06	0.00713499	-7.69231	3
Pax1 (+786)	chr2 147365779	2.06e-06	0.00847243	5.88235	1.72e-05	0.0109169	-3.02521	3
Sstr4 (-3)	chr2 148395340	0.000201317	0.0487729	2.6178	6.57e-05	0.0190251	-2.6178	3
Id1 (-10725), Mcts2 (+38491)	chr2 152725525	3.31e-05	0.0251713	11.2665	0.000129264	0.0247124	-12.3144	3
BC029722 (+8878), Mmp24 (+35206)	chr2 155810547	3.18e-05	0.0248194	-3.32512	3.18e-05	0.0142494	5.58076	3
Dlgap4 (+458)	chr2 156614162	3.1e-05	0.0245579	1.6221	1.92e-08	0.000694146	-1.4965	3
Dlgap4 (+462)	chr2 156614166	7.66e-05	0.0345053	2.52574	6.73e-05	0.019165	-2.60761	3
1110008F13Rik (-147)	chr2 156862980	1.34e-05	0.0180674	1.53846	1.58e-06	0.0042133	-1.53846	3
Rpn2 (-36), Mroh8 (+526)	chr2 157279022	2.56e-05	0.0231149	1.69492	2.18e-05	0.0121003	-1.39906	3
Vstm2l (+29291), Tti1 (+84489)	chr2 157943943	9.57e-08	0.00195034	3.48259	0.000104185	0.0229745	-2.44632	3
Vstm2l (+29356), Tti1 (+84424)	chr2 157944008	4.55e-05	0.0281338	-5.16129	0.000179531	0.0281695	4.51977	3
Fam83d (+269)	chr2 158768361	7.27e-05	0.0337266	2.1327	0.000272486	0.033481	-1.72866	3
Top1 (+231)	chr2 160646118	0.000147718	0.0437853	9.80392	5e-05	0.0170246	-9.80392	3
Top1 (+239)	chr2 160646126	0.000147718	0.0437853	9.80392	5e-05	0.0170246	-9.80392	3
Top1 (+257)	chr2 160646144	0.000147718	0.0437853	9.80392	4.84e-05	0.0167483	-9.80392	3
Top1 (+261)	chr2 160646148	0.000111342	0.03959	10.2262	6.31e-06	0.00720205	-11.7647	3
Top1 (+274)	chr2 160646161	0.000147718	0.0437853	9.80392	4.84e-05	0.0167483	-9.80392	3
Top1 (+283)	chr2 160646170	0.000147718	0.0437853	9.80392	4.84e-05	0.0167483	-9.80392	3
Top1 (+303)	chr2 160646190	0.000147718	0.0437853	9.80392	4.46e-05	0.0161917	-9.80392	3
Top1 (+318)	chr2 160646205	0.000147718	0.0437853	9.80392	7.74e-05	0.0203647	-8.68033	3
Top1 (+323)	chr2 160646210	0.000147718	0.0437853	9.80392	7.74e-05	0.0203647	-8.68033	3
Top1 (+327)	chr2 160646214	0.000147718	0.0437853	9.80392	7.74e-05	0.0203647	-8.68033	3
Chd6 (+461)	chr2 161108560	0.000202994	0.0489011	4	5.23e-06	0.00675889	-4	3
Ube2c (-12020), Dnttip1 (+11895)	chr2 164757877	8.89e-05	0.0364936	30.303	0.000157752	0.0267087	-15.2357	3
1700025C18Rik (-105112), Cdh22 (+38991)	chr2 165195861	5.16e-07	0.00444917	-25.4276	9.85e-05	0.0224622	17.8365	3
Ncoa3 (-106809), Zmynd8 (-7391)	chr2 165885827	8.28e-06	0.0151984	8.84776	4.24e-06	0.00619069	-7.64402	3
Prex1 (-380)	chr2 166714211	0.000164068	0.0454714	5.58659	0.00021297	0.0302231	-5.58659	3
Ddx27 (+13049), Znfx1 (+34773)	chr2 167028241	0.00015913	0.0449484	5.38462	0.000680457	0.0487827	-6.71642	3
Ube2v1 (+20)	chr2 167631966	2.66e-05	0.0233057	1.2832	1.4e-05	0.0100156	-1.53509	3
Kcng1 (-62269), Nfatc2 (+246859)	chr2 168343400	8.33e-05	0.0356081	-10.4556	0.000207206	0.0298732	8.82864	3
Sall4 (-46257), Zfp64 (+141814)	chr2 168813457	0.000191148	0.0479122	-11.413	2.62e-07	0.00203122	7.8874	3
Zfp64 (-56174), Gm11011 (+576299)	chr2 169011445	3.9e-05	0.0265835	-13.4647	9e-09	0.000508038	6.68416	3
Tfap2c (+126836), Bmp7 (+262494)	chr2 172677826	1.96e-05	0.0207855	-12.0268	0.000422294	0.0402196	12.0153	3
Tfap2c (+189298), Bmp7 (+200032)	chr2 172740288	0.000112816	0.0397775	-11.0187	9e-05	0.0217548	9.61625	3
Nelfcd (-115791), Gnas (+2154)	chr2 174300012	0.00017267	0.0461681	11.1953	1.98e-09	0.000208437	-14.3849	3
Zfp931 (-64006), Phactr3 (-32918)	chr2 178142430	2.11e-05	0.0213427	-2.71318	9.78e-05	0.0223856	1.7301	3
Cdh4 (+136681), Taf4 (+397534)	chr2 179579111	2.5e-09	0.000246831	-19.6505	1.5e-05	0.0103316	13.5379	3
Uckl1 (-42)	chr2 181582049	0.000161092	0.0451721	5.98291	0.000154591	0.02648	-5.26348	3
Spag6 (-9937), Bmi1 (+12068)	chr2 18689085	2.3e-08	0.00086292	-7.58621	0.0006948	0.0492253	4.64396	3
Spopl (+480)	chr2 23571623	0.000179829	0.0468144	2.91667	0.000132402	0.0249585	-2.91667	3
Nacc2 (+499)	chr2 26091677	0.000184489	0.0472988	2.69512	8.63e-07	0.00319179	-2.75787	3
Gpsm1 (-3956)	chr2 26315816	2.55e-05	0.0230885	1.72911	1.09e-05	0.00900955	-1.72911	3
Sec16a (-57300), Notch1 (+1306)	chr2 26502515	3.91e-05	0.0265845	2.83214	0.000135195	0.0251667	-2.11077	3
Lcn4 (-182799), Abo (+10898)	chr2 26854080	5.66e-05	0.0305257	15.3611	1.35e-05	0.00989758	-5.45249	3
Brd3 (-25)	chr2 27475697	0.000123132	0.0410426	2.00617	9.74e-06	0.00865264	-2.2779	3
1700007K13Rik (+5542), Ppp1r26 (+12849)	chr2 28460789	8.71e-05	0.0362523	-22.9545	8.83e-05	0.021628	21.7857	3
1700001O22Rik (+89350), Cstad (+117317)	chr2 30712356	4.23e-05	0.0274262	3.79509	0.00031226	0.0354111	-3.47826	3
Aif1l (+274)	chr2 31950412	2.69e-05	0.0233057	1.7353	0.000684366	0.0488793	-0.851978	3
Prrc2b (+135)	chr2 32151282	1.44e-05	0.0188293	2.85714	6.44e-06	0.00723289	-2.85714	3
Zbtb43 (-6197), Lmx1b (+171961)	chr2 33468549	0.000163917	0.0454681	2.96496	0.00013433	0.0251439	-2.96496	3
Pbx3 (-888)	chr2 34372931	6.68e-05	0.0324065	3.14465	6.56e-05	0.0190125	-3.14465	3
Gapvd1 (+83982), Mapkap1 (+264067)	chr2 34671249	9.29e-06	0.015693	-18.3522	0.00028682	0.0341886	14.3505	3
Lhx6 (+87)	chr2 36105183	1.04e-06	0.00634925	-4.34783	0.000102218	0.0228338	3.17919	3
Psmb7 (-64423), Nr5a1 (+3724)	chr2 38708509	2.43e-06	0.00911713	22.1264	0.000197279	0.0293615	-24.7537	3
Acvr2a (-849982)	chr2 47964126	5.73e-05	0.0307114	-8.33333	0.000126498	0.0245799	8.33333	3
Lypd6b (-62)	chr2 49787625	4.55e-05	0.0281338	1.98982	1.46e-05	0.0102091	-2.04443	3
Rbm43 (-57)	chr2 51935219	0.000114387	0.0399045	5.21327	0.000135857	0.0252031	-5.21327	3
Galnt13 (-56)	chr2 54436330	7.56e-05	0.034354	3.40877	0.0004095	0.039734	-3.02357	3
Galnt5 (-80678), Gpd2 (+679528)	chr2 57917205	2.55e-05	0.0230836	-9.0368	0.000103156	0.0229057	10.2273	3
Acvr1c (-195042), Acvr1 (+13889)	chr2 58552936	0.000201186	0.0487662	19.9615	0.000312326	0.0354111	-16.2021	3
Dhtkd1 (+292)	chr2 5942499	0.000106401	0.0389578	1.92746	6.63e-05	0.0190598	-3.18367	3
Echdc3 (-110055), Usp6nl (-29645)	chr2 6323087	2.44e-05	0.0227226	2.24359	2.32e-06	0.00492802	-2.24359	3
Cobll1 (-124)	chr2 65238749	0.00019882	0.0485174	1.42045	7.73e-05	0.0203601	-0.889951	3
Dync1i2 (-61350), Cybrd1 (+32468)	chr2 71150390	1.12e-06	0.00660999	15.7086	0.000165172	0.0272335	-6.93574	3
Metap1d (-90)	chr2 71453185	0.000193329	0.0480541	1.51515	9.46e-05	0.0220905	-1.51515	3
Scrn3 (-35005), Sp9 (+5671)	chr2 73277595	8.77e-05	0.0363291	5.05539	0.000218994	0.0305517	-4.1853	3
Hoxd10 (-9695), Hoxd11 (-94), Hoxd13 (+13919)	chr2 74682228	1.72e-05	0.0201643	3.02013	5.56e-06	0.00694745	-3.02013	3
Itga4 (-101173), Ube2e3 (+285280)	chr2 79154326	0.000194876	0.0481515	16.4835	4.91e-06	0.00657966	-14.4828	3
Fam171b (+39)	chr2 83812674	0.000115483	0.0400124	1.9305	0.00010786	0.0232531	-1.5938	3
Rtn4rl2 (-206)	chr2 84886897	1.1e-05	0.0166829	2.83688	8.97e-06	0.00832086	-2.19172	3
Aplnr (-73737), Tnks1bp1 (+12028)	chr2 85062487	0.000122058	0.0408646	-14.9194	0.000714209	0.0497563	12.0734	3
Olfr1274-ps (-3580)	chr2 90395102	0.000112508	0.0397658	26.162	6.73e-06	0.00740055	-23.3448	3
Fnbp4 (+622)	chr2 90745991	2e-05	0.021024	2.61261	4.19e-05	0.0158143	-3.15315	3
Ckap5 (+144)	chr2 91526905	0.000192748	0.0479925	1.875	0.000161884	0.0270119	-1.875	3
Trp53i11 (-155)	chr2 93187392	6.92e-06	0.013977	2.7142	0.000113244	0.0236951	-2.32821	3
Gm10801 (-272445)	chr2 98389791	1.14e-08	0.000609001	-32.3477	4.63e-06	0.00645858	26.7297	3
Ptgfrn (-138)	chr3 101110415	3.38e-05	0.0253848	2.07715	0.0006031	0.0463512	-1.85294	3
Ptgfrn (-177)	chr3 101110454	2.67e-05	0.0233057	3.85757	1.49e-05	0.0103075	-3.85757	3
Magi3 (+19848), Phtf1 (+231997)	chr3 104200254	0.000166779	0.0457208	-10.9091	1.53e-05	0.0104486	10.9091	3
Rap1a (+387)	chr3 105800948	6.52e-05	0.0322529	1.48977	6.3e-07	0.00279127	-1.79372	3
Gstm4 (+124)	chr3 108044769	2.39e-05	0.0224995	3.97727	0.000322111	0.0358716	-3.52682	3
Ampd2 (-918)	chr3 108086316	3.36e-06	0.0106593	2.85336	0.000382301	0.0386299	-1.30429	3
Ampd2 (-1221)	chr3 108086619	2.01e-05	0.0210425	1.61663	0.000299123	0.0348466	-1.16105	3
Tmem167b (+8115), 1700013F07Rik (+16810)	chr3 108554350	5.29e-05	0.0298241	1.45042	1.88e-05	0.0113592	-0.978355	3
Gpsm2 (+218)	chr3 108722090	0.000176649	0.0465298	1.7094	3.93e-05	0.0155021	-1.46786	3
Rnpc3 (+66)	chr3 113630082	9.6e-05	0.0373937	1.92308	1.65e-05	0.0107966	-1.92308	3
Palmd (-353158), Plppr4 (+38731)	chr3 117322144	2.22e-07	0.00303675	-13.2353	3.47e-07	0.00225452	11.3122	3
Gclm (+585)	chr3 122246141	0.000117096	0.0401454	2.99625	4.37e-05	0.0160786	-2.99625	3
Bcar3 (+41)	chr3 122419818	9.49e-05	0.0372488	2.18353	4.38e-06	0.00633007	-2.49039	3
Prss12 (+394)	chr3 123447306	7.15e-05	0.0334049	3.05344	2.54e-05	0.0129881	-3.05344	3
Pitx2 (+10737), Enpep (+108011)	chr3 129224708	8.68e-06	0.0152938	5.30612	0.000323594	0.0359292	-1.64759	3
Lef1 (-149)	chr3 131110321	0.000189064	0.0477045	-1.04397	0.000100107	0.0226008	1.71488	3
Slc7a12 (-591211), Ralyl (+417804)	chr3 13889485	0.000139808	0.04295	-2.80833	0.000110081	0.0234244	4.41468	3
Pkn2 (+202)	chr3 142881801	4.77e-05	0.0286255	2.4911	2.1e-05	0.0119345	-2.4911	3
Selenof (-347), Hs2st1 (+102)	chr3 144570078	0.000124369	0.0412015	1.9802	4.89e-05	0.0168456	-1.65657	3
Sh3glb1 (+621)	chr3 144719701	0.000168206	0.0458175	1.67859	6.17e-06	0.00720115	-2.02703	3
1810022K09Rik (-388)	chr3 14611608	7.14e-05	0.0334049	-1.5	0.000178224	0.0280833	1.10865	3
St6galnac5 (+142)	chr3 152982103	1.31e-05	0.0179237	4.92637	0.000164251	0.0271769	-2.84985	3
Lhx8 (+5893), Slc44a5 (+351330)	chr3 154324765	6.41e-05	0.0320135	19.4251	3.21e-05	0.014274	-12.2337	3
Cypt12 (-153946)	chr3 17794463	0.000110157	0.0394324	1.65696	0.000216739	0.0304423	-2.8165	3
Tbl1xr1 (+206)	chr3 22076857	6.22e-05	0.0316633	2.16606	4.99e-05	0.017013	-1.81146	3
Ghsr (+421)	chr3 27371771	4.45e-05	0.0279793	2.58303	1.01e-05	0.00877738	-2.58303	3
Ghsr (+79919), Fndc3b (+259128)	chr3 27451269	0.000157441	0.0447662	-14.1026	0.000128346	0.0246632	11.2454	3
Pld1 (-24)	chr3 27938670	0.000208355	0.049337	2.80899	0.000126344	0.0245576	-2.80899	3
Zfp639 (+576)	chr3 32510834	3.6e-06	0.0108315	3.00546	0.000249833	0.0323141	-2.70151	3
Sox2 (+70)	chr3 34650474	1.94e-05	0.0207663	2.77778	0.0001227	0.0243914	-1.21038	3
Fat4 (+50)	chr3 38886989	1.33e-05	0.0180473	2.38095	8.47e-06	0.00810781	-2.03373	3
Pcdh10 (+3153)	chr3 45381577	5.26e-05	0.0297689	1.40128	1.75e-05	0.0110178	-0.531904	3
NONE	chr3 48706414	2.2e-09	0.000229244	-13.4831	0.000326386	0.0360907	9.91172	3
Noct (+493)	chr3 51224939	3.91e-05	0.0265951	2.85951	2.89e-06	0.00534137	-3.22581	3
Noct (+505)	chr3 51224951	0.000209038	0.049337	3.5606	4.33e-09	0.000322299	-4.6595	3
Noct (+508)	chr3 51224954	0.000150586	0.0440851	2.14266	2.68e-06	0.00521199	-2.50896	3
Noct (+513)	chr3 51224959	0.00010847	0.039235	2.50108	8.09e-07	0.00308021	-2.86738	3
Elf2 (-787)	chr3 51341449	0.000132132	0.0419754	-2.01613	5.58e-05	0.0178245	2.64901	3
Rab33b (+253)	chr3 51484218	2.73e-06	0.00977753	4.79042	0.000168962	0.0275063	-4.26959	3
Maml3 (+7081), Mgst2 (+436816)	chr3 52097994	9.43e-05	0.03713	-11.4035	0.000486636	0.0424752	10.6061	3
Cog6 (+355089), Foxo1 (+393812)	chr3 52662147	8.31e-05	0.03558	-8.11218	7.13e-05	0.0196211	10.4651	3
Ssr3 (+313)	chr3 65392309	9.21e-06	0.0156217	1.81347	1.82e-06	0.00448713	-1.81347	3
Tiparp (+357)	chr3 65528766	0.000214655	0.0499149	1.47527	1.09e-05	0.0090314	-1.75	3
Tiparp (+359)	chr3 65528768	1.63e-06	0.00747282	3	4.34e-07	0.00240867	-3	3
1110032F04Rik (+44)	chr3 68869629	0.000194999	0.0481559	1.69014	0.000109543	0.0233932	-1.69014	3
Rapgef2 (-141025), Fnip2 (+280782)	chr3 79286899	1.2e-05	0.0173373	2.35546	4.6e-06	0.0064567	-2.35546	3
Arfip1 (-119)	chr3 84582743	1.29e-05	0.0177292	1.73387	0.000304114	0.035054	-2.32558	3
Hey1 (-640)	chr3 8667895	8.51e-05	0.035883	6.52174	0.000712718	0.0497303	-5.83681	3
Prcc (+15464), Sh2d2a (+23389)	chr3 87870143	0.00013363	0.0421688	13.0435	2.29e-07	0.00194707	-12.3596	3
Mef2d (+35478), Rhbg (+76659)	chr3 88178049	4.62e-05	0.0283035	2.03488	0.000269054	0.0332702	-1.58034	3
Gm43738 (-411), Fdps (+378)	chr3 89101509	1.67e-05	0.0200269	3.85675	0.000310394	0.0353446	-2.93721	3
Ube2q1 (-262)	chr3 89773353	0.000211416	0.0495229	1.79856	0.000154408	0.0264669	-1.79856	3
Zfp687 (+627)	chr3 95014610	2.97e-05	0.0241152	4.0792	0.000131151	0.0248715	-3.09967	3
BC107364 (-62488), Hfe2 (-10378)	chr3 96514793	8.67e-06	0.0152938	-14.4908	0.000252539	0.0324858	12.6645	3
Mier1 (+3929), Slc35d1 (+95597)	chr4 103119566	3.99e-05	0.0268523	2.92683	2.47e-05	0.0128087	-2.52522	3
Glis1 (+960)	chr4 107435678	0.000173958	0.0463485	7.05467	0.000383291	0.038668	-6.82111	3
Gm12830 (-70)	chr4 114821651	1.74e-05	0.0202734	9.1339	6.04e-05	0.0184419	-7.19512	3
Foxd2 (+1165), Gm12830 (+85986)	chr4 114907707	0.000146259	0.0436844	4.24528	0.000672658	0.048588	-2.5388	3
Gm1661 (-96), Tmem53 (-29)	chr4 117252012	6.17e-05	0.0315992	2.28758	0.000323929	0.0359498	-2.28758	3
Mpl (-13150), Tie1 (+19416)	chr4 118470644	7.65e-05	0.0344871	17.2002	0.000204394	0.0297491	-20.1468	3
Eva1b (-8732), Stk40 (+35055)	chr4 126139011	0.000193984	0.0481074	-17.7419	0.000456077	0.0414773	17.7419	3
Gjb5 (-577126), CK137956 (+35644)	chr4 127935306	4.32e-06	0.0116479	-9.79021	0.000150131	0.0261508	7.9938	3
Phc2 (-19699), Tlr12 (-16384)	chr4 128635002	0.000107066	0.0390418	-10.5973	0.000247183	0.032159	8.85753	3
C77080 (+9417), Yars (+49266)	chr4 129239025	0.000153117	0.044273	2.26244	4.18e-05	0.0157978	-1.63939	3
Ptp4a2 (+380)	chr4 129820600	0.000107414	0.0390486	1.69492	4.47e-05	0.0162115	-1.12994	3
Nkain1 (+353)	chr4 130573819	1.86e-07	0.00268877	4.93827	0.000235419	0.0314637	-4.4598	3
Laptm5 (-51258), Sdc3 (+69330)	chr4 130861866	2.34e-05	0.0223427	-4.02685	7.41e-05	0.0199785	2.54237	3
Laptm5 (-51163), Sdc3 (+69425)	chr4 130861961	7.65e-06	0.014546	4.15978	1.63e-05	0.0107364	-3.97985	3
Ptpru (+14311), Matn1 (+879535)	chr4 131823919	0.000167168	0.0457272	-14.2063	0.000253257	0.0325066	12.748	3
Nudc (+632)	chr4 133545363	6.32e-05	0.031771	3.26278	0.000120703	0.0242773	-2.73422	3
Slc30a2 (+14481), Extl1 (+14871)	chr4 134357686	3.19e-06	0.0105274	-18.0063	8.5e-05	0.0213093	12.1912	3
Runx3 (-50832), Syf2 (+138922)	chr4 135069819	2.26e-06	0.00880936	-21.8099	1.83e-06	0.00449125	13.6243	3
Id3 (+558)	chr4 136144054	8.98e-07	0.00591014	3.003	5.25e-05	0.0173962	-2.53571	3
Cdc42 (-43410), Cela3a (+8661)	chr4 137401129	0.00011448	0.0399045	9.90099	0.000131545	0.0249076	-7.47664	3
Eif4g3 (-482)	chr4 137992973	1.43e-07	0.00230602	-4.66926	0.000575983	0.0454934	1.89274	3
Pink1 (-4123)	chr4 138330429	2.61e-05	0.0233057	8.69478	1.1e-07	0.00137267	-8.88889	3
Capzb (-1419)	chr4 139192576	1.35e-06	0.00713986	5	1.39e-05	0.00999773	-4.57983	3
Pax7 (+11662), Tas1r2 (+168328)	chr4 139821865	1.89e-05	0.020657	6.10687	3.25e-06	0.0056127	-6.10687	3
Pax7 (+1714), Tas1r2 (+178276)	chr4 139831813	0.000149014	0.0439054	1.01966	0.000348271	0.0371338	-1.04924	3
Pax7 (-132371), Klhdc7a (+2127)	chr4 139965898	8.35e-06	0.0151997	-8.97436	0.000159159	0.026821	22.6107	3
Rcc2 (+15279), Padi6 (+26823)	chr4 140715819	8.78e-05	0.0363652	-21.4104	2.22e-05	0.012211	20.1732	3
Casz1 (+1904), Pex14 (+293543)	chr4 148806332	3.07e-08	0.00102838	3.9604	0.000143675	0.0257692	-3.17506	3
Thap3 (+165)	chr4 151988831	2.18e-05	0.0216208	1.97044	0.000517169	0.0435085	-1.54491	3
Espn (+34)	chr4 152152172	5.24e-06	0.012429	-10.1477	5.64e-05	0.0179114	5.37545	3
Icmt (+529)	chr4 152297755	8.86e-05	0.0364614	1.58228	8.23e-05	0.0209765	-1.29326	3
Nphp4 (+498697), Ajap1 (+505972)	chr4 152976838	8.32e-05	0.0355965	-22	0.000548466	0.0446371	22	3
Ajap1 (+170651), Nphp4 (+834018)	chr4 153312159	0.000109676	0.0393657	-15.7048	0.000145016	0.0258723	15.1987	3
Prdm16 (+330)	chr4 154636535	0.000202167	0.0488336	3.14465	0.000144003	0.0257962	-3.14465	3
Plch2 (+10517), Pank4 (+36334)	chr4 155000466	1.87e-05	0.0206455	27.0542	9.04e-05	0.0217555	-35.9863	3
Pex10 (-45395), Plch2 (-10637)	chr4 155021620	4.82e-05	0.0287922	5.74713	0.000644478	0.0476794	-2.75229	3
Vwa1 (-9603), Tmem88b (+1573)	chr4 155784300	0.000178344	0.046635	1.85874	0.000131944	0.0249234	-1.85874	3
Ccnl2 (+545)	chr4 155813033	7.21e-05	0.0335646	2.21783	0.000293957	0.034568	-2.64947	3
Ccnl2 (+547)	chr4 155813035	7.68e-05	0.0345053	2.20498	3.3e-05	0.0144766	-2.63662	3
B3galt6 (-816), Sdf4 (+554)	chr4 155993464	0.000106008	0.0389568	-2.19824	7.08e-06	0.00758107	1.0204	3
Agrn (-409)	chr4 156197896	5.38e-05	0.029968	3.07267	4.54e-05	0.0163188	-2.12349	3
Pm20d2 (+222)	chr4 33189210	0.00016317	0.0453885	3.74542	0.000139323	0.0254353	-3.91493	3
Sdr16c5 (-29354), Sdr16c6 (+28505)	chr4 4049016	8.43e-06	0.0151997	-17.6871	7.42e-11	8.38e-05	24.2236	3
Sdr16c6 (-45337), Penk (+15618)	chr4 4122858	1.42e-05	0.0186834	-10.0407	0.0003964	0.0392091	8.06665	3
Cntfr (-3410)	chr4 41698851	0.000169467	0.0458975	8.64841	0.000449638	0.041295	-7.27081	3
Spag8 (-2729), Hint2 (+185)	chr4 43656280	0.000177118	0.0465327	5.42003	0.000553514	0.0447787	-4.52948	3
Tmod1 (+523)	chr4 46039457	7.15e-06	0.0141687	3.50195	0.00054744	0.04459	-3.18449	3
Foxe1 (+1760), Trmo (+44054)	chr4 46345368	2.86e-05	0.0237079	-5.89787	0.000475653	0.0421159	2.97995	3
Penk (-524737), Impad1 (+130141)	chr4 4663213	8.98e-07	0.00591014	-7.13068	0.000377085	0.0384029	5.63261	3
Impad1 (+951)	chr4 4792403	0.000144839	0.0435644	9.85915	1.96e-05	0.01156	-7.11943	3
Toporsl (-71148), Vma21-ps (-38814)	chr4 52536057	0.00017164	0.0460637	3.01669	0.000605317	0.0464241	4.87805	3
Slc44a1 (+58)	chr4 53440470	2.48e-05	0.0228323	1.98675	6.88e-06	0.00746408	-1.98675	3
Palm2 (-114)	chr4 57434132	0.00019498	0.0481559	3.24985	3.25e-05	0.0143623	-5.81395	3
Cdk5rap2 (+112)	chr4 70410330	0.00013709	0.0426376	3.00429	4.31e-05	0.0159779	-3.00429	3
Rps6 (-187)	chr4 86857598	0.000140091	0.0429759	1.81818	0.00057029	0.0452948	-1.35307	3
Slc24a2 (-804004), Mllt3 (+1397)	chr4 88031966	6.97e-05	0.0330142	5	1.04e-05	0.00884674	-5	3
E130114P18Rik (-643)	chr4 97778690	6.66e-05	0.0323755	1.60548	2.1e-05	0.0119293	-2.51046	3
Tmem150c (-72029), Sec31a (+184397)	chr5 100231836	0.000136529	0.0425811	16.664	2.5e-05	0.0128521	-15.8931	3
Ptpn13 (-112045), Mapk10 (-102122)	chr5 103313455	3.89e-05	0.026567	-8.33333	0.000452226	0.0413817	8.33333	3
Zfp644 (+196)	chr5 106696633	8.94e-05	0.0365441	1.65235	0.000329076	0.0362091	-1.70493	3
Zfp644 (-145119), Hfm1 (+83941)	chr5 106841948	8.57e-05	0.0359585	-21.5168	0.000213282	0.0302332	17.2698	3
Cplx1 (+526)	chr5 108549497	3.99e-05	0.0268479	-3.19635	0.000505592	0.0431835	2.62172	3
Lrcol1 (-2080), P2rx2 (+326)	chr5 110342649	6.62e-05	0.0323645	11.7752	0.00044934	0.0412893	-9.28924	3
Ulk1 (+618)	chr5 110809434	0.000119903	0.0405103	-0.361739	0.000425194	0.040354	-1.08001	3
Pitpnb (+47)	chr5 111330853	4.89e-06	0.0121306	4.56026	3.94e-05	0.0155076	-4.56026	3
Ssh1 (+525)	chr5 113993368	0.000188924	0.0476861	-3.19149	0.000410495	0.0397666	2.35294	3
Acacb (+13067), Foxn4 (+114205)	chr5 114159601	7.81e-05	0.0347943	-4.78309	0.000492936	0.042706	5.64516	3
Foxn4 (-426)	chr5 114274232	0.000137852	0.0427106	4.65116	9.53e-05	0.0221418	-4.65116	3
Fam222a (-108697), Mvk (+15033)	chr5 114459318	3.72e-05	0.0261436	-13.4395	0.000297513	0.0347775	9.73856	3
Srsf9 (+264)	chr5 115327440	2.7e-05	0.0233512	3.20856	6.16e-06	0.00719643	-3.20856	3
Rab35 (-264)	chr5 115631643	5.61e-05	0.0304074	-2.29008	3.75e-06	0.00585824	1.72414	3
Hrk (+418)	chr5 118170165	5.57e-05	0.0303271	1.72414	2.55e-05	0.013004	-1.72414	3
Lhx5 (-286057), Rbm19 (+29177)	chr5 120145641	4.78e-05	0.0286679	-8.16554	2.91e-05	0.0136768	7.25504	3
Lhx5 (-129268), Rbm19 (+185966)	chr5 120302430	2.57e-05	0.0231403	2.22222	1.07e-05	0.00898678	-2.22222	3
Lhx5 (+6452), Sdsl (+34659)	chr5 120438150	1.69e-05	0.0200649	9.17431	2.94e-05	0.0137443	-9.17431	3
Lhx5 (+6472), Sdsl (+34639)	chr5 120438170	4.65e-05	0.0283788	4.5955	5.89e-05	0.0182504	-5.50459	3
P2rx4 (-29404), P2rx7 (+34229)	chr5 122678139	0.000105541	0.0388627	-30.3729	0.000243528	0.0319717	12.611	3
B3gnt4 (-1873)	chr5 123508586	6.72e-05	0.0324734	2.88462	3.38e-05	0.0146037	-2.88462	3
Cdk2ap1 (+1001), 2810006K23Rik (+25572)	chr5 124353669	6.16e-05	0.0315926	2.80426	0.000144943	0.0258625	-2.09043	3
Gm10382 (-19), Ubc (+711)	chr5 125389302	9.56e-05	0.0373597	1.56022	1.65e-05	0.0107892	-1.62184	3
Mmp17 (-4006)	chr5 129580162	6.23e-09	0.000451245	8.84782	0.000597367	0.04618	-5.69774	3
Mmp17 (+1014), Zfp11 (+84916)	chr5 129585182	7.74e-05	0.0346526	-4.61538	2.08e-05	0.0118872	1.33038	3
Nupr1l (+102)	chr5 129908669	1.9e-05	0.020657	1.983	0.000301513	0.0349446	-1.15427	3
A330070K13Rik (-65108), Wbscr17 (+858758)	chr5 130449738	0.000136554	0.0425811	2.88737	1.88e-06	0.00455891	-3.2937	3
Eln (-154631), Wbscr28 (+4779)	chr5 134901953	9.26e-07	0.00598883	-19.2075	0.0002554	0.0326289	13.5038	3
Pom121 (+60)	chr5 135394485	0.000187827	0.047569	2.0979	0.000165513	0.0272569	-2.0979	3
Hspb1 (-19520), Srrm3 (+50293)	chr5 135868398	6.64e-06	0.0137702	-3.54897	8.37e-06	0.00808247	4.20025	3
Hspb1 (-19503), Srrm3 (+50310)	chr5 135868415	5.35e-05	0.0299591	-4.00183	1.48e-05	0.010276	2.69392	3
Hspb1 (-19499), Srrm3 (+50314)	chr5 135868419	0.000116655	0.0401047	-3.10408	0.00011348	0.0237188	0.519798	3
Hspb1 (+173)	chr5 135888091	7.03e-07	0.00526718	6.69456	7.06e-08	0.00122919	-6.69456	3
Ywhag (-28510), Ssc4d (+11388)	chr5 135963108	0.000156058	0.044609	3.1746	0.000199152	0.0294727	-3.1746	3
Epo (+2593), Gigyf1 (+11771)	chr5 137530648	0.000211548	0.0495364	3.0303	0.000608473	0.0465165	-2.40919	3
Pilra (+21833), Zcwpw1 (+26637)	chr5 137814434	0.000210145	0.0493958	-12.4857	4.21e-05	0.0158477	5.14828	3
Azgp1 (-1189)	chr5 137980349	1.33e-05	0.0180284	-13.982	0.000638358	0.0474628	13.9353	3
Fam20c (-50355), A430033K04Rik (+81265)	chr5 138704158	2.68e-05	0.0233057	9.93004	0.000177603	0.028064	-9.31529	3
Psmg3 (-68585), Elfn1 (-12473)	chr5 139895469	1.1e-07	0.00207535	-13.1429	2.47e-05	0.0128152	8.31527	3
Ttyh3 (+6143), Lfng (+35568)	chr5 140642887	7.67e-05	0.0345053	14.0274	0.000598911	0.0462143	-11.4277	3
Rac1 (+329)	chr5 143527663	8.98e-05	0.0365884	1.75439	0.000169163	0.0275221	-1.38674	3
Pms2 (-430), Aimp2 (+305)	chr5 143909533	1.18e-06	0.00673303	3.73134	1.7e-07	0.00171223	-3.73134	3
Tecpr1 (-21)	chr5 144223635	2.57e-05	0.0231403	1.5751	5.64e-06	0.00699084	-1.43858	3
Mtif3 (-32579), Lnx2 (+80222)	chr5 146996363	3.55e-06	0.0108168	8.19672	0.000130318	0.0247767	-9.62963	3
Magi2 (+277950)	chr5 19505000	5.93e-06	0.0130466	-28.8347	0.000113974	0.0237699	10.6226	3
Kmt2e (-15685), Lhfpl3 (+672705)	chr5 23418763	2.47e-05	0.0228323	1.7192	1.03e-05	0.00881956	-1.7192	3
Crygn (-15598), Rheb (+69018)	chr5 24773605	1.09e-05	0.0166529	-7.52896	9.9e-05	0.0224903	5.98834	3
Cnpy1 (+298)	chr5 28209723	0.000207915	0.049337	4.24025	0.000716142	0.0498248	-4.09068	3
Mnx1 (+10560), Nom1 (+33246)	chr5 29467909	0.000144572	0.0435293	10.6571	1.92e-05	0.0114707	-9.01102	3
Ost4 (-91)	chr5 30907878	2.35e-05	0.0223486	2.849	0.000379877	0.0385213	-2.20592	3
Nrbp1 (-66), Gm9970 (+434)	chr5 31240797	1.49e-05	0.0190876	3.71747	1.01e-06	0.00341346	-3.14276	3
Yes1 (-133)	chr5 32611050	2.97e-05	0.0241152	1.72171	1.26e-06	0.0038115	-2.14724	3
Zfyve28 (+59)	chr5 34288266	4.11e-05	0.0271206	1.7284	0.000672894	0.0485942	-1.22588	3
Sorcs2 (+583)	chr5 36397540	0.000175935	0.0464735	4.7619	2.97e-05	0.0138096	-4.7619	3
Sorcs2 (+558)	chr5 36397565	0.000192014	0.0479535	4.96454	2.5e-05	0.0128521	-4.96454	3
Msx1 (-2296)	chr5 37826878	5.05e-05	0.029365	6.24951	0.000679349	0.0487589	-6.23351	3
Stx18 (-144876), Msx1 (-69283)	chr5 37893865	4.21e-05	0.0273529	4.48712	0.000232284	0.0312853	-3.60596	3
Stx18 (-144778), Msx1 (-69381)	chr5 37893963	5.41e-05	0.029968	13.2852	1.01e-06	0.00341346	-12.6449	3
Drd5 (-37344), Otop1 (+4619)	chr5 38282022	0.000214612	0.0499115	-26.291	0.000431118	0.0405924	19.2027	3
Zfp518b (+60)	chr5 38684765	0.000147016	0.0437563	2.4055	0.00014786	0.0260355	-2.4055	3
Cc2d2a (-126881), C1qtnf7 (+19927)	chr5 43535464	3.63e-06	0.0108315	-15.1786	1.33e-06	0.00387502	13.037	3
Cdk14 (-360)	chr5 5380556	7.44e-06	0.0143675	1.78971	7.52e-05	0.0200938	-1.34918	3
Slc10a4 (+5671), Fryl (+244065)	chr5 73012553	3.56e-05	0.0258249	-19.2494	2.34e-05	0.0125003	11.5669	3
Kit (+119024), Kdr (+284479)	chr5 75693978	4.76e-07	0.00433217	22.9996	2.61e-06	0.00518984	-24.4735	3
Exoc1 (+153)	chr5 76529475	4.84e-08	0.00129669	-4.09836	3.22e-07	0.00222512	3.30033	3
Igfbp7 (-350473)	chr5 77758512	2.71e-05	0.0233585	-9.6288	4.92e-05	0.0168905	9.97166	3
Prkg2 (+4215), Bmp3 (+178685)	chr5 99033135	4.16e-05	0.0272266	28.3784	2.84e-05	0.0135159	-17.6471	3
Prkg2 (+364)	chr5 99036986	1.9e-05	0.020657	5.75221	6.94e-05	0.0193743	-5.75221	3
March8 (+122)	chr6 116338154	0.000123377	0.0410687	1.39711	4.53e-05	0.0163164	-1.4663	3
Ankrd26 (-179851), Cacna1c (+365898)	chr6 118742076	0.000161238	0.0451725	-11.5986	0.000626972	0.0471429	10.7999	3
Cacna1c (+120)	chr6 119107854	6e-06	0.0131381	3.29341	4.19e-05	0.0158237	-3.29341	3
Bid (-117364), Mical3 (+47392)	chr6 121034216	9.77e-06	0.0160378	-16.7684	5.11e-08	0.0010227	16.566	3
Tnfrsf1a (+5134), Plekhg6 (+25936)	chr6 125354856	0.000125825	0.0413187	16.4446	7.77e-05	0.0203991	-18.2077	3
Tmem106b (-271065), Thsd7a (-49364)	chr6 12798773	0.000107705	0.0390999	-10.926	4.16e-06	0.00613383	19.2669	3
Fkbp4 (-40608), Pzp (+47435)	chr6 128479284	1.22e-06	0.00683504	20.9524	0.000290056	0.0343741	-22.9032	3
Magohb (-6)	chr6 131293249	0.000140175	0.0429759	0.73009	6.14e-05	0.0185743	-0.813714	3
Dusp16 (+820)	chr6 134791804	0.000202799	0.0488953	1.79641	6.88e-05	0.0193291	-1.79641	3
Ptpro (+100)	chr6 137252564	0.000135351	0.0423979	-1.5625	0.000148522	0.0260733	2.32558	3
Tm7sf3 (+103)	chr6 146634493	0.000133268	0.0421004	2.90307	1.15e-06	0.00363012	-3.23529	3
Ergic2 (-230956), Tmtc1 (+1059)	chr6 148443329	0.000204251	0.0489961	4.59184	0.000351204	0.037251	-3.76539	3
Tes (-98908), Tfec (-67800)	chr6 16966240	1.18e-06	0.00673303	22.7273	2.21e-05	0.0122048	-13.1119	3
Met (+196)	chr6 17463995	0.00015421	0.0444183	2.39726	0.00017869	0.0281116	-2.39726	3
Asz1 (+110)	chr6 18108946	0.000178766	0.0466984	-3.13886	2.94e-05	0.0137443	5.03167	3
Fezf1 (+690)	chr6 23247671	2.85e-05	0.0237055	5.7902	1.27e-05	0.00964171	-6.35838	3
Fezf1 (+629)	chr6 23247732	0.000168511	0.0458395	4.62428	0.000171706	0.0276867	-4.12923	3
Slc13a1 (-324283), Iqub (+22692)	chr6 24492374	6.4e-05	0.0319601	-10.1972	0.000268299	0.0332342	9.21324	3
Smo (+346)	chr6 29736039	0.000167894	0.0457754	2.11107	2.24e-05	0.0122797	-2.43056	3
Exoc4 (+10)	chr6 33249094	0.000128243	0.0416169	3.81679	6e-05	0.0183846	-3.81679	3
Mtpn (+62)	chr6 35539825	0.000174849	0.0464068	-2.04082	1.32e-06	0.00386957	3.40314	3
Zfp786 (-4913), Zfp398 (+116)	chr6 47835779	2.99e-05	0.0241351	0.688248	1.62e-05	0.0107169	-0.87904	3
Mpp6 (+113)	chr6 50110353	3.65e-07	0.00378604	3.08989	0.000126696	0.024583	-2.49287	3
Znrf2 (+118)	chr6 54817033	1.41e-05	0.0186061	2.30769	9.31e-06	0.00845551	-2.30769	3
Vmn1r26 (-138628), Vmn1r27 (+68187)	chr6 58147829	9.93e-06	0.0161299	-9.84848	0.000477173	0.0421587	7.57576	3
Snca (+401091)	chr6 60427912	0.000170528	0.0459957	-15.0728	0.000175909	0.0279528	6.99231	3
Lrrtm4 (-810830), Reg3g (-739175)	chr6 79208046	3.57e-06	0.0108168	-7.45703	5.45e-07	0.00265128	8.74094	3
Cyp26b1 (+276966), Dysf (+292283)	chr6 84311671	0.000171556	0.0460637	-28.0627	1.11e-05	0.00909111	26.2108	3
Fbxo41 (+18170), Cct7 (+33202)	chr6 85484715	9.85e-05	0.0378285	3.91109	0.000127157	0.0246044	-6.51302	3
C87436 (+948)	chr6 86439321	1.58e-06	0.00742127	6.95652	0.000196783	0.0293349	-5.83293	3
Pcbp1 (+1295), C87436 (+86652)	chr6 86525025	9.82e-06	0.016082	3.68852	1.07e-05	0.00897842	-3.33265	3
Plxna1 (+362)	chr6 89362257	9.8e-05	0.0377798	3.97351	2.59e-05	0.0130766	-3.97351	3
Iqsec1 (-177809), Nup210 (+128897)	chr6 90987931	9.44e-05	0.0371462	2.86288	0.000234661	0.031423	-2.73384	3
Nup210 (+247)	chr6 91116581	6.59e-05	0.0323519	2.55102	0.000159417	0.0268299	-2.55102	3
Nr2c2 (-715)	chr6 92091717	0.000209373	0.0493411	2.04678	0.000130241	0.0247747	-2.04678	3
Rab6a (+924)	chr7 100608509	6.73e-05	0.0324734	-1.85676	0.000260819	0.0328856	1.1976	3
Fchsd2 (+85)	chr7 101108817	0.000117148	0.0401478	3.01887	0.000216481	0.030427	-2.10144	3
Vmn1r67 (-131814), Vmn1r66 (-39624)	chr7 10314974	3.35e-05	0.0253056	-21.1075	7.6e-06	0.00781852	20.4202	3
Ipo7 (+474)	chr7 110018747	5.45e-05	0.0300471	2.08955	4.5e-05	0.0162812	-1.79369	3
Gde1 (+124)	chr7 118705653	0.00013772	0.0426884	6.10195	0.000523807	0.0437069	-6.83599	3
Uqcrc2 (-37311), Abca16 (+176164)	chr7 120597864	5.93e-05	0.0311995	-2.07349	1.04e-05	0.00884674	0.946861	3
Prkcb (-95)	chr7 122289201	2.35e-05	0.0223427	2.5	0.000564358	0.0451205	-2.15753	3
Rbbp6 (-716)	chr7 122969847	2.43e-06	0.00911713	2.21395	1.7e-06	0.00434664	-2.53968	3
Rbbp6 (-684)	chr7 122969879	0.000136953	0.0426223	1.2605	4.3e-05	0.0159715	-1.5873	3
Rbbp6 (-677)	chr7 122969886	1.51e-06	0.00728422	2.21395	4.11e-07	0.00234536	-2.53968	3
Hs3st4 (-425027), Zkscan2 (-57393)	chr7 123557841	7.46e-05	0.0342012	13.5593	5.7e-06	0.00701801	-9.45946	3
Hs3st4 (+388292)	chr7 124371160	4.74e-05	0.0285353	19.697	0.000186429	0.0286064	-17.6991	3
Rabep2 (+137)	chr7 126429202	4.46e-05	0.0279793	2.42215	0.000101734	0.0227884	-2.42215	3
Atxn2l (+262)	chr7 126503174	0.000192861	0.0480078	1.91796	0.000251569	0.0324063	-1.97749	3
Eif3c (+120)	chr7 126566290	0.000125164	0.041271	2.7933	0.000125532	0.0245053	-2.7933	3
Cln3 (-2752)	chr7 126588568	4.61e-05	0.0282935	8.73402	0.000569614	0.0452727	-10.9771	3
Zfp446 (+155)	chr7 12978002	0.00019372	0.048094	1.27877	0.000146126	0.0259247	-1.27877	3
Ube2m (-5714), Mzf1 (+10678)	chr7 13043986	9.26e-05	0.0369278	6.10257	0.000176625	0.0280128	-7.0032	3
Htra1 (+480)	chr7 130936682	0.000174603	0.0463784	2.36486	7.24e-05	0.0197812	-2.09459	3
Mki67 (+103)	chr7 135716257	4.79e-05	0.0286825	2.34375	5.15e-05	0.0172326	-2.34375	3
Inpp5a (+455)	chr7 139389564	5.41e-05	0.029968	-5.73737	0.000654299	0.0479551	5.08378	3
5830411N06Rik (-23947), Cd163l1 (+5164)	chr7 140223430	0.000189076	0.0477045	-5.49451	0.000146327	0.0259422	5.49451	3
Hras (-293), Lrrc56 (+77)	chr7 141194252	9.09e-05	0.0367467	1.59966	0.000583485	0.0457443	-2.366	3
Drd4 (+2093), Deaf1 (+33573)	chr7 141294098	0.000186662	0.0475023	3.15412	1.62e-05	0.0107169	-4.44444	3
Drd4 (+2161), Deaf1 (+33505)	chr7 141294166	9.16e-05	0.0368296	1.48025	4.38e-05	0.0160956	-1.91693	3
Muc6 (+8929), Ap2a2 (+84206)	chr7 141646378	0.000191209	0.0479209	-13.065	1.66e-06	0.00427178	15.8704	3
Tollip (+260)	chr7 141902226	7.29e-07	0.00533112	2.18341	0.000137756	0.0253301	-1.56229	3
Cd81 (+58)	chr7 143052796	3.4e-05	0.0254891	1.66667	1.11e-05	0.00908044	-1.24738	3
Cd81 (+62)	chr7 143052800	3.52e-05	0.0257325	1.66667	0.000606532	0.0464577	-1.24738	3
Osbpl5 (-15099), Mrgprg (+9931)	chr7 143757061	0.000146148	0.0436844	3.52941	5.56e-05	0.0178076	-3.08497	3
Fadd (-96425), Ano1 (+59655)	chr7 144678887	0.000156013	0.044609	2.60586	0.000421347	0.0401932	-2.04876	3
Fadd (-154520), Ano1 (+1560)	chr7 144736982	1.58e-05	0.0195274	-0.634058	9.69e-05	0.0222887	11.5589	3
Vmn1r90 (-60129), Obox7 (-37005)	chr7 14622490	2.59e-06	0.00944802	9.55244	0.000220571	0.0306386	-7.60797	3
Arhgap35 (+655)	chr7 16614337	4.47e-05	0.0279793	1.71236	0.000147627	0.0260323	-3.50877	3
Psg27 (-28281), Psg23 (+20915)	chr7 18595585	4.92e-06	0.0121799	-14.5833	1.43e-05	0.0101092	9.82143	3
Ckm (-4961)	chr7 19406063	6.78e-05	0.0325731	-36.0427	0.000288801	0.0342884	29.3103	3
Trappc6a (-1132), Bloc1s3 (+787)	chr7 19507579	1.6e-05	0.0196056	-8.30233	0.000558433	0.0449245	6.24638	3
Clptm1 (+194)	chr7 19664838	7.36e-07	0.00535016	1.02551	4.1e-07	0.00234536	-2.99401	3
Vmn1r114 (+11022), Vmn1r113 (+13879)	chr7 20801163	8.39e-05	0.0356832	6.70675	4.89e-06	0.00657966	-9.3226	3
Zfp36 (+929)	chr7 28379323	6.06e-05	0.0314397	3.52473	7.55e-06	0.00780049	-3.6395	3
Acp7 (+405)	chr7 28630661	7.94e-05	0.0351331	-5.51181	3.86e-05	0.015399	4.97238	3
Map4k1 (+36919), Ryr1 (+105404)	chr7 29019746	3.44e-05	0.0255292	4.51977	2.08e-05	0.0118872	-4.51977	3
Sipa1l3 (+73741), Dpf1 (+127743)	chr7 29431718	4.51e-06	0.0118017	-17.0455	0.000260758	0.0328834	14.0152	3
Aplp1 (+56)	chr7 30445478	3.19e-05	0.0248194	1.75439	1.06e-05	0.0089401	-1.75439	3
Lsm14a (-264753), Kctd15 (+1069)	chr7 34654439	1.44e-06	0.00721741	2.55854	2.41e-07	0.00199994	-2.90698	3
Ankrd27 (+26131), Pdcd5 (+35146)	chr7 35612374	6.06e-05	0.0314389	15.3609	3.59e-06	0.0057722	-12.767	3
Zfp619 (-67915), Gm5114 (-36691)	chr7 39449850	0.000194385	0.0481223	2.77778	0.000364116	0.0378496	-2.77778	3
Spib (-9886), Pold1 (+6890)	chr7 44541956	0.000123854	0.0411197	-7.9356	6.58e-05	0.0190411	8.71522	3
Dkkl1 (-4435), Tead2 (+706)	chr7 45216557	2.72e-05	0.0233585	3.47744	2.59e-07	0.00202525	-4.28992	3
E2f8 (-645)	chr7 48881685	0.00021226	0.0496287	3.6036	0.000220766	0.0306526	-3.6036	3
Gabra5 (+742)	chr7 57509266	3.8e-07	0.00380959	4.67101	1.24e-09	0.000182352	-4.77091	3
A26c2 (-16869), Chrna7 (+371971)	chr7 62840541	0.000107103	0.0390457	-4.56232	0.000421241	0.0401932	4.30626	3
Tm2d3 (-4089)	chr7 65687079	9.77e-07	0.00620257	-12.7199	0.000156613	0.0266055	9.95558	3
Chsy1 (-271)	chr7 66109243	4.11e-05	0.0271206	2.63158	2.07e-05	0.0118521	-2.63158	3
Chsy1 (-5)	chr7 66109509	0.000208826	0.049337	0.941968	6.22e-05	0.0186416	-1.2285	3
Agbl1 (-138837), Klhl25 (+242740)	chr7 76091049	6.07e-05	0.0314483	-24.57	5.3e-06	0.00679287	25.7102	3
Det1 (+15)	chr7 78847247	4.31e-05	0.0276399	1.21212	1.33e-05	0.00985182	-1.21212	3
Polg (-86543), Rhcg (+64752)	chr7 79552904	0.000168867	0.0458708	3.74464	0.00052867	0.0438687	-3.50049	3
Idh2 (+33848), Zfp710 (+56730)	chr7 80081543	0.000156383	0.0446598	-19.9796	0.000550455	0.0446876	16.5285	3
Rccd1 (-7338), Unc45a (+9243)	chr7 80331761	4.84e-06	0.0120204	17.9217	2.91e-05	0.0136768	-20	3
Mex3b (+276)	chr7 82867608	5.79e-06	0.0129758	2.5	6.48e-06	0.0072411	-2.5	3
Crebzf (+383)	chr7 90443111	9.85e-06	0.0160987	0.283348	3.36e-05	0.014578	-1.98861	3
Crebzf (+872)	chr7 90443600	0.000150709	0.0440976	-3.1607	0.000250665	0.0323681	0.734231	3
Prcp (-913), Ddias (-92)	chr7 92874338	2.22e-05	0.0218024	2.09235	8.58e-05	0.0213995	-2.26628	3
Prcp (-835), Ddias (-170)	chr7 92874416	0.0001472	0.0437563	1.94175	1.9e-05	0.011415	-1.94175	3
Fam181b (+139290)	chr7 93219154	3e-05	0.024181	-12.4242	2.22e-07	0.00192433	12.4848	3
Wnt11 (+97292), Uvrag (+208718)	chr7 98932422	8.91e-05	0.0365101	20.1083	8.28e-05	0.0210354	-23.443	3
B3gnt9 (+712)	chr8 105254440	1.62e-05	0.0197594	2.14724	2.72e-05	0.0133298	-2.14724	3
Carmil2 (+3191), Acd (+6987)	chr8 105694096	8.51e-05	0.035883	2.50784	0.000700622	0.0493972	-1.79862	3
Slc7a6 (-30)	chr8 106168826	1.6e-05	0.0196056	2.26181	4.04e-05	0.015665	-2.10329	3
Cdh1 (+153)	chr8 106603503	9e-06	0.0155154	3.45554	0.000121751	0.0243385	-3.61718	3
Irs2 (-125)	chr8 11008582	0.00015069	0.0440976	3.1746	2.94e-05	0.0137443	-3.1746	3
Exosc6 (+36)	chr8 111056374	4.37e-05	0.0278108	3.46485	2.74e-05	0.0133875	-3.45801	3
Exosc6 (+47)	chr8 111056385	0.000117114	0.0401454	2.89017	0.000136822	0.0252689	-2.89017	3
Exosc6 (+56)	chr8 111056394	3.05e-06	0.0102804	4.04624	2.7e-06	0.00521199	-4.04624	3
Znrf1 (+1078), Ldhd (+93199)	chr8 111537174	5.18e-05	0.0295944	1.48368	4.86e-05	0.0167989	-1.48368	3
Syce1l (-4547)	chr8 113638665	6.3e-05	0.0317471	-10.7143	4.33e-05	0.0160116	9.41558	3
Adamts18 (-183)	chr8 113848797	2.56e-05	0.0231095	6.97674	3.12e-05	0.0141279	-6.97674	3
Naxd (+209)	chr8 11497776	7.35e-05	0.0339528	2.74725	5.99e-05	0.0183791	-2.74725	3
Ing1 (+2443), Ankrd10 (+77245)	chr8 11558508	3.26e-05	0.0249976	2.67663	0.00013883	0.0254	-2.524	3
Ing1 (+2469), Ankrd10 (+77219)	chr8 11558534	7.14e-05	0.0334049	3.06348	0.000144159	0.0258034	-3.2882	3
Gse1 (+47699), Gins2 (+53158)	chr8 120536145	9.38e-05	0.0370563	1.45773	0.000520799	0.043613	-1.29678	3
Gins2 (+488)	chr8 120588815	2.13e-07	0.00293793	3.91645	0.000190348	0.0288781	-2.72313	3
Foxf1 (-134741), Irf8 (+213287)	chr8 120949644	5.34e-05	0.0298984	-17.1241	7.69e-06	0.00784674	17.6938	3
Foxf1 (-127092), Irf8 (+220936)	chr8 120957293	7.59e-05	0.0343755	-10.7096	2.16e-06	0.00482678	32.2422	3
Foxf1 (-389)	chr8 121083996	0.000213001	0.0497369	1.65563	0.00011783	0.0240392	-0.752015	3
Map1lc3b (-4641)	chr8 121585719	0.000180949	0.046881	3.74532	0.000349133	0.0371623	-3.74532	3
Zcchc14 (+182)	chr8 121652718	4.17e-05	0.0272473	3.4965	1.63e-05	0.0107211	-3.4965	3
Mvd (-1112)	chr8 122444533	7.53e-05	0.0343276	1.4245	6.16e-05	0.0185784	-1.18119	3
Rpl13 (+448)	chr8 123102797	2e-05	0.0210255	2.08333	1.21e-06	0.00374428	-2.08333	3
Gnpat (-1395)	chr8 124861637	6.22e-14	3.89e-08	42.4992	4.46e-05	0.0161958	-18.192	3
Map10 (+16)	chr8 125669833	7.36e-06	0.0143334	-2.73038	0.000370001	0.0380923	1.24611	3
Kcnk1 (+275)	chr8 125995444	0.000196027	0.0482865	1.95122	8.46e-05	0.0212629	-1.95122	3
Slc35f3 (-159425), Kcnk1 (+143963)	chr8 126139132	0.000188652	0.0476651	1.47487	0.000687308	0.0489684	-2.0815	3
Pard3 (+271)	chr8 127064326	0.000158892	0.0449179	-1.55844	0.000664768	0.0483344	1.84332	3
Tmco3 (-537), Dcun1d2 (+167)	chr8 13287673	5.56e-05	0.0303019	6.7806	3.3e-05	0.0144709	-7.61268	3
Cln8 (-547976), Dlgap2 (+244270)	chr8 14340134	4.17e-05	0.0272529	14.1931	0.000286885	0.0341898	-13.0844	3
Defb8 (+58264), Defb3 (+95982)	chr8 19389341	0.000125163	0.041271	13.0179	0.000111186	0.0234818	-10.7232	3
Lsm1 (-210), Bag4 (+209)	chr8 25785077	0.0001964	0.0482927	2.00385	4.14e-07	0.00234943	-2.30415	3
Hgsnat (-9635), Pomk (+7745)	chr8 25986387	1.95e-05	0.0207787	-17.9407	0.000604657	0.0464014	11.6214	3
Hgsnat (-9676), Pomk (+7704)	chr8 25986428	1.25e-05	0.0175646	-5.15464	0.000408859	0.0397063	4.14454	3
Zfp703 (-662612), Thap1 (+156601)	chr8 26314741	5.8e-05	0.0308983	-4.89936	0.000168021	0.0274449	5.43851	3
Zfp703 (-705)	chr8 26976648	2.63e-05	0.0233057	3.30579	3.15e-05	0.0142068	-3.30579	3
Mak16 (+66)	chr8 31168697	2.76e-06	0.00982393	1.44304	0.000507406	0.0432709	-2.32601	3
Tex15 (-52883), 5930422O12Rik (+88952)	chr8 33517660	0.000151714	0.0441812	6.3027	0.000218228	0.0305033	-5.0844	3
Smim18 (-65019), Rbpms (+117016)	chr8 33812788	0.00013775	0.0426884	-16.3867	3.82e-05	0.0153541	13.0112	3
C330021F23Rik (-50913), Pnpla6 (+1660)	chr8 3517084	0.000111942	0.0396629	-1.99336	0.000343328	0.0368969	3.41615	3
Cldn23 (+789)	chr8 35825769	0.000176321	0.0465086	5.92593	1.91e-05	0.011438	-5.92593	3
6430573F11Rik (+182375), Dlc1 (+312493)	chr8 36639948	1.93e-05	0.0207663	-16.7189	8.96e-05	0.0217371	18.6797	3
Msr1 (-319805), Fgf20 (+324528)	chr8 39962424	2.95e-05	0.0240153	-16.0825	5.02e-05	0.0170559	17.6042	3
Frg1 (-3277)	chr8 41420350	0.000180343	0.0468507	11.1111	9.65e-06	0.00863135	-12.7907	3
Cyp4v3 (+49)	chr8 45333166	1.07e-07	0.00207535	12.037	1.71e-05	0.010907	-11.3228	3
Cyp4v3 (-81)	chr8 45333296	8.43e-05	0.0357462	11.7308	0.00012684	0.0245908	-10.3571	3
Enpp6 (-24414), Irf2 (+222741)	chr8 46962472	4.66e-07	0.00425891	-16.3614	3.07e-05	0.0140449	12.8205	3
Scrg1 (-127231), Hand2 (+7709)	chr8 57328691	1.44e-07	0.00231179	5.4419	0.00022562	0.0309332	-4.26462	3
Sh2d4a (-214439), Psd3 (-87554)	chr8 68062127	4.96e-05	0.0290884	2.58499	2.53e-05	0.0129576	-3.31492	3
Sh2d4a (-214423), Psd3 (-87570)	chr8 68062143	4.96e-05	0.0290884	2.58499	4.36e-05	0.0160669	-2.76243	3
Sh2d4a (-214418), Psd3 (-87575)	chr8 68062148	4.96e-05	0.0290884	2.58499	2.53e-05	0.0129576	-3.31492	3
Sh2d4a (-214395), Psd3 (-87598)	chr8 68062171	4.96e-05	0.0290884	2.58499	2.53e-05	0.0129576	-3.31492	3
Crtc1 (-292)	chr8 70439870	9.2e-05	0.0368792	3.38164	0.000524563	0.0437364	-2.94496	3
Kxd1 (+436)	chr8 70522743	0.000138673	0.0428094	2.51935	0.000161849	0.0270119	-2.52155	3
Isyna1 (+4275), Ssbp4 (+9558)	chr8 70598755	0.000191279	0.0479321	18.742	0.000144345	0.0258144	-19.0267	3
Large1 (-38608)	chr8 73392147	0.000102272	0.0383832	10.8696	0.000557535	0.0449011	-2.85714	3
Tom1 (+540)	chr8 75034276	0.000189979	0.0477981	8.4507	0.000455435	0.0414643	-8.4507	3
Tom1 (+586)	chr8 75034322	0.000189979	0.0477981	8.4507	0.000455435	0.0414643	-8.4507	3
Tom1 (+589)	chr8 75034325	1.77e-05	0.0203229	11.2676	1.42e-05	0.0100665	-11.2676	3
Tom1 (+595)	chr8 75034331	0.000189979	0.0477981	8.4507	0.000455435	0.0414643	-8.4507	3
Tom1 (+607)	chr8 75034343	0.000189979	0.0477981	8.4507	0.000455435	0.0414643	-8.4507	3
Tom1 (+708)	chr8 75034444	0.000199624	0.0486073	8.4507	0.000468945	0.0419166	-8.4507	3
Tom1 (+724)	chr8 75034460	0.000208218	0.049337	8.4507	0.000455435	0.0414643	-8.4507	3
Rnf150 (+548)	chr8 82863903	6.75e-06	0.0138214	2.5	0.000183778	0.0284352	-2.29716	3
Adgrl1 (-8191), Ddx39 (+176642)	chr8 83891913	1.57e-05	0.019421	-18.6022	4.67e-05	0.0165392	18.2437	3
2210011C24Rik (-297)	chr8 84012454	5.02e-06	0.0122517	3.73199	0.000101913	0.0228231	-3.14644	3
Nanos3 (-20872), Zswim4 (+39631)	chr8 84197423	4.15e-05	0.0272266	4.31318	7.19e-07	0.0029457	-4.38471	3
Ier2 (+23868), Cacna1a (+223620)	chr8 84638983	2.51e-05	0.0228637	-6.90033	0.000212128	0.030167	4.32154	3
Junb (+807)	chr8 84977910	0.000151531	0.0441597	-7.89304	8.29e-05	0.0210443	3.33494	3
Junb (+241)	chr8 84978476	9.38e-05	0.0370563	-3.88693	0.000588631	0.0458997	1.17647	3
Dnaja2 (+65)	chr8 85555278	0.000183377	0.0472167	1.68269	0.00012164	0.0243314	-1.68269	3
Siah1a (-148)	chr8 86746081	3.01e-05	0.0242274	3.54751	0.000274587	0.0336268	-3.62547	3
Papd5 (-90)	chr8 88199122	0.000167456	0.0457392	3.61316	3.29e-05	0.0144401	-3.70063	3
Snx20 (+8343), Nkd1 (+106431)	chr8 88627784	1.89e-05	0.020657	-3.16901	1.94e-05	0.0115127	4.46429	3
Snx20 (+8337), Nkd1 (+106437)	chr8 88627790	6.15e-05	0.0315844	-2.46479	2.59e-07	0.00202525	3.58209	3
Rbl2 (-161596), Chd9 (+79626)	chr8 90908460	1.12e-05	0.0167815	1.6	7.95e-06	0.00791024	-1.6	3
Cdh8 (-181996)	chr8 99598466	9.61e-07	0.0061926	-20.2439	0.000118603	0.0240814	13.5443	3
Sox14 (-565383), Il20rb (+45235)	chr9 100441552	1.04e-06	0.00634382	-13.3333	0.000332303	0.0363648	13.3333	3
Ephb1 (+404)	chr9 102354288	0.000183633	0.0472301	1.7094	9.36e-05	0.0220061	-1.7094	3
Mrpl3 (-436255), Cpne4 (+47501)	chr9 104616983	1.73e-05	0.0202187	-14	0.000350084	0.0371992	20.8175	3
Pcbp4 (+1635), Gpr62 (+10461)	chr9 106455476	0.000129669	0.0416716	-8.30535	0.000640392	0.0475249	6.45078	3
Gpr62 (+376)	chr9 106465561	1.95e-05	0.0207845	3.35547	0.000424341	0.0403312	-1.81485	3
Rassf1 (+89)	chr9 107551643	0.000139507	0.0429326	10.1968	0.000527618	0.0438361	-3.93905	3
Tusc2 (-8798), Rassf1 (+2902)	chr9 107554456	2.09e-05	0.0212628	2.43902	0.000572341	0.0453539	-1.95826	3
Hyal3 (-4417), Nat6 (-3238), Hyal1 (-79)	chr9 107576878	1.23e-05	0.0174999	-10	0.000475261	0.0421074	2.7027	3
Fam212a (-151)	chr9 107986029	2.14e-05	0.0215139	-6.2069	0.000113399	0.0237126	6.49351	3
Apeh (-15522), Bsn (+80256)	chr9 108110127	0.000214614	0.0499115	-11.6333	1.18e-05	0.00930535	6.66233	3
Apeh (-15631), Bsn (+80147)	chr9 108110236	8.71e-08	0.00187785	28.2874	0.000181037	0.0282611	-16.3949	3
Dhx30 (+58)	chr9 110101028	9.31e-05	0.037	3.8835	5.57e-05	0.0178165	-3.8835	3
Setd2 (+256)	chr9 110532852	2.63e-05	0.0233057	1.06648	9.4e-06	0.00850043	-1.79641	3
Ccdc12 (+28105), Pth1r (+58111)	chr9 110684607	6.96e-06	0.0139849	13.5631	0.000353658	0.0373628	-8.73294	3
Ctdspl (+551)	chr9 118927003	3.53e-07	0.00377033	3.52941	5.91e-05	0.0182727	-2.96761	3
Csrnp1 (-28830), Xirp1 (+17433)	chr9 120006164	2.64e-05	0.0233057	-31.2258	0.000662268	0.0482436	18.8696	3
Eif1b (+493)	chr9 120492983	6.27e-05	0.0317293	1.64835	3.13e-05	0.0141593	-0.791209	3
Ctnnb1 (+229)	chr9 120933628	3.31e-05	0.0251582	2.267	2.25e-05	0.0123014	-1.77318	3
Limd1 (+304)	chr9 123479009	1.28e-05	0.0177292	4.88518	7.22e-05	0.0197524	-3.14315	3
Slc6a20a (+378)	chr9 123678506	0.000147091	0.0437563	7.22892	0.000113423	0.023715	-7.22892	3
Mtmr2 (-57874), Maml2 (+28076)	chr9 13690535	5.97e-05	0.0312306	8.06914	2.53e-05	0.0129409	-8.79176	3
Eif3g (+3675), Ppan (+6773)	chr9 20894947	2.72e-05	0.0233585	-14.9872	0.000171018	0.0276379	21.2737	3
Icam5 (-2293), Icam4 (+407)	chr9 21029779	1.3e-06	0.00697123	15.9025	1.8e-05	0.0111292	-12.6278	3
Keap1 (-6237), S1pr5 (+3393)	chr9 21245049	1.4e-06	0.00721089	2.74914	5.12e-07	0.00257261	-2.74914	3
Ldlr (+15515), Spc24 (+21305)	chr9 21738997	6.58e-05	0.0323377	14.793	9.86e-06	0.00869302	-16.5915	3
Epor (-24717), Rgl3 (+1223)	chr9 21988222	3.75e-05	0.0262325	15.7419	0.000126657	0.024583	-14.4529	3
Opcml (+469992)	chr9 28260938	1.42e-05	0.0187216	-17.7365	0.000284643	0.0340668	9.00557	3
Nfrkb (+42)	chr9 31386233	0.000169601	0.0458975	4.07225	0.000419622	0.0401537	-3.68573	3
Barx2 (-867)	chr9 31914328	2.34e-05	0.0223427	4.98191	3.6e-06	0.00577598	-2.83827	3
Fli1 (-1160)	chr9 32542754	0.000202926	0.0488972	6.38528	0.00059053	0.0459485	-5.50351	3
Fli1 (-1550)	chr9 32543144	3.84e-05	0.0264485	4.73373	3.26e-05	0.0143791	-4.73373	3
Bsx (+3609), Jhy (+86382)	chr9 40877735	4.46e-07	0.00415797	3.94479	1.78e-05	0.011094	-2.70374	3
Sorl1 (+14)	chr9 42124282	1.4e-05	0.0185213	3.89222	0.00021274	0.0302132	-2.00542	3
Nectin1 (-279472), Trim29 (+153664)	chr9 43464511	9.47e-05	0.0372094	-20.9402	6.26e-06	0.00720205	15.721	3
Nectin1 (-198573), Trim29 (+234563)	chr9 43545410	0.000131501	0.0418593	14.2857	9.36e-05	0.0220061	-12.4675	3
Colca2 (-114)	chr9 51278682	6.79e-05	0.0325886	2.83185	8.9e-07	0.00322608	-3.30579	3
Rdx (+436)	chr9 52048550	0.000170073	0.0459568	1.6129	0.000112861	0.0236559	-1.6129	3
Zc3h12c (-547)	chr9 52168657	0.000155116	0.044508	2.53165	0.000122334	0.0243914	-2.53165	3
AY074887 (-135), Psma4 (+343)	chr9 54951132	0.000191831	0.0479424	-4.09275	0.000323559	0.0359292	1.21915	3
Pdgfd (-551427), Casp12 (+271755)	chr9 5617184	1.87e-05	0.0206455	-9.68541	4.93e-07	0.00256342	10.7843	3
Megf11 (+434)	chr9 64386059	5.37e-06	0.0125709	3.58744	0.000186757	0.0286262	-2.65721	3
C2cd4a (+1153), C2cd4b (+71740)	chr9 67831176	0.000155313	0.044544	1.73846	6.06e-05	0.0184773	-2.12014	3
Mlip (-66425), Lrrc1 (+130575)	chr9 77414294	0.000208239	0.049337	-18.4379	0.000106239	0.0231541	18.6073	3
Mlip (-66573), Lrrc1 (+130427)	chr9 77414442	8.72e-05	0.0362796	-9.70779	0.000348804	0.0371555	2.89326	3
Elovl5 (+354)	chr9 77917717	0.000142484	0.0433358	3.82166	1.85e-05	0.011294	-3.82166	3
Syncrip (-483)	chr9 88483037	2.33e-06	0.00892727	2.44565	1.35e-06	0.00390121	-2.44565	3
Syncrip (-509)	chr9 88483063	5.32e-05	0.0298932	-4.08163	0.000528499	0.0438603	3.46154	3
Rasgrf1 (-99150), Ankrd34c (-72314)	chr9 89810758	0.000167905	0.0457754	-10.5693	0.00013592	0.0252085	12.3711	3
Ctsh (+399)	chr9 90054665	3.93e-05	0.0266334	9.09091	0.000120657	0.0242761	-9.09091	3
Adamts7 (+8498), Tbc1d2b (+99202)	chr9 90171566	0.000183506	0.0472251	-4.88871	5.15e-05	0.0172258	8.96078	3
Foxl2 (+627)	chr9 98955914	0.000173256	0.0462557	-2.48447	0.000151927	0.0262916	3.34928	3
Pik3cb (-67237), Faiml (+29915)	chr9 99207323	4.7e-05	0.028453	-2.19036	7.5e-06	0.00778743	8.64198	3
Dzip1l (+7909), Cldn18 (+72576)	chr9 99637486	0.00012611	0.0413544	-6.86275	5.89e-05	0.0182504	6.86275	3
Sox14 (-71279), Il20rb (+539339)	chr9 99947448	2.08e-05	0.0212628	-15.7283	3.23e-05	0.0143376	14.296	3
Slc7a3 (+628)	chrX 101085391	1.78e-08	0.000709281	-11.7271	3.56e-06	0.00577038	6.91076	3
Rpgr (+431)	chrX 10216488	0.000160734	0.0451259	-7.58879	4.77e-06	0.00651652	3.96974	3
Bcor (-2321)	chrX 12082873	1.48e-05	0.0190159	35.2968	3.29e-05	0.0144489	-29.5572	3
Atp6ap2 (-499151), Bcor (-8097)	chrX 12088649	0.000145084	0.0435908	3.71067	0.00051741	0.0435099	-2.55374	3
Atp6ap2 (-496521), Bcor (-10727)	chrX 12091279	6.93e-05	0.0329247	3.62903	7.52e-06	0.00779946	-2.09647	3
Rnf128 (+180)	chrX 139610799	0.000157889	0.0447992	-3.60524	0.000106449	0.0231661	5.5429	3
Pih1h3b (-1592), Nup62cl (+1281)	chrX 140061286	4.37e-05	0.0278066	-12.9582	3.61e-05	0.0149327	10.0794	3
Shroom2 (+295)	chrX 152769165	5.5e-06	0.0127218	-8.61166	0.0002742	0.0336009	2.49525	3
Rai2 (+191294), Nhs (+250809)	chrX 161908920	0.000103963	0.0385777	-7.50638	7.55e-05	0.0201289	2.10297	3
Reps2 (+267)	chrX 162643333	0.00017444	0.0463784	16.485	4.12e-06	0.00611208	-13.7222	3
Asmt (-745652), Mid1 (+47370)	chrX 169926991	0.00011903	0.0404347	-21.3555	2.1e-06	0.00479003	36.1594	3
Asmt (-685704), Mid1 (+107318)	chrX 169986939	9.26e-10	0.000124066	-11.4346	0.00015949	0.0268318	-4.9866	3
Asmt (-685687), Mid1 (+107335)	chrX 169986956	3.59e-11	8.42e-06	-13.4886	0.000417291	0.0400592	0.464159	3
C330007P06Rik (-630), Ube2a (+446)	chrX 36874740	4.29e-05	0.0276088	-6.67447	0.000369603	0.0380828	-8.02333	3
Zbtb33 (-9853), Rhox13 (+58721)	chrX 38179939	0.000149079	0.0439054	-13.0277	0.000503235	0.0431028	11.4592	3
Tex13c2 (-339373), Stag2 (+1001)	chrX 42150317	9.67e-05	0.03754	-8.33333	4.6e-06	0.0064567	7.14286	3
Rbmx2 (+160)	chrX 48695163	1.81e-06	0.00789955	-9.28559	0.000334251	0.0364452	2.39858	3
Rbmx (+365)	chrX 57392670	0.000123931	0.0411262	-7.20418	2.92e-07	0.00211007	8.03656	3
Zic3 (-233)	chrX 58030409	3.11e-05	0.0246117	10.9159	4.36e-05	0.0160576	-7.00507	3
Zfp275 (+88)	chrX 73342708	9.67e-06	0.0159711	-12.6083	4.37e-05	0.0160727	10.0574	3
Usp27x (-155)	chrX 7375980	3.16e-06	0.0104442	-5.66364	0.000129748	0.0247365	7.21996	3
Pdzd4 (+156)	chrX 73824812	2.34e-06	0.00894013	6.65736	3.21e-05	0.014274	-5.10753	3
Emd (+251)	chrX 74254937	6.82e-05	0.0326896	-8.38202	0.000497498	0.0428807	5.16634	3
Mpp1 (-24910), Smim9 (+7827)	chrX 75155925	4.5e-05	0.0280718	-3.64842	2.94e-05	0.0137521	5.22388	3
Msn (+126)	chrX 96096167	2.02e-06	0.00840375	16.129	2.81e-07	0.00207098	-18.2796	3
Eda (+324)	chrX 99975929	0.000141253	0.0431513	-6.93642	0.000122912	0.0243983	6.35558	3
Erdr1 (+14306)	chrY 90799043	2.79e-05	0.0235886	-13.5038	0.000424127	0.0403204	-8.87764	3
NONE	chr1 108597289	0.00045125	0.0375849	-11.6253	0.000214175	0.0362068	14.3526	6
Cntnap5a (-485667)	chr1 115199088	0.000129188	0.0216315	-35.0784	0.000462563	0.0486367	35.0446	6
Cntnap5a (-51)	chr1 115684704	0.000184841	0.0253403	5.2381	1.85e-05	0.0142338	-5.2381	6
Cntnap5a (0)	chr1 115684755	0.000477871	0.038525	3.33333	1.98e-05	0.0146606	-3.33333	6
Tmem185b (+8855), Epb41l5 (+113921)	chr1 119535014	0.000503767	0.0394148	0.32803	0.000180718	0.0337405	14.3037	6
C1ql2 (+670)	chr1 120341251	0.000253458	0.0291225	2.16332	1.08e-07	0.00175155	-2.78638	6
Tmem163 (+1044), Mgat5 (+473486)	chr1 127678503	4.24e-06	0.0048565	-0.34965	0.000322985	0.042195	1.88811	6
Slco5a1 (-113835), Prdm14 (+22193)	chr1 13104969	0.000139538	0.0224104	-17.9927	9e-05	0.0258022	19.1328	6
Mfsd4a (-74)	chr1 132068036	7.91e-06	0.00645289	-2.2508	2.35e-09	0.000307035	3.19149	6
Mfsd4a (-94)	chr1 132068056	0.000155607	0.023588	-2.2508	2e-06	0.00610795	2.12766	6
Cdk18 (-58897), Lemd1 (-29603)	chr1 132198580	2.54e-05	0.0106949	-27.3701	0.000123809	0.0293745	25.1082	6
Plekha6 (-74712), Ppp1r15b (+40251)	chr1 133171393	0.00033554	0.0329849	16.9031	5.7e-06	0.00925087	-20.0049	6
Plekha6 (-74631), Ppp1r15b (+40332)	chr1 133171474	0.000129166	0.0216315	12.574	0.000124911	0.029445	-15.1947	6
Chit1 (-18016), Btg2 (-14106)	chr1 134093225	0.000177757	0.0249051	-1.28755	0.000237536	0.0375391	1.30719	6
Hmcn1 (-359)	chr1 150993409	5.4e-05	0.014551	5.17241	5.42e-05	0.0212709	-5.17241	6
Colgalt2 (+701)	chr1 152400530	0.000149039	0.0231019	5.55556	0.000184131	0.0339941	-5.55556	6
Trpa1 (-368141), Kcnb2 (-25449)	chr1 15287002	0.000594642	0.0424032	1.16618	0.000386052	0.0453323	-1.16618	6
Npl (+221)	chr1 153549823	0.000604311	0.042723	-3.13725	1.64e-05	0.0135327	3.97112	6
BC034090 (-11452), Xpr1 (+173137)	chr1 155244191	0.000164491	0.0241382	8.04762	0.000289424	0.0405622	-10.6102	6
Acbd6 (+146)	chr1 155558267	7.74e-05	0.017192	2.12766	0.00020093	0.0352681	-2.12766	6
Lhx4 (+4423), Acbd6 (+179482)	chr1 155737603	0.000112852	0.0203843	6.27173	4.42e-05	0.0195542	-5.70086	6
Qsox1 (-81684), Cep350 (+78682)	chr1 155894572	0.00047521	0.0384613	-7.36434	9.09e-05	0.0259099	12.2549	6
Rpl7 (-939), Rdh10 (-173)	chr1 16105600	0.000100281	0.0193381	1.8018	0.000156145	0.0320791	-1.8018	6
Prdx6 (+455)	chr1 161250763	0.000695887	0.0454085	1.44597	8.63e-05	0.025439	-5.55556	6
Prrc2c (+249)	chr1 162740306	3.15e-05	0.0117251	1.92446	0.000105623	0.0275342	-2.22841	6
Slc19a2 (-420)	chr1 164248625	2.55e-05	0.0107021	-2.36686	1.51e-05	0.0131592	1.74927	6
Atp1b1 (+427)	chr1 164457927	0.000159467	0.0238129	2.94118	0.000113732	0.0283438	-2.94118	6
Fam78b (-182)	chr1 167001234	5.62e-06	0.00552142	2.07715	5.59e-06	0.00919819	-2.07715	6
Nuf2 (+84)	chr1 169531379	0.000241501	0.0285291	1.4742	5.63e-05	0.0215702	-1.4742	6
Fcgr4 (+19441), Fcgr3 (+21042)	chr1 171038360	0.000158137	0.0237481	3.23887	0.000226707	0.0369088	-3.23887	6
Pigm (+202)	chr1 172376747	0.00025184	0.0290494	2	0.000260031	0.0388924	-2	6
Dusp23 (+285)	chr1 172632676	0.000211903	0.0268962	1.52439	0.000290764	0.0406088	-1.52439	6
Fmn2 (+607)	chr1 174502431	5.29e-05	0.0144062	1.6129	4.9e-05	0.0203999	-1.6129	6
Kif26b (-1250)	chr1 178527874	9.48e-06	0.0069838	2.92208	5.63e-05	0.0215702	-3.57143	6
Itpkb (+21457), Stum (+131525)	chr1 180351941	0.000168644	0.024392	17.2752	8.03e-05	0.0248756	-17.5903	6
Cnih3 (+94)	chr1 181352721	0.000258221	0.0293876	2.75229	0.000170568	0.0330774	-2.75229	6
Disp1 (-21)	chr1 183221505	0.000336536	0.0330224	1.67064	6.84e-05	0.0233343	-1.67064	6
Hhipl2 (+115281), 1700056E22Rik (+500255)	chr1 183533742	0.000549356	0.0409749	9.90737	0.000375978	0.0448732	-16.4246	6
Slc30a10 (+461)	chr1 185455308	5.71e-05	0.0149357	2.06186	7.55e-05	0.024259	-2.06186	6
Mfsd7b (-19)	chr1 191026176	3.18e-05	0.011759	1.60486	0.000161383	0.0324092	-2.14744	6
Atf3 (-1265)	chr1 191184604	3.31e-06	0.0044137	7.49083	1.02e-05	0.0112448	-5.46985	6
Rcor3 (+437)	chr1 192137624	1.11e-05	0.00749282	2.36486	2.9e-05	0.0168309	-2.36486	6
Smap1 (+110)	chr1 23922206	6.9e-05	0.0163267	2.57069	4.58e-05	0.0198473	-2.57069	6
Bag2 (+12505), Rab23 (+25395)	chr1 33745289	0.000412884	0.036076	5.26316	3.34e-05	0.0177829	-12.7907	6
Rpl31 (-68629), Npas2 (+105001)	chr1 39299212	7.29e-05	0.0167556	-4.38806	9.77e-05	0.0267159	-14.6667	6
Rnf149 (+366)	chr1 39577038	0.00070289	0.045605	-1.19617	0.000253669	0.038531	1.55039	6
Rgs20 (+50391), Tcea1 (+161856)	chr1 5019893	2.42e-05	0.0104815	3.80473	8.89e-06	0.0106854	-4.49438	6
Gtf3c3 (+202)	chr1 54438768	0.00051492	0.0397906	1.5625	0.00034535	0.0433166	-1.5625	6
Pgap1 (+382)	chr1 54557299	6.08e-05	0.0153855	1.25508	0.000222292	0.0366447	-1.5873	6
Pgap1 (+373)	chr1 54557308	1.68e-06	0.00324682	1.18224	3.92e-05	0.0188876	-2.20264	6
Pgap1 (+296)	chr1 54557385	9.69e-07	0.00263017	2.19942	7.27e-06	0.0101624	-2.53165	6
Raph1 (-94)	chr1 60566872	0.000764812	0.047303	-1.3587	0.000361202	0.0440872	1.09589	6
St18 (-45914), Alkal1 (+82099)	chr1 6441316	4.21e-05	0.0132042	-2.17391	0.000125828	0.0295622	2.57235	6
St18 (-45866), Alkal1 (+82147)	chr1 6441364	0.000139099	0.0223783	3.73232	2e-06	0.00610795	-4.96183	6
Ccnyl1 (-776)	chr1 64690568	0.00045248	0.0376246	1.65289	0.000201184	0.0352704	-1.65289	6
Mreg (+367)	chr1 72211939	0.000416625	0.0362342	-0.894855	0.000195027	0.0348717	2.11082	6
Igfbp2 (-88450), Rpl37a (+24763)	chr1 72736052	0.000480418	0.0386357	13.5953	0.000214484	0.036239	-19.4926	6
Tnp1 (-691919), Tns1 (+416619)	chr1 73707827	0.00040271	0.0356955	-4.42478	0.000415583	0.0467535	4.42478	6
Rufy4 (-1162), Tns1 (+30)	chr1 74124416	2.66e-05	0.0108888	-10.6796	0.000461641	0.0485802	3.47826	6
Vil1 (-11314), Ctdsp1 (+6553)	chr1 74398061	0.000446497	0.0374207	-2.52708	0.000246228	0.0380356	3.22581	6
A630095N17Rik (-4418), Dnajb2 (+102)	chr1 75236507	0.000489138	0.038987	-1.45455	0.000245944	0.0380241	1.55642	6
Kcne4 (-16538), Utp14b (+142182)	chr1 78800219	0.000502285	0.0393638	24.5336	0.000225749	0.0368821	-17.231	6
Spata3 (-3339)	chr1 86018602	0.000319845	0.0323144	-0.98651	1.01e-05	0.0111389	2.71707	6
Armc9 (-18)	chr1 86154779	3.26e-05	0.0118725	1.56077	8.85e-05	0.025635	-1.89189	6
Atg16l1 (-21399), Inpp5d (+114375)	chr1 87734686	0.000373878	0.0346233	8.57418	3.81e-06	0.0078517	-13.6247	6
Agap1 (+125961), Gbx2 (+350412)	chr1 89580766	7.16e-05	0.0166061	2.19298	9.04e-05	0.0258572	-2.19298	6
Gbx2 (+285)	chr1 89930893	0.00015829	0.0237544	-2.34192	2.58e-05	0.0162216	2.48619	6
Lrrfip1 (-416)	chr1 91053037	0.000112235	0.0203369	0.817391	2.36e-05	0.0156143	-1.62602	6
Erfe (-1325)	chr1 91365104	0.000553321	0.0411026	-2.36239	0.000300272	0.0410847	3.30579	6
Rnpepl1 (+541)	chr1 92911323	6.32e-06	0.0058154	3.97351	1.67e-05	0.0136148	-3.97351	6
Slco4c1 (+193)	chr1 96871977	0.000362898	0.0341793	1.48254	8.54e-05	0.0253581	-3.92157	6
Grip1 (-365405), Cand1 (-214052)	chr10 119454106	0.000185749	0.0253941	-3.83275	2.1e-05	0.0149809	1.81818	6
Tbk1 (+189)	chr10 121586597	2.95e-07	0.00158621	8.60531	1.51e-06	0.00549759	-7.52497	6
Srgap1 (+11008), BC048403 (+296370)	chr10 122036306	0.000331088	0.0328002	-3.86529	0.000259093	0.0388356	10.8974	6
Srgap1 (-519)	chr10 122047833	0.000804515	0.0482836	1.6055	0.000263604	0.039095	-1.6055	6
Srgap1 (-533)	chr10 122047847	0.000100856	0.0194012	0.674122	0.000204301	0.0354777	-0.917431	6
Nabp2 (-1697), Rnf41 (-232)	chr10 128411424	7.94e-06	0.00645289	3.8674	6.8e-06	0.00987658	-3.8674	6
Olfr805 (-3311)	chr10 129732685	0.000805961	0.048311	9.69431	2.59e-05	0.0162573	-32.2338	6
Olfr827 (-49853), Neurod4 (+15984)	chr10 130264255	0.000611998	0.0429377	5.34091	0.000437409	0.0476226	-10.9868	6
Ncoa7 (-30766), Hey2 (+40094)	chr10 30802706	0.00018551	0.025375	-4.85416	4.92e-05	0.0204101	4.96559	6
Rnf217 (-10)	chr10 31609193	0.000221757	0.0274078	3.78788	0.00029045	0.0406021	-3.78788	6
Clvs2 (+219)	chr10 33624549	0.000100214	0.0193337	3.79623	2.36e-05	0.0156143	-4.57143	6
Dse (+592)	chr10 34207122	9.17e-06	0.00686533	2.31205	4.06e-05	0.0190591	-2.83019	6
Marcks (+2657), Hdac2 (+161719)	chr10 37136262	1.5e-05	0.00859059	7.09677	0.000369589	0.0445017	-5.20998	6
Rev3l (-648)	chr10 39731469	0.000688722	0.0451907	-2.6178	0.000144015	0.0311877	4.0404	6
Mthfd1l (+188)	chr10 3973318	0.000675575	0.0448231	-1.68776	9.53e-05	0.0264479	1.76678	6
Mfsd4b2 (+743)	chr10 39926179	0.000794259	0.0480541	-19.4824	4.92e-05	0.0204101	26.4142	6
NONE	chr10 47940480	8.74e-05	0.018202	-24.3253	6.99e-05	0.0234741	23.4195	6
Dna2 (+168)	chr10 62947193	9.4e-06	0.00695144	1.52315	0.000163707	0.032592	-2.21519	6
Gm10118 (+147301), Ctnna3 (+322623)	chr10 63780132	0.000803082	0.0482557	-10.034	1.17e-05	0.01188	18.3673	6
Reep3 (+720186)	chr10 66376758	0.000279489	0.0304532	-19.5207	4.86e-06	0.0085657	29.5309	6
Jmjd1c (+420)	chr10 67127677	5.45e-05	0.014619	4.00414	7.11e-06	0.0100203	-4.91239	6
Nrbf2 (-231310), Egr2 (-21254)	chr10 67516614	0.000332506	0.0328652	1.03687	0.000181899	0.0338227	9.67742	6
Ado (+74)	chr10 67548880	3.81e-05	0.0126776	1.32275	0.000100173	0.0269429	-1.32275	6
Arid5b (+35016), Rtkn2 (+264126)	chr10 68243723	0.000427742	0.0366786	-11.463	0.000456316	0.048376	11.4035	6
Zwint (+50008)	chr10 72704902	4.13e-06	0.00478895	-11.215	0.000329148	0.0425053	10.1945	6
Chchd10 (-772), Mmp11 (+144)	chr10 75932357	0.000280049	0.030474	1.75	7.24e-05	0.0238286	-1.75	6
Col6a2 (+8956), Ftcd (+39026)	chr10 76614673	0.000851266	0.0495481	6.2069	0.000228087	0.0369965	-2.64901	6
Pcbp3 (-59809), Slc19a1 (-11615)	chr10 77021596	5.4e-05	0.0145459	2.8169	0.000130571	0.0300468	-2.8169	6
Adarb1 (+303)	chr10 77417966	0.00076601	0.0473388	1.83479	8.26e-07	0.00426215	-2.43902	6
Gpx4 (+143)	chr10 80054179	1.67e-05	0.00893851	-1.31926	0.000129592	0.0299536	1.69972	6
Cbarp (-2223), Atp5d (+131)	chr10 80141587	0.000486779	0.0389048	-2.5641	7.4e-05	0.0240807	2.25	6
Efna2 (+396)	chr10 80179877	0.000215851	0.027116	1.23077	0.000310213	0.0416	-1.23077	6
Gamt (-3963), Dazap1 (-143)	chr10 80264930	0.000440079	0.0371844	3.80952	0.00021821	0.0364575	-3.80952	6
Rps15 (+546)	chr10 80292998	4.97e-06	0.00525461	2.6286	0.000433008	0.0474213	-2.58991	6
Mex3d (+883)	chr10 80386775	7.22e-06	0.00618814	1.37856	0.000249815	0.038255	-1.69952	6
Mex3d (+439)	chr10 80387219	0.000191815	0.0257791	-1.54639	0.000431526	0.0473389	2.06422	6
Mex3d (+343)	chr10 80387315	0.00077765	0.0476077	-1.3587	0.000278623	0.0399248	1.17302	6
Timm13 (-4166)	chr10 80905134	4.23e-05	0.0132157	5.21739	2.67e-06	0.00693005	-10.8911	6
Gadd45b (-814)	chr10 80929258	0.000379952	0.034871	1.74927	0.000137093	0.0306053	-1.74927	6
Gm10778 (-5604), Ankrd24 (+14820)	chr10 81643454	1.99e-05	0.00959798	4.3771	5.9e-06	0.00936171	-4.3771	6
Txnrd1 (-48086), Nfyb (-48071)	chr10 82812214	0.000410064	0.0359575	2.95203	0.000352478	0.0436619	-2.95203	6
Chst11 (-45941), Eid3 (+72931)	chr10 82939556	9.67e-07	0.00262837	-10.438	3.14e-06	0.00737567	12.1622	6
Rfx4 (-330)	chr10 84755731	0.000115405	0.0205973	6.96203	5.85e-05	0.0218366	-6.21576	6
Ascl1 (+875)	chr10 87492784	0.000189703	0.0256559	1.48412	9.57e-05	0.0265033	-1.90447	6
Ano4 (-164343), Gas2l3 (+22034)	chr10 89421932	0.000577055	0.0418399	-4.65973	8.63e-05	0.0254431	4.84506	6
Anks1b (-396075), Uhrf1bp1l (+435451)	chr10 90180441	2.56e-06	0.00389485	-19.8413	0.000227561	0.0369689	17.8413	6
Tmpo (+478)	chr10 91171099	7.89e-05	0.0173321	2.25352	5.83e-05	0.0218196	-2.25352	6
Usp44 (+2279), Metap2 (+55980)	chr10 93833833	6.85e-05	0.0162825	1.73611	0.000220185	0.0365343	-1.73611	6
Plxnc1 (-373482), Cradd (+5791)	chr10 95318316	0.000328909	0.0327218	-8.34964	0.000147717	0.0315217	18.7553	6
Nudt4 (+774)	chr10 95563371	0.000542848	0.040743	2.4	0.000365334	0.0443271	-2.4	6
Nudt4 (+706)	chr10 95563439	0.000539146	0.0405965	2.41935	0.000327792	0.0424768	-2.41935	6
Dusp6 (+799)	chr10 99264029	9.1e-05	0.0185265	2.7027	0.000167075	0.0328081	-2.7027	6
Cavin1 (+869)	chr11 100970017	9.64e-06	0.00703443	2.73438	6.57e-06	0.00972335	-2.73438	6
Cntd1 (-15640), Wnk4 (+2858)	chr11 101263455	6.09e-05	0.0153871	-2.83688	0.000494637	0.0498153	4.43038	6
Fam171a2 (+157)	chr11 102447524	2.76e-06	0.00405161	1.24128	3.32e-05	0.0177429	-1.89702	6
C1ql1 (-14220), Dcakd (+56260)	chr11 102960907	0.000832608	0.0490617	-10.3618	0.000375407	0.0448452	9.06762	6
C1ql1 (-43578), Dcakd (+26902)	chr11 102990265	5.55e-05	0.0147205	1.55027	0.000138909	0.0307664	-1.9305	6
Fmnl1 (+250)	chr11 103171356	0.000145458	0.0228369	-3.34928	0.000110433	0.0279813	2.77778	6
Arhgap27 (+5)	chr11 103360894	0.000459673	0.0378734	2.90467	2.84e-05	0.0167905	-3.74801	6
Tlk2 (-269)	chr11 105181257	7.09e-06	0.00612709	3.75	2.05e-05	0.0148429	-3.75	6
Tex2 (+570)	chr11 106612359	0.000147249	0.0229856	2.63136	1.89e-06	0.00596254	-2.97619	6
Tex2 (+567)	chr11 106612362	1.43e-07	0.00115358	2.67857	1.62e-06	0.0056239	-2.31227	6
Tex2 (+532)	chr11 106612397	9.67e-05	0.0189973	2.92898	1.25e-06	0.00517258	-3.27381	6
Kpna2 (+130)	chr11 106999410	0.000184302	0.0253027	9.47368	1.8e-07	0.0022842	-9.47368	6
Helz (-53427), Psmd12 (+15049)	chr11 107494532	0.000657051	0.0443036	8.53808	0.000262602	0.0390446	-3.28283	6
Sstr2 (-69)	chr11 113619272	0.000148923	0.0231019	2.0979	0.000128895	0.0298647	-2.0979	6
Grb2 (+193)	chr11 115708403	7.87e-05	0.0173098	2.63158	8.73e-05	0.0255267	-2.63158	6
Caskin2 (-1132), Tsen54 (+38)	chr11 115814761	0.000248873	0.0289195	1.21655	0.000174295	0.0333547	-1.21655	6
Llgl2 (+94)	chr11 115824151	0.000522714	0.0400664	1.23839	0.000461355	0.0485772	-1.23839	6
Acox1 (-426), Ten1 (+616)	chr11 116199470	0.000802831	0.0482523	-1.04439	0.000282412	0.0401515	1.13314	6
Mfsd11 (-993), Srsf2 (+267)	chr11 116852826	0.000442495	0.0372784	2.8777	0.000384174	0.0452572	-2.8777	6
Gm20708 (-6904), 6030468B19Rik (+5104)	chr11 117802763	0.000154766	0.0235309	-14.9367	0.000149662	0.0316121	16.2025	6
Pgs1 (-10713), Socs3 (-6393)	chr11 117975578	4.97e-05	0.0140185	22.9397	0.000322788	0.042186	-21.2882	6
Dnah17 (+55368), Pgs1 (+87559)	chr11 118073850	0.000488683	0.0389755	6.66667	4.6e-05	0.0198711	-5.6	6
Engase (+92368), Rbfox3 (+340375)	chr11 118569196	0.000528402	0.0402319	-5.07246	0.000133624	0.0303041	4.2328	6
Rnf213 (-2823)	chr11 119390276	4.36e-05	0.0133533	0.149846	0.000397345	0.0458929	-1.32979	6
Slc25a10 (+131)	chr11 120491970	0.000543321	0.0407637	0.588146	7.4e-05	0.0240807	-3.06748	6
Gcgr (-14950), Slc25a10 (+23909)	chr11 120515748	0.000155778	0.0236035	0.698138	0.000421947	0.046995	-1.42919	6
P4hb (-54)	chr11 120573306	1.57e-05	0.00873755	2.65957	6.69e-05	0.0231194	-2.65957	6
Notum (-4999)	chr11 120665604	0.000106778	0.0199027	-14.521	0.000322522	0.0421736	21.1683	6
Dus1l (-145)	chr11 120796539	9.12e-05	0.0185296	-1.79104	0.000151222	0.0317205	2.03488	6
Fasn (-66344), Ccdc57 (+41981)	chr11 120890890	5.03e-06	0.0052712	9.45333	0.000214917	0.0362673	-18.1535	6
Cobl (-532738)	chr11 12997694	0.000188767	0.0255785	6.24569	7.5e-05	0.0242229	-12.1664	6
Meis1 (-7)	chr11 19018975	9.07e-06	0.00683675	-6.12245	0.000240304	0.0377238	4.13223	6
Slc1a4 (-498)	chr11 20333210	0.000606229	0.0427641	4.7619	0.000242878	0.0378761	-4.7619	6
Tlx3 (-576)	chr11 33204164	1.26e-05	0.00796836	-1.54242	0.000278546	0.0399243	1.7341	6
Rars (+164)	chr11 35834341	0.000342441	0.0332691	1.95361	3.23e-06	0.00744776	-6.62651	6
Cabp7 (+6291), Zmat5 (+35809)	chr11 4740486	0.000839617	0.0492509	7.33945	1.26e-05	0.0122159	-6.03448	6
Mrnip (-38)	chr11 50174810	2.67e-05	0.010897	-0.854593	0.000403147	0.0461774	1.01355	6
Hnrnph1 (+517)	chr11 50378285	0.000129725	0.0216735	2.61438	0.000489096	0.0495923	-2.61438	6
Zfp354c (+133)	chr11 50827556	5.57e-05	0.0147421	2.06659	0.00011515	0.0285069	-2.5641	6
Grm6 (+661)	chr11 50851345	2.88e-05	0.0112744	1.80879	0.000182222	0.0338484	-1.80879	6
9530068E07Rik (+51)	chr11 52396478	2.42e-06	0.00381746	-0.286407	3.88e-05	0.0188246	-1.96078	6
Kremen1 (+76)	chr11 5261481	7.07e-05	0.0165209	1.74419	0.000162541	0.0325503	-1.74419	6
Gm9945 (-872), Sowaha (+980)	chr11 53479293	6.08e-05	0.0153819	1.35501	0.000101262	0.0270529	-1.35501	6
Xbp1 (-3651)	chr11 5517007	3.47e-06	0.00449843	10.7143	7.46e-08	0.00149906	-7.56303	6
Obscn (+1692), Trim11 (+156568)	chr11 59134682	9.02e-06	0.00681982	-6.50407	3.66e-07	0.00303939	6.81818	6
Wnt9a (+311)	chr11 59307240	7.16e-05	0.0166058	3.11362	0.000294706	0.0407898	-5.4991	6
Camk2b (+285)	chr11 6065462	4.81e-05	0.0138615	2.71739	7.48e-05	0.0242113	-2.71739	6
Akap10 (-85012), Specc1 (-13989)	chr11 62015263	1.01e-05	0.00718809	9.5545	0.000119971	0.0289702	-9.94903	6
Trim16 (-25345), Zfp286 (-5424)	chr11 62794885	9.05e-05	0.0184679	-9.43878	1.37e-05	0.0127072	10.119	6
1700086D15Rik (-2530), Arhgap44 (+541)	chr11 65162419	0.000192141	0.0257813	2.7027	0.000254042	0.0385451	-2.4443	6
Ccm2 (+349)	chr11 6547235	0.000357629	0.0339429	1.15207	0.00029275	0.040684	-1.15207	6
Nacad (+7561), Ccm2 (+51605)	chr11 6598491	0.000569763	0.0416317	12.6573	0.000429835	0.0472712	-15.1847	6
Chd3 (+527)	chr11 69368878	0.0001599	0.0238442	1.60428	0.000154427	0.0319595	-1.60428	6
Wrap53 (-2014), Trp53 (+979)	chr11 69581337	0.000351222	0.0336879	2.15827	0.000165333	0.0327022	-2.15827	6
Senp3 (+330)	chr11 69681515	0.000116579	0.0206987	-2.91262	0.000314865	0.0418819	0.879121	6
Rabep1 (+346)	chr11 70845123	0.000276999	0.030329	2.46914	0.000328166	0.0424807	-2.46914	6
Wscd1 (-316)	chr11 71751059	0.000297041	0.0312181	3.4965	0.000296448	0.0408857	-3.4965	6
Txndc17 (+172)	chr11 72207718	2.51e-05	0.0106729	7.40741	6.64e-05	0.0230511	-7.40741	6
P2rx1 (-4149)	chr11 72994953	0.000229032	0.0278207	5.88235	0.000100832	0.0270306	-5.55556	6
Cluh (-10867), Ccdc92b (+19043)	chr11 74638647	5.94e-10	0.000111027	2.29746	0.000234223	0.0373488	-4.04203	6
Rpa1 (+42537), Rtn4rl1 (+111990)	chr11 75305772	0.00013348	0.0219965	-4.26341	8.22e-05	0.0250357	6.15597	6
Doc2b (+135)	chr11 75795913	4.67e-05	0.0136796	-1.21926	9.52e-05	0.0264479	2.56742	6
Mrm3 (-198), Glod4 (+208)	chr11 76243516	7.3e-06	0.00622076	0.605188	0.000209154	0.0358617	-1.34048	6
Gm10277 (-77776), Pipox (+28573)	chr11 77865522	2.27e-05	0.0102185	15.4762	0.00023054	0.037131	-2.79503	6
Vtn (-1730), Sarm1 (+68)	chr11 78497389	1.75e-05	0.0091036	-1.02255	0.000286798	0.0404452	1.66358	6
Cdk5r1 (-180)	chr11 80476842	0.000483109	0.0387398	1.45985	0.00022253	0.0366677	-1.45985	6
1700020L24Rik (+5363), Mmp28 (+20031)	chr11 83443039	0.000237234	0.0283005	-6.75676	0.000173321	0.0332691	8.69565	6
Taf15 (-212)	chr11 83472879	0.000101877	0.0194989	2.95359	4.82e-05	0.0202177	-2.95359	6
Taf15 (-134)	chr11 83472957	0.000102815	0.0195763	2.94118	4.82e-05	0.0202177	-2.94118	6
Bcas3 (-40819), Ppm1d (+1149)	chr11 85312392	3.09e-05	0.0116188	2.92683	0.000158918	0.0322759	-2.34543	6
Tbx4 (+8639), Brip1 (+306132)	chr11 85895060	6.94e-05	0.0163506	-3.26531	9.62e-05	0.0265568	4.28571	6
Rps6kb1 (-633), Tubd1 (+447)	chr11 86545437	0.000344165	0.0333483	-3.50877	9.19e-05	0.0260026	9.09091	6
Ppm1e (+658)	chr11 87358364	0.00036361	0.0342036	1.41844	0.000418954	0.0468961	-1.41844	6
Trim25 (-25432), Coil (+3692)	chr11 88973943	0.000476499	0.0384882	1.92308	0.00023749	0.0375391	-1.92308	6
Trim25 (-25072), Coil (+4052)	chr11 88974303	0.000363476	0.0342024	-1.05541	1.06e-05	0.0114442	2.16049	6
Lrrc59 (-110)	chr11 94629656	2.61e-05	0.0108178	2.07101	0.000112741	0.0282668	-1.73878	6
Snx11 (+54139), Skap1 (+258799)	chr11 96723391	0.000717911	0.0460147	-6.41026	0.000286046	0.0404157	8.33333	6
4933428G20Rik (-44)	chr11 97500383	0.000770569	0.0474404	7.11221	1.88e-05	0.0143595	-17.8545	6
Krt28 (-11221), Krt10 (+3240)	chr11 99386123	6.16e-05	0.0154715	2.61114	0.000348835	0.0435163	-2.94118	6
Krt12 (-11030), Krt20 (+4861)	chr11 99433288	7.58e-05	0.017024	-17.7768	1.97e-07	0.00239067	20.0362	6
Rps6ka5 (-681)	chr12 100725708	4.74e-05	0.0137639	11.25	1.55e-05	0.0132657	-7.74123	6
Begain (+43118), Wdr25 (+130782)	chr12 109025098	0.000768639	0.0473925	11.8889	0.000454406	0.0483268	-10.1038	6
Tdrd9 (-4462), 2010107E04Rik (-203)	chr12 111967096	0.00033155	0.0328179	-1.39276	0.000395786	0.0458283	1.99336	6
Siva1 (+12619), Akt1 (+16978)	chr12 112657297	5.27e-06	0.0053963	6.93642	9.73e-07	0.00457374	-10.6061	6
Zfp386 (-30004)	chr12 116017771	0.000231197	0.0279409	-0.743079	0.000128763	0.0298416	-20.3823	6
Cdca7l (-309665), Rapgef5 (+17371)	chr12 117533849	1.39e-05	0.00833783	2.15385	3.38e-05	0.0178709	-2.15385	6
Sp8 (+2701), Abcb5 (+117391)	chr12 118849029	0.000121601	0.0211094	2.40385	9.14e-05	0.0259566	-2.40385	6
Mycn (+2341), Fam49a (+677434)	chr12 12939572	9.03e-05	0.0184608	4.8583	3.39e-09	0.000387496	-6.14035	6
Kcnf1 (+571)	chr12 17176316	1.62e-05	0.0088292	2.4072	2.83e-05	0.0167612	-2.7439	6
5730507C01Rik (-378907), Hpcal1 (+444747)	chr12 18135602	0.00015106	0.0232754	5.26144	0.000392201	0.0456762	-9.19192	6
Gm10330 (+145391)	chr12 23634873	0.000278746	0.0304063	14.2926	0.000271295	0.0395294	-20.0324	6
Gm10330 (-188592), 9030624G23Rik (+128389)	chr12 23968856	0.000381058	0.0349142	-3.63636	0.000262522	0.0390446	3.57143	6
Gm10330 (-268525), 9030624G23Rik (+48456)	chr12 24048789	0.000122857	0.0211689	-6.54206	0.000122102	0.0291813	6.54206	6
Id2 (-122480)	chr12 25219619	0.000108793	0.0200703	7	2.99e-05	0.0170587	-8.51064	6
Pxdn (-403221), Myt1l (+6431)	chr12 29534814	0.00080424	0.0482805	2.38095	0.000187172	0.0342601	-2.38095	6
Pxdn (-403147), Myt1l (+6505)	chr12 29534888	0.000108707	0.0200649	2.36967	6.45e-05	0.0226898	-2.36967	6
Zfp277 (-777), Dock4 (+599)	chr12 40446550	0.000533193	0.0404126	2.12766	0.000232224	0.0372285	-1.76001	6
Adcy3 (+99)	chr12 4133500	1.7e-05	0.00899717	1.32159	3.6e-05	0.0182867	-1.32159	6
Dnajb9 (+631)	chr12 44209694	0.000118887	0.0208973	-0.506727	0.000446008	0.0479754	2.01643	6
Stxbp6 (+690)	chr12 45074018	5.25e-05	0.0143453	1.40297	0.000327707	0.0424745	-2.87356	6
Atad2b (+134111), Klhl29 (+324167)	chr12 5051514	9.69e-06	0.00705306	-1.21592	1.45e-05	0.0129012	-3.36693	6
Klhl29 (+165489), Atad2b (+292789)	chr12 5210192	0.000191217	0.0257515	3.32963	0.000455299	0.0483354	-5.54299	6
Brms1l (+360)	chr12 55836683	1.93e-06	0.0034877	2.58398	6.16e-06	0.00945719	-2.29072	6
Mbip (-182730), Nkx2-1 (+8284)	chr12 56528623	0.00067176	0.0447026	-13.8462	3.73e-07	0.00304701	17.6471	6
Foxa1 (+2994), Mipol1 (+312681)	chr12 57543126	0.000122062	0.0211143	-2.31788	0.000395989	0.04584	1.9013	6
Foxa1 (+206)	chr12 57545914	0.000292368	0.0310361	1.64984	0.000446785	0.0479942	-2.65487	6
Togaram1 (-210), Klhl28 (-60)	chr12 64965593	8.34e-05	0.0178025	5.46875	1.02e-05	0.0112001	-5.46875	6
Map4k5 (+20), Atl1 (+75)	chr12 69893179	0.000682993	0.0450054	1.16305	0.000365376	0.0443271	-1.62602	6
Daam1 (+632)	chr12 71831794	0.000201433	0.0263493	1.29349	0.000268481	0.0393453	-1.59744	6
Trmt5 (-84), Slc38a6 (+14)	chr12 73286792	6.52e-05	0.0158745	-5.24345	0.000191695	0.034577	3.88889	6
Prkch (-259)	chr12 73584537	3.39e-05	0.0120996	3.4632	8.89e-05	0.0256971	-3.4632	6
Syne2 (+47383), Esr2 (+311558)	chr12 75865700	1.04e-05	0.00727899	3.69506	1.42e-05	0.0128264	-4.52322	6
Rab15 (-212)	chr12 76822764	0.000520238	0.0399882	3.12702	1.29e-07	0.00191466	-4.58333	6
Atp6v1d (-685), Eif2s1 (+504)	chr12 78862322	0.000438439	0.0371165	-5.64972	5.15e-05	0.0207655	4.8	6
Zfp36l1 (-19601), Actn1 (+127757)	chr12 80132613	2.41e-05	0.0104715	-1.8595	7.27e-05	0.0238725	1.31291	6
Sipa1l1 (-23587), Pcnx (+285803)	chr12 82145832	0.000135301	0.0221269	-5.06281	0.000171602	0.0331357	12.021	6
Numb (-79317), Riox1 (-28948)	chr12 83921659	0.00010534	0.0197888	-4.31598	0.000252886	0.0384757	2.04664	6
Rhob (+166)	chr12 8499842	9.24e-05	0.0186131	1.43885	9.38e-05	0.026282	-1.43885	6
Irf2bpl (+1398), Lrrc74a (+149017)	chr12 86883399	6.22e-05	0.0155474	1.94444	6.16e-05	0.0222991	-1.94444	6
Pomt2 (-58), Gstz1 (+242)	chr12 87147959	0.00073431	0.0464359	3.23625	0.000192776	0.0346695	-3.23625	6
Psmc1 (-144529), Kcnk13 (+1100)	chr12 99965624	0.000212758	0.0269369	2.61438	0.00042152	0.0469768	-2.61438	6
Smn1 (-4)	chr13 100124847	3.04e-05	0.0115195	1.85427	2.33e-05	0.015563	-2.98103	6
Htr1a (+445255)	chr13 105888893	9.66e-05	0.0189912	2.43018	0.000318851	0.0420613	-4.34387	6
Actbl2 (+36863), Gpbp1 (+198235)	chr13 111291875	0.000114847	0.0205488	-10.3433	0.000383379	0.0452437	14.5244	6
Paip1 (-167)	chr13 119428754	8.03e-05	0.0174873	0.892931	0.000381287	0.0451583	-1.23077	6
Tmem267 (-772), 3110070M22Rik (+295)	chr13 119488087	0.000163794	0.0240957	-5.31915	0.00031507	0.0418883	5.08475	6
Mtr (+484)	chr13 12257610	4.78e-06	0.00516021	1.49005	9.89e-05	0.0267934	-2.12136	6
Prl2c2 (-135915), Prl2c5 (-41418)	chr13 13141297	6.54e-05	0.0159044	10.1124	9.52e-06	0.0109469	-10.6557	6
Yae1d1 (-122216), Pou6f2 (+266476)	chr13 18115564	1.61e-05	0.00881873	-6.66667	2.52e-05	0.016034	6.66667	6
Prl4a1 (-133120), Prl2c1 (+33690)	chr13 27883091	0.000202754	0.0264125	12.9412	1.87e-05	0.014324	-16.1616	6
Prl5a1 (+317975), Sox4 (+493254)	chr13 28460458	8.63e-07	0.00246994	23.1615	2.79e-05	0.0166625	-25.5682	6
Agtr1a (+76)	chr13 30336516	2.27e-05	0.0102199	2.03046	5.67e-06	0.00924425	-2.03046	6
Foxc1 (+438)	chr13 31807070	1.86e-05	0.00936053	3.96831	0.00027015	0.0394456	-3.73454	6
Tubb2a (+275)	chr13 34077731	1.59e-05	0.00877653	-1.32275	5.43e-05	0.0212742	1.15607	6
Ofcc1 (-414829), Tfap2a (+30983)	chr13 40702839	2.63e-05	0.0108305	20.1395	1.17e-05	0.01188	-19.1673	6
Id4 (-521233), Rnf144b (+617339)	chr13 47739994	0.000448129	0.0374774	-7.161	0.000250843	0.0383341	24.1424	6
Barx1 (+281)	chr13 48663278	0.000652379	0.0441856	-4.80769	5.43e-05	0.0212742	2.7027	6
Barx1 (+61116), Phf2 (+147005)	chr13 48724113	0.000484074	0.0387707	21.3908	0.000341463	0.043112	-38.7895	6
Syk (+306)	chr13 52583478	0.000148472	0.0230752	1.5015	0.000163424	0.0325854	-1.5015	6
Nfil3 (+79)	chr13 52980993	0.000225306	0.0275893	2.20126	0.000415103	0.0467311	-2.20126	6
Nfil3 (-268710), Ror2 (+36341)	chr13 53249782	0.000127039	0.0214733	-5.50459	0.00029352	0.0407231	5.50459	6
Hk3 (+31405), Unc5a (+40569)	chr13 54989979	0.00020504	0.0265509	21.1769	0.0002542	0.0385522	-12.8202	6
Pitx1 (-1552)	chr13 55832976	2.18e-05	0.0100168	-2.65148	3.39e-05	0.0178828	3.3557	6
Agtpbp1 (+56)	chr13 59557254	0.000113157	0.0204111	1.36054	0.000107625	0.0277473	-1.36054	6
Ctsj (-19959), Ctsq (+14761)	chr13 61025869	3.15e-06	0.00431035	-18.2213	0.000475525	0.0491747	4.76658	6
Ctsq (-117654), Ctsr (+5971)	chr13 61158284	0.000345664	0.0334127	-10.8864	3.08e-05	0.0172123	13.2814	6
Cts7 (-51327), Ctsm (+132316)	chr13 61409522	0.000137609	0.02229	21.1968	0.00026793	0.0393168	-20.1724	6
Irx4 (+11505), Ndufs6 (+56540)	chr13 73272001	0.000252894	0.0291004	1.72572	0.000333257	0.0427424	-6.60377	6
Cast (+37295), Erap1 (+131076)	chr13 74770643	1.05e-05	0.00729076	2.33675	8.39e-05	0.0251805	-2.38573	6
Pfkp (-956257), Adarb2 (-597832)	chr13 7605033	0.000320308	0.0323366	9.37189	3.46e-05	0.0180352	-18.0098	6
Cetn3 (+400)	chr13 81783476	7.46e-05	0.0169187	-3.56018	0.000333696	0.0427666	4.8297	6
Cox7c (-217634)	chr13 86264537	4.9e-06	0.00523638	6.55738	0.000309908	0.0415875	-2.7027	6
Larp4b (-434)	chr13 9093446	9.27e-05	0.0186232	-1.68919	6.35e-05	0.0226227	1.49254	6
Larp4b (+123)	chr13 9094003	0.000728713	0.0462836	4.70588	0.000279639	0.0399609	-4.70588	6
Dhfr (-12), Msh3 (+281)	chr13 92354713	7.57e-05	0.0170122	1.80066	0.000293005	0.0406952	-2.19436	6
Jmy (+835)	chr13 93498972	9.71e-05	0.0190304	2.29358	0.00029399	0.0407463	-2.29358	6
Tbca (-86265), Ap3b1 (+343685)	chr13 94702644	0.000220167	0.0273467	2.05804	0.000187041	0.0342498	-2.87147	6
Aggf1 (+25318), Zbed3 (+26422)	chr13 95350033	0.000757167	0.0470708	-1.35942	7.67e-05	0.0243865	4.80769	6
Foxd1 (+282)	chr13 98354523	9.5e-05	0.0188526	1.35135	0.000289281	0.0405514	-1.05981	6
Slitrk1 (+2279)	chr14 108911959	0.000288013	0.0308313	-4.2328	0.000330649	0.0426176	4.73684	6
Gpc6 (+542626), Dct (+584089)	chr14 117468156	0.000684489	0.0450688	15.4047	0.00016082	0.0323793	-18.2876	6
Gpr180 (+44632), Sox21 (+55271)	chr14 118181758	0.000252239	0.0290641	-6.89655	0.000114155	0.0283979	6.89655	6
Farp1 (+428)	chr14 121035991	0.000764594	0.0472939	2.5788	0.000109672	0.0279175	-2.5788	6
Pcca (+74)	chr14 122534412	0.000577645	0.0418668	4.59184	7.57e-05	0.0242593	-4.59184	6
Olfr720 (-129777), Olfr31 (-6281)	chr14 14316614	0.00016095	0.0239172	10.1215	5.09e-05	0.0206885	-16.0134	6
Slc4a7 (-119844), Olfr721-ps1 (+175211)	chr14 14582434	0.000476711	0.0384969	-4.87805	0.000475127	0.0491706	3.77915	6
Top2b (+148)	chr14 16365326	0.000246198	0.0287821	2.68456	0.000276681	0.0398508	-2.68456	6
Nr1d2 (+253)	chr14 18238873	9.58e-05	0.0189182	1.60428	0.000101769	0.0271148	-1.60428	6
Nr1d2 (+76)	chr14 18239050	0.000235763	0.0282102	3.57143	6.99e-05	0.023474	-3.57143	6
Saysd1 (+9)	chr14 20083173	0.000498585	0.0392581	-1.38889	3.11e-05	0.0172855	1.5444	6
Ecd (-207), Fam149b (+106)	chr14 20348327	0.000292475	0.0310375	2.06186	0.000138738	0.0307664	-2.06186	6
Vcl (-174)	chr14 20929223	0.000354151	0.0338064	2.73973	0.000170453	0.033069	-2.73973	6
Vdac2 (+497)	chr14 21831765	8.23e-06	0.00655078	1.76322	4.95e-05	0.0204588	-1.47421	6
Capn7 (+330)	chr14 31336967	0.000130571	0.0217428	2.51256	0.000445874	0.0479638	-1.87965	6
Capn7 (+362)	chr14 31336999	0.00041313	0.0360791	4.0201	8.94e-05	0.0257468	-4.0201	6
Bmpr1a (+378)	chr14 34502308	8.76e-05	0.0182292	-2.46914	8.61e-05	0.025427	1.93548	6
Bmpr1a (-540)	chr14 34503226	0.000289902	0.0309119	0.943396	0.000486619	0.0495003	-0.943396	6
9230112D13Rik (-26170), Ldb3 (+39710)	chr14 34548970	0.000479435	0.0386027	-1.47986	0.000276031	0.0398167	3.50893	6
2610042L04Rik (+33)	chr14 4334795	0.000444196	0.0373465	3.50302	0.000369885	0.0445129	-3.96151	6
Ero1l (-113)	chr14 45318684	6.39e-06	0.00584502	4.69799	9.37e-06	0.0109352	-4.69799	6
Ddhd1 (-451278), Gm15217 (-270091)	chr14 46109375	1.91e-05	0.00942929	4.73934	0.000104504	0.0274303	-6.58683	6
Gm8159 (-18919), Gm3182 (+131683)	chr14 4613490	0.000114944	0.0205619	7.05128	1.58e-05	0.0133259	-11.5751	6
Wdhd1 (-268), Socs4 (+169)	chr14 47277099	0.000662353	0.0444404	-2.9316	0.000367879	0.0444164	1.44404	6
Olfr750 (-14991), Ang (-6574)	chr14 51089425	5.04e-05	0.0140771	4.08163	4.18e-05	0.0191899	-4.08163	6
Olfr750 (-14996), Ang (-6569)	chr14 51089430	5.06e-05	0.0140981	4.08163	0.000292555	0.0406799	-2.97666	6
Olfr750 (-15032), Ang (-6533)	chr14 51089466	5.07e-05	0.0141144	4.08163	0.000193265	0.0347256	-3.52297	6
Olfr750 (-15079), Ang (-6486)	chr14 51089513	5.04e-05	0.0140771	4.08163	4.18e-05	0.0191899	-4.08163	6
Olfr750 (-15099), Ang (-6466)	chr14 51089533	1.55e-05	0.00868386	3.43647	4.18e-05	0.0191899	-4.08163	6
Olfr750 (-15119), Ang (-6446)	chr14 51089553	0.000513208	0.0397485	5.61224	9.29e-05	0.0261577	-5.61224	6
Tmem253 (-2312)	chr14 52014552	3.52e-06	0.00451585	-3.34572	1.7e-06	0.00574947	3.43511	6
Dad1 (+12)	chr14 54253901	0.000359976	0.0340419	2.01079	2.11e-07	0.00248786	-2.46637	6
Trim35 (+387)	chr14 66297417	0.000473606	0.0383954	-2.47934	8.67e-05	0.0254731	1.86567	6
Cdca2 (+200973), Ebf2 (+281051)	chr14 67514636	3.03e-06	0.0042283	6.38298	0.000239711	0.037689	-15.7895	6
Nudt15 (-4449), Sucla2 (+26)	chr14 73552690	0.000239403	0.0284044	2.48619	2.53e-05	0.0160405	-2.48619	6
Spert (+52123), Siah3 (+85011)	chr14 75540992	0.00043834	0.0371152	-9.47218	0.000261269	0.0389793	14.6684	6
Vwa8 (-116176), Dgkh (-7913)	chr14 78733001	0.000419096	0.0363448	-1.02041	7.29e-05	0.023895	1.46699	6
Rgcc (+403)	chr14 79301241	0.000172369	0.0245748	0.822676	0.000283488	0.0402387	-1.06838	6
Cnmd (-106509), Pcdh8 (+2719)	chr14 79768592	0.000461611	0.037949	-2.76243	9.45e-05	0.0263752	3.41463	6
Spryd3 (-478)	chr15 102136711	0.000768004	0.047378	-2.15633	0.000306899	0.041403	1.6092	6
Ppp1r1a (-5)	chr15 103537996	2.85e-06	0.00411308	1.05925	3.24e-05	0.0176303	-1.3245	6
Sub1 (+486)	chr15 11995571	5.76e-05	0.014983	2.59259	0.000119473	0.0289554	-2.59259	6
Mtmr12 (+528)	chr15 12205555	7.57e-05	0.0170187	2.08152	0.000433032	0.0474213	-2.90456	6
Myo10 (+372)	chr15 25622896	0.000824515	0.0488408	-1.45773	7.37e-05	0.0240387	1.51976	6
Fbxl7 (+135)	chr15 26894913	0.000125914	0.0213962	3.21839	0.000178317	0.0335922	-3.69458	6
Fam173b (-634), Cct5 (+363)	chr15 31601483	8.76e-06	0.00672351	-2.5641	0.000189223	0.0344163	2.52708	6
Eif3h (+150)	chr15 51865330	0.000584699	0.0421342	1.50153	0.000333843	0.0427774	-1.83486	6
Eif3h (+147)	chr15 51865333	1.2e-05	0.00776436	1.50153	3.59e-05	0.0182765	-1.83486	6
Trib1 (+746)	chr15 59649095	0.000124867	0.0213044	1.5873	0.000177943	0.0335778	-1.5873	6
4933412E24Rik (-805735), Fam84b (+2727)	chr15 60822352	9.59e-07	0.00261601	32.0822	0.000140029	0.0308188	-23.1589	6
Myc (-883)	chr15 61984507	6.73e-06	0.00596819	3.06513	7.6e-05	0.0242738	-3.44828	6
Lifr (-2930)	chr15 7151422	0.000103001	0.0195821	-8.97436	2.5e-05	0.0159886	8.97436	6
Ly6e (+375)	chr15 74955445	7.33e-05	0.0167788	1.60861	0.000245977	0.0380241	-1.92308	6
Zfp41 (-412)	chr15 75616271	0.000400507	0.035616	0.890869	0.000421473	0.0469768	-0.890869	6
Dgat1 (-7161), Scrt1 (+3017)	chr15 76519111	0.00059946	0.0425755	-1.70068	0.000208386	0.035796	1.9084	6
Foxh1 (-1492), Ppp1r16a (-175)	chr15 76671439	0.000286919	0.0307762	2.1097	0.000356177	0.0438418	-2.1097	6
Apol8 (-60740), Myh9 (+26206)	chr15 77815968	0.000285982	0.0307288	-5.84699	0.000147289	0.0315126	13.347	6
Txn2 (-57)	chr15 77929024	1.19e-05	0.00774024	2.12606	0.000340579	0.0430575	-2.41697	6
Cacng2 (-70)	chr15 78120097	0.00057345	0.0417391	2.99728	0.000230299	0.0371209	-2.99728	6
Nptxr (-254)	chr15 79805019	0.000100004	0.0193213	1.99336	0.00013088	0.0300637	-1.99336	6
Chadl (+2885), L3mbtl2 (+30468)	chr15 81694401	0.000187482	0.0254944	2.1327	0.000318559	0.0420613	-1.842	6
Snu13 (+610)	chr15 82046987	0.000258714	0.0294242	3.22581	0.000162591	0.0325554	-3.22581	6
Ttll1 (-49)	chr15 83510941	5.49e-05	0.0146616	1.39535	7.68e-05	0.024393	-1.39535	6
Prr5 (+374)	chr15 84681375	3.36e-05	0.0120549	-3.85542	5.52e-05	0.0214148	2.77778	6
Wnt7b (-3571)	chr15 85581640	0.000302339	0.0314406	2.31959	0.000329001	0.0425053	-1.71536	6
Wnt7b (-92981), Ppara (-64725)	chr15 85671050	5.86e-05	0.0151319	-3.66197	0.00037901	0.0450173	1.9943	6
Gm2310 (-49334), Slc1a3 (+141477)	chr15 8569286	0.000437978	0.0371023	-2.1148	0.000304772	0.0412715	1.18343	6
Ppara (-330)	chr15 85735445	0.000111334	0.0202912	3.00429	5.11e-05	0.0207027	-3.00429	6
Tbc1d22a (+192899)	chr15 86407357	0.000637102	0.0437176	-3.46154	0.000181277	0.0337726	8.62529	6
Fam19a5 (-750301), Tbc1d22a (+660470)	chr15 86874928	0.000394818	0.0353892	10.5854	0.000223872	0.0367511	-16.7172	6
Zdhhc25 (-745086), Fam19a5 (+229986)	chr15 87855215	0.000121885	0.0211116	8.75	0.000165237	0.0327022	-10.1266	6
Gxylt1 (-304)	chr15 93275454	0.000424203	0.0365417	-1.46699	9.17e-06	0.0108102	1.82292	6
Prickle1 (-76326), Adamts20 (+808409)	chr15 93595848	0.000243523	0.0286436	-1.07914	0.000213254	0.0361246	1.68776	6
Adamts20 (-273)	chr15 94404530	0.00018979	0.0256584	-1.49358	0.00019355	0.0347491	1.5622	6
Irak4 (+8286), Twf1 (+37950)	chr15 94551928	1.41e-05	0.00841237	-12.3333	0.000184499	0.0340226	14.4561	6
Arid2 (-2117)	chr15 96285455	1.38e-05	0.00829287	1.61151	2.82e-06	0.00710395	-1.90476	6
Asb8 (+20263), Pfkm (+36891)	chr15 98145361	0.00074492	0.0467366	1.73913	0.000362385	0.0441707	-1.73913	6
Lmbr1l (+240)	chr15 98917990	0.000436421	0.0370329	-1.38889	0.000307826	0.0414701	1.5444	6
Spats2 (-13102), Dnajc22 (+14064)	chr15 99113475	0.000406644	0.0358421	-12.5	9.91e-06	0.0110757	17.1429	6
Fmnl3 (+330)	chr15 99370151	2.66e-05	0.010879	1.65371	0.000155486	0.0320141	-2.01342	6
Aqp2 (-34419), Faim2 (-16620)	chr15 99544636	0.000157135	0.02368	13.5922	2.01e-05	0.0147424	-11.0092	6
Cox14 (+68)	chr15 99725685	4.68e-05	0.0136928	1.16731	0.000163231	0.0325854	-1.67364	6
Cers5 (+533)	chr15 99772067	0.000178857	0.0249812	2.92398	0.000175709	0.0334937	-2.92398	6
Litaf (+24)	chr16 10993096	0.000200725	0.0263119	0.842643	4.06e-05	0.0190591	-1.69492	6
Mrpl40 (-526), Hira (+227)	chr16 18877292	5.74e-05	0.0149655	-4.59184	1.19e-05	0.0119046	3.80435	6
Klhl24 (+299)	chr16 20097852	0.000249555	0.028957	1.9802	0.000269523	0.0394007	-1.9802	6
2510009E07Rik (+116783), Vps8 (+154681)	chr16 21577881	1.2e-06	0.00289717	-8.69565	4.17e-06	0.00808865	6.61232	6
Lpp (+677)	chr16 24394026	0.000272059	0.0300939	3.07018	6.63e-05	0.0230466	-3.07018	6
Hes1 (+5334), Cpn2 (+196858)	chr16 30070673	7.38e-07	0.00227063	1.26858	0.000436415	0.0475956	-1.94539	6
Xxylt1 (+195057), Fam43a (+286652)	chr16 30886374	0.00028875	0.0308627	-12.1212	0.000160578	0.032372	9.9473	6
Adcy5 (-14)	chr16 35154862	4.58e-05	0.0135698	1.44231	8.11e-05	0.0249601	-1.44231	6
Adcy5 (+1308), Sec22a (+207733)	chr16 35156184	0.00074861	0.0468175	1.71785	8.29e-05	0.0251102	-2.51572	6
Timmdc1 (+8453), Cd80 (+55277)	chr16 38514209	0.000641683	0.0438511	6.89655	4.78e-06	0.008512	-8.57143	6
Slx4 (-2216)	chr16 4003895	0.0004793	0.0386027	1.95887	0.000212318	0.0360766	-3.0303	6
Zdhhc23 (-559)	chr16 43979608	0.000233364	0.0280483	2.31214	0.000429396	0.047253	-2.31214	6
Sidt1 (+641)	chr16 44332554	0.00011517	0.0205789	-1.44928	0.000158971	0.0322759	2.01342	6
Tmprss7 (+12955), Gcsam (+70323)	chr16 45680702	2.46e-05	0.0105517	8.08081	7.64e-06	0.0103157	-10.2941	6
Cdip1 (+59)	chr16 4789930	5.08e-05	0.0141219	2.89855	8.68e-06	0.0106051	-2.89855	6
Cdip1 (+48)	chr16 4789941	0.00019425	0.0259109	4.0293	3.98e-06	0.00793762	-4.0293	6
Cdip1 (+17)	chr16 4789972	3.5e-05	0.0122742	3.26087	1.86e-06	0.00591062	-3.26087	6
Cdip1 (-6)	chr16 4789995	1.92e-05	0.00943982	3.12912	3.45e-06	0.007567	-4.71014	6
NONE	chr16 53985520	0.000139213	0.0223867	9.37149	0.000436483	0.0475964	-11.8089	6
Zbtb11 (+382)	chr16 55974264	0.000336807	0.0330327	2.59252	4.23e-07	0.0031566	-5.9633	6
Arl6 (-190454), Epha6 (+775403)	chr16 59829844	0.000349681	0.0336018	-13.9268	3.32e-06	0.00753527	23.5621	6
Nsun3 (+582104)	chr16 62204672	5.1e-05	0.0141447	14.8649	0.000230927	0.0371671	-9.80392	6
Vgll3 (-621)	chr16 65815011	0.000177045	0.0248768	2.53165	0.000227296	0.03695	-2.53165	6
Gbe1 (+558)	chr16 70314506	0.000283444	0.0306323	4.22535	0.000160349	0.0323605	-4.22535	6
Nrip1 (+441)	chr16 76373385	2.56e-05	0.0107231	2.99625	4.25e-05	0.0193146	-2.99625	6
Mrpl39 (+32295)	chr16 84703446	0.000327541	0.032656	2.63158	4.46e-05	0.0195968	-2.63158	6
Krtap21-1 (+74356), Krtap20-2 (+123557)	chr16 89329417	5.45e-06	0.00544574	10.7843	3.1e-06	0.00736016	-10.3175	6
Hunk (+184)	chr16 90386580	0.000457795	0.0378108	-1.32979	0.000471907	0.0490267	2.60047	6
Synj1 (+667)	chr16 91010640	1.25e-06	0.0029606	2.35294	4.7e-06	0.00845305	-2.35294	6
Olig2 (+403)	chr16 91225952	0.000197481	0.0261034	-2.98165	0.000346066	0.0433706	2.84238	6
Slc5a3 (+536), Mrps6 (+588)	chr16 92058857	0.00045524	0.037739	-1.79641	0.000264866	0.0391537	1.58103	6
Chaf1b (+411)	chr16 93884311	0.000324878	0.0325214	3.04054	0.000146827	0.0314615	-3.04054	6
Kcnj6 (+164803), Dyrk1a (+262883)	chr16 94832892	0.000802936	0.0482523	0.704045	6.83e-08	0.00145399	-5.46595	6
Kcnj15 (+84749), Erg (+188058)	chr16 95342306	0.000308091	0.0317751	6.49371	0.000289205	0.0405514	-25.8333	6
Sh3bgr (+365)	chr16 96200834	0.000263784	0.0296327	1.72552	0.00015733	0.0321962	-10.7143	6
Grin2a (+233272), 1810013L24Rik (+931551)	chr16 9761650	0.000140743	0.0225005	-7.81441	0.00048562	0.0494675	7.65568	6
Slc22a3 (-49919), Slc22a2 (-26566)	chr17 12557622	0.00012536	0.0213465	2.16333	3.96e-06	0.00793762	-3.62489	6
Slc22a1 (-75470), Igf2r (+18356)	chr17 12751307	0.000801613	0.0482298	-9.02357	4.77e-05	0.0201657	11.946	6
Chd1 (+36710), Rgmb (+84909)	chr17 15741676	3.22e-06	0.0043569	2.33623	0.000249799	0.038255	-20.4728	6
Bicdl2 (-2242)	chr17 23658280	3.12e-06	0.00428648	33.083	3.17e-06	0.00737567	-26.2745	6
Gm43796 (-20617), Tbc1d24 (+2483)	chr17 24206903	0.000146192	0.0229042	-0.794212	0.000107332	0.0277243	8.82834	6
Abca3 (-895), Abca17 (-99)	chr17 24351127	6.34e-05	0.0156648	-1.91571	0.000216306	0.0363621	1.9802	6
Bricd5 (-3389), Pgp (+22)	chr17 24470494	0.000817049	0.0486058	2.0979	0.000488036	0.0495567	-2.0979	6
Caskin1 (+12116), Traf7 (+27039)	chr17 24500898	0.000199799	0.0262559	-5.59965	5.83e-07	0.00368212	9.29062	6
Zfp598 (-365)	chr17 24669386	0.000790741	0.0479946	5.80885	0.000100998	0.0270306	-14.2111	6
Meiob (+382)	chr17 24804763	0.000786428	0.047859	-11.3051	2.5e-05	0.0159649	21.7772	6
Fbxl16 (+556)	chr17 25809640	6.82e-07	0.00216627	-2.67176	0.000123054	0.0292942	2.86885	6
Nkx2-5 (+471)	chr17 26841093	5.17e-05	0.0142474	-3.10078	0.000250984	0.0383378	4.80769	6
Pacsin1 (+117)	chr17 27655704	0.000684225	0.0450623	1.39373	0.000380037	0.0450848	-1.39373	6
Pacsin1 (+141)	chr17 27655728	6.1e-05	0.0153968	1.74216	0.000263097	0.0390724	-1.34375	6
Taf11 (+19134), Uhrf1bp1 (+33618)	chr17 27890107	7.98e-05	0.0174352	-4.31034	0.000178086	0.0335778	4.31034	6
Zfp523 (-233)	chr17 28177184	9.31e-05	0.0186511	3.94196	8.52e-06	0.0105391	-3.9138	6
Ppard (+183)	chr17 28232936	2.18e-05	0.0100141	2.80374	3.86e-05	0.0187961	-2.80374	6
Rpl10a (+98)	chr17 28328568	0.00047264	0.0383636	-1.88679	0.000202507	0.0353715	1.36054	6
Mapk13 (+193)	chr17 28769499	6.97e-05	0.0163926	-5.49451	0.000253846	0.0385339	5.08475	6
Ppil1 (-4894), BC004004 (+264)	chr17 29269051	0.000687396	0.0451538	1.68269	0.000220819	0.0365707	-1.68269	6
Zfand3 (+217321), Btbd9 (+353879)	chr17 30222407	0.000264261	0.0296674	9.3452	0.000336971	0.0428927	-10.7965	6
Wdr4 (+268)	chr17 31512482	5.26e-06	0.00538496	1.98864	4.69e-06	0.00845305	-1.98864	6
Akap8l (-13480), Wiz (+23698)	chr17 32364060	0.00027674	0.030318	4.92611	5.28e-05	0.0209607	-4.92611	6
Akap8l (-13516), Wiz (+23662)	chr17 32364096	5.8e-05	0.0150551	2.95567	9.52e-05	0.0264405	-2.95567	6
Akap8l (-13559), Wiz (+23619)	chr17 32364139	4.03e-06	0.00474254	3.94089	3e-05	0.0170626	-3.94089	6
B3galt4 (-4158), Vps52 (-177), Rps18 (+82)	chr17 33955634	1.75e-05	0.0090869	1.4801	1.67e-05	0.0136142	-1.85185	6
Ring1 (+27)	chr17 34024652	0.000265369	0.0297222	2.59067	0.000317932	0.0420138	-2.59067	6
C4b (-49639), Cyp21a1 (+11040)	chr17 34793520	2.72e-05	0.0109956	-8.24524	2.61e-05	0.0163038	6.90834	6
Vars (-94)	chr17 35000892	0.000122587	0.0211458	1.6	0.000135174	0.0304408	-1.6	6
Cchcr1 (-292), Tcf19 (-99)	chr17 35516883	0.000128232	0.0215668	4.11765	0.000133405	0.0303033	-4.11765	6
Gnl1 (-190), Prr3 (+575)	chr17 35979660	0.000305716	0.0316566	2.08333	0.000375879	0.0448732	-2.08333	6
Gm7030 (-28588), Gm8909 (+10524)	chr17 36158012	0.000308338	0.0317882	-2.73224	8.51e-05	0.025327	3.58974	6
Gm8909 (+637)	chr17 36167899	5.53e-06	0.00549639	1.61913	8.33e-05	0.0251748	-3.59281	6
Esp38 (-108405), Esp15 (+203991)	chr17 39844947	0.000127016	0.0214733	3.72824	0.000261277	0.0389793	-17.359	6
Esp38 (-108397), Esp15 (+203999)	chr17 39844955	0.000465226	0.0380833	13.5878	6.36e-05	0.0226227	-23.5137	6
Mut (-453), Cenpq (+815)	chr17 40934231	0.00023893	0.0283961	2.61438	0.000344219	0.0432814	-2.61438	6
Adgrf1 (-230225), Tnfrsf21 (+23549)	chr17 43040103	0.000410664	0.0359823	8.23989	9.41e-05	0.0263103	-14.643	6
Kif6 (-65)	chr17 49615106	6.37e-05	0.0156952	1.78571	5.52e-05	0.0214185	-1.78571	6
Rftn1 (+196112), Kif6 (+379390)	chr17 49994561	0.000699652	0.0455044	18.1869	0.000164126	0.0326284	-14.2803	6
Dazl (+655)	chr17 50292943	0.000164691	0.0241493	1.53374	0.000324415	0.0422779	-1.53374	6
Kcnh8 (-13)	chr17 52602695	0.000697622	0.0454685	2.51282	0.00012833	0.0298121	-3.84615	6
Hdgfl2 (-4818), Ubxn6 (+212)	chr17 56074815	2.63e-05	0.0108417	1.5	1.89e-05	0.0143654	-1.5	6
Safb (-262), Safb2 (-212)	chr17 56584796	0.000495221	0.0391645	0.907029	0.000461944	0.0486009	-0.907029	6
Snx9 (-308)	chr17 5841019	8.71e-05	0.0181862	2.5	0.000285604	0.0403742	-2.5	6
Twsg1 (-2)	chr17 65951188	0.000433891	0.0369329	2.59067	0.000308944	0.0415138	-2.59067	6
Rab12 (+112)	chr17 66519557	0.000254418	0.0291909	1.29032	0.000237266	0.0375335	-1.29032	6
L3mbtl4 (+18)	chr17 68273814	0.000580877	0.0419987	-3.0349	4.32e-05	0.0194173	1.2278	6
Epb41l3 (+93)	chr17 69156902	0.000302507	0.0314511	1.76678	0.000281908	0.0401142	-1.76678	6
Epb41l3 (+642)	chr17 69157451	0.000376201	0.0347351	0.457666	2.1e-05	0.0149852	-2.63158	6
Rnaset2b (+60)	chr17 6978966	0.000161892	0.0239799	1.79856	0.000279529	0.0399609	-1.79856	6
Lpin2 (-20611), Myom1 (+164497)	chr17 71184064	0.000177779	0.0249051	2.1797	0.000338326	0.0429537	-2.05563	6
Wdr43 (-17416), Spdya (+46738)	chr17 71598798	0.000624211	0.043339	-1.71233	0.00035859	0.043974	3.10345	6
Ehd3 (+18062), Xdh (+127279)	chr17 73822902	0.000228291	0.0277845	16.1612	0.00030823	0.0414994	-21.3115	6
Atl2 (+101)	chr17 79896021	0.000860943	0.0497984	-1.4245	0.000212623	0.0360916	2.38095	6
Prr18 (+297)	chr17 8340702	3.34e-05	0.0120254	2.4055	0.000112295	0.0282007	-2.4055	6
Prr18 (+732)	chr17 8341137	0.000309328	0.031836	1.24611	0.000225633	0.0368695	-1.24611	6
Zfp36l2 (+899)	chr17 84187047	0.000453536	0.0376613	2.67857	3.8e-05	0.0186979	-2.67857	6
Gm10184 (-719478), Gm10308 (-458566)	chr17 90629926	0.000460608	0.0379221	-10.7639	7.14e-05	0.0237137	21.875	6
Rock1 (+283)	chr18 10181508	0.000484866	0.038808	3.56194	0.000346782	0.0434342	-3.50677	6
Snrpd1 (+273)	chr18 10618068	0.000107289	0.0199613	-1.49254	0.000186785	0.0342301	2.19298	6
Rbbp8 (-603022), Gata6 (+1817)	chr18 11054326	5.12e-06	0.0053266	2.05295	2.58e-05	0.0162216	-2.27273	6
Npc1 (+170)	chr18 12236229	0.000177128	0.0248776	1.89274	0.000116343	0.0286355	-1.89274	6
Kctd1 (-329975), Aqp4 (+10127)	chr18 15393556	0.000219988	0.0273371	-5.83151	3.44e-06	0.00756673	16.2371	6
Nol4 (+830)	chr18 23039513	7.44e-05	0.0169024	2.60363	6.51e-05	0.0228069	-4.7619	6
2700062C07Rik (-3094)	chr18 24467766	0.000320689	0.0323447	2.54237	0.000184177	0.0339941	-2.54237	6
Polr2d (+18)	chr18 31789176	6.92e-05	0.0163354	-4.30622	0.000308465	0.0415013	1.43369	6
Egr1 (+27412), Etf1 (+44772)	chr18 34887234	0.000132275	0.0218752	-2.7027	0.000185666	0.0341278	1.4881	6
Nrg2 (-13)	chr18 36197392	0.000842435	0.049315	-1.26582	2.76e-05	0.0165781	2.45098	6
Ankhd1 (+86)	chr18 36560696	0.000485844	0.0388611	-0.495643	3.13e-05	0.0173555	1.74354	6
Ndfip1 (+164)	chr18 38419138	1.62e-05	0.00881995	3.48259	1.24e-05	0.0121556	-3.48259	6
Pou4f3 (+781)	chr18 42395319	6.11e-06	0.00573746	1.84907	3.53e-05	0.0181597	-0.98963	6
Mcc (+17)	chr18 44812164	0.000726118	0.0462316	1.13895	0.000467794	0.0488307	-0.347395	6
Gm4950 (-390200), Ftmt (-75455)	chr18 52256080	0.000618091	0.0431278	2.47934	2.05e-05	0.0148566	-8.77193	6
Lmnb1 (+597)	chr18 56708409	0.000392777	0.0352906	0.901089	0.000328671	0.0425011	-1.3986	6
Prrc1 (+382)	chr18 57355114	5.07e-05	0.0141129	1.88679	0.00038462	0.0452746	-1.28619	6
Ppargc1b (+1919), Pde6a (+178030)	chr18 61398511	0.000184666	0.0253224	2.95111	5.33e-08	0.0012353	-3.94366	6
Adrb2 (-320), Gm9949 (+153)	chr18 62180278	0.000237266	0.0283005	6.36364	2.27e-06	0.00642029	-6.36364	6
Stard6 (-469), 4930503L19Rik (+495)	chr18 70471984	0.000406587	0.0358416	1.1607	9.16e-06	0.0108102	-2.14592	6
Mbd2 (+242)	chr18 70568430	7.07e-05	0.0165209	2.67857	0.000146247	0.0313924	-2.67857	6
Gm9925 (+40425), Ska1 (+102291)	chr18 74105526	4.35e-08	0.000707492	-10.2027	1.46e-06	0.0054771	9.69338	6
Acaa2 (+79)	chr18 74779275	0.000573491	0.0417391	1.06667	0.00042727	0.0471854	-1.06667	6
Wac (-482)	chr18 7868714	0.00062974	0.0434794	-1.58311	0.000110864	0.0280304	1.06383	6
Tshz1 (+511661), Zfp516 (+663864)	chr18 83574742	0.000585603	0.0421622	6.17521	0.000181985	0.0338299	-6.37363	6
Tmx3 (+161)	chr18 90510314	0.000352294	0.0337282	2.29625	0.000225004	0.0368129	-5.19481	6
Pga5 (+18589), Vwce (+25249)	chr19 10659481	4.39e-05	0.0133917	-0.569801	0.000376348	0.0448834	4.2735	6
Ptar1 (+175)	chr19 23687574	0.000763622	0.047272	-3.62276	3.43e-05	0.0180099	3.70654	6
Prkg1 (-2)	chr19 31664371	4.17e-05	0.0131302	3.22581	4.07e-05	0.0190694	-3.22581	6
Prkg1 (-10)	chr19 31664379	0.000265715	0.0297417	3.74332	0.000101029	0.0270306	-3.74332	6
Prkg1 (-31)	chr19 31664400	1.13e-06	0.0028007	6.95187	7.18e-06	0.0100762	-6.95187	6
Papss2 (-24383), Minpp1 (+109853)	chr19 32595621	0.000480094	0.0386237	0.25641	0.000418846	0.0468961	-3.33333	6
Papss2 (+17223), Atad1 (+75070)	chr19 32637227	6.91e-05	0.0163304	-13.1579	6.37e-06	0.00954756	17.3246	6
Fas (+4853), Ch25h (+179623)	chr19 34295511	0.000286941	0.0307762	-8.2495	0.000155838	0.0320385	10.3401	6
Pcgf5 (+526)	chr19 36348834	0.000854775	0.0496352	-1.97044	0.000126775	0.0296373	2.32558	6
Chka (+83)	chr19 3852158	0.000594456	0.0423983	1.48368	0.000490428	0.0496559	-1.48368	6
Lcor (-391)	chr19 41482253	0.000341824	0.0332429	1.7094	0.000442259	0.0478083	-1.7094	6
Lcor (-377)	chr19 41482267	0.00017452	0.0247259	2.13675	0.000169802	0.0330185	-2.13675	6
Exosc1 (-368), Zdhhc16 (+192)	chr19 41933681	0.000246116	0.0287821	2.77778	0.000278971	0.0399354	-2.77778	6
Slc25a28 (-488)	chr19 43675368	6.95e-05	0.0163553	-2.7248	0.000236949	0.0375094	1.93906	6
Lbx1 (+1796), Tlx1 (+83336)	chr19 45234015	0.000374883	0.0346586	-4.37266	0.000270417	0.0394621	3.32609	6
Pacs1 (+122)	chr19 5272996	0.000223993	0.027538	3.0303	0.000133327	0.0302905	-3.0303	6
Drap1 (+538)	chr19 5424382	0.000336032	0.0330003	-2.38076	0.00047911	0.0492923	-1.63934	6
Drap1 (+518)	chr19 5424402	5.15e-06	0.00534488	-0.886547	0.000481542	0.0493482	-1.62602	6
Drap1 (+492)	chr19 5424428	2.19e-06	0.00368593	-0.480042	0.000312395	0.0417292	-0.990854	6
Habp2 (-290034), Tcf7l2 (+256078)	chr19 55997887	0.000289646	0.0308993	5.46875	3.66e-05	0.0183967	-11.5942	6
Ccdc186 (+380)	chr19 56821809	4.1e-05	0.0130389	1.47783	5.68e-05	0.0216472	-1.47783	6
Ltbp3 (+1222), Scyl1 (+29275)	chr19 5742125	0.000118039	0.0208282	3.68731	0.000252834	0.0384757	-3.64069	6
Shtn1 (-90181), Vax1 (+3806)	chr19 59166249	0.000792069	0.0480177	1.83901	0.000463833	0.0486769	-2.8837	6
Emx2 (-147)	chr19 59458224	1.36e-05	0.0082613	-4.49438	0.000409199	0.0464811	3.63636	6
Emx2 (+210915), Rab11fip2 (+274077)	chr19 59669286	0.000555497	0.0411618	-9.91304	0.000194591	0.0348373	16.8708	6
Rab11fip2 (+84586), Emx2 (+400406)	chr19 59858777	0.000311263	0.0319227	-6.21266	7.98e-05	0.0248048	8.06452	6
Fam204a (+381)	chr19 60226315	3.15e-05	0.0117271	-3.34262	4.6e-05	0.0198632	2.99401	6
Fam204a (+350)	chr19 60226346	0.000662129	0.0444322	-2.78552	4.36e-05	0.0194717	2.69461	6
Fam204a (+339)	chr19 60226357	0.000823053	0.048788	-1.10803	0.00030375	0.0412513	1.07817	6
Ints5 (-4419), 1810009A15Rik (-285)	chr19 8888567	0.000325007	0.0325214	-2.7668	0.000365619	0.044333	1.60643	6
Ints5 (-4338), 1810009A15Rik (-204)	chr19 8888648	0.000325007	0.0325214	-2.7668	0.00039398	0.0457545	1.6	6
Trim44 (+35)	chr2 102400864	3.45e-05	0.0121895	2.06186	4.35e-05	0.0194654	-2.06186	6
Trim44 (-49567), Fjx1 (+2032)	chr2 102450466	4.06e-05	0.0130073	1.61075	0.000143481	0.0311248	-1.64765	6
Rhov (+322)	chr2 119270949	6.19e-06	0.00577029	-2.99145	0.000329069	0.0425053	2.82258	6
Ino80 (+622)	chr2 119477064	3.07e-07	0.00160849	1.55762	1.59e-05	0.0133617	-2.42718	6
Sptbn5 (-64627), Ehd4 (+32482)	chr2 120122123	0.000361813	0.0341337	-19.1952	0.000332365	0.0426884	28.3116	6
Eif3j1 (+330)	chr2 122028875	0.000755222	0.04701	0.91685	0.000439014	0.0476741	-1.67015	6
Dut (-46050), Slc12a1 (+48540)	chr2 125201139	0.000810885	0.0484326	10.8178	0.000411321	0.0465271	-9.43936	6
Nphp1 (-14)	chr2 127788867	1.41e-06	0.00301859	3.68852	6.98e-06	0.00996495	-3.68852	6
Zc3h6 (-84), Gm10762 (+407)	chr2 128967317	0.000702335	0.0455843	-1.86916	5.7e-05	0.0216635	3.40909	6
Zc3h6 (-61), Gm10762 (+384)	chr2 128967340	0.000523224	0.040083	-1.24611	0.00036779	0.0444164	3.0303	6
Gm10762 (-71337), Gm14025 (+9110)	chr2 129039061	2.15e-05	0.00997707	4.72222	0.000107198	0.0277043	-4.2042	6
Gm10762 (-71481), Gm14025 (+8966)	chr2 129039205	8.78e-06	0.00672496	4.44444	4.11e-06	0.00802737	-4.44444	6
Ap5s1 (-13352), Cdc25b (+10139)	chr2 131197087	0.000779091	0.0476457	-21.8799	0.000270202	0.0394456	20.3	6
Hacd1 (+345)	chr2 14055674	0.000176012	0.0248261	-1.09589	0.00014806	0.0315411	1.67598	6
Mgme1 (-113), Snx5 (+119)	chr2 144270786	1.36e-05	0.00825715	0.810473	0.000373303	0.0447242	-1.70068	6
Cacnb2 (-57219), Slc39a12 (+158688)	chr2 14547086	4.1e-05	0.0130371	14.5698	2.89e-06	0.00718738	-16.5219	6
Tmem74b (+611)	chr2 151702618	0.000585921	0.0421669	1.10814	2.93e-05	0.0169344	-1.34922	6
Malrd1 (-281780), Arl5b (+189459)	chr2 15244698	0.000119761	0.0209634	31.7716	6.85e-05	0.0233449	-24.3424	6
Bcl2l1 (-371)	chr2 152831036	0.000227146	0.02772	2.43902	0.000230213	0.0371209	-2.43902	6
Snta1 (-20178), Cbfa2t2 (-8218)	chr2 154428276	0.000464638	0.0380695	-7.91255	4.27e-05	0.0193532	15.2655	6
E2f1 (+408)	chr2 154569483	9.65e-05	0.0189831	3.37079	9.18e-05	0.0259933	-3.37079	6
Nfs1 (-224), Romo1 (+371)	chr2 156144409	0.000214502	0.0270703	3.0303	0.000220889	0.0365707	-2.65856	6
Phf20 (+176)	chr2 156196817	9.01e-05	0.0184366	4.31034	0.000167935	0.0328841	-4.31034	6
Epb41l1 (+277)	chr2 156421185	1.17e-05	0.00767022	2.0979	7.63e-05	0.0243106	-2.0979	6
Epb41l1 (+330)	chr2 156421238	2.22e-06	0.0036864	2.43902	0.000358976	0.0439793	-2.43902	6
Plcg1 (+46)	chr2 160731355	0.000258384	0.0293983	1.70068	0.000343282	0.0432141	-1.70068	6
Ptprt (-206442), Srsf6 (-63939)	chr2 162867588	0.000784359	0.0478036	-11.7794	2.84e-05	0.0168024	6.1469	6
Plxdc2 (+526)	chr2 16356829	0.000381173	0.0349142	2.64901	0.000474279	0.0491302	-2.64901	6
Plxdc2 (+589)	chr2 16356892	0.000381173	0.0349142	2.64901	0.000474279	0.0491302	-2.64901	6
Plxdc2 (+625)	chr2 16356928	2.37e-05	0.0104043	3.75857	0.000162934	0.0325741	-4.63576	6
Matn4 (-3283)	chr2 164407896	0.000530027	0.0402896	-2.63158	8.95e-05	0.0257481	2.9703	6
Gm20458 (+699)	chr2 164461665	0.000552727	0.0410861	-3.10881	0.000147723	0.0315217	4.61538	6
Cse1l (+391)	chr2 166906449	1.09e-05	0.00743111	2.45902	6.38e-06	0.00954756	-2.45902	6
Ddx27 (+13049), Znfx1 (+34773)	chr2 167028241	0.000441666	0.0372481	-7.17767	0.000219156	0.0364992	8.18519	6
Slc9a8 (+69)	chr2 167421780	0.000397844	0.0355144	1.70213	0.000259899	0.0388865	-1.70213	6
Kcng1 (+240)	chr2 168280891	0.000529539	0.0402667	1.63929	2.51e-06	0.00678249	-2.19178	6
Nfatc2 (-109119), Atp9a (+42421)	chr2 168699378	1.24e-07	0.00110762	10.3353	6.96e-05	0.023463	-6.59459	6
Zfp64 (-524377), Gm11011 (+108096)	chr2 169479648	5.89e-07	0.00210038	-12.2807	0.000167677	0.0328581	11.3878	6
Zfp64 (-569068), Gm11011 (+63405)	chr2 169524339	1.38e-05	0.00831149	-22.1482	9.78e-05	0.0267163	21.8476	6
Tfap2c (+120679), Bmp7 (+268651)	chr2 172671669	0.000725837	0.0462253	-14.2051	3.27e-05	0.0176598	19.2804	6
Bmp7 (+1239), Tfap2c (+388091)	chr2 172939081	0.000145603	0.0228556	2.75744	1.82e-05	0.0141309	-3.46671	6
Rbm38 (+1287), Ctcfl (+97740)	chr2 173021784	0.000133668	0.0220001	1.983	0.000100956	0.0270306	-1.983	6
Stx16 (-1809)	chr2 174075112	3e-05	0.0114688	6.46314	8.99e-05	0.0258006	-7.5656	6
Gm14444 (+43980), Gm14399 (+87713)	chr2 175054298	8.26e-05	0.0177315	-5.34577	3.66e-05	0.0184029	6.87638	6
Cdh4 (+189)	chr2 179442619	0.000297451	0.031231	-1.17647	0.000229805	0.0371059	1.80723	6
Lama5 (+691)	chr2 180225167	0.000721599	0.0461131	3.78788	0.000141718	0.0309651	-3.78788	6
Etl4 (-631072), Otud1 (+1089)	chr2 19658840	6.9e-06	0.00605016	3.57143	1.16e-05	0.01188	-3.57143	6
Etl4 (-630832), Otud1 (+1329)	chr2 19659080	0.000860862	0.0497975	-2.08333	0.000112857	0.0282759	3.76569	6
Tprn (+545)	chr2 25263162	3.5e-05	0.0122616	3.57143	7.86e-06	0.0103842	-3.57143	6
Rabl6 (-58)	chr2 25608578	0.000148589	0.0230784	2.47886	1.67e-05	0.0136142	-3.40909	6
Brd3 (-397)	chr2 27476069	3.77e-07	0.00176426	1.71569	0.000105026	0.0274845	-1.71569	6
Ralgds (-20441), Gm10134 (+7006)	chr2 28513100	4.15e-05	0.0131016	1.3245	8.79e-05	0.0256176	-1.3245	6
Gtf3c5 (-37626), Gfi1b (+1167)	chr2 28620814	0.000733407	0.046423	-10.2594	0.000243398	0.0379009	19.537	6
Spaca9 (-902), Ak8 (+421)	chr2 28700584	0.000297103	0.0312181	-3.86997	9.4e-05	0.0263076	18.4689	6
Setx (+192)	chr2 29125183	0.000391331	0.035245	2	0.000148766	0.0315726	-2	6
Rapgef1 (-169385), Med27 (+103516)	chr2 29450334	0.000522638	0.0400664	-0.241546	0.000155707	0.032031	8.21256	6
Ncs1 (-161)	chr2 31245661	0.000105713	0.01982	2.97619	0.000136066	0.030495	-2.97619	6
Ass1 (+3)	chr2 31470209	1.19e-06	0.00289717	2.3619	0.000462319	0.0486236	-4.7619	6
Ass1 (+29)	chr2 31470235	5.53e-05	0.0147086	3.9619	0.000462319	0.0486236	-4.7619	6
Ass1 (+105)	chr2 31470311	5.53e-05	0.0147086	3.9619	0.000462319	0.0486236	-4.7619	6
Exosc2 (-29403), Prdm12 (+1275)	chr2 31641311	5.94e-05	0.0152103	-1.39084	0.000207384	0.0357376	1.40977	6
Exosc2 (-16211), Prdm12 (+14467)	chr2 31654503	0.000832878	0.0490653	2.15827	0.00036011	0.0440474	-2.15827	6
Pomt1 (-69785), Prrc2b (+15657)	chr2 32166804	0.000202613	0.0264092	-2.60223	0.00029644	0.0408857	3.4188	6
Ptges2 (-478)	chr2 32395417	6.03e-05	0.015323	3.78378	4.23e-05	0.0192894	-3.78378	6
Ptges2 (-458)	chr2 32395437	3.53e-05	0.0123028	3.24324	4.67e-05	0.0199687	-3.24324	6
Ptges2 (-420)	chr2 32395475	3.58e-05	0.0123915	3.24324	4.67e-05	0.0199687	-3.24324	6
Ptges2 (-408)	chr2 32395487	3.04e-05	0.0115275	3.27869	4e-05	0.018997	-3.27869	6
Zbtb43 (-82160), Lmx1b (+95998)	chr2 33544512	0.00017327	0.02464	-1.38249	2.86e-05	0.0168039	2.00573	6
Lmx1b (-52207), Mvb12b (+195228)	chr2 33692717	0.000720897	0.0460976	18.0727	3.01e-05	0.0170626	-16.3954	6
Lhx2 (+922)	chr2 38351680	0.000537968	0.0405617	2.43902	0.000475412	0.0491747	-2.43902	6
Nek6 (-154649), Lhx2 (+6235)	chr2 38356993	4.2e-05	0.0131848	-3.64964	0.00026481	0.0391518	5.80645	6
Rpl35 (-2481), Arpc5l (+29)	chr2 39008104	0.000314382	0.032067	-0.97561	9.76e-06	0.0110061	1.82768	6
Gtdc1 (+95713)	chr2 44765908	2.55e-06	0.00389417	-21.0823	0.000295231	0.0408277	21.8629	6
Kif5c (-15162), Epc2 (+152650)	chr2 49604135	1.09e-05	0.00740741	4.22535	0.000223526	0.0367288	-14.2857	6
Galnt13 (-244987), Rprm (-105848)	chr2 54191399	6.43e-05	0.0157634	7.69097	3e-05	0.0170626	-5.01366	6
Cytip (-164006), Acvr1c (+33394)	chr2 58324500	5.73e-05	0.01496	-9.14336	0.000403942	0.0462094	7.82468	6
B3galt1 (-551968), Xirp2 (+119743)	chr2 67565744	1.74e-07	0.0013085	2.75591	4.3e-07	0.00318433	-2.75591	6
B3galt1 (-551731), Xirp2 (+119980)	chr2 67565981	6.26e-05	0.0155852	2.1978	6.77e-05	0.0232174	-2.1978	6
B3galt1 (-551703), Xirp2 (+120008)	chr2 67566009	6.26e-05	0.0155852	2.1978	6.77e-05	0.0232174	-2.1978	6
B3galt1 (-551670), Xirp2 (+120041)	chr2 67566042	6.26e-05	0.0155852	2.1978	6.77e-05	0.0232174	-2.1978	6
Celf2 (+12151), Usp6nl (+520112)	chr2 6872844	7.39e-08	0.000929916	-4.82574	0.000347666	0.0434787	1.79949	6
Dlx2 (+3538), Dlx1 (+15103)	chr2 71543215	1.87e-05	0.00936053	-8.23529	0.000114477	0.0284483	2.68817	6
Sestd1 (-247537), Zfp385b (+206434)	chr2 77513304	1.92e-06	0.0034877	10.7157	0.000113494	0.0283307	-23.1588	6
Itgav (+241)	chr2 83724637	0.000124171	0.0212604	1.875	5.63e-05	0.0215702	-1.875	6
Slc43a1 (+650)	chr2 84840057	2.6e-06	0.00392949	0.789189	0.000443947	0.0478817	-1.31591	6
Aplnr (-75107), Tnks1bp1 (+10658)	chr2 85061117	0.000161009	0.0239172	-10.9271	0.000205119	0.0355542	13.1586	6
Ttf2 (+167)	chr3 100969495	4.66e-06	0.00509944	1.64271	7.96e-06	0.010386	-1.64271	6
Casq2 (-62753), Nhlh2 (+13507)	chr3 102023661	0.00050602	0.0394805	1.2043	0.000207649	0.0357501	-2.34307	6
Impa1 (-15)	chr3 10331453	6.52e-05	0.0158745	-2.1978	0.000381265	0.0451583	1.08401	6
Rbm15 (+1279), Slc16a4 (+41164)	chr3 107332393	0.000289247	0.030889	2.13333	7.6e-05	0.0242738	-2.13333	6
Gm10961 (-157), Strip1 (+529)	chr3 107631164	0.000838239	0.0492049	-1.32459	0.000157279	0.0321962	3.62435	6
Celsr2 (+23)	chr3 108415528	0.000652286	0.0441829	1.84502	0.000402389	0.0461401	-1.84502	6
Dnajb14 (-2606), H2afz (+582)	chr3 137865068	3.74e-05	0.012609	4.8	1.55e-05	0.0132622	-4.8	6
Unc5c (+139)	chr3 141465712	0.000499022	0.0392663	6.29921	7.18e-05	0.0237459	-6.29921	6
Sh3glb1 (+441)	chr3 144719881	3.64e-06	0.00454706	2.521	1.1e-05	0.0116034	-2.95203	6
Syde2 (+420)	chr3 145988289	0.000115472	0.0206073	3.5503	0.000100018	0.0269248	-3.5503	6
Wdr63 (+37447), Syde2 (+82813)	chr3 146070682	1.51e-05	0.00860011	-8.07352	2.09e-05	0.0149405	8.94309	6
Adgrl2 (-35916)	chr3 148990573	0.000159081	0.0237985	-4.37956	6.81e-05	0.0232907	2.66667	6
Nexn (-3222)	chr3 152269539	0.000732549	0.0463975	15.2251	3.52e-05	0.0181432	-14.2977	6
Zranb2 (-156430), Negr1 (+815936)	chr3 157377729	9.64e-05	0.0189779	-5.27989	0.00049905	0.0499949	11.4467	6
Ttc14 (-657278), Pex5l (-59913)	chr3 33142972	0.000169151	0.0244149	-1.59852	7.16e-05	0.0237236	2.89742	6
Sox2 (+236)	chr3 34650640	0.000425726	0.0366096	-5.16432	7.06e-06	0.0100034	5.5	6
Sox2 (+12672)	chr3 34663076	0.000297208	0.0312188	-3.04569	8.17e-05	0.0250158	3.82775	6
Mfsd8 (+80)	chr3 40846804	4.42e-05	0.0134315	1.28205	7.24e-05	0.0238286	-1.28205	6
Larp1b (+223)	chr3 40950576	3.57e-07	0.00173361	2.99401	2.2e-07	0.00256346	-2.99401	6
Jade1 (+2294), Sclt1 (+176851)	chr3 41565662	0.00027361	0.0301554	4.03226	0.000459114	0.0484818	-4.03226	6
D3Ertd751e (+966229)	chr3 42708846	0.000431719	0.0368364	1.07759	0.000259143	0.0388356	-5.49425	6
Pcdh18 (+321870)	chr3 49435445	0.00019209	0.0257801	-6.51234	0.000198521	0.0351362	7.92079	6
Noct (+52106), Elf2 (+64110)	chr3 51276552	0.00029867	0.0312771	4.24678	0.000171575	0.0331357	-4.23346	6
Mgst2 (+194273), Maml3 (+249624)	chr3 51855451	8.96e-05	0.0184003	4.46429	0.000108202	0.0277862	-7.54717	6
Supt20 (-618)	chr3 54692486	2.7e-05	0.0109647	-8	0.000211928	0.0360569	2.63158	6
Mab21l1 (+5205), Nbea (+395986)	chr3 55787714	0.000339842	0.0331568	-16.5706	0.00032133	0.0421524	18.7422	6
B430305J03Rik (+1174), Rap2b (+3139)	chr3 61364776	0.000746238	0.0467489	1.17994	0.000319876	0.0420878	-1.17994	6
Tiparp (+885)	chr3 65529294	0.000543822	0.0407788	-1.67224	0.000285253	0.0403555	2.97398	6
Ppm1l (+946)	chr3 69317806	0.000188011	0.0255192	2.31214	0.000155381	0.0320141	-2.31214	6
Sis (+74206)	chr3 72893656	0.000228387	0.0277857	-1.66667	3.33e-07	0.00294711	10	6
Rbm46 (-23)	chr3 82876505	0.000192634	0.0258134	-4.43038	1.32e-06	0.00527351	5.52764	6
Glt28d2 (-83792), Prss48 (+31183)	chr3 85971307	0.000131591	0.0218393	-4.30108	3.63e-05	0.0183389	4.42478	6
Mrps28 (+118)	chr3 8923799	0.000502753	0.0393801	2.3166	0.000167096	0.0328081	-2.3166	6
Mrps28 (+18)	chr3 8923899	5.43e-05	0.0145903	2.3166	0.000141679	0.030964	-1.87017	6
Zbtb7b (-6904), Lenep (+8218)	chr3 89394574	6.98e-05	0.0163974	2.30415	0.000194611	0.0348375	-2.30415	6
Nup210l (-24145), Tpm3 (+7336)	chr3 90079986	0.000411165	0.0360042	0.987654	0.000481303	0.0493432	-0.987654	6
Dennd4b (-626)	chr3 90265887	0.000321373	0.032373	8.60215	0.000484204	0.0494217	-8.60215	6
S100a11 (+5)	chr3 93520492	3.25e-05	0.01186	4.89281	5.8e-06	0.00932958	-9.12163	6
Rorc (-8525), C2cd4d (+1831)	chr3 94364268	0.000180095	0.0250525	7.36474	0.000356921	0.0438802	-6.09835	6
Tmod4 (-1972)	chr3 95122542	0.000391518	0.0352451	-19.5723	0.000308853	0.0415137	18.1851	6
Ensa (-128)	chr3 95624882	0.000681764	0.0449821	-1.3544	9.25e-05	0.0261075	1.51134	6
Otud7b (+171)	chr3 96104697	3.33e-07	0.00170538	2.67559	4.26e-06	0.00818284	-2.67559	6
Fcgr1 (-39960), BC107364 (+118377)	chr3 96333928	1.19e-05	0.00774024	-2.88462	1.68e-06	0.00573224	4.56432	6
Nudt17 (+292)	chr3 96708246	0.000120748	0.0210454	2.51572	0.000163198	0.0325854	-2.51572	6
Prkab2 (+371)	chr3 97658582	6.73e-05	0.0161115	0.741386	1.69e-05	0.0136785	-2.42915	6
Tbx15 (+20)	chr3 99253779	8.97e-05	0.0184062	3.0303	0.000331628	0.0426479	-2.09572	6
Gm12728 (-164369), Plpp3 (+468153)	chr4 105625499	0.000380157	0.0348778	-7.24638	3.6e-05	0.0182867	7.24638	6
Pars2 (-156)	chr4 106650941	2.45e-06	0.00383414	3.31754	1.32e-05	0.012498	-2.78703	6
Zfyve9 (+244)	chr4 108780553	1.85e-05	0.00936053	0.334215	0.000264676	0.039148	-1.49701	6
Skint6 (-92532), Skint5 (+619998)	chr4 113379504	4.88e-05	0.0139279	3.22581	0.000394581	0.0457697	-9.87654	6
Mob3c (+164)	chr4 115828255	0.000135734	0.0221581	2.6178	9.46e-05	0.0263752	-2.6178	6
Dmbx1 (-14407), Faah (+77881)	chr4 115940044	0.000262817	0.029596	2.71493	0.000313039	0.0417663	-2.23184	6
Kif2c (-39148), Gm1661 (+30130)	chr4 117221786	0.000849012	0.0494908	18.5052	8.85e-05	0.025635	-15.8138	6
B4galt2 (-3858), Atp6v0b (-16)	chr4 117887344	0.000126196	0.021409	0.440263	0.000488335	0.0495691	-0.985222	6
B4galt2 (-3885), Atp6v0b (-43)	chr4 117887371	6.11e-05	0.0154139	2.70936	0.00030569	0.0413463	-2.70936	6
Ppih (-76915), Ccdc30 (+18107)	chr4 119397413	0.000824919	0.0488543	-7.71739	0.000141034	0.0309228	12.5147	6
Foxo6 (+18377), Edn2 (+107766)	chr4 120268971	0.000739029	0.0465613	-19.8315	0.00014981	0.0316122	16.9105	6
Rlf (+165)	chr4 121214918	1.28e-05	0.00802067	0.787024	2.09e-05	0.0149341	-1.44928	6
Bmp8b (-107)	chr4 123105057	0.000676391	0.0448566	2.16216	9.41e-06	0.0109352	-4.32432	6
Bmp8b (+71)	chr4 123105235	0.000297134	0.0312181	5.94059	6.29e-05	0.022536	-5.94059	6
Bmp8a (+804)	chr4 123342447	1.36e-06	0.00301859	3.58744	8.21e-07	0.00426215	-3.58744	6
Triqk (-503845), Fam92a (-230998)	chr4 12403012	0.000377125	0.0347429	-5.38462	2.11e-05	0.0150118	15.3846	6
Grik3 (+422)	chr4 125491121	0.000811726	0.048456	3.07018	0.000156746	0.0321477	-3.07018	6
Ago4 (+197)	chr4 126533274	0.000120007	0.020982	0.817457	0.000340105	0.0430363	-1.58734	6
Ago4 (+3)	chr4 126533468	0.000233327	0.0280483	2	0.000229132	0.037072	-2	6
Clspn (+432)	chr4 126557366	0.000433011	0.0368995	-2.09205	0.000182917	0.0339143	2.61194	6
Gm10570 (-7722), Zcchc17 (+43547)	chr4 130316395	0.000503707	0.0394119	-33.5116	1.91e-05	0.0144094	34.6974	6
Mecr (+85)	chr4 131843554	0.000734034	0.0464292	-0.317904	0.000117036	0.0287342	2.11636	6
Srsf4 (+362)	chr4 131873978	0.000452687	0.0376312	-1.61812	0.000311274	0.0416494	2.94118	6
Fam46b (+6621), Trnp1 (+11797)	chr4 133486752	6.4e-05	0.0157254	7.92564	0.000353741	0.0437096	-10.0614	6
Cep85 (-234)	chr4 134187345	0.000526972	0.0401832	-2.91262	1.28e-05	0.0123203	3.40426	6
Pdik1l (+377)	chr4 134287517	0.000233189	0.0280444	3.30579	0.000371265	0.0446037	-3.30579	6
Tcea3 (-8723), Asap3 (+32864)	chr4 136239228	6.17e-05	0.0154739	5.43478	1.76e-05	0.0138964	-7.79221	6
Luzp1 (-26)	chr4 136469734	0.000449444	0.0375202	1.08992	0.000332046	0.0426772	-1.08992	6
Luzp1 (-11)	chr4 136469749	0.000360069	0.0340431	1.08992	0.000476699	0.049226	-1.08992	6
Ece1 (+60)	chr4 137862296	0.000859068	0.0497577	-1.91083	0.000395466	0.0458178	1.66113	6
Pink1 (+213)	chr4 138326093	4.46e-05	0.0134596	2.13904	4.17e-05	0.0191899	-2.13904	6
Pink1 (-33054), Cda (+8631)	chr4 138359360	0.000333197	0.0328859	-12.4561	0.000302601	0.0412431	13.6964	6
Rsg1 (-14348), Fbxo42 (+51695)	chr4 141199607	3.43e-05	0.0121535	-11.2471	2.62e-07	0.00279026	18.1931	6
Zbtb17 (-25)	chr4 141444628	2.2e-05	0.0100644	-1.62037	7.6e-05	0.0242738	1.01523	6
Spen (+1666), Zbtb17 (+92277)	chr4 141536930	3.68e-05	0.0124845	2.32238	5.64e-05	0.0215792	-2.85714	6
Dhrs3 (-729)	chr4 144892347	0.000215477	0.0270997	-3.2967	0.000155496	0.0320141	1.90114	6
Gm16503 (-33100), Zfp982 (+14701)	chr4 147507117	0.000388599	0.0351567	3.43822	2.01e-05	0.0147424	-10.7485	6
Fv1 (-429), Miip (+169)	chr4 147868549	0.000354324	0.0338066	1.24616	0.0001815	0.033787	-1.92466	6
Apitd1 (-5805), Pgd (+23273)	chr4 149143433	0.000155882	0.023613	-16.6749	0.000142645	0.0310491	16.3485	6
Per3 (-13)	chr4 151044677	5.7e-05	0.0149157	1.72532	0.000280244	0.0399925	-2.06897	6
Dnajc11 (+303)	chr4 151933993	9.89e-05	0.0192097	1.68919	0.000131792	0.0301502	-1.68919	6
Rpl22 (+346)	chr4 152326212	4.22e-05	0.0132042	1.00826	1.55e-05	0.0132622	-2.12766	6
Nphp4 (+69412), Ajap1 (+935257)	chr4 152547553	4.42e-05	0.0134315	-5.12422	0.000303136	0.0412513	7.71526	6
Tmem64 (-216)	chr4 15265614	0.000491187	0.0390441	0.909091	0.000322338	0.0421693	-0.909091	6
Tmem64 (-182)	chr4 15265648	0.000112012	0.0203158	1.36364	0.000125798	0.0295614	-1.36364	6
Arhgef16 (+29642), Megf6 (+99682)	chr4 154270411	0.000698456	0.0454785	-35.394	0.000246756	0.0380442	33.1894	6
Ripk2 (+49)	chr4 16163597	0.000564098	0.0414852	1.89947	0.00045399	0.0483199	-2.8169	6
Nkain3 (-900461), Prdm13 (+6935)	chr4 21679027	2.85e-06	0.00411308	-3.60656	0.000320489	0.0421064	2.04778	6
Pou3f2 (-719210)	chr4 23207575	0.000450695	0.0375718	11.7647	0.000399738	0.0460092	-13.2353	6
Klhl32 (+58396), Mms22l (+296277)	chr4 24792727	0.000292258	0.0310336	-3.62319	9.05e-06	0.0107542	-19.5111	6
Vmn1r3 (-347079), Tmem68 (+42469)	chr4 3532383	0.000810802	0.04843	-2.14286	0.000126117	0.0295817	7.14286	6
AI464131 (-5538), 1110017D15Rik (+8719)	chr4 41508613	0.000315377	0.0321133	-4.32112	0.000239376	0.0376589	6.38298	6
Pax5 (+46065), Melk (+363546)	chr4 44664421	0.000221337	0.0273736	0.54089	0.000255958	0.0386619	-2.44565	6
Foxe1 (+1264), Trmo (+44550)	chr4 46344872	0.000557357	0.0412222	-1.41643	0.000187098	0.0342533	2.84698	6
Gabbr2 (+277)	chr4 46991595	2.53e-06	0.00388558	-2.31959	0.000115572	0.0285649	1.27877	6
Msantd3 (+251)	chr4 48540749	0.000206598	0.0266445	1.31579	0.000273443	0.0396871	-1.31579	6
Grin3a (-141)	chr4 49845689	3.51e-05	0.0122898	-4.42177	0.000128744	0.0298416	3.29218	6
Epb41l4b (+177)	chr4 57143259	0.000174668	0.0247327	1.3587	0.00034809	0.0434897	-1.3587	6
Epb41l4b (-183)	chr4 57143619	0.000272941	0.0301257	-1.3587	0.000332245	0.0426801	1.33779	6
Alad (+219)	chr4 62519674	7e-05	0.0164153	-0.374753	3.8e-05	0.0186979	-2.95858	6
Ambp (+20749), Zfp618 (+167850)	chr4 63133423	7.33e-05	0.0167789	-9.72222	0.000162885	0.0325741	8.40643	6
Col27a1 (-1081)	chr4 63214353	0.000796264	0.048118	-0.831025	0.000226057	0.0368832	1.21581	6
Cdk5rap2 (+9175)	chr4 70401267	0.000108818	0.0200703	11.8644	9.3e-06	0.0108981	-22.7273	6
Gm11232 (-151191), Tle1 (+291701)	chr4 71909155	4.87e-07	0.00194369	-8.40336	6.43e-07	0.00384008	8.40336	6
Ptprd (-652221)	chr4 77246519	0.000406982	0.0358547	0.574241	0.000261153	0.0389793	-5.15499	6
NONE	chr4 78211739	0.000624661	0.0433544	-2.99401	0.000293043	0.0406952	3.62694	6
Saxo1 (+24229), Adamtsl1 (+480159)	chr4 86534073	1.55e-05	0.00869402	-14.205	0.000120677	0.0290381	15.8753	6
Zfp352 (-101704), Dmrta1 (+428918)	chr4 90117115	0.000657637	0.0443241	12.1951	0.000453675	0.0483087	-4.87805	6
Tusc1 (+471)	chr4 93335039	0.000111968	0.0203156	1.38568	0.000268528	0.0393453	-1.38568	6
Tusc1 (+123)	chr4 93335387	0.00051447	0.039779	3.35485	1.83e-08	0.00081838	-3.68272	6
Hook1 (+203)	chr4 95967442	0.000799075	0.0481799	-6.16101	0.000100774	0.0270306	14.5058	6
Cyp2j6 (+41)	chr4 96553619	9.76e-05	0.019078	1.06134	8.78e-06	0.0106399	-2.9661	6
Barhl2 (+1964), Zfp326 (+579634)	chr5 106456201	0.000617562	0.0431119	-2.15722	0.000492015	0.0497147	3.0344	6
Gfi1 (-566)	chr5 107726370	2.19e-05	0.0100477	7.9638	0.000109825	0.0279404	-12.0918	6
Fam69a (+286)	chr5 107986798	0.000666762	0.0445765	4.85437	0.00046993	0.0489447	-4.85437	6
Vmn2r9 (-28246), Vmn2r10 (+125680)	chr5 108880755	0.000697351	0.0454611	-12.9054	0.000356266	0.0438487	15.1508	6
Lrcol1 (+18438), Fbrsl1 (+85335)	chr5 110363167	0.00031244	0.0319848	-3.28947	0.00045042	0.0481837	7.19424	6
Lrcol1 (+42397), Fbrsl1 (+61376)	chr5 110387126	0.000202039	0.0263902	3.64964	0.000172092	0.0331481	-3.64964	6
Mn1 (-103)	chr5 111417338	0.000205245	0.0265674	1.5015	0.000219224	0.0365072	-1.5015	6
Tpst2 (+134)	chr5 112276824	0.000261558	0.0295497	3.48033	6.09e-07	0.00377657	-3.77358	6
Gltp (+127)	chr5 114690856	0.000262665	0.029596	-0.572942	1.38e-05	0.0127072	2.05131	6
Triap1 (-333), Gatc (+286)	chr5 115340891	0.00051492	0.0397906	-0.236962	0.000103121	0.0272668	1.6754	6
Rab35 (-21868), Gcn1l1 (+44786)	chr5 115610039	0.000319018	0.0322698	8.21918	1.47e-05	0.0130127	-12.3288	6
Srrm4 (-211923), Suds3 (+312373)	chr5 116803739	2.15e-07	0.00139988	-23.7288	0.000384004	0.0452544	17.2071	6
Pebp1 (+381)	chr5 117287243	2.82e-06	0.0040891	1.86335	2.6e-05	0.0162734	-1.58863	6
Pebp1 (+349)	chr5 117287275	3.61e-05	0.0124172	2.48963	0.000334385	0.042793	-1.94318	6
Pebp1 (+318)	chr5 117287306	0.000356109	0.0338837	2.2142	2.83e-06	0.00712895	-2.48447	6
Pebp1 (+298)	chr5 117287326	3.05e-05	0.0115411	3.2494	4.64e-05	0.0199223	-3.24644	6
Nos1 (+499)	chr5 117842348	0.000330186	0.0327834	-2.32343	0.00030829	0.0414994	3.0155	6
Fbxw8 (+19)	chr5 118155444	0.000176502	0.0248434	1.08108	0.000329098	0.0425053	-1.08108	6
Med13l (-180975), 2410131K14Rik (+134537)	chr5 118379763	3.41e-06	0.00445307	-25.8557	0.000166307	0.0327638	24.3189	6
Slc8b1 (+47)	chr5 120511214	0.000749547	0.0468438	2.17984	9.88e-05	0.0267871	-2.17984	6
Rph3a (+587)	chr5 121008950	0.000525805	0.0401564	1.52672	0.000463089	0.0486601	-1.52672	6
Cux2 (+88767), Fam109a (+112089)	chr5 121961083	1.28e-05	0.0080417	-5.66038	0.000452984	0.0482793	23.3962	6
Cux2 (-77)	chr5 122049927	0.000451799	0.0376017	2.35294	0.000371213	0.0446032	-2.35294	6
Kntc1 (-367), Rsrc2 (+55)	chr5 123749358	4.91e-05	0.0139612	1.43266	7.3e-05	0.0239201	-1.43266	6
Denr (+220)	chr5 123907394	0.000496957	0.0392185	2.18818	3.04e-05	0.0170871	-2.18818	6
Cdk2ap1 (+95)	chr5 124354575	3.38e-05	0.0120778	2.36967	2.21e-05	0.0152442	-2.36967	6
Tmem132b (+17021)	chr5 125549407	1.25e-07	0.00110762	-29.3926	1.57e-05	0.0133259	12.8339	6
Ran (+438)	chr5 129020709	0.000316804	0.03217	1.17416	0.000427782	0.0472028	-1.54072	6
Gusb (-10075), Asl (+11895)	chr5 130013123	0.000262365	0.0295951	8.24742	0.000231124	0.0371759	-8.98876	6
Mlxipl (+236)	chr5 135107153	0.000203286	0.0264429	1.3245	0.00028973	0.0405769	-1.3245	6
Tbl2 (+219)	chr5 135149875	0.000296258	0.0312067	-1.78571	0.000257785	0.0387457	4.78261	6
Hspb1 (+145)	chr5 135888063	0.000623541	0.04331	3.87993	0.000450634	0.0481928	-2.31537	6
Cux1 (+244)	chr5 136567001	5.86e-07	0.00210038	4.24028	7.85e-07	0.00414916	-4.24028	6
Mospd3 (+246)	chr5 137600797	4.51e-05	0.0134907	1.54024	0.000207382	0.0357376	-1.21138	6
Ap4m1 (-6663), Cops6 (+4268)	chr5 138165338	4.19e-05	0.0131716	-14.5009	6.78e-06	0.00987658	24.5317	6
Uncx (+9746), Micall2 (+183096)	chr5 139553239	5.31e-06	0.00540015	-8.56687	0.000163361	0.0325854	10.0393	6
Ttyh3 (+193)	chr5 140648837	0.000398252	0.0355343	1.28617	0.000436038	0.0475877	-1.28617	6
Ttyh3 (+187)	chr5 140648843	0.000424698	0.0365517	1.60772	0.000303316	0.0412513	-1.60772	6
E130309D02Rik (-47)	chr5 143315406	6.7e-05	0.0160951	3.72091	0.00010879	0.0278287	-4.20168	6
Aimp2 (-150), Pms2 (+25)	chr5 143909988	3.51e-06	0.00451585	3.74332	1.22e-06	0.0051471	-3.74332	6
Aimp2 (-162), Pms2 (+37)	chr5 143910000	3.57e-06	0.00452024	3.76344	1.24e-06	0.00517258	-3.76344	6
Aimp2 (-168), Pms2 (+43)	chr5 143910006	1.4e-06	0.00301859	5.37634	5.9e-07	0.00369545	-5.37634	6
Aimp2 (-174), Pms2 (+49)	chr5 143910012	0.000115255	0.0205856	4.30108	1.21e-05	0.0119541	-4.30108	6
Aimp2 (-186), Pms2 (+61)	chr5 143910024	3.6e-06	0.00452024	3.76344	1.24e-06	0.00517258	-3.76344	6
Aimp2 (-236), Pms2 (+111)	chr5 143910074	2.16e-06	0.00367289	4.83871	7.84e-07	0.00414916	-4.83871	6
Nptx2 (+406)	chr5 144546307	0.000224614	0.0275632	-2.22222	0.000410484	0.0465046	1.72414	6
Smurf1 (+475)	chr5 144965371	0.000406396	0.0358361	1.22324	0.00024695	0.0380521	-1.22324	6
Slc7a1 (+559)	chr5 148399344	0.000355969	0.0338837	1.57729	0.000222001	0.0366343	-1.57729	6
Speer4d (-557522), Gm10354 (-82607)	chr5 15061541	8.85e-07	0.00249528	-23.8734	0.000120383	0.0290017	10.9367	6
Rint1 (-4394), Pus7 (+236)	chr5 23783316	0.000261029	0.0295195	1.05665	2.64e-06	0.00690073	-2.24359	6
Kcnh2 (+190)	chr5 24351413	0.000422402	0.0364891	-3.4384	0.000399119	0.0459784	2.51397	6
Cdk5 (-1353), Slc4a2 (-349)	chr5 24424882	0.000290237	0.0309276	3.44828	0.000312883	0.0417608	-3.44828	6
Agap3 (+22975), Gbx1 (+52050)	chr5 24475151	4.64e-06	0.00508911	3.43348	0.000160042	0.0323281	-3.43348	6
Gbx1 (+42)	chr5 24527159	8.92e-05	0.0183816	8.05369	0.000276521	0.0398434	-8.05369	6
Asb10 (-6185), 4931409K22Rik (+8768)	chr5 24546641	0.000257971	0.0293795	8.65385	0.000129819	0.0299798	-7.08444	6
Dpp6 (+539)	chr5 27049737	0.00023693	0.0282852	7.27273	0.000255794	0.0386503	-6.37987	6
Ube3c (+326)	chr5 29569567	0.000667309	0.0445951	1.50754	0.000311781	0.0416835	-1.50754	6
Il6 (-205206), Dnajb6 (+72220)	chr5 29807907	6.43e-06	0.00585682	3.30787	5.91e-06	0.00936171	-5.12605	6
3110082J24Rik (-8111), Hadha (+40965)	chr5 30114196	0.000321644	0.0323784	9.17496	3.68e-07	0.00303939	-10.5263	6
3110082J24Rik (-8579), Hadha (+40497)	chr5 30114664	0.000190025	0.0256692	-2.5676	0.00047632	0.049226	1.36463	6
Ucn (+366)	chr5 31138462	0.000402546	0.0356846	8.69565	6.16e-05	0.0223036	-8.69565	6
Cdk6 (+105)	chr5 3343997	0.000308794	0.0318022	3.46756	2.2e-06	0.00637415	-4.03791	6
Psapl1 (-229459), Afap1 (+81243)	chr5 35974561	0.000485253	0.0388264	11.9266	5.77e-06	0.00931223	-19.2846	6
D5Ertd579e (+626)	chr5 36695310	0.000312286	0.0319796	-1.49254	0.000102632	0.0272013	1.65289	6
Crmp1 (-78780), Gm1043 (+8870)	chr5 37163299	0.000175465	0.024793	-4.25532	7.18e-05	0.0237459	7.31707	6
Ankib1 (-206), Krit1 (-53)	chr5 3803130	0.000250834	0.0290125	-1.21951	0.000100347	0.0269818	2.96736	6
Ncapg (+93)	chr5 45670011	0.000134957	0.0221088	2.03252	0.000177097	0.0335605	-2.03252	6
Adgrl3 (-287424)	chr5 81022600	0.000303801	0.0315462	2.04082	0.000327121	0.0424322	-2.04082	6
Adgrl3 (-287417)	chr5 81022607	3.66e-05	0.0124549	3.36743	2.94e-05	0.0169381	-4.34783	6
Slc25a40 (-582), Dbf4 (+448)	chr5 8422267	0.000826761	0.0489069	3.53357	2.94e-05	0.0169398	-3.53357	6
Ambn (-40410), Amtn (+39473)	chr5 88415580	4.12e-08	0.000703073	-23.2578	1.34e-06	0.00530355	36.7833	6
Afm (-13892), Afp (+14303)	chr5 90505039	0.000253443	0.0291225	-32.6902	9.2e-06	0.0108341	35.7453	6
Uso1 (+93)	chr5 92138030	0.000411595	0.0360236	-1.19522	5.79e-09	0.000504319	3.30882	6
Gxylt2 (+149)	chr6 100704882	0.000671278	0.0446905	1.62602	0.00031896	0.0420613	-1.62602	6
Pdzrn3 (-208147), Cntn3 (+987057)	chr6 101586043	3.87e-07	0.0017732	8.33333	0.000106752	0.0276711	-6.20155	6
Arl8b (-73002), Bhlhe40 (+49468)	chr6 108710096	8.11e-05	0.017589	1.49626	6.68e-05	0.0231077	-1.49626	6
Rad18 (+279)	chr6 112696390	0.000137773	0.0222967	0.66459	0.000191491	0.0345722	-0.921659	6
Camk1 (-23155), Tada3 (+10744)	chr6 113367138	0.000105509	0.0197968	-12.9032	7.53e-06	0.0103131	12.9032	6
Syn2 (+363)	chr6 115135279	7.67e-05	0.0171151	1.77305	0.000164473	0.032664	-1.45047	6
Hnrnpf (-27254), Zfp239 (+16518)	chr6 117879594	0.000807494	0.0483494	-0.970874	0.000416987	0.0468228	1.63399	6
Csgalnact2 (-35827), Ret (+22166)	chr6 118174966	0.000216116	0.0271218	-10.8798	3.62e-05	0.0183209	10.7778	6
Ptms (+60)	chr6 124917885	8.87e-06	0.00676447	2.44755	1.33e-05	0.0125135	-2.44755	6
Crebl2 (-161)	chr6 134829992	3.27e-05	0.0118834	1.72911	5.76e-05	0.0217148	-1.72911	6
Mansc4 (-4505), Klhl42 (+158)	chr6 147091536	0.000807061	0.0483404	2.09059	0.000270359	0.039459	-2.09059	6
Tmtc1 (-16)	chr6 148444404	4.33e-06	0.00490103	-1.75439	8.05e-05	0.0249012	1.52905	6
Tmtc1 (-255297), Ipo8 (+131781)	chr6 148699685	0.000798046	0.0481504	-11.2676	0.000149963	0.0316152	11.2676	6
Fam60a (-1293)	chr6 148944827	0.000121993	0.0211116	-3.26531	0.000449554	0.0481417	1.75439	6
2810474O19Rik (-81)	chr6 149309346	6.12e-07	0.00211334	-3.67497	5.63e-06	0.00923763	3.79241	6
Zfp800 (+734)	chr6 28261176	0.000168674	0.024392	1.78571	0.000306251	0.0413714	-1.78571	6
Zfp800 (+698)	chr6 28261212	0.000449257	0.0375192	-1.76991	0.000191843	0.0345801	1.42349	6
Irf5 (-2730)	chr6 29526551	0.000175844	0.0248217	-1.7341	7.21e-05	0.0237916	3.77907	6
Ube2h (+227)	chr6 30304311	0.000345357	0.0334018	1.77305	0.000219873	0.0365228	-1.77305	6
Mtpn (+363)	chr6 35539524	0.000360702	0.0340694	2.36686	0.00023688	0.0375094	-2.36686	6
Trim24 (-139195), Akr1d1 (+201443)	chr6 37731615	4.2e-08	0.000707492	3.58402	4.54e-05	0.0197635	3.62319	6
Zc3hav1 (-441)	chr6 38354713	0.000286085	0.0307301	3.59281	0.00014858	0.0315726	-3.59281	6
Mkrn1 (+659)	chr6 39419802	9.2e-06	0.00687768	1.81552	4.93e-05	0.0204131	-2.18182	6
Zfp775 (-4395)	chr6 48597667	0.000220267	0.0273532	-0.571429	0.00047666	0.049226	5.33333	6
Fam221a (-5168), Ccdc126 (+43297)	chr6 49362570	0.000566546	0.0415588	-5.23243	5.63e-05	0.0215702	17.9775	6
Fam221a (+276)	chr6 49368014	0.000190358	0.0256981	1.80338	0.000385158	0.0453058	-2.97297	6
Npy (-327108), Stk31 (+99998)	chr6 49495601	0.000630484	0.0435011	-21.5531	0.00036396	0.0442638	27.8662	6
Scrn1 (+594)	chr6 54565894	2.5e-06	0.00386037	2.7027	4.79e-06	0.0085173	-2.7027	6
Mad2l1 (-440446), 4930544G11Rik (+142335)	chr6 66094943	0.000610971	0.0429125	7.68634	4.36e-05	0.0194706	-7.31891	6
NONE	chr6 69537742	0.000111494	0.0202954	18.4025	5.9e-06	0.00936171	-11.7277	6
Atoh8 (+667)	chr6 72234909	0.000393818	0.035351	1.27545	2.32e-05	0.015563	-1.80879	6
Ggcx (-116)	chr6 72414191	0.000560613	0.0413506	1.3986	0.000393775	0.0457525	-1.3986	6
Kcmf1 (+32)	chr6 72899946	7.92e-05	0.0173683	-1.10193	1.57e-05	0.0132994	1.20846	6
Tmsb10 (+353)	chr6 72957948	2.67e-05	0.010897	2.46305	0.000350173	0.0435748	-1.88834	6
Mrpl19 (+200)	chr6 81965757	0.000348088	0.0335341	2.6779	4.28e-05	0.0193616	-2.90938	6
Fam136a (+253)	chr6 86365898	0.000433086	0.0369023	1.89702	6.29e-05	0.0225109	-1.89702	6
Gmcl1 (+139)	chr6 86733243	0.000340785	0.0332053	2.73224	0.000471966	0.0490294	-2.73224	6
Rab43 (+323)	chr6 87811455	0.000771867	0.0474608	-1.92308	4.29e-06	0.00820582	1.8648	6
Gata2 (+467)	chr6 88198800	0.000258922	0.0294304	-1.26984	0.000104595	0.0274407	2.94118	6
Mgll (+186)	chr6 88724889	0.000264552	0.029675	0.350732	0.000400116	0.0460152	-3.05344	6
Klf15 (-24024), Cfap100 (-10237)	chr6 90438649	8.63e-05	0.0181297	3.7594	8.46e-05	0.025287	-2.8777	6
Ppme1 (-56), C2cd3 (+130)	chr7 100372362	0.000732393	0.0463942	3.44828	0.0002111	0.0359931	-3.44828	6
Cavin3 (+96)	chr7 105482203	2.13e-06	0.00364875	3.59592	0.000257044	0.0387141	-3.2867	6
Rrp8 (+278), Ilk (+515)	chr7 105737106	1.04e-06	0.00271139	4.36569	0.000300311	0.041087	-4.94949	6
Cyb5r2 (-35)	chr7 107758066	2.15e-05	0.00998295	3.75723	1.64e-05	0.0135327	-3.75723	6
Wee1 (-615)	chr7 110121430	0.000632427	0.043562	5.68182	0.00022371	0.0367375	-5.68182	6
Pde3b (+116)	chr7 114415396	0.000591578	0.0423284	1.06101	0.000327852	0.0424768	-1.06101	6
Pde3b (+120)	chr7 114415400	0.000591578	0.0423284	1.06101	0.000327852	0.0424768	-1.06101	6
Pde3b (+126)	chr7 114415406	0.000222237	0.0274337	1.32626	0.000131378	0.0301046	-1.32626	6
Rps13 (-406)	chr7 116334600	2.08e-05	0.00981738	2.5974	4.25e-05	0.0193159	-2.5974	6
Arhgap17 (+322)	chr7 123369563	2.8e-05	0.0111208	1.7192	1.88e-05	0.0143595	-1.7192	6
Vmn1r84 (-27929), Zfp551 (+32058)	chr7 12390692	0.000120787	0.0210499	13.3983	6.05e-06	0.00942512	-18.7868	6
Nfatc2ip (+148)	chr7 126396588	0.000396437	0.0354625	3.04569	0.000326179	0.0423701	-2.73319	6
Mylpf (-3882), Tbc1d10b (+742)	chr7 127207725	0.000359709	0.0340335	-2.41641	0.000145865	0.0313545	1.64021	6
Dctpp1 (+6472), Zfp771 (+9963)	chr7 127254236	0.000490884	0.0390384	1.30293	0.000366368	0.0443708	-1.30293	6
Fbrs (-5901), Prr14 (+7830)	chr7 127479319	0.000291388	0.0309889	1.85676	0.000496501	0.0498783	-1.85676	6
Zfp329 (+143)	chr7 12818714	8.38e-06	0.00661791	3.125	0.000325214	0.0423199	-0.112952	6
Hmx3 (+379)	chr7 131543245	4.77e-07	0.0019117	-6.25	0.00015935	0.0322828	3.01205	6
Mgmt (-833989), Mki67 (-344264)	chr7 136060624	8.08e-06	0.00650313	3.65854	3.3e-05	0.0177005	-3.23837	6
Ebf3 (-8455), 9430038I01Rik (+88321)	chr7 137322440	0.000265216	0.0297127	3.85506	3.5e-05	0.0181188	-4.58556	6
Psmd13 (-253), Sirt3 (+594)	chr7 140881714	0.000271775	0.030078	0.988142	0.000130081	0.0299988	-0.988142	6
B4galnt4 (+303)	chr7 141061406	1.37e-06	0.00301859	3.7464	3.52e-05	0.018151	-3.37046	6
Lmntd2 (-1793), Rassf7 (+10)	chr7 141215869	2.42e-07	0.00146433	2.05196	1.66e-05	0.0136024	-3.14685	6
Pidd1 (-3653), Rplp2 (+308)	chr7 141447677	0.000620793	0.0432341	1.52091	0.000330989	0.0426373	-1.52091	6
Tnfrsf22 (-9772), Tnfrsf23 (+26439)	chr7 143659432	4.73e-05	0.0137484	-24.2764	0.000138602	0.0307664	26.5873	6
Bbc3 (+170)	chr7 16309785	0.000157825	0.0237281	2.24719	0.000100706	0.0270305	-2.24719	6
Dact3 (+207)	chr7 16875523	6.55e-05	0.0159057	0.719683	0.000387492	0.0454256	-0.943396	6
Opa3 (+250)	chr7 19228583	0.00014198	0.0225872	2.99448	0.000453958	0.0483192	-3.7037	6
Ercc1 (-17643), Fosb (-17084)	chr7 19327134	0.000607971	0.0428152	-0.872934	9.78e-05	0.0267163	2.21011	6
Ercc2 (+305)	chr7 19382314	0.000241968	0.0285434	1.96078	3.27e-05	0.0176598	-1.96078	6
Bloc1s3 (+18632), Exoc3l2 (+26404)	chr7 19489734	0.000766309	0.0473443	-1.82888	0.000167674	0.0328581	11.4394	6
Vmn1r129 (-42777), Gm6882 (+28677)	chr7 21404067	0.000164951	0.0241669	-16.2338	3.7e-06	0.00777924	15.6806	6
Cadm4 (-300)	chr7 24481722	6.65e-05	0.0160172	2.30415	6.02e-05	0.0220742	-2.30415	6
Irgq (+3499), Pinlyp (+11930)	chr7 24534187	0.000736022	0.0464738	7.68508	8.62e-07	0.0043214	-11.6241	6
Rabac1 (-27848), Atp1a3 (+5356)	chr7 25000601	1.88e-05	0.00937959	16.2088	0.000248097	0.0381293	-15.0863	6
Tgfb1 (-18)	chr7 25686983	0.000580336	0.0419842	-1.47929	0.000358094	0.0439605	2.43902	6
Hnrnpul1 (-27034), Axl (+6896)	chr7 25781790	0.000562406	0.0414102	5.27211	3.91e-06	0.00791294	-8.33333	6
Ltbp4 (+118)	chr7 27337573	8.73e-06	0.0067099	15.3255	5.45e-06	0.00908641	-14.8502	6
Blvrb (-1728), Sptbn4 (+349)	chr7 27446249	4.7e-05	0.0137253	9.90991	5.85e-05	0.0218366	-9.90991	6
Zfp607a (+3172), Zfp974 (+68731)	chr7 27860698	1.94e-07	0.00135924	4.86726	1.09e-07	0.00175155	-4.86726	6
Eid2 (+455)	chr7 28268335	6.61e-05	0.015981	3.65854	0.000107199	0.0277043	-3.65854	6
Ryr1 (+35039), Map4k1 (+107284)	chr7 29090111	3.12e-05	0.0116946	-17.7307	0.000165716	0.0327197	23.7144	6
Kcnk6 (+35)	chr7 29232479	0.000766647	0.047351	3.42679	0.000199173	0.0351519	-2.66922	6
Usf2 (+780)	chr7 30956022	6.79e-05	0.016203	2.6738	0.000141386	0.0309519	-2.6738	6
Scgb1b17 (+35858), Scgb2b18 (+74557)	chr7 33099306	0.000159233	0.0238091	7.92208	0.00031867	0.0420613	-2.79893	6
Cacng6 (-9241), Cacng8 (+24271)	chr7 3414953	0.000383916	0.0350048	-8.25688	5.26e-05	0.020953	13.5417	6
Kctd15 (+605)	chr7 34654903	0.000102727	0.0195751	-0.346509	0.000216431	0.0363704	3.97902	6
Kctd15 (-14092), Chst8 (+143085)	chr7 34669600	1.29e-05	0.00805264	-22.0168	9.59e-06	0.0109509	20.0035	6
Zfp715 (-1368)	chr7 43312853	6e-05	0.0153034	3.62319	4.72e-05	0.0200853	-3.62319	6
Kcnc3 (+404)	chr7 44591067	2.07e-05	0.00979383	2.58212	0.000219567	0.0365228	-2.54915	6
Ptov1 (+738)	chr7 44869049	0.00064802	0.0440532	0.179114	3.03e-06	0.00728469	-2.04082	6
Med25 (-3458), Fuz (+91)	chr7 44896169	0.000120561	0.0210262	6.89655	8.9e-05	0.0256997	-6.89655	6
Tead2 (-4062), Dkkl1 (+333)	chr7 45211789	0.000128048	0.0215527	-12.3797	0.000389933	0.0455569	9.56328	6
Dkkl1 (-3947), Tead2 (+218)	chr7 45216069	3e-05	0.0114688	1.77305	0.000210298	0.0359218	-1.45957	6
Mamstr (-11138), Rasip1 (+1367)	chr7 45628854	0.000252947	0.0291013	2.19298	0.000325589	0.0423357	-2.19298	6
Mamstr (+10993), Fut2 (+15408)	chr7 45650985	4.71e-05	0.0137401	7.14286	0.000499253	0.049996	-3.66972	6
Rpl18 (-8477), Dbp (+1892)	chr7 45706979	1.2e-05	0.00776436	1.73794	0.000125241	0.0294723	-1.69084	6
Abcc6 (-3351), Nomo1 (-45)	chr7 46033652	1.58e-05	0.00875156	2.39726	7.48e-06	0.0102916	-2.39726	6
Abcc6 (-3361), Nomo1 (-35)	chr7 46033662	6.91e-05	0.0163267	3.76712	0.000231587	0.0371915	-3.3765	6
Kcnc1 (-1187)	chr7 46396460	3.07e-05	0.0115798	1.81347	0.000188728	0.0343989	-1.81347	6
Tsg101 (+351)	chr7 46919617	0.000334046	0.032923	2.21079	1.46e-05	0.0129793	-3.2347	6
Rpl28 (-3401), Tmem238 (+183)	chr7 4789472	9.44e-06	0.00697046	2.16216	2.91e-05	0.0168776	-1.90376	6
Nell1 (+262)	chr7 49975125	0.000505432	0.0394689	4.5977	0.00044997	0.0481668	-4.5977	6
Gabrb3 (-260)	chr7 57590901	0.000733653	0.0464239	-3.04878	0.000283376	0.0402355	3.46821	6
Gabrb3 (+173)	chr7 57591334	2.16e-05	0.00999384	0.564068	0.000166373	0.0327675	-1.26582	6
Tjp1 (+63)	chr7 65371175	0.0007764	0.0475678	5.43973	0.000478334	0.0492894	-6.3421	6
Pcsk6 (+149)	chr7 65862177	0.000474982	0.0384504	-1.5748	0.00025867	0.0388151	2.91667	6
Ttc23 (-2304), Lrrc28 (+125)	chr7 67645105	0.00016291	0.0240472	1.70213	0.000171656	0.0331374	-1.70213	6
Ttc23 (-2263), Lrrc28 (+84)	chr7 67645146	2.06e-05	0.0097796	2.55319	3.71e-05	0.0185047	-2.55319	6
Nr2f2 (-617)	chr7 70361209	4.97e-05	0.0140185	2.80899	8.01e-06	0.0104045	-2.80899	6
Klhl25 (-371)	chr7 75847938	0.0001088	0.0200703	2.21311	5.18e-05	0.0208086	-2.62295	6
Kif7 (-5875), Plin1 (+11192)	chr7 79721594	4.21e-05	0.0132034	2.26858	0.000146371	0.0314152	-2.57069	6
Zfp710 (+1527), Idh2 (+89051)	chr7 80026340	0.000509581	0.0396278	-1.57068	0.000234749	0.0373974	3.38983	6
Btbd1 (+426)	chr7 81829004	1.85e-05	0.00936053	1.74129	1.64e-05	0.0135327	-1.74129	6
Cfap161 (-16898), Tlnrd1 (+72527)	chr7 83811777	0.000129983	0.0216856	-29.5652	0.000152784	0.0318138	41.1702	6
Cfap161 (-88171), Tlnrd1 (+1254)	chr7 83883050	0.000477	0.0385094	-1.49813	0.00011505	0.0284976	3.91304	6
Tmem126a (+78)	chr7 90457150	3.79e-06	0.00463835	1.80961	0.000442884	0.047842	-1.34672	6
Tmem126a (+69)	chr7 90457159	3.79e-06	0.00463835	1.80961	4.14e-05	0.0191511	-2.26415	6
Tmem126a (+60)	chr7 90457168	3.79e-06	0.00463835	1.80961	4.14e-05	0.0191511	-2.26415	6
Tmem126a (+34)	chr7 90457194	3.84e-06	0.00465372	1.80753	4.14e-05	0.0191511	-2.26415	6
Gdpd4 (+83846), Myo7a (+115723)	chr7 98003800	0.000619816	0.043201	-22.5852	0.000189127	0.0344113	27.591	6
Tpbgl (+1084), Arrb1 (+90553)	chr7 99626018	4.93e-05	0.0139803	-1.07639	5.4e-05	0.0212372	6.16114	6
Ctrl (-3475)	chr8 105937336	0.000426737	0.0366505	1.90476	0.000438356	0.0476475	-1.90476	6
Chtf8 (+7273), Has3 (+16078)	chr8 106886319	0.000578222	0.0418945	-17.5122	1.56e-06	0.00555908	19.5122	6
Nip7 (-506), Cog8 (+318)	chr8 107056370	4.71e-05	0.0137403	2.51572	2.22e-05	0.0152442	-2.51572	6
Hydin (-45473), Cmtr2 (+3515)	chr8 110221503	4.65e-05	0.0136601	-6.3389	6.3e-06	0.00954756	10.8844	6
Glg1 (-81)	chr8 111259296	3.15e-05	0.0117249	-8.47458	0.000395161	0.0457993	3.9604	6
Fa2h (+174)	chr8 111393649	0.000466556	0.0381505	-0.282857	0.000466225	0.0487681	3.12236	6
Maf (+347880), Wwox (+920259)	chr8 115359913	0.000465389	0.038091	-31.6349	8.66e-05	0.0254678	31.2707	6
Zdhhc7 (-339)	chr8 120101820	1.66e-08	0.000550883	-2.47525	0.000444048	0.0478826	0.817439	6
Gse1 (+47763), Gins2 (+53094)	chr8 120536209	1.41e-05	0.00838891	1.40351	7.38e-05	0.0240594	-3.50877	6
Foxc2 (+167)	chr8 121116337	0.000360209	0.0340501	4.16667	0.000404052	0.0462136	-4.16667	6
Foxl1 (-10621), Foxc2 (+1148)	chr8 121117318	7.58e-05	0.0170195	-3.19911	1.3e-07	0.00191466	5.42072	6
A230072I06Rik (-62213), Tex29 (+376132)	chr8 12216605	0.000419146	0.0363448	-17.3337	2.12e-05	0.0150577	20.661	6
Zfpm1 (+27526), Trhr2 (+51079)	chr8 122309666	0.000739402	0.0465627	-8.75817	1.67e-05	0.0136142	11.1111	6
Cdh15 (-30545), Acsf3 (+41916)	chr8 122817420	0.000234411	0.028111	2.03083	0.000452679	0.048267	-3.41131	6
Def8 (-8892), Tubb3 (+22689)	chr8 123434112	0.000496307	0.0392119	11.7647	0.000216537	0.0363704	-9.33333	6
Def8 (+150)	chr8 123443154	9.22e-05	0.0185936	1.20767	0.000216164	0.0363583	-1.76322	6
Nup133 (-50)	chr8 123949314	0.000741438	0.0466075	-3.64583	6.37e-05	0.0226259	2.38095	6
Abcb10 (+331)	chr8 123982790	8.29e-06	0.00657701	3.18471	0.000481054	0.0493358	-2.87796	6
Sipa1l2 (+101142), Disc1 (+414471)	chr8 125468665	9.43e-05	0.0187821	4.7276	0.000411851	0.0465484	-9.14615	6
Tubgcp3 (+7)	chr8 12672240	1.15e-06	0.0028502	5.78947	7.97e-06	0.010386	-5.78947	6
Pard3 (+710)	chr8 127064765	1.32e-05	0.00817134	1.84502	0.000458092	0.0484352	-1.84502	6
Pard3 (+920)	chr8 127064975	0.000815262	0.0485544	-4.54063	0.00014989	0.0316122	7.11999	6
Gm10999 (-13420), 2610044O15Rik8 (+88965)	chr8 129145080	1.1e-05	0.00744697	15.027	9.44e-05	0.0263639	-25.4117	6
Cdc16 (-8482), 4932443I19Rik (+43305)	chr8 13749193	0.000472733	0.0383662	-2.41597	0.00014191	0.0309887	4.20168	6
Fgfr1 (+864)	chr8 25519622	0.000178451	0.0249509	2.97619	0.000264466	0.0391359	-2.97619	6
Leprotl1 (+307)	chr8 34146725	0.000843485	0.0493429	-0.920245	7.59e-05	0.0242738	1.49254	6
Dusp4 (-221487), Saraf (+431234)	chr8 34585809	8.62e-05	0.0181261	-3.33975	0.000208475	0.035796	9.83376	6
Prag1 (+325)	chr8 36095152	0.000422613	0.0364891	0.832608	0.000293215	0.0407037	-1.51057	6
Prag1 (+358)	chr8 36095185	0.000250271	0.0289867	1.71674	0.000172179	0.0331528	-1.71674	6
Zfp958 (+64244), Shcbp1 (+102143)	chr8 4677410	0.000241507	0.0285291	2.03252	0.000383321	0.0452437	-2.03252	6
Tenm3 (+249341), Dctd (+315391)	chr8 48425348	0.000450842	0.0375718	-7.2769	0.000109372	0.0279012	-14.9259	6
Crlf1 (+704)	chr8 70493861	0.000604001	0.0427172	-1.89873	0.000288531	0.0405146	1.13636	6
Isyna1 (+697)	chr8 70595177	6.77e-05	0.0161903	-4.93827	3.25e-06	0.00747469	8.52273	6
Pgls (-12524), Slc27a1 (+10725)	chr8 71579651	2.26e-05	0.0102131	-26.8997	4.86e-05	0.0203009	34.7672	6
1700067K01Rik (-3376), Samd1 (+656)	chr8 83998327	0.000434114	0.0369456	2.15054	0.000454113	0.0483234	-2.15054	6
Nanos3 (-7041), Zswim4 (+53462)	chr8 84183592	0.000299514	0.0313008	1.41779	0.000308973	0.0415145	-2.0202	6
Nanos3 (-16127), Zswim4 (+44376)	chr8 84192678	0.00045276	0.0376331	-2.15517	8.1e-05	0.0249601	2.27273	6
Efnb2 (-3)	chr8 8661244	0.000720066	0.0460746	-2.05882	0.000451839	0.0482312	0.909091	6
Irx6 (-213716), Irx5 (+102823)	chr8 92460571	0.000150914	0.0232687	-0.387978	7.48e-05	0.0242229	-1.48368	6
Gnao1 (-744)	chr8 93810568	0.000201104	0.0263309	1.74473	0.000130607	0.0300468	-2.17391	6
Ccl17 (-29427), Cx3cl1 (+9017)	chr8 94781025	0.000445819	0.0373988	-7.10943	8.04e-05	0.0248756	31.5091	6
Gins3 (+306)	chr8 95633758	0.000239381	0.0284044	-1.97368	0.000278378	0.0399192	1.44231	6
Setd6 (+196)	chr8 95716076	0.00018837	0.0255462	-2.21675	2.8e-05	0.0167095	1.80412	6
Msl2 (-590)	chr9 101074171	1.4e-06	0.00301859	4.81283	7.21e-05	0.0237916	-4.15924	6
Nphp3 (+319)	chr9 104002864	7.77e-05	0.0172185	2.17391	3.98e-05	0.0189718	-2.17391	6
Tex264 (+441)	chr9 106685381	0.000285383	0.03072	3.50489	8.69e-05	0.0254976	-3.77887	6
Rbm15b (-4500), Manf (+51)	chr9 106891927	0.000384939	0.0350487	-1.19048	0.000141701	0.0309651	1.79641	6
Tusc2 (-8035), Rassf1 (+3665)	chr9 107555219	5.3e-05	0.014409	0.924331	0.000268165	0.0393302	-1.46341	6
Dalrd3 (-1857), Ndufaf3 (-595)	chr9 108568028	0.000227866	0.0277627	3.59712	0.000158528	0.0322644	-2.91685	6
Stt3b (+484)	chr9 115309936	6.91e-05	0.0163267	1.87166	0.000316707	0.0419505	-1.58676	6
Golga4 (-19578), Eomes (+8345)	chr9 118486688	0.000430103	0.0367679	-10.1663	0.000190316	0.0345077	27.3609	6
Oxsr1 (+814)	chr9 119321612	2.15e-05	0.00998124	0.960468	0.000376776	0.0448885	-0.998342	6
Ctnnb1 (+150)	chr9 120933549	7.85e-05	0.0172953	1.80412	6.15e-05	0.022298	-1.80412	6
Trak1 (+4955), Cck (+122869)	chr9 121371970	1.43e-05	0.00844284	-0.608751	0.000278566	0.0399243	-2.35867	6
Abhd5 (+362)	chr9 122351969	0.000770377	0.0474394	4.82759	0.000419508	0.0469151	-4.82759	6
Sesn3 (-174762), Fam76b (+273823)	chr9 14101538	0.00067628	0.0448527	4.06504	1.84e-05	0.0141813	-5.88235	6
Sesn3 (+273)	chr9 14276573	0.000581639	0.0420361	-1.7316	0.000267518	0.0392902	1.5873	6
Swsap1 (-8061), Plppr2 (+10661)	chr9 21947693	6.24e-06	0.00579669	6.67572	8.7e-05	0.0255055	-20.6891	6
Sept7 (+906)	chr9 25253356	0.000228591	0.027798	1.48305	0.000448345	0.0480826	-1.48305	6
Glb1l3 (-33353), Gm1110 (+28838)	chr9 26894242	4.28e-05	0.0132768	-7.70186	0.000275554	0.0397849	7.60989	6
St14 (-85)	chr9 31131937	0.000107831	0.0200001	-9.67419	0.00029894	0.0410089	11.3576	6
Tbcel (-195291), Grik4 (+276944)	chr9 42667548	0.000539689	0.0406067	-7.56014	4.25e-06	0.00818139	22.7642	6
Cbl (-4881), Ccdc153 (-1746)	chr9 44238929	5.41e-05	0.0145676	-5.40541	3.86e-05	0.0187961	6.75676	6
Zw10 (-55943), Usp28 (+14205)	chr9 48999669	6.47e-06	0.00586142	-9.02256	5.21e-06	0.00888544	12.4339	6
Rdx (+677)	chr9 52048791	6.56e-06	0.00589135	4	1.41e-05	0.0127983	-4	6
Atm (-251), Npat (-56)	chr9 53536990	0.000205854	0.0265942	-6.61765	0.000418928	0.0468961	2.5974	6
Dmxl2 (-209)	chr9 54501834	0.000114044	0.0204779	2.11864	8.36e-05	0.0251748	-2.11864	6
Ube2q2 (+304)	chr9 55149157	0.000449879	0.0375397	-1.19904	7.84e-05	0.0246298	1.08108	6
Tspan3 (+18986), Pstpip1 (+52109)	chr9 56142070	1.69e-05	0.00896686	-20.1189	4.64e-05	0.0199206	19.9332	6
Tspan3 (+298)	chr9 56160758	0.000167356	0.0243144	1.57233	0.000206393	0.035659	-1.57233	6
Rplp1 (+181751), Tle3 (+359406)	chr9 61732790	3.46e-05	0.0122128	-6.4663	8.73e-06	0.0106103	19.2671	6
Fem1b (+90)	chr9 62811843	0.00038624	0.0350737	-1.38504	0.000153155	0.0318432	1.18694	6
Pias1 (+79)	chr9 62980799	0.000147288	0.0229881	-2.27273	6.72e-05	0.0231522	2.68657	6
Pias1 (+70)	chr9 62980808	1.57e-05	0.00873755	-1.98864	3.78e-05	0.0186392	3.28358	6
C2cd4a (+962)	chr9 67831367	0.000256809	0.0293218	2.03432	0.000216734	0.0363807	-2.3569	6
Eef1a1 (+286)	chr9 78481437	0.000789458	0.0479471	-1.39535	0.000136639	0.0305626	1.30548	6
Eef1a1 (+209)	chr9 78481514	0.000176188	0.0248361	1.81818	0.000351217	0.0436303	-1.81818	6
Col12a1 (-117)	chr9 79718634	0.000188234	0.0255394	3.05344	0.000183975	0.0339941	-3.05344	6
Trpc6 (-223794), Cep126 (-186054)	chr9 8320347	6.87e-05	0.0162965	0.108932	5.58e-05	0.021493	14.7059	6
Lca5 (-108)	chr9 83441134	0.000199873	0.0262559	1.92526	0.000228482	0.0370313	-2.41546	6
Sh3bgrl2 (-87685), Lca5 (-19616)	chr9 83460642	0.000713151	0.0458849	6.55738	0.000426971	0.0471702	-12.1212	6
Ube2cbp (-2225), Dopey1 (+21)	chr9 86467174	0.000850163	0.049525	2.04778	0.000300219	0.0410836	-2.04778	6
Rbp1 (-58426), Nmnat3 (+67952)	chr9 98364534	3.26e-06	0.00437807	-2.82353	2.18e-05	0.0151568	8.82353	6
Faim (-6216), Foxl2 (+24870)	chr9 98980157	0.000247786	0.0288538	4.09836	0.000124841	0.0294397	-4.09836	6
H2al1a (-579909), Mid1ip1 (+1958)	chrX 10719347	7.25e-05	0.0167018	13.0435	3.57e-05	0.0182577	-17.3386	6
Atp6ap2 (-495901), Bcor (-11347)	chrX 12091899	7.21e-06	0.00618665	-0.175726	0.000143849	0.0311702	1.40679	6
[truncated: 2,862 more rows]

## Sheet: Cortex DMGs Genotype vs Diet Re
Gene	Average %change genotype	Average %change diet	Age
0610009E02Rik	2.55474	1.38951	3
0610040J01Rik	-8.49476	1.82216	3
0610043K17Rik	-0.339356	-1.37931	3
1110002E22Rik	-28.5499	12.1714	3
1110006O24Rik	-2.29008	0.801826	3
1110020A21Rik	4.66102	-1.92932	3
1110032F04Rik	2.55172	-0.838702	3
1600010M07Rik	-2.10808	-2.37805	3
1600020E01Rik	3.68852	-0.917653	3
1700003D09Rik	5.18135	-2.22805	3
1700007L15Rik	-7.95207	-2.7027	3
1700016A09Rik	5.28252	1.62862	3
1700017B05Rik	2.4128	-0.563796	3
1700034H15Rik	2.12766	-1.07843	3
1700045H11Rik	2.04778	-0.435763	3
1700048O20Rik	21.2847	-14.4876	3
1700054A03Rik	-5.10949	-10.5	3
1700066M21Rik	3.99113	-1.13636	3
1700067K01Rik	5.73707	-9.30349	3
1700086L19Rik	1.88679	1.74672	3
1700094J05Rik	-16.595	3.68638	3
1700113A16Rik	2.03488	-0.852488	3
1810010H24Rik	-4.63918	-0.616357	3
1810030O07Rik	-18.9235	3.00202	3
2010320M18Rik	-5.22946	2.17515	3
2310022B05Rik	-1.04635	-6.41347	3
2310043O21Rik	-17.05	6.90632	3
2410017I17Rik	-2.32352	0.109612	3
2410018L13Rik	-4.06977	-3.52941	3
2500004C02Rik	-3.32332	-1.21324	3
2610027K06Rik	7.31989	7.31541	3
2610028E06Rik	-29.2362	12.4799	3
2610035D17Rik	-12.9509	1.80666	3
2610037D02Rik	-1.81518	1.74011	3
2610316D01Rik	1.40128	0.214761	3
2700054A10Rik	-0.671951	7.78136	3
2810004N23Rik	36.8237	-18.192	3
2810013P06Rik	-1.48005	0.497634	3
2810029C07Rik	-4.8629	0.776606	3
2810459M11Rik	3.7431	1.09864	3
2900009J06Rik	2.29508	-0.0632747	3
2900026A02Rik	12.7654	-8.90469	3
3110039M20Rik	1.37876	-1.81391	3
3110056K07Rik	5.47945	4.32556	3
3110070M22Rik	-8.7282	8.03655	3
3110082I17Rik	1.36986	-1.06383	3
3110082J24Rik	-9.19017	8.26483	3
3425401B19Rik	-17.3469	-7.03037	3
4632404H12Rik	1.74666	-0.168529	3
4632428C04Rik	2.12014	-0.918251	3
4732414G09Rik	-5.40777	0.688551	3
4833418N02Rik	-2.15704	1.92619	3
4833419F23Rik	1.92537	-0.457969	3
4833428L15Rik	-2.02703	3.32929	3
4833439L19Rik	-3.92157	0.895775	3
4930413G21Rik	1.83257	-1.66272	3
4930433N12Rik	-26.0892	-11.3672	3
4930447C04Rik	8.87211	1.33097	3
4930453N24Rik	-2.4735	2.0649	3
4930455B14Rik	1.79104	1.19631	3
4930455G09Rik	-14.6959	6.47368	3
4930467K11Rik	2.0339	-0.896618	3
4930503L19Rik	1.65501	-0.515062	3
4930505N22Rik	2.38095	-1.11854	3
4930515G01Rik	-2.90698	-1.23522	3
4930526L06Rik	24.7805	-4.223	3
4930556N13Rik	1.76471	1.20817	3
4930558J18Rik	3.99113	-1.13636	3
4930558K02Rik	1.33385	0.898113	3
4930563E18Rik	6.38005	-2.55097	3
4930583K01Rik	3.04878	2.46971	3
4930592C13Rik	2.57732	4.75645	3
4930593A02Rik	-2.60223	0.608545	3
4930593C16Rik	2.267	0.423929	3
4930599N23Rik	-8.37167	-5.06329	3
4931440P22Rik	1.18111	-1.61406	3
4932412D23Rik	3.57143	-1.68068	3
4932441J04Rik	6.89866	-1.38361	3
4933428G20Rik	20.2612	6.66651	3
4933433G15Rik	-6.98162	-10.4067	3
5033417F24Rik	-3.00909	1.03121	3
5430405H02Rik	1.53846	0.593535	3
5730420D15Rik	-1.94553	2.7027	3
5730488B01Rik	1.99048	2.00311	3
5730507C01Rik	0.311461	3.01969	3
5730522E02Rik	17.8421	0.100233	3
5730596B20Rik	4.58522	-2.11268	3
6330410L21Rik	4.51069	-4.40874	3
6330415G19Rik	2.34226	-2.51864	3
6430548M08Rik	2.52294	4.23077	3
6430571L13Rik	-4.86111	0.923788	3
6820408C15Rik	-4.56115	-14.7597	3
8430429K09Rik	2.76801	-5.59747	3
9030624G23Rik	-1.8525	4.42458	3
9130023H24Rik	1.68269	1.23801	3
9130024F11Rik	3.43752	-3.58517	3
9130401M01Rik	2.9703	-2.14056	3
9230116L04Rik	1.42669	1.00251	3
9430021M05Rik	-3.28866	1.60281	3
9430065F17Rik	1.3311	-14.7541	3
9530036O11Rik	2.77818	-3.38183	3
9530052C20Rik	2.4911	-0.846489	3
9530052E02Rik	3.1746	-9.57703	3
9530059O14Rik	3.37423	5.50146	3
9530062K07Rik	-4.11765	-2.08387	3
A230001M10Rik	9.59488	-9.36604	3
A230028O05Rik	1.94986	-1.94986	3
A330008L17Rik	-20.2439	5.37624	3
A330035P11Rik	-2.7451	1.33855	3
A330074K22Rik	32.8964	-0.92921	3
A530013C23Rik	0.592179	-0.347299	3
A530072M11Rik	-2.80598	0.816769	3
A730020E08Rik	3.99449	1.3808	3
A730056A06Rik	-4.30825	-4.94767	3
A830018L16Rik	-14.8432	-4.93197	3
A830082K12Rik	-8.04463	-1.58728	3
A930004D18Rik	7.88121	-1.36819	3
A930007A09Rik	-3.93258	0.088678	3
A930007I19Rik	1.8315	-0.944459	3
A930024E05Rik	-1.48368	0.611474	3
Aars1	3.23632	-2.81558	3
Aars2	3.45679	-9.72673	3
Abca1	-3.46535	2.42915	3
Abca17	5.26316	0.931956	3
Abca3	5.26316	5.932	3
Abca7	13.3528	-1.83367	3
Abcb10	1.94175	-1.74707	3
Abcc4	1.00802	13.9947	3
Abcc5	-23.0409	0.756893	3
Abcc8	-6.91608	-0.20379	3
Abcf2	2.57807	0.0581302	3
Abcf3	-7.44618	-1.33309	3
Abcg4	-7.11688	0.985868	3
Abhd15	-15.5551	-0.706931	3
Abhd17c	-4.75271	0.938803	3
Abhd18	-0.655035	1.47416	3
Abhd3	7.30864	-2.55097	3
Abl1	11.7854	-0.238568	3
Abl2	3.97727	-3.97727	3
Ablim1	4.07614	-0.571604	3
Ablim2	16.5404	7.69536	3
Abo	15.3611	8.20362	3
Abr	4.11292	-0.877313	3
Abtb2	-3.27557	-1.77545	3
Abtb3	-2.69469	2.12388	3
Acacb	-4.78309	4.36757	3
Acbd6	2.87356	-2.09424	3
Ache	-4.1928	2.95359	3
Acin1	-10.305	-1.87959	3
Aco1	2.74725	18.5606	3
Acp7	5.25018	-0.929602	3
Acsbg2	14.8338	6.86332	3
Acsf3	16.1765	2.48963	3
Acsl6	-7.41366	0.522348	3
Actl6a	-4.36508	0.106272	3
Actn4	1.9084	0.342419	3
Acvr1	21.4484	1.60081	3
Acvrl1	3.28686	0.380539	3
Adam12	24.7668	0.403549	3
Adam17	-2.85366	1.7606	3
Adam22	14.3333	4.39394	3
Adam3	-17.5739	8.27751	3
Adam33	-5.66038	4.06086	3
Adam9	-1.71577	4.45556	3
Adamts14	-14.7567	-1.52815	3
Adamts15	-0.385097	5.29595	3
Adamts17	2.2409	10.1178	3
Adamts18	6.97674	-1.70041	3
Adamts19	5.6103	-0.50644	3
Adamts2	2.54215	-5.30433	3
Adamts20	-2.32616	0.286696	3
Adamts7	-4.88871	5.3162	3
Adamtsl1	8.26916	1.87528	3
Adamtsl3	12.0728	-4.01205	3
Adarb2	-16.7734	27.3467	3
Adcy2	18.0303	1.41969	3
Adcy5	1.76039	-3.79285	3
Adcy7	-10.2273	10.5576	3
Add2	22.2222	3.37695	3
Adgrb1	-4.29377	2.12054	3
Adgrb2	5.37687	0.508949	3
Adgrb3	25.4799	-0.370104	3
Adgrd1	-13.1533	7.5	3
Adgrg1	26.5554	6.50049	3
Adgrl1	8.6217	-7.89311	3
Adgrl2	1.6092	0.42156	3
Adgrl3	3.88889	2.44793	3
Adgrv1	3.47264	-9.72222	3
Adipor1	-14.6687	6.54143	3
Ado	18.7675	0.785225	3
Adpgk	-3.28767	-1.94358	3
Adra1d	-1.76357	-10.3099	3
Adra2a	2.97767	-3.76098	3
Adra2c	-0.712113	0.898933	3
Adrb1	1.52652	-0.579879	3
Adrb3	-4.73373	2.07897	3
Adss2	-5.8695	1.05263	3
Aebp2	-14.4897	11.6667	3
Afap1l2	-33.0759	-4.4096	3
Aff1	-3.63569	-1.42449	3
Aff3	9.33473	-4.85782	3
Aff4	0.111856	0.718594	3
Afg2b	1.2931	-0.303073	3
Afg3l2	-3.94245	6.17627	3
Afmid	-4.5045	-20.0339	3
Agap1	4.14499	-2.24046	3
Agap2	-2.44783	-2.61267	3
Agap3	6.48503	-4.88509	3
Agfg1	2.80374	-1.1873	3
Ago2	10.0819	-3.42371	3
Ago3	-0.670756	0.53889	3
Ago4	-2.31023	-7.30515	3
Agpat4	-23.3529	-14.743	3
Agps	2.06186	2.4	3
Agrn	3.07267	-1.49897	3
Agrp	2.18182	-3.49476	3
Ahcyl2	1.70149	-1.34615	3
Ahdc1	-4.90196	-3.75963	3
Ahi1	2.46479	15.1851	3
Ahnak	-3.30697	6.00122	3
AI115009	-2.34899	-1.64835	3
AI661453	3.78043	10.1067	3
AI854703	3.91891	-2.10599	3
Aif1l	2.3828	0.289021	3
Aimp2	1.38737	-3.73134	3
Airn	13.9048	-7.78932	3
Ajm1	12.5484	-14.9232	3
Ajuba	15.3149	-9.92505	3
Ak5	-2.34899	-1.64835	3
Ak8	7.85095	-5.71763	3
Akap1	1.76471	1.20817	3
Akap12	6.92637	4.41013	3
Akap13	-1.91083	4.40346	3
Akap8	-5.12821	3.40136	3
Akt1	-2.25352	1.42286	3
Aldh18a1	-1.16156	-1.24126	3
Aldh1b1	-21.9987	2.19743	3
Aldh3a2	3.03614	-0.866884	3
Aldh7a1	2.42465	2.22222	3
Aldh9a1	-3.25243	1.29302	3
Alg12	2.81124	-2.33437	3
Alg9	-2.51349	-2.43191	3
Alk	3.1099	-12.5916	3
Alkal1	1.55154	-0.474402	3
Alkal2	-2.44193	3.50595	3
Alkbh4	-4.24988	-7.24395	3
Alox12b	4.23593	1.83569	3
Alx4	2.41287	2.77655	3
Amer1	-15.5393	-0.728438	3
Amfr	3.02603	1.46746	3
Ammecr1	-10.1909	-2.38239	3
Ampd2	2.19862	1.57571	3
Angptl6	-17.2027	-7.29167	3
Ankhd1	-2.82486	1.85367	3
Ankmy1	-13.7955	4.02477	3
Ankra2	1.89284	0.509427	3
Ankrd11	-2.13642	0.330533	3
Ankrd12	4.86152	-0.295961	3
Ankrd13a	-2.90698	6.91669	3
Ankrd13b	-9.56004	10.1018	3
Ankrd27	15.3609	-7.2737	3
Ankrd45	13.5553	-3.07579	3
Ankrd63	-0.394088	-0.84544	3
Anks1	18.0357	5.6161	3
Anks1b	-49.5057	0.215589	3
Anks6	-1.34171	4.19099	3
Anln	-5.45455	5.56561	3
Ano1	3.35188	-1.9323	3
Ano2	-20.0605	-23.1267	3
Ano6	8.3037	12.1796	3
Ano8	11.5385	4.38871	3
Anp32a	-3.37079	0.729927	3
Antkmt	-0.655521	-3.9604	3
Aox2	14.9553	5.67376	3
Ap2b1	3.56981	-1.17916	3
Ap3m2	-23.8981	-1.63934	3
Ap4s1	-3.0888	2.2293	3
Apaf1	1.65563	-1.65563	3
Apba2	2.13062	-8.52861	3
Apba3	1.41705	-2.19211	3
Apbb1ip	13.2184	0.795571	3
Apbb2	-22.9627	1.10062	3
Apc2	-9.22735	4.219	3
Apex2	-6.48847	-11.6071	3
Api5	3.07692	1.73611	3
Aplp1	1.75439	-1.93353	3
Aplp2	-0.865032	0.802139	3
Apobr	8.73402	-10.9771	3
Apoh	-3.23887	1.73611	3
Apold1	-5.43478	-3.46821	3
Appl2	-16.5179	5.50187	3
Aqp11	-3.15531	-0.977192	3
Aqr	4.7619	-2.68408	3
Arap1	9.52381	-4.3795	3
Arap3	7.89663	-3.33742	3
Arb2a	-4.36065	-2.13211	3
Arfgap2	26.8558	2.48447	3
Arfgap3	27.8205	-11.6814	3
Arfip1	-1.93309	-0.527652	3
Arhgap12	3.29353	-1.29032	3
Arhgap20	-1.96078	2.7027	3
Arhgap21	-8.95833	-0.101669	3
Arhgap22	3.09343	5.16874	3
Arhgap23	14.8116	6.04584	3
Arhgap25	-2.19512	7.39098	3
Arhgap27	-3.05381	-9.74112	3
Arhgap28	22.3355	-16.0892	3
Arhgap29	2.76341	0.762442	3
Arhgap33	16.1555	6.37998	3
Arhgap35	1.71236	-3.50877	3
Arhgap39	2.40726	-1.63989	3
Arhgap40	-4.28353	7.56735	3
Arhgap45	6.07341	-20.0699	3
Arhgap5	-3.45864	-0.714383	3
Arhgap8	7.46179	8.55725	3
Arhgdig	1.78571	1.08751	3
Arhgef1	-2.82514	2.70963	3
Arhgef10	11.2885	0.212676	3
Arhgef10l	-33.4815	13.1231	3
Arhgef17	-2.83019	-4.30105	3
Arhgef2	-1.76768	-21.3018	3
Arhgef3	-10.2105	0.452603	3
Arhgef39	4.20827	-2.41272	3
Arhgef4	2.58788	4.7341	3
Arhgef40	9.13491	-0.579835	3
Arhgef5	3.77645	14.4737	3
Arhgef7	8.36592	0.154309	3
Arid1a	1.59236	2.45329	3
Arid1b	-2.44898	2.05012	3
Arid2	-1.81518	0.0233492	3
Arid3a	8.60266	-6.61432	3
Arid4a	5.47945	4.32556	3
Arid4b	-3.22581	-0.658294	3
Arih1	-0.996864	-0.985736	3
Arl1	37.3423	2.18246	3
Arl4a	-1.72911	-0.0321441	3
Arl4c	1.60256	-0.225809	3
Arl5b	2.38095	2.10701	3
Arl6ip6	2.76243	-0.536903	3
Arl8a	-2.07469	-1.12875	3
Armc10	3.04459	11.0962	3
Armc5	1.68269	-0.722172	3
Armh1	3.09822	-2.28758	3
Armh3	2.38095	-0.240286	3
Arpc1b	-5.39394	1.70749	3
Arpc4	1.02235	-0.649068	3
Arpc5	0.422128	-1.48512	3
Arrdc1	-13.1921	-1.008	3
Arsg	-18.6572	0.869276	3
Arsi	9.23123	6.0241	3
Arsj	3.52159	13.4966	3
Art1	11.3628	-16.1791	3
Art5	11.3628	-16.1791	3
Arv1	1.37615	0.329541	3
Arx	-8.51865	3.41204	3
Asap1	7.38946	0.66922	3
Asap2	13.0264	7.17296	3
Asap3	28.4568	-8.76308	3
Asb1	3.00752	-0.921415	3
Asb3	-3.08333	-1.12979	3
Ascc3	-6.875	-8.41121	3
Ascl1	-2.02899	2.7027	3
Asf1b	2.84575	-0.666708	3
Ash1l	2.12766	-0.401363	3
Asic1	-19.0397	0.614992	3
Asic2	-5.64893	8.96258	3
Aspdh	-29.7608	7.66472	3
Aspg	-10.5306	-6.99301	3
Ass1	13.055	-1.15273	3
Asxl1	-3.32332	1.49799	3
Asxl3	2.70936	-1.99528	3
Asz1	-5.96315	5.03167	3
Atad2	1.23513	2.08094	3
Atf1	-2.12121	1.44928	3
Atf3	-0.945477	-0.348983	3
Atg4b	-1.88679	0.294105	3
Atg4d	-2.03804	-3.14465	3
Atg7	-12.6761	1.46372	3
Atg9b	1.75953	-2.33645	3
Atm	-4.34783	1.91388	3
Atn1	-2.26244	1.70291	3
Atoh1	4.16035	-1.61749	3
Atosa	-4.18276	0.791089	3
Atp10d	-32.2391	-19.391	3
Atp11b	2.32558	1.3638	3
Atp13a1	1.74036	0.646579	3
Atp1a1	13.2305	-2.89818	3
Atp1a3	24.3902	3.55458	3
Atp2b1	-2.43902	0.571623	3
Atp2b2	2.77356	-20.6862	3
Atp2b4	-12.6263	7.11062	3
Atp2c2	13.7681	6.13783	3
Atp5mc3	-3.52941	2.1664	3
Atp5po	2.09734	-0.228435	3
Atp6v0a2	23.989	2.13792	3
Atp6v0b	-3.38377	-1.77142	3
Atp6v0d1	3.33426	0.869565	3
Atp6v1a	-4.26901	1.06383	3
Atp8a2	-36.6105	-0.779301	3
Atp8b5	-3.74042	6.5883	3
Atrnl1	-8.17152	3.61452	3
Atxn2l	1.91796	0.268051	3
AU022754	0.219143	-0.300282	3
Aup1	0.562757	-3.72897	3
Auts2	-1.30548	-0.190598	3
Avpr1a	3.36391	0.830933	3
AW046200	-1.13696	1.84502	3
AW554918	1.20148	0.512528	3
AY074887	-4.09275	1.21915	3
Azgp1	-14.0562	13.9353	3
B130024G19Rik	3.55034	1.1717	3
B3galt4	1.81452	-0.383893	3
B3galt6	-2.19824	1.0204	3
B3gat1	3.367	-1.03363	3
B3gnt4	2.88462	-0.908168	3
B3gnt6	3.46469	3.57314	3
B3gnt8	6.63949	19.762	3
B3gnt9	2.70658	5.37461	3
B4galnt1	6.0784	0.419064	3
B4galnt4	-0.565601	-1.06989	3
B4galt2	-3.38377	-0.382489	3
B4galt6	1.44509	1.05682	3
B4galt7	-14.532	-12.2449	3
B4gat1	1.48178	-1.62168	3
B930092H01Rik	-11.0124	-11.6128	3
Babam2	13.852	14.5181	3
Bach2	-3.16206	-0.788676	3
Bag4	2.2692	0.147981	3
Bag5	-2.7451	-0.515902	3
Bahcc1	10.6294	0.830915	3
Bahd1	1.83788	-3.37054	3
Baiap2l2	2.93399	2.11431	3
Barhl1	-4.32131	-5.47473	3
Barhl2	6.26491	-1.97417	3
Barx1	8.41878	-0.0822948	3
Barx2	4.98191	-1.45475	3
Basp1	-15.4413	-0.381532	3
Baz2b	-19.247	1.92639	3
Bbip1	-1.32626	3.09835	3
Bbs1	0.0801833	-1.85185	3
BC006965	4.10959	-3.0137	3
BC034090	5.57371	-3.77222	3
BC037704	2.14067	-2.14067	3
Bcar3	2.04257	0.274329	3
Bcas3	15.8333	12.2368	3
Bccip	-0.866574	0.666386	3
Bcdin3d	2.29167	-1.29776	3
Bckdha	26.8915	12.5282	3
Bcl11a	2.43704	-4.62788	3
Bcl11b	-0.914931	0.161947	3
Bcl2l11	4.5636	-1.75829	3
Bcl6	11.6434	0.216866	3
Bcl7a	-2.35602	-1.67311	3
Bcor	4.87613	-2.56679	3
Bcr	8.99852	11.7894	3
Bdnf	-8.97436	3.05109	3
Bdp1	1.82475	-2.68173	3
Begain	-2.42349	0.970917	3
Bend4	3.16625	-4.05955	3
Best3	19.4561	-20.0032	3
Bfar	-2.71542	0.905392	3
Bhlhe22	1.65746	1.16188	3
Bhlhe23	-2.76498	-0.0603293	3
Bhlhe41	-1.76764	-0.672329	3
Bicc1	3.65939	-6.15273	3
Bicdl1	-3.46462	-0.296499	3
Bicra	1.32275	1.29719	3
Blcap	-1.2903	6.46922	3
Bloc1s3	-4.59679	-6.33456	3
Bloc1s5	-29.1608	2.28029	3
Bltp3a	-11.2903	7.27273	3
Blvrb	-12.7562	-0.304237	3
Bmf	0.859573	-0.857185	3
Bmp1	-2.52073	3.11177	3
Bmp2	-2.07469	1.11875	3
Bmp2k	1.73899	1.27854	3
Bmp3	0.243461	-0.150118	3
Bmp4	-4.70128	-2.6281	3
Bmp6	-3.10298	0.169865	3
Bmp7	6.4071	1.48519	3
Bmp8b	-2.40166	-3.23169	3
Bmpr1a	-0.179299	-0.137085	3
Bmpr2	0.133032	0.62844	3
Bnip2	1.62601	-0.667548	3
Bnip3l	-3.07692	0.406416	3
Bnip5	21.826	0.0500135	3
Bola2	-2.57353	1.32316	3
Borcs6	-3.62694	0.934579	3
Bpnt1	2.6087	-2.89256	3
Bpnt2	9.85915	-3.17617	3
Bptf	-11.8734	-1.88438	3
Brd2	3.82166	-0.510921	3
Brd3	2.72478	-2.31643	3
Brd4	-4.45205	3.64893	3
Brd7	-3.003	0.961538	3
Brf1	-2.22222	1.8192	3
Bricd5	4.63493	-2.25434	3
Brinp3	8.33333	1.81818	3
Brip1	2.15827	0.633349	3
Brip1os	2.15827	0.903101	3
Brms1	1.48178	-0.516372	3
Brpf1	2.17304	1.8173	3
Brpf3	1.51754	3.16208	3
Bsn	0.972749	3.67733	3
Bst2	4.39536	-5.27783	3
Bsx	0.594147	-0.705562	3
Btaf1	2.49678	0.354731	3
Btbd17	-3.44587	-3.3159	3
Btbd3	6.52174	3.34259	3
Btbd9	2.12324	3.48906	3
Btf3	-5.82986	6.25	3
Btg3	-2.45902	0.691304	3
Btnl9	-3.4009	-3.28198	3
Bud23	-3.22581	-1.8006	3
Bud31	2.85714	-1.26612	3
C030006K11Rik	2.9137	-1.47969	3
C030037D09Rik	3.76076	-3.77568	3
C130021I20Rik	9.23025	1.96141	3
C130060C02Rik	-4.3997	0.000501573	3
C1galt1	-5.46875	1.52439	3
C1ql2	-31.875	-1.58405	3
C1ql3	6.6474	0.313427	3
C1qtnf7	1.50162	13.037	3
C2	1.94444	3.16092	3
C230014O12Rik	21.788	-13.2201	3
C2cd2	-0.904117	1.69695	3
C2cd2l	5.32639	-1.38889	3
C2cd4a	1.8162	-0.142786	3
C2cd4d	4.1362	-2.49524	3
C2cd5	-21.7959	-18.1001	3
C330013E15Rik	2.12766	-1.80193	3
C87436	6.95652	2.11973	3
C920021L13Rik	4.47851	3.43137	3
Caap1	-2.48963	0.947764	3
Cab39	2.7439	1.70309	3
Cabin1	-3.52113	-1.36702	3
Cables1	-1.49672	-5.61958	3
Cabp7	8.75314	5.06193	3
Cacna1a	-6.07238	-0.139003	3
Cacna1c	-3.71699	0.620629	3
Cacna1d	-2.3581	-6.89754	3
Cacna1g	2.5	-5.68737	3
Cacna1i	1.12711	4.95224	3
Cacna2d1	2.61859	2.5466	3
Cacna2d2	-9.85616	-4.48697	3
Cacna2d4	-12.0366	-11.9995	3
Cacnb3	18.4676	-0.998069	3
Cacng2	9.12085	-2.53059	3
Cacng4	-12.4658	1.49102	3
Cactin	7.06173	-0.179592	3
Cad	2.93622	0.519268	3
Cadm1	-14.6183	-0.121377	3
Cadps	6.2069	7.98037	3
Calm2	2.67857	-0.76794	3
Calm3	18.0256	2.4063	3
Caln1	2.88737	-3.2937	3
Calu	1.45985	2.75735	3
Camk2b	2.17638	0.630985	3
Camk2n1	-0.794093	0.187231	3
Camk2n2	2.12547	0.592892	3
Camkk1	-5.17048	-3.33954	3
Camkk2	13.7124	-4.93061	3
Camkmt	6.9144	1.22197	3
Camta1	1.27112	-1.25642	3
Canx	-5.06329	3.02983	3
Capn15	0.678388	1.89814	3
Capn2	-16.3291	3.38262	3
Capn8	14.0852	-23.57	3
Capns1	-1.81	1.2174	3
Capza1	-3.8961	2.30557	3
Capzb	5	-1.12187	3
Car7	2.94118	0.0714934	3
Car9	4.20827	-5.30303	3
Card10	-9.63835	-2.21866	3
Card11	21.1376	-23.5618	3
Card19	-1.30597	-3.40553	3
Carhsp1	-3.47222	18.4932	3
Carmil2	2.50784	0.156934	3
Carmn	22.4218	-20.5891	3
Caskin1	2.26415	-2.06217	3
Caskin2	0.798972	0.735762	3
Castor1	1.50754	-1.11133	3
Casz1	9.01015	-0.0980605	3
Catspere2	18.4211	-25.4583	3
Cbarp	-17.2316	17.7489	3
Cbfa2t3	8.83584	-5.24295	3
Cblb	15.0919	-1.36173	3
Cbll1	2.05479	1.9802	3
Cbr1	-1.97628	-0.435556	3
Cbr3	8.33333	-10.1449	3
Cbx2	3.22581	-8.8187	3
Cbx7	3.19435	-2.14808	3
Ccar1	1.93058	-1.86407	3
Ccdc103	2.53165	0.243285	3
Ccdc106	-4.34728	-1.48419	3
Ccdc107	-7.92079	1.4361	3
Ccdc12	10.732	-15.6448	3
Ccdc134	-1.1771	-4.56014	3
Ccdc171	-28.209	-1.69956	3
Ccdc177	-22.0604	6.94263	3
Ccdc186	-12.549	-3.41274	3
Ccdc25	-0.12989	1.44176	3
Ccdc34	-5.36787	-1.62162	3
Ccdc40	3.23887	13.1914	3
Ccdc43	1.53439	0.173685	3
Ccdc6	8.88567	-2.75973	3
Ccdc60	6.47076	7.69856	3
Ccdc69	1.88679	2.6738	3
Ccdc74a	10.5975	-0.33364	3
Ccdc77	22.7481	-3.3196	3
Ccdc85c	-3.51241	-0.548986	3
Ccdc88a	0.920878	-2.48747	3
Ccdc88b	8.05535	12.2229	3
Ccdc88c	-4.32632	1.88965	3
Ccdc92	1.71726	0.200658	3
Ccdc92b	-5.95979	2.20156	3
Cckbr	-2.5833	-2.74244	3
Ccn3	22.0436	-20.5	3
Ccnc	3.27869	2.1097	3
Ccnd3	-3.4965	-9.44448	3
Ccne1	1.94805	0.624085	3
Ccnl2	2.2114	-2.99916	3
Ccno	1.9337	-1.62222	3
Ccnt2	2.29508	0.134691	3
Ccny	1.54639	0.963038	3
Ccr9	7.22892	-1.49068	3
Ccser1	8.25767	1.42844	3
Ccser2	-1.34048	0.933839	3
Cct2	1.9337	-1.9337	3
Cd164l2	-4.46029	-3.60881	3
Cd200r2	-16.2262	8.64248	3
Cd247	20.5553	1.71051	3
Cd248	1.90902	3.06121	3
Cd24a	2.22222	1.62623	3
Cd302	0.705569	-2.40151	3
Cd34	-4.63576	-0.966184	3
Cd63	5.10949	-0.49712	3
Cd81	1.66667	-0.939403	3
Cd9	16.4018	-0.400719	3
Cda	3.31071	17.5833	3
Cdc25a	-1.91257	-2.39874	3
Cdc34	-2.03065	-2.33546	3
Cdc37l1	3.21684	-1.13469	3
Cdc42bpb	-13.106	-2.61271	3
Cdca2	-3.81679	1.64933	3
Cdca7	-12.1622	1.59048	3
Cdh1	-0.529213	-0.111907	3
Cdh11	9.42936	1.53495	3
Cdh2	1.93906	-0.87009	3
Cdh22	-9.1011	-0.4439	3
Cdh23	5.04505	-8.70643	3
Cdh24	-10.305	3.72612	3
Cdh4	-10.6017	3.88358	3
Cdh6	-4.27265	-4.17757	3
Cdipt	4.51977	5.96505	3
Cdiptos	4.51977	5.96505	3
Cdk10	17.4225	2.20954	3
Cdk14	2.23544	-1.84743	3
Cdk17	26.8154	-3.15193	3
Cdk18	1.27226	-2.22101	3
Cdk2ap1	1.61163	-2.09043	3
Cdk4	-3.90244	0.730002	3
Cdk5	-39.5349	-1.62942	3
Cdk5r1	-2.73556	-1.16196	3
Cdk5r2	1.7518	2.35252	3
Cdk5rap2	3.00429	-1.00523	3
Cdk6	1.30208	1.66594	3
Cdk8	2.06203	8.63447	3
Cdkn1b	2.65957	1.71233	3
Cdkn1c	12.5287	8.55123	3
Cdkn2b	2.68817	-1.98355	3
Cdkn2d	-3.00429	1.21978	3
Cdnf	-1.21934	-0.544583	3
Cdr2	-4.65116	3.60825	3
Cdt1	-44.4444	0.552346	3
Cdx1	3.91414	8.13493	3
Cdx2	-3.0837	4.27604	3
Cdyl	2.76498	0.0352172	3
Cdyl2	-12.0971	1.40582	3
Cebpb	0.592179	-0.57079	3
Cebpz	4.11392	-3.54574	3
Celf4	-6.97081	12.402	3
Celf5	4.09556	9.96207	3
Celsr1	1.1448	3.98728	3
Cemip	-8.87166	6.74777	3
Cemip2	1.41176	-6.78968	3
Cenatac	3.46054	-2.1515	3
Cenpb	1.9802	0.130435	3
Cenpf	1.21783	-1.48883	3
Cep131	11.1748	2.10084	3
Cep164	2.33446	-18.4047	3
Cep170b	1.9656	1.92308	3
Cep192	20.7162	-12.5331	3
Cep295	-7.13608	-1.02463	3
Cep78	-4.3997	0.000501573	3
Cept1	-6.15385	2.69058	3
Cerkl	-1.13754	-3.16248	3
Cert1	1.88172	5.0107	3
Cetn3	3.82461	-2.60116	3
Cfap126	35.7576	-1.9685	3
Cfap20dc	1.79104	1.10472	3
Cfap210	-0.368594	-0.770997	3
Cfap43	-7.86398	-2.98954	3
Cfap45	6.90381	-16.1155	3
Cfap54	-11.79	8.95809	3
Cfap68	-2.51349	-2.43191	3
Cfap99	2.02936	-1.22588	3
Cfdp1	-27.5269	6.22245	3
Cggbp1	3.26304	0.241878	3
Chaf1a	-3.27869	-2.50696	3
Chchd10	-7.62712	-3.68852	3
Chchd2	-3.61518	0.406972	3
Chchd5	2.79776	-3.00171	3
Chchd6	-1.45977	1.55844	3
Chd6	4	0.234951	3
Chd9	-0.275269	1.73683	3
Cherp	-2.05457	0.86929	3
Chordc1	-3.9238	-1.66065	3
Chpf	12.7176	4.62361	3
Chpt1	31.0897	26.0459	3
Chrd	-8.98259	-1.55522	3
Chrna3	9.95764	-2.47463	3
Chrnd	-10.6745	28.6879	3
Chst2	-1.27226	0.067204	3
Chst3	-34.6154	3.99357	3
Chst7	-12.7243	5.53394	3
Chsy1	1.34883	0.178196	3
Chsy3	-9.578	-1.59151	3
Ciapin1	2.12766	0.781087	3
Ciart	4.47851	3.43137	3
Cidec	-8.19672	-15.4737	3
Cilp	11.6314	-1.1048	3
Cilp2	3.70669	-5.42817	3
Cirbp	-17.5405	6.1552	3
Cisd1	-1.93798	-2.22951	3
Cit	-10.979	3.69628	3
Cited1	-14.0989	4.04034	3
Cited2	3.43649	1.6677	3
Cited4	-1.6835	1.31579	3
Ciz1	-1.60339	-6.73913	3
CK137956	-9.79021	7.9938	3
Ckap5	1.875	0.393198	3
Ckm	-36.0427	16.5702	3
Cks2	-3.52941	-0.366896	3
Clasp2	3.06876	19.7243	3
Clasrp	-7.42443	16.2865	3
Clba1	3.61757	-2.11499	3
Clcf1	1.84311	-4.95359	3
Cldn14	2.19019	9.51577	3
Cldn23	5.92593	-3.81403	3
Cldn34c1	-10.8171	4.17243	3
Cldn7	5.7027	-3.22538	3
Clint1	-1.41243	0.534448	3
Clip4	-5.45455	-2.0202	3
Clk3	-20.7328	0.19404	3
Clmn	2.17238	1.527	3
Cln3	8.73402	-10.9771	3
Clns1a	10.533	0.489307	3
Clock	2.11547	-0.0837605	3
Clptm1	1.02551	-2.50577	3
Clrn2	1.96078	-0.263596	3
Clstn1	7.89202	-2.51053	3
Clstn2	1.48698	-24.7155	3
Cmip	12.494	1.67661	3
Cmss1	13.349	-0.30335	3
Cmtm8	-7.87248	1.94175	3
Cmtr1	10.6554	-2.77565	3
Cngb1	21.9292	-7.75796	3
Cnksr2	-7.34106	-0.215169	3
Cnn2	-4.00995	-0.768606	3
Cnn3	-0.876112	-0.691062	3
Cnnm1	0.637344	-1.88339	3
Cnnm2	1.65273	-4.04963	3
Cnot2	1.71989	0.768309	3
Cnot6	2.12766	-2.12766	3
Cnot6l	-1.63934	-2.3753	3
Cnot7	2.18254	1.95796	3
Cnpy1	4.24025	-0.0972868	3
Cntfr	8.64841	1.97684	3
Cntn4	-27.2036	3.97871	3
Cntn5	22.3881	3.44203	3
Cntnap1	18.6652	14.7656	3
Coa8	-2.7451	-0.991749	3
Cobll1	1.59528	-1.15723	3
Coch	2.48664	-2.57083	3
Cog7	-2.29358	-6.28885	3
Cog8	2.08167	1.00076	3
Col11a2	16.6402	0.155493	3
Col12a1	7.05267	1.69192	3
Col18a1	8.45245	2.01009	3
Col19a1	-1.2382	1.15822	3
Col23a1	9.30233	-5.12304	3
Col25a1	2.92991	5.30698	3
Col26a1	1.11894	-29.5296	3
Col27a1	-2.00769	-15.0052	3
Col4a2	5.78088	-11.5588	3
Col5a1	21.817	-7.7978	3
Col6a2	-6.94494	1.48259	3
Col6a6	9.63855	-29.3281	3
Col7a1	-20.0251	-0.47619	3
Col9a3	-5.6993	11.1111	3
Colgalt2	3.31325	-0.0735282	3
Colq	36.9001	-17.2298	3
Commd5	-4.6875	6.55415	3
Cop1	2.73973	-3.09625	3
Cops5	1.5625	1.01151	3
Cops7b	-1.55696	3.90625	3
Coq10b	2.14985	1.38325	3
Coq9	2.12766	0.752128	3
Coro2a	10.8128	-1.13343	3
Coro2b	-0.985803	1.65289	3
Coro7	2.68664	6.15906	3
Cox11	0.0594595	0.932401	3
Cox15	-1.67464	-3.12407	3
Cox5a	-2.52708	-0.141298	3
Cox5b	1.42652	1.17994	3
Cpa6	14.1278	-11.1039	3
Cpeb3	2.77778	-2.30041	3
Cplx1	-3.19635	-0.349698	3
Cpn1	-13.75	-7.31433	3
Cpne2	1.23457	-1.22227	3
Cpne4	-14	0.953968	3
Cpne5	-9.19466	3.39476	3
Cpped1	9.07609	1.65975	3
Cpsf6	-0.808289	-11.4068	3
Crb3	-2.31301	-2.67704	3
Crbn	-3.80455	-2.589	3
Creb1	-1.52084	0.73415	3
Creb5	10.4274	8.48041	3
Crebzf	-1.43867	-1.42386	3
Creg2	-2.53807	-0.550191	3
Creld1	1.50017	-3.18121	3
Creld2	2.81124	-3.66295	3
Crim1	-8.07889	3.64635	3
Crkl	2.40579	-1.95961	3
Crlf1	0.949991	-4.05947	3
Crmp1	-4.14508	-4.07457	3
Crnde	2.16013	-0.0147777	3
Crppa	-5.5683	-0.672259	3
Crtac1	2.05279	-3.05214	3
Crtc1	3.38164	-15.125	3
Crtc2	2.25564	-2.25001	3
Crtc3	1.08575	-2.42219	3
Cryba2	2.44648	-6.21006	3
Cryzl1	-8.62295	1.50991	3
Cs	43.8889	0.254304	3
Csad	-3.93258	19.2349	3
Csf2ra	-1.31089	2.81457	3
Csmd1	-10.3167	-5.38043	3
Csmd2	8.99004	-11.1757	3
Csnk1a1	1.71114	-2.20994	3
Csnk1e	18.2125	2.16841	3
Csnk1g2	10.8696	-8.87097	3
Csnk2a2	-2.18978	0.491712	3
Cspp1	1.5625	1.01151	3
Csrnp1	15.1515	-1.89961	3
Ctbp2	2.06897	0.798862	3
Ctcf	2.18182	-0.60357	3
Ctdsp1	2.64151	1.75028	3
Ctdsp2	8.68885	-7.25959	3
Ctdspl	3.44195	-4.00912	3
Ctdspl2	-2.53165	0.773036	3
Ctif	-23.8095	6.15146	3
Ctnna1	2.30263	-2.00671	3
Ctnna3	-12.6085	-0.279171	3
Ctnnb1	2.267	0.319951	3
Ctr9	4.83871	0.630418	3
Ctsd	0.34583	2.16718	3
Ctsh	9.09091	-9.09091	3
Ctsz	1.79034	-4.2542	3
Cttn	-17.9392	1.42857	3
Ctu2	1.5015	0.0445381	3
Cuedc1	-4.84581	16.7189	3
Cul1	3.29868	1.36465	3
Cul7	-32.2917	0.328805	3
Cutc	-1.67464	-3.11908	3
Cux1	13.3968	-0.937779	3
Cux2	-1.64282	-6.69259	3
Cwc15	2.05479	-1.91627	3
Cx3cr1	-1.55907	1.12791	3
Cxcl12	-0.308461	1.52256	3
Cxcr5	-23.5803	-13.1764	3
Cyb561	-1.85185	-1.12739	3
Cyb5d1	-30.3834	8.89007	3
Cyb5d2	4.37956	-1.09688	3
Cyb5r1	-1.43401	3.2482	3
Cybc1	4.34783	0.715227	3
Cyp1b1	-5.95757	-0.648167	3
Cyp26a1	-3.62013	-1.00183	3
Cyp26b1	1.48779	4.13317	3
Cyp4v3	10.2244	-9.9281	3
Cyrib	-0.916268	-3.96476	3
Cystm1	2.69461	-2.01533	3
D030025P21Rik	1.71571	-0.34843	3
D030056L22Rik	-2.17391	2.30105	3
D130020L05Rik	4.37522	1.21809	3
D430036J16Rik	-3.24675	2.5641	3
D630045J12Rik	12.8571	-4.41695	3
D830050J10Rik	3.82353	1.96246	3
D930020B18Rik	-2.69929	-0.513828	3
D930048N14Rik	2.89855	-0.458042	3
Daam1	-32.568	1.38037	3
Dab2ip	-15.005	1.95971	3
Dact2	-6.28571	-0.593842	3
Dact3	-17.4831	0.818527	3
Daglb	-2.40964	6.95035	3
Dancr	2.43227	-2.5921	3
Dap3	2.12766	-0.401363	3
Dapk1	-10.7692	2.81952	3
Dapk2	12.0815	-4.89772	3
Dazap2	2.12766	-1.80193	3
Dbn1	1.79947	0.365087	3
Dbnl	-7.37722	8.16883	3
Dbp	4.53079	11.4754	3
Dbx1	6.83529	2.80295	3
Dcaf8	2.78884	3.69355	3
Dcdc2a	-10.3466	4.83554	3
Dchs1	-13.5194	2.07753	3
Dcp1a	2.30548	-2.07018	3
Dctn1	20.3454	-3.89644	3
Dctpp1	-1.91271	2.10168	3
Dcun1d2	6.7806	-13.0901	3
Ddias	2.02207	-2.15593	3
Ddn	2.87764	-3.97888	3
Ddr1	-1.94099	-8.31426	3
Ddx23	-1.63798	2.67219	3
Ddx27	5.38462	-0.193427	3
Ddx43	2.16192	-1.44266	3
Ddx46	-2.68456	-8.22233	3
Ddx51	-2.91971	4.2735	3
Def6	-16.9823	-0.391174	3
Def8	-13.5593	-1.20468	3
Dennd2a	-32.9787	1.42813	3
Dennd4c	2.47328	-2.07101	3
Depdc1b	2.63852	-1.54584	3
Det1	1.50965	0.212792	3
Dgat2	-18.3313	-4.9505	3
Dgcr8	2.2251	-0.868209	3
Dgka	-7.07806	1.48415	3
Dgke	-3.07692	0.992275	3
Dgkeos	-3.07692	0.776131	3
Dgkg	9.77606	-1.95857	3
Dgki	2.41379	-0.680594	3
Dhh	-1.66722	-1.51617	3
Dhtkd1	-5.41487	-3.18367	3
Dhx30	3.8835	-1.24446	3
Dhx37	0.828029	0.819334	3
Dhx9	0.507275	-1.73542	3
Diaph1	27.5178	27.5821	3
Dicer1	-0.35374	-1.73329	3
Dido1	-1.70704	5.008	3
Dipk1b	3.25514	0.528128	3
Disp3	-17.358	-8.43013	3
Dkkl1	3.47744	-4.28992	3
Dlc1	-16.7189	5.90017	3
Dleu2	1.61472	-0.0137185	3
Dlg2	-7.41513	-3.26112	3
Dlgap1	-8.98838	1.15617	3
Dlgap2	14.1931	-2.83983	3
Dlgap4	1.92331	-3.68947	3
Dlk1	4.79233	-26.581	3
Dll1	-4.441	0.518774	3
Dll3	-6.35165	-2.2951	3
Dlx4	5.19362	3.87597	3
Dlx4os	5.19362	3.87597	3
Dlx6	-5.01399	-3.65585	3
Dlx6os1	-5.01399	-3.65585	3
Dmbx1	-2.96195	-1.55254	3
Dmpk	27.1035	12.294	3
Dmrta2	6.52575	-1.7879	3
Dmtn	-8.24275	-0.131828	3
Dnaaf6	-12.9582	10.7509	3
Dnaaf9	4.05129	0.816927	3
Dnah11	-12.6126	1.35501	3
Dnah17	-11.8421	5.81527	3
Dnah2	-14.2857	2.01537	3
Dnah7c	5.34759	2.42718	3
Dnah8	-9.27835	1.15502	3
Dnaja2	0.429753	0.606562	3
Dnaja3	2.68664	1.31374	3
Dnajb5	2.5599	2.54777	3
Dnajc1	-1.34666	-2.71661	3
Dnajc2	-2.47525	1.0919	3
Dnajc21	2.29848	-11.362	3
Dnajc30	-3.22581	-1.84959	3
Dnajc5g	-10.7117	-13.3772	3
Dnajc7	0.621609	-1.64857	3
Dnajc9	-4.32692	0.7663	3
Dnhd1	3.07537	16.8545	3
Dnm1	-1.94805	0.477512	3
Dnm3	20.4825	19.557	3
Dnmbp	-12.6845	0.0898069	3
Dnmt1	-19.0615	13.0837	3
Dnmt3a	8.21918	-0.903666	3
Dnmt3b	1.41307	0.347874	3
Dnph1	1.83196	-5.95583	3
Dnttip1	30.303	-15.2357	3
Doc2b	0.237247	3.303	3
Dock11	-10.6836	7.27774	3
Dock2	-11.9847	-10.174	3
Dock3	1.85874	3.44741	3
Dock4	-1.89394	-0.768135	3
Dock8	6.59562	2.38854	3
Dock9	11.4133	6.0369	3
Dok1	10.6102	8.20181	3
Dok3	44.1646	-14.9247	3
Dok5	-37.5638	-3.15297	3
Donson	17.33	-0.607147	3
Dot1l	3.63028	-1.62823	3
Dpf1	0.414127	-3.41277	3
Dpf3	2.59366	-5.88147	3
Dph1	5.48589	-0.56095	3
Dph3	2.69542	1.79548	3
Dpm1	3.33333	5.73278	3
Dpp3	-11.5113	-6.80291	3
Dpp6	9.33333	-0.130336	3
Dpy19l1	-2.72109	-0.765621	3
Dpyd	22.1055	1.83319	3
Dpysl3	-2.39917	4.77389	3
Dqx1	0.132124	1.57385	3
Dram2	-6.15385	2.69058	3
Drc3	-0.559598	1.27419	3
Drd4	2.73565	-2.26559	3
Dscaml1	-4.47554	3.32929	3
Dse	-1.69125	-1.43874	3
Dsg2	3.30176	-3.37244	3
Dsp	-5.29178	-1.47732	3
Dst	-6.59839	-2.08375	3
Dtd2	-1.5528	2.75862	3
Dtnb	2.7897	-0.858641	3
Dtx1	18.1183	4.00273	3
Dtymk	-2.96464	3.8465	3
Dusp1	4.25532	-2.29595	3
Dusp14	-3.64372	0.775194	3
Dusp16	1.62863	-1.79641	3
Dusp4	-6.01504	-2.02034	3
Dusp5	-3.71215	-28.8387	3
Dusp6	1.46874	-1.89481	3
Dusp7	-4.42765	0.971251	3
Dusp8	33.5631	2.02212	3
Dvl1	-2.05905	2.19436	3
Dxo	-4.49438	-3.31208	3
Dym	3.66294	-5.3392	3
Dync1li1	2.23048	2.39275	3
Dync1li2	14.6486	5.89605	3
Dynlt1a	1.43266	-1.14613	3
Dyrk1a	2.05851	-0.630939	3
Dzank1	2.26415	-2.31481	3
Dzip1l	-6.86275	3.81759	3
E030013I19Rik	-2.7837	-1.84091	3
E130018O15Rik	2.42767	1.60629	3
E130102H24Rik	0.334751	-1.37931	3
E130114P18Rik	-5.25936	-1.25278	3
E130201H02Rik	-2.07349	-0.19429	3
E130304I02Rik	-0.83229	1.61933	3
E130311K13Rik	2.28571	-0.373303	3
E230029C05Rik	-6.6585	0.399891	3
E2f2	2.18182	-3.84558	3
E2f4	11.9116	7.41422	3
E2f7	12.9032	-1.04501	3
E2f8	3.6036	-1.7067	3
E4f1	4.63493	0.544011	3
Ebag9	-1.26286	0.833598	3
Ebf1	-7.28653	-12.1147	3
Ebf2	-1.15124	-7.3022	3
Ebf3	4.17054	1.89142	3
Ebf4	-2.10172	-7.74934	3
Ece1	-15.5689	-4.6336	3
Ecpas	2.05899	-0.80527	3
Eda	-6.93642	6.48297	3
Edaradd	2.60424	-10.8845	3
Edf1	3.67816	1.14286	3
Eef1b2	2.54777	0.763473	3
Eef1d	4.86175	-4.31149	3
Eef1ece2	2.12547	1.42313	3
Eef2	-1.70554	-5.04122	3
Eef2k	-8.08168	8.00174	3
Efcab11	-3.125	4.24281	3
Efcab3	2.81531	-7.10369	3
Efcab5	-13.6406	10.5506	3
Efna5	1.20773	0.0346826	3
Efnb2	2.02899	-3.72551	3
Efr3a	3.72671	-2.01418	3
Efr3b	3.85011	-7.36835	3
Eftud2	2.53165	-5.96227	3
Egf	4.51069	4.55892	3
Egfl7	3.25514	6.75641	3
Egfr	-1.79211	2.27202	3
Egln1	-1.69972	-0.666166	3
Egr2	4.77667	1.72168	3
Egr4	1.76322	-1.15442	3
Ehbp1l1	-5.78947	8.99888	3
Ehd3	4.2073	-1.26226	3
Ehmt1	-2.95567	-0.160859	3
Ehmt2	1.94444	8.23007	3
Eid2b	3.07692	-0.206266	3
Eif1a	-2.49068	3.3857	3
Eif1b	2.10799	0.221434	3
Eif2b4	1.90198	-28.4973	3
Eif3c	-3.34316	-2.58078	3
Eif3g	-14.9872	21.2737	3
Eif3j1	-2.47525	-2.31054	3
Eif3j2	-2.47525	-2.31054	3
Eif4a3	-4.72441	2.94118	3
Eif4e3	-2.65452	-0.189475	3
Eif4enif1	-0.537054	-1.96078	3
Eif4g3	-5.02369	1.32303	3
Elavl2	-1.68941	2.60753	3
Elavl4	4.92887	1.5178	3
Elf1	3.07167	0.288826	3
Elf2	1.0513	-0.0397451	3
Elfn2	-5.45703	-4.79534	3
Elk3	13.9485	-2.06943	3
Ell3	4.27308	-4.59332	3
Elmo1	4.38552	1.41236	3
Elmo2	20.8271	13.3522	3
Eloa	1.55509	1.41351	3
Elob	2.2779	-4.54343	3
Elovl5	3.82166	-3.0796	3
Elp1	32.3077	5.95943	3
Emc7	-2.26063	1.53502	3
Emd	-8.86527	7.65037	3
Eml1	31.8362	-6.19473	3
Emp2	1.63934	10.6325	3
Emx2	5.16432	-1.65931	3
Emx2os	5.16432	-1.65931	3
En1	-4.65116	2.88395	3
En2	6.97674	-1.93966	3
Eno3	2.46914	-1.89778	3
Enoph1	1.2474	2.14613	3
Enox1	-1.57572	-0.467107	3
Enpp1	-5.47945	-8.22967	3
Eny2	2.55013	-3.71652	3
Epas1	-7.27436	2.74725	3
Epb41l1	0.923177	-0.138591	3
Epb41l2	-27.3098	0.159369	3
Epb41l3	-13.6191	5.93892	3
Epb41l4a	16.4757	2.6593	3
Epb41l4aos	-2.52708	1.84957	3
Epb41l4b	-0.138336	-1.83118	3
Epcam	-0.497758	4.40151	3
Epha2	-14.3382	-0.00579304	3
Epha4	1.81151	1.06726	3
Epha5	1.28243	-0.84536	3
Epha7	-3.13901	-0.592401	3
Ephb1	1.7094	-1.41779	3
Ephb2	8.1803	-7.59089	3
Ephb3	13.9574	-2.51432	3
Ephb4	10.2041	4.44493	3
Epn1	-2.3226	3.10078	3
Epn2	0.0640425	1.42989	3
Epo	3.0303	1.32638	3
Epop	6.45662	0.626643	3
Eps15	-2.34301	-9.22796	3
Eps8	-9.29072	-3.1746	3
Eps8l1	2.29514	-5.29257	3
Erc1	-13.8431	1.69492	3
Erc2	8.46361	-3.42307	3
Ercc2	-10.3639	1.56137	3
Erdr1x	-16.0762	-10.7059	3
Erf	-23.0812	0.367241	3
Ergic1	21.2363	-10.9479	3
Eri1	-1.34684	-5.34351	3
Erlec1	-3.08333	-1.0432	3
Errfi1	2.04778	0.0756919	3
Esco1	-4.05045	2.15203	3
Esco2	-0.268258	1.44231	3
Espn	0.290397	-1.52308	3
Espnl	5.97648	-2.24959	3
Esrrg	-6.86172	-2.03543	3
Ess2	2.25257	1.91571	3
Esyt1	-17.4958	-4.1844	3
Etf1	3.15036	-3.92857	3
Ethe1	2.83389	-3.94905	3
Etl4	5.16956	-1.08776	3
Ets1	1.40845	1.78475	3
Etv6	-22.6829	-2.73148	3
Eva1c	27.3494	-14.8056	3
Evi5	6.66667	2.67204	3
Evl	1.78394	1.06346	3
Evpl	12.1272	-5.38531	3
Evx1	0.251213	-1.71197	3
Evx1os	0.251213	-1.69713	3
Evx2	-0.247505	-0.483868	3
Exoc1	-4.09836	3.30033	3
Exoc3l	11.9116	10.6676	3
Exoc3l2	-6.40014	9.46037	3
Exoc3l4	3.68124	4.89931	3
Exoc4	6.80633	-0.926027	3
Exosc6	3.23632	-2.81558	3
Ext1	0.779539	1.89127	3
Ext2	-3.04044	-5.29694	3
Extl1	-18.0063	7.16115	3
Eya2	-4.21214	20.3996	3
Ezr	5.45503	-1.50896	3
F830208F22Rik	-3.21724	-14.0022	3
Faf1	-0.517135	0.104815	3
Faim2	14.1639	-14.4615	3
Fam114a2	1.08496	2.38266	3
Fam120a	2.08433	0.386071	3
Fam124a	8.04598	6.13764	3
Fam135a	2.20588	-1.69317	3
Fam168b	1.86891	-1.11525	3
Fam169a	-5.83635	1.10727	3
Fam169b	3.33204	5.80952	3
Fam171b	1.90429	-1.60235	3
Fam174c	-20.9529	7.2251	3
Fam184a	3.74332	-0.986553	3
Fam187a	2.53165	0.0267632	3
Fam187b	3.55872	4.75263	3
Fam199x	18.6047	3.50529	3
Fam20a	9.4326	-6.58683	3
Fam20c	2.38895	-0.756584	3
Fam210a	-5.78551	0.119965	3
Fam210b	-2.73224	-1.09928	3
Fam219b	-1.77871	2.76817	3
Fam229a	-12.9229	5.24516	3
Fam43a	5.2948	0.983948	3
Fam50b	7.25953	8.80774	3
Fam53a	-3.92157	-2.58065	3
Fam78a	-0.399615	2.34169	3
Fam83b	6.52174	5.59441	3
Fam83d	2.1327	-1.14584	3
Fam83h	-10.1773	-1.16248	3
Fanci	34.6832	12.6987	3
Farp1	5	4.3634	3
Fasn	-1.91693	-1.55947	3
Fastk	2.6764	1.20317	3
Fat1	-13.9968	3.26892	3
Fat4	2.38095	0.402084	3
Faxc	2.52246	2.2082	3
Fbf1	18.9036	1.15607	3
Fbln7	-9.67742	-2.52192	3
Fbn2	9.31377	-1.16391	3
Fbrs	-2.71493	1.47059	3
Fbxl18	-14.5214	-5.0818	3
Fbxl22	1.60676	-1.97738	3
Fbxl3	-2.39044	1.53031	3
Fbxl5	1.50467	3.71429	3
Fbxl6	-2.1884	0.652174	3
Fbxl8	3.26592	-0.0340136	3
Fbxo11	4.21053	-1.1971	3
Fbxo2	-2.94215	16.4721	3
Fbxo31	-8.62573	4.42628	3
Fbxo41	-5.56549	-0.688322	3
Fbxw4	6.32911	1.82371	3
Fchsd2	3.01887	-4.14879	3
Fcrlb	6.72269	-3.78617	3
Fdps	3.85675	-2.93721	3
Fem1a	4.32625	-0.948697	3
Fendrr	-0.923979	1.26995	3
Fer	-5.13056	-2.99279	3
Fes	33.9498	-12.0944	3
Fev	-5.21739	5.09254	3
Fezf1	1.75106	-3.9894	3
Fezf2	-10.8689	1.50239	3
Fgd1	-7.67321	0.121359	3
Fgd6	4.34783	-6.05405	3
Fgf12	4.0942	0.238807	3
Fgf18	-1.75953	16.6667	3
Fgf2	4.34138	0.829047	3
Fgf8	8.21429	3.64891	3
Fgfr1	1.94141	1.15348	3
Fgfr2	6.89587	-0.404496	3
Fgfr3	1.89394	-0.235201	3
Fh1	1.51491	0.559227	3
Fhdc1	3.25581	1.88937	3
Fhip2a	24.2944	-0.0154321	3
Fhl4	1.71821	0.282041	3
Fignl2	8.70223	0.752043	3
Filip1	-5.22388	5.72627	3
Filip1l	14.4043	-0.30335	3
Fip1l1	-0.295903	1.69216	3
Fis1	4.10959	0.781896	3
Fkbp10	-5.88235	-0.512638	3
Fkbp8	2.51935	0.170759	3
Fktn	1.64647	-3.15789	3
Fli1	5.40612	-0.352913	3
Flii	0.97627	-2.04839	3
Flot1	-1.77398	2.71078	3
Flrt2	-2.17391	2.13019	3
Flt1	-2.94927	5.79997	3
Flt3	-15.9415	1.83486	3
Flt3l	18.6083	-2.59647	3
Flt4	-17.9353	1.48619	3
Flywch1	25.7792	-0.443819	3
Fmnl3	7.65441	0.958889	3
Fn1	35.8965	-2.71514	3
Fnbp1	-2.37058	-18.2712	3
Fnbp4	2.61261	-1.8989	3
Fndc1	6.62252	-2.04669	3
Fndc10	2.54777	-3.41604	3
Fndc3b	-14.1026	2.03158	3
Fndc5	-20.2647	-15.3846	3
Fosb	-4.69799	-7.47884	3
Fosl2	-5.34759	0.484212	3
Foxa1	3.34268	1.12987	3
Foxa2	5.78735	2.23627	3
Foxa3	-14.9545	-1.88799	3
Foxc1	13.7998	8.69425	3
Foxc2	10.6928	-2.21757	3
Foxd1	2.64418	1.37891	3
Foxd2	2.79109	-2.16274	3
Foxd2os	2.79109	-2.19768	3
Foxe1	-5.21567	-1.3643	3
Foxf1	1.65563	0.782401	3
Foxg1	4.43885	-0.374176	3
Foxi3	-4.4792	-0.451602	3
Foxj3	-1.60147	-0.414796	3
Foxk2	2.0202	0.0209467	3
Foxl1	3.9571	4.00753	3
Foxl2	-1.49227	0.74244	3
Foxl2os	-1.99859	1.19641	3
Foxn3	3.62117	16.5415	3
Foxn4	4.65116	-1.01756	3
Foxo3	-6.21976	-1.60727	3
Foxo6	3.61166	-5.88012	3
Foxp1	6.04348	-5.65666	3
Foxp4	4.31891	-3.44759	3
Foxq1	3.78014	0.900047	3
Foxred2	2.25527	-5.06111	3
Frat1	-0.107742	-0.231884	3
Frat2	2.3068	1.03163	3
Frem2	4.59184	7.38095	3
Frg1	11.1111	-2.05245	3
Frg2f1	-1.60765	0.236217	3
Frmd4b	-6.25239	18.3387	3
Frmd5	19.4671	0.537607	3
Frmpd1	-6.57895	-1.88725	3
Frmpd3	29.4133	3.37695	3
Fry	3	5.53159	3
Fryl	10.6171	0.802266	3
Fscn1	2	2.11755	3
Fshr	-5.17241	7.92079	3
Fsip1	-3.53535	6.95187	3
Fstl4	-2.22017	-3.60011	3
Fuca1	-4.32058	-15.5271	3
Furin	33.9498	2.11969	3
Fut10	-9.58904	1.37305	3
Fut8	3.18598	-1.62602	3
Fyn	-3.125	-19.1195	3
Fyttd1	2.95699	-0.0473528	3
Fzd1	-4.91317	-1.69885	3
Fzd2	7.21289	-1.43955	3
Fzd4	2.15385	1.60772	3
Fzd5	2.92072	-0.151281	3
Fzd6	3.79554	-1.16417	3
Fzd9	4.40768	8.85851	3
Fzr1	1.70112	-1.70983	3
G3bp1	4.13793	-2.28066	3
G530011O06Rik	-20.2791	2.54132	3
G730013B05Rik	-12.9973	-0.917392	3
Gab1	-2.54237	1.34649	3
Gabbr2	1.31868	-2.22437	3
Gabpb1	-0.0830694	0.248409	3
Gabra5	4.67101	-0.359636	3
Gabrb3	4.67101	1.10234	3
Gad2	-1.9044	0.588578	3
Gadd45b	-3.77662	1.0908	3
Galnt1	3.48837	-4.75212	3
Galnt10	19.2752	8.90857	3
Galnt13	3.40877	-0.730047	3
Galnt16	17.4145	0.233345	3
Galnt2	-1.57386	0.0882792	3
Galnt6	2.32631	-6.79821	3
Galnt7	-1.13696	-0.662362	3
Galnt9	-2.05761	-2.35035	3
Gan	27.9434	-0.00894246	3
Garem1	-2.20454	0.849004	3
Garem2	-8.32854	4.80327	3
Garre1	1.19885	2.42909	3
Gas1	0.400115	-0.0625646	3
Gas2l1	-5.92993	-0.712496	3
Gas2l3	12.8571	-6.08568	3
Gas5	4.72441	-4.0401	3
Gas6	1.44836	3.19084	3
Gas7	26.2176	1.81538	3
Gata2	4.95217	7.28228	3
Gata3	-4.54545	-2.1279	3
Gata3os	-4.54545	-2.81044	3
Gata4	5.54392	-1.81344	3
Gata6	-3.52827	-2.37837	3
Gata6os	0.877464	-5.3441	3
Gbx2	7.82472	-2.32384	3
Gcat	5.08528	4.12947	3
Gch1	1.79641	1.73605	3
Gclm	-8.46669	-1.45197	3
Gcn1	-0.868056	-2.0044	3
Gde1	6.10195	-2.80006	3
Gdf10	7.63912	0.864553	3
Gdf15	1.85615	0.795756	3
Gdf7	-5.39939	-3.43901	3
Gdnf	-2.08516	-0.298332	3
Gdpd5	-5.21739	0.474727	3
Gemin4	-1.41585	0.59693	3
Gemin5	-4.15771	0.174342	3
Gemin7	-3.59723	-1.55757	3
Get4	-2.26415	0.279815	3
Gfi1	-3.62629	2.98282	3
Gfm1	-20.4969	-0.552798	3
Gfra2	3.44474	5.52966	3
Gfra4	1.71233	1.60187	3
Gga3	-2.84278	1.31804	3
Ggps1	-3.22581	-0.645936	3
Ghsr	2.58303	0.564621	3
Gid8	-1.55416	-0.232845	3
Gins2	3.91645	-2.72313	3
Git2	-2.90698	1.61147	3
Gja4	2.57732	6.87394	3
Gja5	6.13539	-15.3806	3
Gja8	6.13539	-15.3806	3
Gjb1	-13.9396	16.712	3
Gjb2	1.89873	4.64244	3
Gjb3	13.8499	-4.62963	3
Gjb6	-3.59305	3.32708	3
Gjc1	1.94553	0.133338	3
Gk5	-7.26496	4.10196	3
Gkap1	-2.71186	-0.216139	3
Gla	-13.2609	2.47566	3
Glg1	2.34601	-5.591	3
Gli1	-3.60222	6.09378	3
Gli3	-5.58703	2.12054	3
Glis1	10.1502	-6.8757	3
Glis2	-22.9812	1.5873	3
Glod4	-0.994535	-0.315112	3
Glp1r	-0.598055	4.98599	3
Glrx2	4.74453	0.0202023	3
Glyr1	-2.12014	-2.16238	3
Gm10069	20.9524	-2.36507	3
Gm10244	-2.97398	0.685026	3
Gm1043	-19.5536	-27.9439	3
Gm10433	1.65289	2.38039	3
Gm10516	-1.45058	0.579175	3
Gm10532	-23.8095	9.03713	3
Gm10638	3.54751	-0.743228	3
Gm10658	2.73438	-2.11864	3
Gm10785	9.34394	0.900901	3
Gm10863	8.03308	4.54702	3
Gm11190	2.08358	-3.10159	3
Gm11696	2.43902	1.8018	3
Gm11762	2.10526	1.73847	3
Gm12339	0.237247	3.23991	3
Gm12500	2.23499	1.42409	3
Gm12830	9.1339	-5.12841	3
Gm12992	2.64668	-0.0315354	3
Gm13205	21.9244	1.3245	3
Gm13375	-8.95833	-0.0392786	3
Gm13807	-7.63521	3.23956	3
Gm14169	1.92331	0.0565593	3
Gm14204	6.764	-1.79739	3
Gm14379	-3.92871	2.0233	3
Gm14858	-14.0989	3.71417	3
Gm15723	-4.99826	1.00251	3
Gm15760	-15.0973	-1.33309	3
Gm15867	5.46588	-0.840909	3
Gm15908	2.54545	-4.18131	3
Gm1647	-2.51256	-1.31325	3
Gm16551	-1.79805	1.88312	3
Gm16582	1.7518	2.62178	3
Gm16596	1.78394	0.227992	3
Gm16998	2.61097	4.51506	3
Gm17733	2.2082	-3.11118	3
Gm17753	11.189	2.96602	3
Gm20036	1.21704	-3.57143	3
Gm20052	6.98984	1.23884	3
Gm2011	-0.655035	1.47416	3
Gm20337	-4.56627	1.74405	3
Gm20517	-5.14481	-7.93121	3
Gm20544	2.02192	0.675919	3
Gm20604	-2.14965	-1.10253	3
Gm2061	-3.32024	-3.02263	3
Gm20716	3.33333	6.70638	3
Gm20753	-2.76243	1.38712	3
Gm20754	13.4146	-9.13462	3
Gm26688	-5.64516	-0.400786	3
Gm26705	-5.17241	2.16568	3
Gm2788	3.6036	-1.39054	3
Gm28042	-1.40264	10.4167	3
Gm28729	-7.44594	-1.19619	3
Gm29443	1.71236	-3.50877	3
Gm29536	-1.31783	3.31837	3
Gm29571	-13.8244	13.4199	3
Gm29683	-5.153	-4.67943	3
Gm30731	2.36686	4.31278	3
Gm32885	-18.0268	-12.943	3
Gm34284	1.43853	2.24644	3
Gm38560	1.57729	0.74005	3
Gm38666	-12.187	-8.31501	3
Gm38667	-12.187	-8.31501	3
Gm4285	3.28467	-0.815643	3
Gm45928	2.23737	-4.95359	3
Gm4793	6.61517	-1.83655	3
Gm5069	0.780484	0.782364	3
Gm5089	8.56638	-2.45021	3
Gm5105	-28.5499	15.9381	3
Gm5144	-1.72414	-0.319116	3
Gm527	-3.22581	-2.13217	3
Gm53	-2.1148	3.29769	3
Gm5468	-16.0873	8.76315	3
Gm5914	2.18182	-0.736108	3
Gm6277	1.04011	-0.25916	3
Gm7367	-3.9548	-0.995935	3
Gm7467	2.11547	-0.165685	3
Gm9748	4.14786	-1.17765	3
Gm9767	-3.18021	5.50459	3
Gm9828	-5.82986	6.25	3
Gm9899	-1.3863	1.36054	3
Gmds	-11.6993	0.513361	3
Gna11	0.57973	0.906049	3
Gna13	2.43902	5.80003	3
Gna15	-7.33432	-1.32512	3
Gnai1	-12.7843	0.978535	3
Gnal	-9.55385	-6.3193	3
Gnaq	-0.784855	0.356349	3
Gnas	11.1953	-1.82477	3
Gnasas1	11.1953	2.51009	3
Gnb2	3.0303	0.00624105	3
Gne	-2.5641	1.52875	3
Gng7	-17.4238	-21.4873	3
Gng8	-9.98789	3.46866	3
Gnl1	6.94444	1.84281	3
Gnmt	-19.4174	0.977108	3
Gnpat	36.8237	-18.192	3
Gnptg	3.18471	-3.18471	3
Golga5	1.57233	-0.474245	3
Golph3	-2.95567	0.028484	3
Gon7	-2.14965	0.260029	3
Got1l1	-4.73373	-1.13823	3
Gp1bb	7.30608	-7.11266	3
Gpam	2.4	-5.89216	3
Gpatch1	22.4392	7.88967	3
Gpatch2l	-5.74214	-4.39972	3
Gpatch8	-3.27869	-11.8492	3
Gpbp1	-2.74306	16.4306	3
Gpc5	-2.1978	11.4247	3
Gpc6	10.4905	3.6729	3
Gpld1	-31.245	-16.4179	3
Gpr12	2.73674	2.07404	3
Gpr139	4.40152	14.3231	3
Gpr153	-22.5146	-2.38986	3
Gpr158	11.5385	4.20455	3
Gpr180	-17.0459	1.03792	3
Gpr25	17.9125	-2.25989	3
Gpr26	2.34604	0.980392	3
Gpr62	3.35547	-2.82201	3
Gpr88	0.527429	-0.369978	3
Gprin1	-1.87266	3.10512	3
Gps1	-14.3037	0.734608	3
Gpsm1	1.72911	-1.72911	3
Gpsm2	-0.535804	3.04871	3
Gpsm3	2.41935	1.03448	3
Grap2	11.463	-10.8946	3
Grb10	-4.91131	0.864916	3
Greb1	16.6667	-7.64544	3
Grhl1	1.28721	0.633909	3
Grhl2	-24.0759	-3.54622	3
Grid1	2.99145	0.802768	3
Grid2	25.6757	-3.0303	3
Grik2	-14.2085	13.1176	3
Grik3	3.35374	3.9187	3
Grik5	-10.2153	1.82521	3
Grin2b	4.16667	0.0617441	3
Grin2c	19.3613	2.71452	3
Grin2d	-8.29589	4.46328	3
Grin3a	2.55591	-2.51414	3
Grin3b	2.33918	-11.278	3
Grip1	-3.47789	6.18947	3
Gripap1	-15.4672	15.2341	3
Grk3	3.09278	-13.6685	3
Grk4	-4.50619	0.827245	3
Grwd1	-8.29589	1.88141	3
Gsc	2.20247	0.447144	3
Gsc2	0.357921	1.91571	3
Gse1	6.65082	-0.219407	3
Gsk3b	-7.10207	1.66361	3
Gstm4	2.76277	-3.52682	3
Gsto1	3.34928	-5.32157	3
Gsx1	-5.4878	2.66901	3
Gtf2f1	-8.94048	-2.59067	3
Gtpbp3	11.5385	4.38871	3
Gxylt2	-0.737594	1.62866	3
H1f0	5.06661	3.69318	3
H2-DMa	3.82166	-0.450024	3
H2-Q4	-2.84959	3.6574	3
H2ac1	7.95584	19.2632	3
H2ac25	2.69058	-2.12168	3
H2az2	-9.92932	0.210003	3
H2bc26	2.69058	-2.12168	3
Hacl1	-1.68539	-19.6588	3
Haglr	2.97557	-3.8531	3
Hc	-20.8974	9.3985	3
Hcfc1r1	4.78469	-0.984243	3
Hcn1	9.93163	5.10949	3
Hcn2	13.2113	-5.0544	3
Hcn3	15.4985	1.5913	3
Hdac4	2.13506	-1.02768	3
Hdac9	-13.3824	9.99928	3
Hdgfl2	4.95198	-0.261797	3
Hdlbp	-1.04437	-0.356909	3
Hdnr	0.869099	-0.21944	3
Hectd2	-2.96718	-2.81687	3
Hectd4	-4.16609	8.82387	3
Helz	32.8947	2.41668	3
Hemk1	-4.86111	-6.44932	3
Herpud1	2.28137	4.65116	3
Hexa	-2.89259	-2.9661	3
Hey1	6.52174	-0.941386	3
Hey2	2.88462	3.61154	3
Heyl	-7.87407	0.698873	3
Hfm1	-21.5168	17.2698	3
Hhex	1.93798	-0.989636	3
Hhla1	10.534	-11.8199	3
Hic1	15.6643	-0.358032	3
Higd1a	2.48125	-1.26295	3
Hint2	5.42003	-4.52948	3
Hip1	-15.3811	-8.97436	3
Hipk2	-12.6754	-0.853294	3
Hivep1	2.70667	16.9231	3
Hivep2	-3.16742	-0.0569555	3
Hkdc1	12.3033	9.42081	3
Hlcs	3.00546	-0.899647	3
Hlx	-6.99031	-1.26006	3
Hmcn2	-16.1229	-0.197245	3
Hmg20b	-1.85874	-0.911854	3
Hmga2	-1.12697	3.2119	3
Hmgn1	-1.83486	2.38095	3
Hmgxb3	1.79949	1.12867	3
Hmx1	2.58206	0.648337	3
Hmx2	-2.34114	0.528839	3
Hnrnpa3	-2.28137	-0.68249	3
Hnrnpdl	1.2474	1.96762	3
Hnrnpf	2.29564	-1.00261	3
Hnrnph2	-13.2609	2.79591	3
Hnrnpl	0.746199	1.31148	3
Hnrnpll	2.67857	1.0352	3
Hnrnpul1	1.47059	1.13636	3
Homer1	0.809628	1.74817	3
Hopx	2.37288	-2.53222	3
Hoxa2	2.2613	3.68685	3
Hoxa3	0.310493	2.01037	3
Hoxa4	7.9646	-2.33362	3
Hoxa5	4.33526	2.70715	3
Hoxa6	4.33526	6.37159	3
Hoxa9	8.03935	-1.92006	3
Hoxaas2	2.22831	13.0921	3
Hoxaas3	2.68929	2.28524	3
Hoxb3	-6.71317	-1.88904	3
Hoxb4	-6.71317	1.67805	3
Hoxb5os	4.87626	4.54545	3
Hoxb7	7.1247	1.97731	3
Hoxb9	-3.31754	1.284	3
Hoxc10	2.62195	3.12844	3
Hoxc13	-3.50034	3.13956	3
Hoxc4	-5.88235	-4.28161	3
Hoxc5	1.43892	-2.87273	3
Hoxd1	3.51271	-5.04967	3
Hoxd10	2.78884	-0.657663	3
Hoxd11	2.12804	-1.85404	3
Hoxd3	-13.6528	2.76254	3
Hoxd4	10.3125	2.55591	3
Hoxd8	0.311688	1.6067	3
Hpd	-6.31579	-12.6852	3
Hras	1.59966	0.00898941	3
Hrc	2.68987	-8.77917	3
Hrh1	-18.3413	-5.665	3
Hrk	-2.56331	2.02814	3
Hs2st1	0.258655	-3.46362	3
Hs3st2	-1.34403	1.02302	3
Hs3st3b1	1.42574	1.35366	3
Hs3st4	19.697	-7.73633	3
Hs6st1	-2.90323	-1.15591	3
Hs6st3	-10.3896	-4.06622	3
Hsd17b4	-2.41546	0.69249	3
Hsd17b8	3.54541	1.63838	3
Hsf2	2.0339	-0.968131	3
Hsp90aa1	1.73913	-1.00901	3
Hsp90ab1	7.75732	1.23222	3
Hspa14	-1.21934	-0.790116	3
Hspa2	2.05451	-4.40063	3
Hspa4	2.29008	0.0891853	3
Hspa9	-2.85714	-3.77813	3
Hspb1	6.69456	-6.69456	3
Hspbp1	2.15054	-4.47576	3
Hspg2	20.5178	-5.35551	3
Htr1b	-3.24675	2.5641	3
Htr1f	-56.6981	1	3
Htra1	2.36486	19.0445	3
Htra2	-0.39599	-3.94992	3
Hvcn1	-2.46788	0.274355	3
Hyal1	-10	-0.822107	3
Hyal3	-10	-1.29208	3
Iah1	-20.5581	9.70862	3
Iars2	2.6087	-2.89256	3
Icam4	5.24554	-12.6278	3
Icam5	15.9025	2.6064	3
Icmt	1.58228	1.37754	3
Icosl	-25.045	2.2302	3
Id2	-3.28283	-0.801968	3
Id3	2.2022	3.48194	3
Idh3a	-3.60613	10.3484	3
Idh3g	-10.6782	7.08743	3
Ier3	-1.77398	1.9299	3
Ier5	1.78971	-0.845186	3
Ier5l	-1.83908	0.893839	3
Ift172	-13.0002	-1.43702	3
Ift27	9.19939	1.47289	3
Igf1r	-3.20513	3.50559	3
Igf2	-5.58018	-1.11366	3
Igf2bp1	6.32175	-0.555943	3
Igf2bp2	-0.686499	-1.39482	3
Igf2bp3	11.2408	4.65657	3
Igf2os	-5.58018	-1.32607	3
Igf2r	13.9048	-9.66534	3
Igfbp3	-2.09059	1.5597	3
Igfbp7	-13.1857	4.46931	3
Igflr1	2.21396	-0.634131	3
Iglon5	-6.01205	-15.1688	3
Igsf21	-4.32552	4.76291	3
Ihh	-8.53463	0.849649	3
Ikbip	1.65563	-1.65563	3
Ikzf1	2.29799	-0.431948	3
Ikzf4	-1.7006	-0.854167	3
Il10ra	-23.75	2.8777	3
Il11ra1	8.64841	-3.82062	3
Il13ra1	-14.881	4.77104	3
Il17rc	1.50017	-7.2889	3
Il1rapl1	-16.8831	12	3
Il1rapl2	18.6047	-8.23588	3
Il3ra	4.3466	2.23475	3
Ildr1	9.44697	4.41339	3
Ildr2	4.82898	-5.82402	3
Immp2l	-29.0424	-17.2869	3
Impdh1	2.75229	-0.183449	3
Inca1	-3.15315	1.28763	3
Inf2	25.3636	-9.03786	3
Ing1	1.22084	0.00921716	3
Ing5	-2.96464	3.82865	3
Inhbb	0.234168	0.0594444	3
Inka1	-6.2069	6.49351	3
Inpp5a	-7.4707	2.80456	3
Inpp5f	-18.4375	1.48853	3
Insm1	-9.12216	-2.18579	3
Insm2	6.99377	0.747478	3
Insrr	7.80498	-3.13128	3
Insyn2b	-11.9847	-35.8422	3
Ints6	2.25564	1.47427	3
Ip6k3	-24.8646	12.0416	3
Ipmk	-1.93798	-2.22951	3
Ipo7	1.78455	-1.79369	3
Iqank1	-10.1773	-5.43535	3
Iqschfp	-9.25664	-2.79673	3
Iqsec1	2.86288	-1.38218	3
Iqsec2	20	-0.187441	3
Iqub	-10.1972	9.21324	3
Irak2	-25.5217	8.85781	3
Irak4	-13.398	5.35359	3
Irf2bp1	-4.94505	1.86605	3
Irf2bpl	-3.25233	0.923788	3
Irf5	1.46446	5.82261	3
Irf6	-3.44534	2.49274	3
Irgq	-26.2452	-1.50226	3
Irs1	-1.8018	4.40005	3
Irs2	3.1746	-6.41253	3
Irx1	-3.34698	1.0029	3
Irx4	-1.58283	-0.0416071	3
Irx5	3.05892	-0.986082	3
Iscu	3.25058	1.27837	3
Isl1	-3.22581	-0.923567	3
Isl2	3.49157	-1.36766	3
Islr	2.42915	6.40669	3
Islr2	2.42915	-12.7618	3
Ism2	-11.9565	1.27115	3
Ist1	1.73913	-2.05761	3
Itga11	6.21118	25.3535	3
Itga2b	16.3521	1.97086	3
Itga3	-17.1875	-0.0152747	3
Itga6	-8.21918	2.61438	3
Itga8	-2.7837	-1.84091	3
Itga9	-42.7404	-1.91798	3
Itgae	-0.878846	-2.63774	3
Itgb2	41.2374	-27.5792	3
Itgb4	-2.47725	5.47633	3
Itgb5	-8.98876	1.89933	3
Itih4	-6.23391	-4.50591	3
Itpk1	1.24283	-19.0499	3
Itpka	4.20142	-17.2534	3
Itpkb	0.780484	-0.494516	3
Itpr1	-0.447825	-1.46795	3
Itpr3	12.0526	-0.431074	3
Itprip	-13.4706	1.19249	3
Itpripl2	-2.48754	-0.822577	3
Itsn1	-2.04471	-0.690023	3
Jade2	-2.40964	-0.41773	3
Jag2	2.00376	-5.36227	3
Jakmip1	-19.5536	-14.4975	3
Jakmip3	10.627	-0.908788	3
Jarid2	-1.7301	6.83534	3
Jdp2	13.112	15	3
Jkamp	2.60223	4.24528	3
Josd2	-2.53165	1.03627	3
Jph1	1.41509	-0.70998	3
Jph2	-4.97289	3.3128	3
Jph3	-6.00626	3.78093	3
Jph4	-17.6908	-0.532736	3
Junb	-5.2223	1.75318	3
Jund	18.1745	-12.4824	3
Kalrn	-18.6621	-18.1108	3
Kank1	1.17925	1.82174	3
Kank4	-0.0773537	-0.19943	3
Kansl1	2.6738	-1.1112	3
Katnb1	-4	16.8831	3
Kbtbd11	7.7031	-2.3757	3
Kbtbd2	-1.42857	-1.34771	3
Kbtbd4	-27.1214	1.3686	3
Kcna7	0.238552	4.75549	3
Kcnab2	8.71801	-19.3182	3
Kcnb1	-9.53948	-3.96719	3
Kcnb2	-10.6667	0.794639	3
Kcnc3	15.2778	-0.442642	3
Kcnc4	-3.30189	4.30723	3
Kcne1	18.3801	-19.5719	3
Kcng1	-14.8485	8.14582	3
Kcng2	3.24675	1.28595	3
Kcnh2	4.64286	-1.36612	3
Kcnip1	-9.61538	-1.7091	3
Kcnk1	1.95122	-1.95122	3
Kcnk10	33.5849	1.44733	3
Kcnk12	1.77433	0.059592	3
Kcnk13	-2.94172	-7.14286	3
Kcnk15	2.13721	3.01506	3
Kcnk3	-1.3863	1.36054	3
Kcnk9	2.16191	-0.430326	3
Kcnn2	4.28903	1.55577	3
Kcnq3	3.28947	-3.28947	3
Kcnq4	-23.0909	1.72596	3
Kcnq5	-1.89189	0.683051	3
Kcns2	2.95359	-2.95359	3
Kcp	3.23719	-12.0219	3
Kctd1	-2.51799	-3.16251	3
Kctd13	-2.22537	1.35135	3
Kctd15	-1.4089	0.243471	3
Kctd9	-3.81679	1.41542	3
Kdf1	11.7111	-6.80912	3
Kdm1b	-1.18203	-1.32226	3
Kdm2b	-1.48368	0.29483	3
Kdm3b	3.3	-4.21343	3
Kdm4d	2.05479	-1.94834	3
Kdm5a	12.3363	-3.33333	3
Kdm5b	-0.450828	-0.936657	3
Kdm6b	-30.3834	-3.41274	3
Kdsr	2.02139	1.96161	3
Khdc3	15.7088	-1.33333	3
Khdrbs2	2.32474	1.44129	3
Kif13a	10.2959	-7.44537	3
Kif13b	25.1726	-0.669737	3
Kif19a	2.19541	0.787826	3
Kif1b	-0.830285	-0.569084	3
Kif1c	-3.15315	9.45602	3
Kif26a	3.65329	5.56347	3
Kif26b	-19.1684	-6.20963	3
Kif5a	19.1894	3.47147	3
Kif5b	1.13091	0.822239	3
Kif5c	-3.42466	-1.99897	3
Kif6	15.7862	9.18395	3
Kif7	4.76032	1.38408	3
Kin	23.2773	-4.70989	3
Kirrel1	24.5978	1.06226	3
Kirrel3	-2.72727	1.6651	3
Kitl	-1.06242	0.107123	3
Klc1	1.62879	-2.47705	3
Klc2	9.67804	-2.34015	3
Klc3	-36.0427	12.0005	3
Klf1	3.58771	-0.0997886	3
Klf10	2.35113	0.240604	3
Klf13	3.27869	0.0546957	3
Klf14	3.43405	2.04116	3
Klf16	-3.125	2.40983	3
Klf3	2.9517	-5.22847	3
Klf4	9.8667	0.764081	3
Klf7	-2.53676	-12.1952	3
Klf8	-9.79638	4.56511	3
Klhdc7a	-8.97436	22.6107	3
Klhl11	-2.32558	2.62172	3
Klhl15	-1.82344	8.3193	3
Klhl28	2.58824	0.987654	3
Klhl29	-12.009	-1.4362	3
Klhl35	-0.376959	-5.23067	3
Klhl42	2.12418	-5.01984	3
Klrg2	0.433851	2.84091	3
Kmo	1.51491	-1.49837	3
Kmt2a	-2.78954	2.45689	3
Kmt2c	0.350765	1.46501	3
Kmt2d	-14.2953	1.50517	3
Kndc1	-4.77816	-1.44056	3
Kpna4	-2.51256	-1.31325	3
Kpnb1	2.51572	-1.05325	3
Kri1	-3.00429	-0.326133	3
Krt10	2.14286	-9.64674	3
Krt19	2.4968	4.34783	3
Krt82	8.60215	3.15496	3
Ksr2	6.90519	-3.00752	3
Ktn1	23.2133	-5.71429	3
Kxd1	2.51935	-0.122663	3
Ky	1.96881	2.79303	3
L3hypdh	2.60223	4.24528	3
L3mbtl1	-13.4864	17.5725	3
Lactbl1	17.8249	5.52225	3
Lad1	1.98511	-0.55738	3
Lama5	-1.19479	-1.47655	3
Lamc1	-8.73843	1.73913	3
Large1	1.91571	5.30973	3
Larp1b	4.51613	-0.381431	3
Lasp1	12.8893	-0.807064	3
Lat2	-15.6109	13.1691	3
Lats2	8.50613	-0.447125	3
Lbr	3.37171	-2.11292	3
Lbx1	4.4723	-2.09861	3
Lcorl	-2.27273	-2.32343	3
Ldb1	3.17478	0.192695	3
Ldb3	-17.854	-2.4702	3
Ldlr	14.793	-16.5915	3
Ldlrad3	2.48016	-3.75143	3
Lef1	-7.39871	3.26472	3
Lemd1	-0.409731	-6.50076	3
Lemd2	1.25181	-0.754254	3
Lemd3	2.87356	-0.15607	3
Lepr	-2.80899	-1.09564	3
Letmd1	-3.8674	-0.833568	3
Lgmn	0.714267	-3.63482	3
Lgr6	43.6364	1.46375	3
Lhb	9.15301	-6.69883	3
Lhpp	-30.9329	-8.90465	3
Lhx1	15.6177	-3.99868	3
Lhx5	4.20419	1.33717	3
Lhx6	-4.03729	4.54806	3
Lhx8	19.4251	-4.78472	3
Lhx9	-4.09357	4.05099	3
Limd1	5.41497	-3.79893	3
Lin28b	-5.33333	4.57846	3
Lin37	2.21396	-0.634131	3
Lingo1	-9.61039	9.66019	3
Llgl2	3.11209	-6.96241	3
Lmf1	-8.18831	5.93419	3
Lmf2	3.86905	-1.53658	3
Lmo1	10.6417	0.00923296	3
Lmo4	-13.4454	3.56245	3
Lmod1	-24.1222	-10.2247	3
Lmx1a	10.0845	-2.23844	3
Lmx1b	8.46144	2.25963	3
Lncppara	-1.77936	5.71621	3
Lonrf2	1.25523	-0.254725	3
Lox	25.8133	-8.44903	3
Loxl3	11.6672	5.49267	3
Loxl4	6.38993	4.45658	3
Lpar1	0.484511	-8.00504	3
Lpar3	-4.20168	1.7972	3
Lpcat2	3.68664	1.68067	3
Lpcat4	1.81941	-0.447262	3
Lpgat1	4.17466	1.04167	3
Lratd1	1.91388	-2.02035	3
Lrcol1	11.7752	-9.28924	3
Lrg1	23.0662	8.11792	3
Lrig2	1.39795	2.64668	3
Lrp3	-3.28467	1.07318	3
Lrp5	5.50714	0.463361	3
Lrp8	3.14136	5.94826	3
Lrrc10	-16.6965	-2.28755	3
Lrrc10b	1.86335	10.161	3
Lrrc14	-8.99123	-8.61916	3
Lrrc20	-4.64488	-3.1185	3
Lrrc24	2.80116	-0.55258	3
Lrrc28	-1.64474	1.04407	3
Lrrc3	-2.35402	5	3
Lrrc4	-13.0319	-5.40824	3
Lrrc41	11.289	-0.258229	3
Lrrc4b	-29.7608	7.66472	3
Lrrc56	1.59966	-0.842049	3
Lrrc59	-2.12766	1.2	3
Lrrc8c	1.3587	4.50226	3
Lrrc8d	0.747343	0.0955339	3
Lrrfip1	-1.92308	-3.12318	3
Lrrn2	12.4459	16.0386	3
Lrtm2	-12.0366	-13.016	3
Lrwd1	-4.24988	-3.36783	3
Lsamp	-21.7647	-10.7677	3
Lsm1	2.2692	0.0492861	3
Lsm14a	8.97436	2.45487	3
Lsm14b	-3.21146	0.673591	3
Lsm6	1.33506	1.39535	3
Lsm7	-2.29816	-1.64609	3
Lsr	3.55872	3.04169	3
Ltbp1	-0.818227	-4.88355	3
Ltbp2	1.71571	-2.41791	3
Ltbp3	8.46487	-8.48431	3
Ltbp4	-4.89758	-0.0719757	3
Ltc4s	5.08221	-0.497428	3
Ltk	2.15517	-6.29354	3
Luc7l3	1.38525	-1.52256	3
Lurap1	0.560381	-1.86716	3
[truncated: 26,429 more rows]

## Sheet: Hippo DMGs Genotype vs Diet Rev
Gene	Average %change genotype	Average %change diet	Age
1700054A03Rik	23.5028	-2.59366	3
1810041H14Rik	2.03704	-1.87354	3
2210039B01Rik	-5.98214	-9.81206	3
2810408A11Rik	1.43133	-23.2247	3
3110070M22Rik	-16.531	9.99813	3
4833428L15Rik	3.125	1.79416	3
4930429F24Rik	-2.37527	-1.30152	3
5031434O11Rik	-1.04956	-4.32278	3
6330418K02Rik	-1.18812	-1.29775	3
Abhd5	1.50922	-3.29904	3
Acox1	-2.53918	-9.71557	3
Actn4	15.8303	2.65873	3
Adgrf5	26.1199	-19.4507	3
Adipor1	-1.11288	-7.45603	3
Afg2a	-11.1052	17.3051	3
Afp	0.409357	-20.1883	3
Agtpbp1	1.36674	-1.32229	3
Ahctf1	-1.53846	8.48387	3
Ahdc1	2.90135	-4.38702	3
Aldh1a2	3.15534	-6.05715	3
Alkbh3	-1.23894	-1.51515	3
Ank	1.20619	-15.3633	3
Anks1b	-36.3548	-4.21053	3
Ap3s1	1.893	-4.13851	3
Apbb2	-1.47059	-13.3943	3
Apc	2.37288	-2.37288	3
Arhgap26	-1.72786	-1.10375	3
Arhgef4	13.1568	-6.35769	3
Atf6	-1.4862	-4.91459	3
Atg12	1.893	-4.13851	3
Atp8a2	2.78892	18.666	3
Atp9a	-2.72904	26.7385	3
Atpaf2	4.98456	-2.82506	3
Atxn1	-3.9222	-11.5385	3
B230217O12Rik	2.51046	-2.51046	3
B3galt4	4.72732	-2.61938	3
Banp	8.5057	9.23114	3
Bcor	-2.18546	-5.58085	3
Bmf	-1.9084	-15.733	3
Brat1	-1.39968	-4.66419	3
Bricd5	3.27103	-4.60555	3
Btbd7	5.29332	-4.81813	3
C130026L21Rik	10.7667	-8.70808	3
C2cd4b	3.7165	-3.42639	3
Cacna1a	24.0094	-3.56325	3
Cacnb3	7.89401	3.53773	3
Card19	2.95203	-5.3964	3
Casz1	-10.5668	-16.2197	3
Cbln4	-4.04858	-3.50517	3
Ccdc92	3.66972	-5.04069	3
Cd63	0.604961	-2.55102	3
Cdc42	1.90476	-19.5139	3
Cdh23	-9.08132	-28.5013	3
Celsr1	-1.31839	-6.6788	3
Cenpa	-2.06186	-2.407	3
Cep85	-13.136	13.6061	3
Cfap299	10.3448	-8.91105	3
Cfi	2.22222	-2.51532	3
Chd7	4.2544	-6.25054	3
Chrnd	-3.50584	-6.92713	3
Chst9	5.12821	-3.18471	3
Clcn3	2.97483	-4.85833	3
Clmn	-1.62162	-22.6087	3
Cpsf1	1.43615	-2.2642	3
Csnk2a2	-0.701754	-4.13341	3
Dact1	-13.913	9.55021	3
Dbndd1	-1.88235	-6.38698	3
Dcaf10	-2.29008	0.663391	3
Dennd6b	1.94023	-2.16049	3
Dgke	7.13833	-2.90472	3
Dgkeos	7.13833	-2.90472	3
Dhodh	-3.91813	-6.13645	3
Dleu2	1.21951	-6.5576	3
Dlgap1	9.20159	-4.67934	3
Dmxl1	-6.89434	-6.39788	3
Dnah10	-0.793651	16.0493	3
Dnm1	4.62963	13.2187	3
Dnmbp	-4.84927	7.18307	3
Dot1l	-0.373806	-11.7772	3
Dpm1	2.47934	0.429378	3
Dppa3	-20.2704	12.8038	3
Dpyd	10.6977	6.11265	3
Dram1	2.24265	-9.74629	3
Dscaml1	3.125	0.420066	3
E4f1	3.27103	-4.60555	3
Eefsec	1.21903	-1.7856	3
Eml6	4.13223	-17.335	3
Emx2	-2.05371	-13.1653	3
Emx2os	-2.05371	-13.1653	3
En1	-10.7527	-10.6682	3
Epb41l4b	-2.1611	-3.95893	3
Eps8l1	11.1644	-10.6831	3
Erbin	1.42857	-2.95567	3
Erf	-2.11482	-4.94108	3
Ero1b	1.78571	-2.72143	3
Exoc3l2	-2.23048	-1.08363	3
Exosc3	-2.29008	1.0155	3
Fam13c	12.201	10.6556	3
Fam78b	5.52304	-1.67866	3
Fbxo11	-1.41509	-1.69492	3
Fhdc1	-1.43472	-7.71513	3
Fhip2a	2.51046	-2.51046	3
Fmnl3	16.457	-5.62334	3
Foxe1	-2.3549	-2.18496	3
Foxo3	-25	-6.10793	3
Fry	15.6619	18.7299	3
Gabrg3	-2.66761	-7.85686	3
Galnt17	1.30781	-3.58527	3
Galnt2	3.31168	-2.5212	3
Gar1	2.22222	-2.51532	3
Gas8	-1.88235	-6.38698	3
Gata2	10.4945	-14.6128	3
Gch1	4.85581	-5.42851	3
Gdf6	20.4861	-1.8018	3
Gdnf	4.96604	-2.89715	3
Gid4	4.98456	-2.82506	3
Gm10548	2.37288	-2.37288	3
Gm13205	2.95359	-8.76719	3
Gm16701	5.52304	-1.67866	3
Gm20517	10.0378	-5.54898	3
Gm20604	1.82094	-4.64817	3
Gm20716	2.47934	0.303593	3
Gm32123	-8.94533	11.0027	3
Gm3264	5.96269	-5.51576	3
Gm38666	-0.482695	2.45409	3
Gm38667	-0.482695	2.45409	3
Gm9962	-2.66761	-7.85686	3
Gnptab	2.24265	-9.74629	3
Gon7	1.82094	-4.10821	3
Gramd4	7.88747	-7.18663	3
Hacd1	-17.2529	-8.03458	3
Hdac2	1.21293	-4.54855	3
Hdac4	-13.5031	-6.15322	3
Hoxa10	26.4955	-5.32842	3
Hoxa11	2.52843	-4.65796	3
Hoxa11os	8.52019	-4.74411	3
Hoxc5	0.986193	-3.99012	3
Hps1	7.97133	4.37158	3
Hsf5	2.5641	6.01504	3
Hspg2	30.9168	26.5173	3
Il1rapl2	-1.56339	13.1558	3
Iqce	-1.39968	0.617178	3
Iqgap1	24.9347	-8.43803	3
Itgav	-27.8901	14.0045	3
Jph1	1.29063	-4.76481	3
Kank4	2.34043	2.30238	3
Kcnc3	1.85185	-6.69723	3
Kcng1	19.3734	-20.0285	3
Kcnq5	-4.25884	-3.61446	3
Kdm6a	1.21951	-7.31707	3
Khdrbs3	-1.31827	-11.2285	3
Kitl	2.26545	-7.99969	3
Klhl15	-10.3644	-3.7594	3
Larp1b	-2.95455	-5.55342	3
Lats2	0.173913	-5.57633	3
Ldb1	-2.72727	-3.0155	3
Lemd1	-1.73502	2.53165	3
Lingo1	16.2766	-4.70559	3
Lonp2	2.66248	-4.75224	3
Lpp	3.47222	11.2028	3
M5C1000I18Rik	3.7165	-3.39615	3
Maml1	48.2984	0.924222	3
Man1c1	1.93237	-0.546948	3
Map2k2	-1.38889	-0.889991	3
Map3k21	-1.1236	-7.96105	3
Mapk10	-24.3509	28.0476	3
Mllt6	1.33826	-9.08847	3
Mmd	7.92498	10.3948	3
Mocs3	2.47934	1.62721	3
Mpdz	27.5093	-19.8866	3
Mpp7	2.20994	-1.6	3
Msh2	7.57576	-4.85606	3
Msmo1	-2.36407	-1.94745	3
Nek9	6.69361	3.50124	3
Nelfb	1.79378	-2.43334	3
Neurl4	1.43133	-23.2247	3
Nf2	12.2117	-14.0674	3
Nlrp5-ps	-4.61454	5.58279	3
Nmrk1	5.6944	-10.7023	3
Nop56	3.0303	-11.3018	3
Nos1	1.65418	-14.8795	3
Nrf1	-11.5942	-8.24157	3
Nrg1	-6.69422	-3.91774	3
Nudt18	24.1231	3.39362	3
Ocln	-1.28388	-6.10241	3
Onecut2	-14.7059	29.5918	3
Ostf1	5.6944	-11.6487	3
Pafah1b1	1.38889	-7.3052	3
Pak5	-18.6968	21.2302	3
Pawr	1.25389	-9.47401	3
Pcdha4b	-0.482695	5.32758	3
Pde3a	8.10811	-5.45932	3
Pdia6	2.30769	-4.70306	3
Pdk1	-5.67425	7.20646	3
Pfdn6	9.5382	-8.83049	3
Pgp	3.27103	-4.60555	3
Phospho1	15.7389	-3.29663	3
Pim3	1.71569	-3.65576	3
Pitpnm3	-0.140989	10.3448	3
Pkn1	8.18374	-3.88368	3
Plekhg2	7.66724	3.52423	3
Pmfbp1	-14.8481	9.28571	3
Pou4f1	4.67885	-0.777052	3
Ppa2	1.44928	-6.98819	3
Ppp1r35	2.15415	-2.62467	3
Ppp2r5c	1.42857	-4.3549	3
Pprc1	-2.72727	-3.15553	3
Prdm6	7.59686	-5.87799	3
Prpsap1	12.8722	-1.00765	3
Prss56	-3.50584	-6.92713	3
Psd	2.19761	-2.88503	3
Ptprk	0.979592	-7.68358	3
Ptprm	1.5625	20.0422	3
R3hdm2	-12.4437	-5.26553	3
Ran	-1.52408	-4.17987	3
Rassf10	1.20656	1.73783	3
Rassf5	-1.35397	-20.3333	3
Rbfox3	-1.14943	-6.12	3
Rbm47	-4.52983	9.903	3
Rem1	-12.1637	-4.73856	3
Rgs6	29.1636	-16.6193	3
Rimbp2	20.2059	-5.02927	3
Rmnd5a	-1.03813	4.18251	3
Rn45s	12.6558	20.5078	3
Rnls	11.1974	3.73491	3
Rps18	4.72732	1.95783	3
Rsbn1	-2.5641	-4.9693	3
Rspo2	40.3266	-25.4902	3
Sbf2	-1.11111	-3.36597	3
Sc5d	-1.4245	-4.23117	3
Scarf2	-3.74764	5.50325	3
Sdc1	-2.17054	-5.22609	3
Septin9	4.08288	5.14411	3
Setd7	-1.04956	-4.32278	3
Shank1	-1.84758	-5.20093	3
Shroom1	-10.6383	3.13745	3
Six2	-3.13837	-2.89405	3
Slc25a33	3.62319	-6.3729	3
Slc25a43	2.18208	11.7752	3
Slc35d1	2.02347	-1.31234	3
Slc66a2	0.329134	17.7461	3
Slc6a4	-9.89238	22.7117	3
Smad1	-2.41818	-15.4121	3
Smarca5-ps	9.96968	-12.1032	3
Snord110	3.0303	-9.89066	3
Snord57	3.0303	-9.89066	3
Snx24	1.07066	-9.18853	3
Sorcs2	-3.09735	-4.50225	3
Sox5	-20.7701	-9.00478	3
Sp6	2.05532	-12.2077	3
Spats2l	-13.1599	21.0419	3
Srrm2	-1.5456	-7.10874	3
St14	6.54439	3.96605	3
Stox1	-4.14201	-3.42754	3
Tcn2	-12.3438	17.2414	3
Ten1	-2.53918	-9.78807	3
Tgif1	8.36874	4.52675	3
Thoc2	11.033	-10.8373	3
Thop1	6.76439	-12.8151	3
Tjp2	-1.86449	14.1138	3
Tmem131	-2.42131	-5.14006	3
Tmem131l	-0.938967	-5.63918	3
Tmem170b	1.47059	-8.48221	3
Tmem267	-18.537	9.99813	3
Tmem30a	-2.37527	-1.30152	3
Tmem30b	-5.98214	-9.81206	3
Tmem65	-2.24645	-5.35361	3
Trabd2b	-1.28676	-4.6168	3
Trappc14	-1.18812	-1.29775	3
Trim44	-2.21649	-7.96604	3
Trim71	8.95833	-19.3209	3
Tsc22d2	1.93802	-5.1351	3
Ubac2	2.03704	-1.87354	3
Ube2ql1	-2.98507	-8.78057	3
Ubqln1	-2.5	-11.6659	3
Ubr7	1.82094	-3.68754	3
Usp3	1.65532	-6.95652	3
Usp42	1.50963	-8.09219	3
Usp49	10.0378	-5.54898	3
Vgf	14.7989	-7.76015	3
Vgll3	3.38934	-4.81732	3
Vps52	4.72732	-1.09364	3
Vsx1	2.08333	-4.4239	3
Vwa1	2.11268	-8.04056	3
Wdr20	-24.2949	-4.3666	3
Wdr46	9.5382	-8.03687	3
Wdr90	13.8535	9.43072	3
Wwox	11.1111	-2.90772	3
Xylt1	5.1606	-5.13198	3
Zfp341	8.61578	-3.83846	3
Zfp423	-14.6734	-9.87555	3
Zfp629	-6.06061	-12.1405	3
Zfp664	3.66972	-5.4252	3
Zfx	-7.95801	10.9471	3
2810004N23Rik	26.7673	17.4468	6
9530052C20Rik	1.72414	2.7027	6
Adam12	8.36551	-13	6
Agap3	4.98716	-5.67757	6
Ahdc1	-2.06422	-2.61755	6
Anapc2	-15.7459	17.1022	6
Ank1	-17.7836	18.674	6
Atf5	4.09091	-4.09091	6
Atxn2l	1.44033	-1.94805	6
Bhlhe41	1.86047	-34.781	6
Ccdc85c	-5.79744	1.4	6
Cd200r2	-37.0484	20.566	6
Cdh13	-15.3923	-25.6833	6
Chst11	-9.19783	20.0896	6
Cnot6l	8.3081	-4.5977	6
Crebzf	3.20513	-5.11271	6
Diaph1	-1.63934	-39.1803	6
Ehmt1	1.55945	-1.55945	6
Eml2	2.26648	-3.84615	6
Erdr1x	-17.2572	13.2676	6
Fgfr1	0.777758	-15.7081	6
Fosl2	-1.49254	3.69261	6
Galnt2	0.734023	-18.1316	6
Gm26705	-2.47093	-1.59574	6
Gnpat	26.7673	17.4468	6
Il4i1b	4.09091	-4.09091	6
Ino80d	1.74419	-1.74419	6
Ino80dos	1.74419	-1.74419	6
Iqsec1	1.52091	-8.03464	6
Kmt2c	4.98168	0.718573	6
Macroh2a1	1.86667	4.16667	6
Map6	-2.47093	-1.59574	6
Mast3	4.1694	-3.44828	6
Mir330	2.26648	-3.84615	6
Mtr	5.33333	-5.33333	6
Nup62	4.09091	-4.09091	6
Papola	1.96506	4.5283	6
Pgls	3.9548	-3.9548	6
Phf2	-13.7255	1.65289	6
Pkn2	1.72414	2.7027	6
Plcd1	2.7391	8.64868	6
Ppp1r12a	-2.35043	5.54654	6
Ptprs	2.93791	-21.9658	6
Rab11fip1	0.997733	-1.61223	6
Rn45s	18.2099	-11.2488	6
Rtbdn	5.27806	-6.70391	6
Samd14	-1.88172	11.0777	6
Sgms1	-1.48714	2.32098	6
Sgms1os1	-1.48714	2.32098	6
Slc12a5	1.34455	-1.37457	6
Slc35f3	25.8709	-2.74725	6
Smarcd3	-2.3596	2.01465	6
Sox2ot	9.00464	-21.0853	6
Sox6	1.93634	-2.20588	6
Sox6os	1.93634	-2.20588	6
Ssna1	-15.7459	17.1022	6
Tlcd5	3.67025	-3.89908	6
Tspan5	-20.5542	-10.0996	6
Zfp598	2.43902	-2.43902	6
2810004N23Rik	16.5224	22.2798	9
A330033J07Rik	-15.7155	-9.375	9
Adcy2	-0.515474	5.43478	9
Akr7a5	-18.8052	27.5921	9
Ankrd13a	-0.847718	3.17073	9
Bcl2l11	0.963707	-1.46699	9
Camta1	1.86802	5.07202	9
Casz1	6.0986	-13.5302	9
Ccbe1	-28.4831	22.619	9
Ccdc91	-1.36698	24.8214	9
Cdk13	2.30659	-1.89474	9
Cers2	2.89855	-2.59904	9
Cox11	11.3839	-20.4748	9
Dlg2	4.53716	-1.66976	9
Edf1	-1.12208	1.67015	9
Fam43a	1.47658	-2.55474	9
Fgfr2	-1.61966	-1.57488	9
Galnt2	4.87849	-2.98329	9
Git2	-0.847718	3.17073	9
Gnpat	16.5224	22.2798	9
Gse1	16.0823	-2.58256	9
Igf2r	-5.12909	-33.8971	9
Ldlrad4	-50.0602	25.628	9
Lmntd1	-17.1242	22.1612	9
Maco1	1.50215	-1.53061	9
Man1c1	3.19189	-3.39623	9
Mia3	0.677531	-1.1976	9
Mxra7	-1.20459	1.40845	9
Myrip	2.01665	-10.0852	9
Pcgf5	1.2363	-10.989	9
Piezo2	-26.0098	21.221	9
Ptprs	2.81406	11.5653	9
Rere	-0.942959	-6.45825	9
Rnf220	1.25094	19.7829	9
Shtn1	8.11351	-2.43978	9
Slc66a1	-18.8052	27.5921	9
Stxbp4	11.3839	-20.4748	9
1700016A09Rik	2.3537	-3.125	12
1700030C10Rik	11.8702	-10.8225	12
1700105P06Rik	2.55319	-8.99972	12
2900026A02Rik	1.70316	16.021	12
4932441J04Rik	-3.33017	-2.40034	12
5830408C22Rik	-11.2189	23.9207	12
Abca2	0.605235	-1.63599	12
Acoxl	-16.0338	-28.1721	12
Afg2b	3.35747	-4.75934	12
Agrp	4.34783	10.9832	12
Akap6	4.65835	-20.5836	12
Ank	2.05479	-3.08219	12
Ank1	1.0118	-4.77122	12
Anks1	14.502	2.42537	12
Appl2	1.13636	-14.3373	12
Arhgef33	2.90067	-3.2491	12
Arx	9.10802	13.4683	12
Asf1a	5.22876	-1.05069	12
B130024G19Rik	3.02146	7.23648	12
Bmpr1a	2.33333	-2.33333	12
C1qb	-21.8821	22.1121	12
C2cd2l	1.88679	1.73776	12
Cacna1a	6.11583	-27.756	12
Camkk2	-19.2122	21.1912	12
Camsap3	-15.7139	-13.1148	12
Camta1	-5.23124	-5.29783	12
Cbfa2t3	-4.18719	2.89855	12
Ccbe1	-39.845	35.5893	12
Ccdc40	9.47558	-11.5646	12
Ccdc6	-3.32576	18.2596	12
Ccdc92	1.27435	13.7413	12
Cdh18	-8.57268	-6.89643	12
Clasp1	3.24074	13.3428	12
Cops5	3.29012	-9.24149	12
Cspp1	3.29012	-9.24149	12
Ctbp2	0.0917696	-1.14943	12
Ctnna3	-26.0451	20.2107	12
D930048N14Rik	6.18745	-3.81772	12
Diras1	24.5654	2.29446	12
Dlgap1	-14.0641	15.1396	12
Dlx3	-4.65555	-7.32867	12
Dnmt3a	2.46534	4.0404	12
Dusp14	-4.74667	-1.80879	12
Dync1i2	-0.326087	2.88462	12
Dyrk1b	1.63934	-4.39957	12
Efcc1	3.31633	-3.07692	12
Elp2	1.98675	-2.52525	12
Entrep2	2.18317	-10.9106	12
Ephb2	38.8235	-10.6962	12
Fbrsl1	-9.45098	1.1994	12
Fgfr1	0.195934	-1.34059	12
Fgfr2	-10.3448	-1.67913	12
Flt1	2.85714	4.64256	12
Fndc1	4.1958	6.99939	12
Foxj2	2.02123	-4.54812	12
Foxk2	-2.54237	-2.01863	12
Foxo4	-9.98669	-16.609	12
Fry	-1.43463	-16.8627	12
Fto	7.63768	-1.51515	12
Fyn	-9.05587	-20.7209	12
G6pc3	-15.3743	-4.34783	12
Gaa	9.47558	-11.5646	12
Galnt16	14.6753	-3.73704	12
Galnt2	-2.0693	-2.90321	12
Glis1	2.61771	-25.2558	12
Gm10190	2.90067	-3.2491	12
Gm38666	-1.14028	-9.56001	12
Gm38667	-1.14028	-9.56001	12
Gm5134	-3.22909	-46.7262	12
Gm9767	2.70605	-3.49345	12
Gpn2	2.62238	-7.18601	12
Gpt	-19.9353	12.623	12
Grin2d	6.92626	-2.74078	12
Grip1	16.5843	-20.4857	12
Grip1os2	16.5843	-20.4857	12
Grwd1	6.92626	-2.74078	12
Gsc	0.713669	-15.3555	12
Gse1	2.30953	-3.125	12
Hoxa2	9.48839	-1.69014	12
Hoxa3	12.604	-1.69014	12
Hoxa4	0.141436	-1.69014	12
Hoxaas3	12.604	-1.69014	12
Hoxd3	-3.61885	5.49144	12
Hs3st3b1	1.31579	-2.26629	12
Igfals	-9.89917	14.5472	12
Ino80d	0.282783	1.53061	12
Ino80dos	0.282783	1.53061	12
Iqgap2	0.750291	-20.8937	12
Iws1	1.71622	-1.67046	12
Kcnn3	5.96026	-20.1632	12
Kmt5b	0.915979	1.36986	12
L3mbtl4	-22.0197	-4.54167	12
Larp1b	2.50627	2.34899	12
Lmtk3	-21.2291	11.6599	12
Lmx1b	5.54416	-13.4349	12
Lnpep	1.40187	-8.82278	12
Lta4h	1.417	26.2205	12
Mapk14	1.63869	-1.92771	12
Mcm9	5.22876	-1.12665	12
Mfsd3	-18.8268	12.623	12
Mir7663	0.6273	-2.05832	12
Mir7687	2.3537	-3.125	12
Mir9-2hg	1.87354	-1.34845	12
Mir9-3	4.77558	-8.05106	12
Mir9-3hg	2.62043	-2.49372	12
Mms19	5.14286	-5.14286	12
Mtr	1.99667	-1.69456	12
Mxra7	-13.5833	-10.3632	12
Myom2	-4.12371	14.2167	12
N4bp3	6.18745	-3.81772	12
Nfkbib	1.05581	-1.05581	12
Nin	-2.17678	-2.25734	12
Nr2f2	3.02146	7.23648	12
Nr4a3	-1.13283	2.3301	12
Nrg3	1.7633	3.89105	12
Nt5m	-11.8644	0.920245	12
Ntm	14.8718	14.451	12
Opcml	2.2242	-2.68477	12
Pappa	1.97368	-0.084297	12
Pcdh7	-3.33017	-2.40034	12
Pcdha4b	-1.14028	-1.79954	12
Pde9a	2.42424	-11.5789	12
Phlpp1	0.996561	7.93614	12
Piezo2	-25.6933	-0.258386	12
Pitpnc1	2.44399	-20.2413	12
Plcg2	-21.932	3.21637	12
Plekha2	-11.2189	23.9207	12
Plekha5	1.38889	-19.6512	12
Plekha7	4.61538	-10.907	12
Plekhg4	-4.44444	5.49656	12
Pmepa1	1.67452	-24.2665	12
Prdm16	7.37241	15.7492	12
Prdx5	0.834454	-2.40385	12
Prkce	1.23023	-2.23577	12
Psme1	-22.6407	-1.60626	12
Ptchd1	6.00399	-13.2048	12
Ptprf	13.8759	13.5629	12
Rab11fip3	24.7468	-18.7336	12
Raet1c	2.46637	14.3993	12
Rasal1	5.44174	-15.6079	12
Rbfox1	14.9041	-27.451	12
Rbpms	1.4807	16.7007	12
Reep6	-14.0949	-17.941	12
Ripor1	4.34783	10.9832	12
Rn45s	23.1431	-29.2533	12
Rps6ka1	-30.1583	21.1538	12
Rps6kb1	1.373	-1.6129	12
Sall1	1.27505	-3.87097	12
Sall4	2.22931	4.56432	12
Scube1	1.00704	-11.0469	12
Selenoo	17.933	9.34807	12
Septin9	4.72414	2.61438	12
Sh2b3	7.94325	23.5671	12
Sirt2	1.05581	-1.05581	12
Slc26a8	1.63869	-1.92771	12
Slc39a6	1.98675	-2.52525	12
Sphk1	2.62266	2.77304	12
Spindoc	2.55319	-8.99972	12
Srsf6	-1.2923	-1.51515	12
Ssbp3	-0.520108	-3.35682	12
Stat5b	-2.063	2.55319	12
Sucla2	-6.66499	9.22432	12
Tapbp	-8.77052	12.6185	12
Tbpl1	0.6273	-2.05832	12
Tbr1	-13.951	-5.05406	12
Tcf7l2	19.7333	0.260858	12
Tcp11l1	2.28426	-2.07722	12
Tfeb	4.34325	-2.54165	12
Tgfb2	2.28457	-1.84805	12
Tgif2	1.45536	2.57143	12
Tmem131	-10.9162	-3.18665	12
Tmem200a	2.70605	-3.49345	12
Tnpo1	1.67131	-1.67131	12
Tnrc18	2.56928	-23.1615	12
Tox2	10.9375	-35.041	12
Trappc2b	-0.723787	-1.51463	12
Trim9	-4.7469	-15.1538	12
Trio	7.89084	-16.5015	12
Trmt112	0.834454	-2.40385	12
Trp53i13	15.9747	-17.801	12
Tshz2	-12.861	15.2982	12
Tshz3	1.24166	-22.488	12
Tubd1	1.373	-1.6129	12
Twist2	7.46934	3.34705	12
U2af1	-1.44928	9.59012	12
Ube2e1	-1.07807	-2.27273	12
Ube2g1	3.36654	-7.92079	12
Ubtd1	5.14286	-5.14286	12
Zbtb22	-8.77052	12.6185	12
Zdbf2	1.84848	-3.06401	12
Zfhx3	-10.2597	-1.24555	12
Zfp800	2.35294	3.44828	12
1600020E01Rik	-1.80258	8.90484	All
1700092C10Rik	-1.03399	1.47508	All
Abcb10	2.22771	-2.6559	All
Abcc10	-5.25054	-14	All
Acaa1a	-2.00445	-2.47247	All
Adcy1	-1.29492	1.6584	All
Adgrb2	-8.24907	-1.07527	All
Astn2	-5.83337	-2.98058	All
Atad2b	2.92176	-2.92398	All
Atp1a3	2.78638	-9.19385	All
B230323A14Rik	2.47299	2.65708	All
Baz2b	-19.114	-0.699255	All
Bcl11b	-4.89258	-3.58882	All
Bcor	3.43382	-5.86767	All
Bhlhe23	1.78985	-2.07219	All
Bzw1	2.94852	-2.06458	All
C130021I20Rik	5.50244	-2.66394	All
Cacnb2	3.21453	-1.72123	All
Casz1	7.28469	-3.92114	All
Ccdc106	1.81624	-18.003	All
Cd200r2	-32.2346	13.6031	All
Cd6	-8.37088	9.2487	All
Cdc37	-8.55422	-1.5873	All
Cdc42ep3	0.865686	-15.4676	All
Cers5	1.48648	-1.18812	All
Cfap251	10.8108	-10.101	All
Chrm3	2.11202	10.4452	All
Chst2	8.70549	1.03773	All
Cmip	-13.1983	-4.05533	All
Cntrob	5.38373	-3.70983	All
Commd5	2.00747	-0.96825	All
Comp	0.981988	-4.32106	All
Cops5	3.40475	-4.64271	All
Cspp1	3.40475	-4.64271	All
Ctif	8.48262	-25.4814	All
Cx3cr1	1.85671	-2.51818	All
Dact3	-11.5032	-6.37597	All
Dancr	2.63922	-3.32871	All
Dbn1	1.01954	-5.38783	All
Dctn1	3.80769	7.74497	All
Ddx50	5.78671	-7.22047	All
Dolpp1	15.2905	-3.01022	All
Ebf1	2.41097	-2.51112	All
Eef2k	7.03379	-8.70483	All
Ehd1	-6.54812	1.41204	All
Erc1	0.339681	0.653595	All
Fer	0.93044	-2.4395	All
Fgd6	-21.5282	18.1243	All
Fgfr2	1.21606	-2.45111	All
Filip1	-6.23337	-5.46448	All
Foxb1	2.09083	2.65708	All
Foxc1	2.91701	1.972	All
Foxd1	2.95522	0.846027	All
Foxl2	1.3966	-3.891	All
Foxl2os	1.3966	-3.891	All
Foxn3	-0.531874	-12.1364	All
Fras1	0.692173	7.58068	All
Fstl4	1.70181	1.67321	All
Galnt13	2.3303	-3.45472	All
Galnt2	-0.955665	-5.47696	All
Gan	-5.30399	-2.96113	All
Gas1	-0.383142	-2.14857	All
Gata2	-2.50954	3.07128	All
Git2	-9.69266	-4.11923	All
Gm20604	-1.54354	-4.08344	All
Gm26688	7.32549	-6.34363	All
Gm2694	10.5989	-1.49335	All
Gm38666	-7.78721	-1.48934	All
Gm38667	-7.78721	-1.48934	All
Gng7	-5.84572	13.8977	All
Gon7	-1.54354	-4.08344	All
Grb10	-5.81146	1.79928	All
Greb1	6.23157	-12.1178	All
Grid1	1.83025	-8.5003	All
Hcn3	-5.83151	-11.2379	All
Helt	1.48589	4.92881	All
Hic1	-3.28568	-7.85514	All
Hivep1	1.54111	-13.0275	All
Hmgn2	3.4476	-2.77524	All
Hmx3	1.25331	-2.45111	All
Hs3st3b1	5.89251	-5.60994	All
Kcnn2	-2.51799	-1.27148	All
Klf3	2.63351	-3.70633	All
Kremen1	0.924803	-1.60314	All
Lmx1b	5.50244	-2.66394	All
Lrsam1	9.13412	-9.05848	All
Ltbp2	4.51347	-3.03681	All
Marchf7	5.65996	-0.699255	All
Marveld2	2.07254	-20.1586	All
Mboat7	-0.542396	2.83696	All
Mbtps1	7.97294	8.02185	All
Megf9	0.713713	2.18131	All
Mfsd6	-0.856274	1.51869	All
Mir375	1.82991	-1.97761	All
Mir6936	-8.37963	-2.45441	All
Mrpl14	4.29541	-2.25964	All
Mvp	12.0931	-4.21187	All
Myd88	-2.00445	-2.47247	All
Nanog	-9.35942	7.38019	All
Ndufb10	2.01572	-9.62153	All
Nenf	8.86922	-7.05821	All
Nfic	1.68673	-17.2581	All
Ngly1	1.05627	-1.50119	All
Nkx2-6	-1.03399	1.47508	All
Nr4a2	-1.0101	-2.63479	All
Oxsm	1.05627	-1.50119	All
Pagr1a	12.0931	-4.21187	All
Parg	5.5192	-8.38954	All
Pcdha4b	-7.78721	-1.48934	All
Pip4p1	1.36364	1.03908	All
Plekhg2	4.27085	-2.32982	All
Pnp	1.36364	0.924659	All
Pou3f1	4.64405	-5.1865	All
Pou4f1	1.09721	1.52317	All
Prdm4	0.781792	-3.14152	All
Prkd1	-1.88406	-1.38519	All
Prox1os	4.3589	-4.74671	All
Psen1	6.89306	-0.802677	All
Ptprs	2.63037	-3.8225	All
Rapgef2	1.65296	1.84582	All
Rem1	-7.22401	-2.1978	All
Rn45s	9.70618	-7.6733	All
Rpl3l	2.01572	-9.62153	All
Sall1	19.5761	-24.693	All
Samd4b	-5.16786	10.2806	All
Scaper	4.8775	5.10701	All
Sesn3	-2.77768	1.40725	All
Setbp1	9.84215	0.759346	All
Shank2	-8.37496	9.44545	All
Siah3	3.56279	-6.11699	All
Sirt7	-8.37963	-2.45441	All
Slc22a14	-2.00445	-2.47247	All
Slc26a11	-8.33874	4.61538	All
Slc2a8	1.71263	-3.37233	All
Snora26	2.63922	-3.32871	All
Sort1	10.2781	-2.09691	All
St3gal1	6.59173	-11.7644	All
Tafa3	3.04014	2.58129	All
Tbc1d16	1.19855	-13.8351	All
Tcea3	-11.2301	5.98092	All
Tcf7l1	0.949915	-3.25409	All
Tead3	2.64118	5.88235	All
Tfap2a	7.32549	-6.09631	All
Tgif1	2.89551	-8.72305	All
Timm23	5.5192	-8.38954	All
Tmem170b	-15.7233	-5.65544	All
Tmem63b	4.29541	-2.25964	All
Tmod1	1.10798	13.6792	All
Tnfrsf25	3.69096	-6.52704	All
Tnnt2	-6.31943	8.705	All
Tns3	2.45934	-2.43123	All
Tpbg	3.65799	-3.51995	All
Trim39	1.19325	-1.10532	All
Tsen34	-0.542396	2.83696	All
Tshz3	-1.26298	-11.5457	All
Unkl	-0.367647	1.78097	All
Xpo6	-7.67747	-1.47783	All
Zfp263	2.58721	-2.63238	All
Zfp524	1.81624	-18.003	All
Zfp598	-8.87276	5.94194	All
Zfp865	1.81624	-18.003	All
Zmiz1	3.17312	-11.6217	All
Zmynd11	2.077	-2.84666	All
