# Supplementary material for: Brain DNA Methylation Atlas of AppNL‐G‐F Alzheimer's Disease Model Mice Across Age and Region Reveals Choline‐Induced Resilience
Source: Aging Cell. 2025 Oct 13;24(11):e70241. doi: 10.1111/acel.70241 (PMC12611327; doi:10.1111/acel.70241)
Supplement: Supplementary file 4 — File S3: Local CpG Gene Correlation. [file ACEL-24-e70241-s009.xlsx]

## Sheet: Cortex NLGF vs WT
chr	start	Gene	Coeff Meth	p Meth	meth.diff	log2FoldChange
chr3	45376980	Pcdh10	-0.554736	3.12e-06	4.72007	-0.31154
chr7	25781861	Axl	0.465286	9.88e-06	2.98384	0.47482
chrX	157491479	Sms	1.19039	1.01e-05	-11.8099	-0.141141
chr9	116110253	Tgfbr2	-0.594196	1.32e-05	-12.7061	1.14696
chr9	116110253	Tgfbr2	-0.594196	1.32e-05	-9.54291	0.918378
chr6	93694045	Magi1	-0.595687	1.48e-05	5.72115	-0.199636
chr4	136897562	C1qa	-0.5331	1.93e-05	-22.8269	2.2826
chr4	136897562	C1qc	-0.515803	2.39e-05	-22.8269	2.2826
chr8	88627441	Snx20	0.475428	3.24e-05	5.62771	1.81555
chr13	55693329	B230219D22Rik	-0.53053	3.72e-05	4.30589	-0.209283
chr8	70768772	Ifi30	-0.524583	3.95e-05	-12.6433	0.872803
chr8	70768772	Ifi30	-0.524583	3.95e-05	-22.8409	1.0545
chr14	51988980	Arhgef40	-0.619065	4.25e-05	-6.93759	0.14084
chr18	75610137	Ctif	0.614529	4.91e-05	-6.26438	-0.148206
chr10	61383057	Pald1	0.470533	6.2e-05	2.75404	0.599233
chrX	157491493	Sms	1.02897	6.68e-05	-7.89148	-0.141141
chr10	58871382	Sh3rf3	-0.483724	7.48e-05	5.25055	-0.144352
chr10	41481126	Mical1	-0.579364	7.78e-05	-20.5337	0.552923
chr10	41481126	Mical1	-0.579364	7.78e-05	-9.89848	0.379818
chr13	102736868	Cd180	-0.38203	7.9e-05	-9.55574	2.53008
chr5	129995244	Gusb	-0.39269	8.01e-05	-11.3292	0.969902
chr5	129995244	Gusb	-0.39269	8.01e-05	-13.1028	1.28668
chr10	62506203	Srgn	-0.45727	9.08e-05	-14.1311	0.977712
chr4	45844686	Stra6l	0.444321	9.18e-05	7.02842	3.11659
chr2	20520707	Etl4	-0.599316	0.000101657	4.00902	-0.357143
chr13	44871863	Jarid2	0.589175	0.000107537	-14.4053	-0.12262
chr15	84406574	Shisal1	-0.431377	0.000108331	2.50982	-0.375974
chr2	20520326	Etl4	-0.549676	0.000109296	3.24291	-0.357143
chr2	20520326	Etl4	-0.549676	0.000109296	5.80204	-0.500417
chr17	6019404	Synj2	0.7364	0.000112512	-7.42252	-0.236725
chr4	21936426	Faxc	0.659212	0.000116364	-14.6603	-0.252633
chr19	10286569	Dagla	0.611955	0.000123438	-9.16547	-0.238405
chr7	28763853	Sirt2	-0.837565	0.000127066	-16.7893	0.130425
chr4	148041893	Mthfr	0.569913	0.00013044	3.26033	0.111173
chr1	170577625	Nos1ap	-0.816361	0.000131581	16.0373	-0.201163
chr15	84324900	Parvg	-0.432737	0.000133378	-24.7699	0.826475
chr10	81131127	Zbtb7a	0.573077	0.000134869	-13.9533	-0.221184
chr2	84872202	Rtn4rl2	-0.753731	0.000136296	3.45989	-0.471643
chr11	70465456	Zmynd15	-0.555651	0.000141294	-3.27161	0.844043
chr5	117127106	Taok3	0.531372	0.000142799	-15.0611	-0.151975
chr4	128618550	Tlr12	-0.397317	0.000143083	-12.719	1.20931
chrX	70477350	Tmem185a	0.995438	0.00014758	-6.52545	-0.193879
chr10	40896000	Wasf1	-0.570208	0.00015584	11.8324	-0.289621
chr1	38835734	Lonrf2	0.5233	0.000159084	-3.76659	-0.183893
chr11	119547094	Nptx1	-0.556842	0.000172371	5.28163	-0.252853
chr15	94563046	Irak4	0.47486	0.000172574	5.60641	0.639602
chr17	80564099	Cdkl4	0.595816	0.000172756	-10.2502	-0.176678
chrX	155216017	Sat1	-0.763229	0.000179592	-7.59566	0.415884
chrX	155216017	Sat1	-0.763229	0.000179592	-17.363	0.563423
chr7	121392900	Hs3st2	-0.611609	0.000184527	2.85714	-0.220794
chr1	173344389	Cadm3	-0.539363	0.000189678	9.54336	-0.225515
chr9	56619981	Lingo1	0.620531	0.000197566	-7.48538	-0.23302
chr13	117603208	Hcn1	-0.633514	0.000214576	3.46821	-0.248511
chr5	26929932	Dpp6	0.582045	0.000215916	-10.208	-0.143025
chr11	82991529	Slfn9	0.491842	0.000218267	5.21434	0.878457
chr17	26634457	Ergic1	0.596066	0.000225138	-5.03994	-0.140445
chr2	20520675	Etl4	-0.589798	0.000237797	3.12469	-0.357143
chr2	20520317	Etl4	-0.513774	0.00023938	2.9912	-0.357143
chr2	20520317	Etl4	-0.513774	0.00023938	4.4636	-0.500417
chrX	94541469	Maged1	0.782799	0.000242608	-3.07455	-0.113719
chr17	47877602	Foxp4	0.556119	0.00025633	-3.10065	-0.171087
chr11	117968097	Socs3	0.504991	0.000279935	3.80087	0.270142
chr7	128385246	Rgs10	-0.562515	0.00028196	-5.85938	0.571654
chr9	45268803	Il10ra	-0.347833	0.000282873	-8.56595	0.883246
chr10	70520824	Fam13c	-0.571489	0.000288286	3.61208	-0.105426
chr15	58597608	Fer1l6	0.587057	0.000292481	8.53359	0.329994
chr10	81521828	GAll15	-0.498904	0.000292519	-14.7418	0.977873
chr10	81521828	GAll15	-0.498904	0.000292519	-18.5198	1.23674
chr2	26089927	Allcc2	0.649239	0.000296732	-5.59761	-0.448999
chr1	58723737	Cflar	-0.528671	0.000299271	-9.21238	0.306311
chr5	66115008	Rbm47	-0.370962	0.000305558	-4.9717	0.847984
chr1	171437838	F11r	-0.397638	0.000305899	-8.21918	1.14129
chr1	171271957	B4galt3	0.547841	0.000308271	-17.1062	-0.153294
chr1	171271957	B4galt3	0.547841	0.000308271	-12.267	-0.10783
chr13	60602711	Dapk1	-0.520853	0.000314384	2.65953	-0.227858
chr13	60602711	Dapk1	-0.520853	0.000314384	6.02106	-0.28932
chrX	105120888	Magee1	0.754166	0.000320697	-4.17363	-0.198095
chr17	86168898	Prkce	-0.475169	0.000350101	3.082	-0.299775
chrX	74282598	DAllse1l1	-0.716791	0.000367124	-17.4923	0.821869
chrX	74282598	DAllse1l1	-0.716791	0.000367124	-9.55233	0.486873
chr2	164834330	Ctsa	0.472129	0.000371831	5.58756	0.621858
chr13	112497385	Il6st	0.572312	0.000371981	14.5711	0.167625
chr17	33818022	Kank3	0.480069	0.000396122	2.81748	0.188752
chr11	117968079	Socs3	0.49314	0.000412069	3.45412	0.270142
chr4	135140848	Runx3	0.472244	0.000416443	4.92733	0.20385
chr2	91169813	Madd	-0.495382	0.000453344	6.60053	-0.133638
chr3	123085932	Synpo2	-0.421318	0.000467679	-6.45497	0.193735
chrX	158043224	Cnksr2	0.75604	0.000473209	-6.51144	-0.165542
chr10	90969671	Anks1b	-0.511911	0.00049308	2.88093	-0.184383
chr17	86168820	Prkce	-0.452152	0.000493497	7.81367	-0.299775
chr8	70768726	Ifi30	-0.430006	0.000511361	-9.49412	0.872803
chr5	120822148	Oas1b	-0.523415	0.000524356	-9.04929	0.365152
chr17	80564138	Cdkl4	0.537297	0.000538255	-10.4913	-0.176678
chr2	163204214	Tox2	-0.463752	0.00054251	2.54323	-0.239529
chrX	12587531	Atp6ap2	0.954904	0.000545977	-5.66397	-0.167532
chr18	36953408	Pcdha2	0.574288	0.000559486	-13.2497	-0.558516
chr11	70436368	Arrb2	-0.377503	0.00056104	-7.7709	0.187227
chr3	95530365	Ctss	-0.390158	0.000561821	-11.0923	1.6001
chrX	155215968	Sat1	-0.772357	0.000598576	-16.7032	0.563423
chrX	155215968	Sat1	-0.772357	0.000598576	-6.74313	0.415884
chr9	108119905	Bsn	-0.618339	0.000623771	7.90201	-0.11503
chr17	32396596	Rasal3	0.388635	0.000632948	8.86991	2.02236
chr17	32396596	Rasal3	0.388635	0.000632948	4.47216	1.48602
chr5	136102404	Rasa4	0.375626	0.000667027	7.35992	0.911959
chr5	131440409	Auts2	-0.57488	0.000667047	5.24682	-0.216009
chr3	85688488	Arfip1	0.511711	0.000691381	7.0872	0.10392
chr4	136897641	C1qa	-0.377028	0.000710003	-15.1219	1.49306
chr4	136897641	C1qa	-0.377028	0.000710003	-15.1219	1.62958
chr8	83166109	Tbc1d9	-0.582164	0.000713787	2.82132	-0.275529
chr2	24405771	Psd4	0.482904	0.000729228	3.33244	0.820789
chr10	81521701	GAll15	-0.407048	0.000760369	-13.1074	0.977873
chr6	67376057	Il12rb2	-0.424933	0.000780884	-4.00253	1.81588
chr6	67376057	Il12rb2	-0.424933	0.000780884	-4.02724	2.31808
chr6	67376057	Il12rb2	-0.424933	0.000780884	-4.48718	1.82364
chr9	119942140	Cx3cr1	0.361363	0.000789798	14.3482	0.999581
chr18	77257888	St8sia5	-0.579996	0.000805092	7.89954	-0.151262
chr6	37375574	Creb3l2	0.461402	0.000828456	8.74536	0.128513
chr15	99334766	Fmnl3	-0.485136	0.000865181	-11.2709	0.539023
chr19	37435317	Hhex	0.364917	0.000867568	3.79766	1.5025
chrX	104413752	Abcb7	0.865999	0.000891708	-3.18654	-0.110374
chr15	11894097	Npr3	0.550343	0.000897309	-12.7387	-0.278398
chr1	171409084	Arhgap30	0.354127	0.000905659	6.1126	0.805696
chr1	36269567	Neurl3	-0.465935	0.000906464	-8.43771	0.98425
chrX	105120828	Magee1	0.74602	0.000913834	-3.33255	-0.198095
chr15	31266182	Dap	-0.551452	0.000928055	-9.96486	0.497867
chr13	55004989	Unc5a	0.533713	0.000943675	-6.11348	-0.228573
chr5	74011743	Usp46	-0.363908	0.00095445	9.44792	-0.177201
chr5	129999083	Gusb	0.34089	0.000956763	20.8974	1.29902
chr5	129999083	Gusb	0.34089	0.000956763	8.44764	0.969902
chrX	56456066	Ints6l	-0.738273	0.000957596	-5.69373	0.548588
chr10	80261608	Gamt	-0.467946	0.000962448	-3.10819	0.160575
chr2	91931912	Mdk	0.69978	0.000971575	13.5569	0.324526
chr1	13219545	Ncoa2	-0.617218	0.000974802	17.794	-0.186489
chrX	74282528	DAllse1l1	-0.68599	0.000985952	-14.9639	0.821869
chrX	74282528	DAllse1l1	-0.68599	0.000985952	-7.19741	0.486873
chr2	58133817	Cytip	-0.363699	0.00101094	-9.16115	2.32311
chr7	24467000	Plaur	-0.414203	0.00101656	-11.0449	1.06155
chr7	16158889	Slc8a2	0.538944	0.00102032	-5.93856	-0.171925
chr18	37807333	Pcdhgb1	0.48006	0.00105319	-3.52919	-0.238027
chr18	37807333	Pcdhgb1	0.48006	0.00105319	-3.52919	-0.183948
chr18	37807333	Pcdhgb1	0.48006	0.00105319	-3.52919	-0.142666
chr18	37807333	Pcdhgb1	0.48006	0.00105319	-3.52919	-0.223418
chr18	37807333	Pcdhgb1	0.48006	0.00105319	-3.52919	-0.177557
chr18	37807333	Pcdhgb1	0.48006	0.00105319	-3.52919	-0.200674
chr18	37807333	Pcdhgb1	0.48006	0.00105319	-3.52919	-0.187281
chr18	37807333	Pcdhgb1	0.48006	0.00105319	-3.52919	-0.135433
chr10	79822501	Misp	0.460766	0.00108579	4.54552	0.653151
chr7	66247530	Lrrk1	0.499052	0.00109816	17.1059	0.442633
chr9	119493615	Scn5a	0.469668	0.00112019	-3.87554	-0.270902
chrX	157491485	Sms	1.18574	0.00112158	-4.17066	-0.141141
chr11	103730988	Wnt9b	0.399493	0.0011224	-8.54692	-0.783182
chr5	113827946	Selplg	-0.406199	0.00112967	-6.83657	0.706122
chr5	113827946	Selplg	-0.406199	0.00112967	-6.58249	0.972889
chr2	73437403	Wipf1	0.455852	0.00114744	8.47501	0.404741
chr17	80564111	Cdkl4	0.500234	0.00117014	-10.3961	-0.176678
chr12	11434679	Vsnl1	0.433748	0.00118013	-10.9593	-0.152008
chr19	5467909	Ctsw	0.468888	0.00122014	10.9792	1.17037
chr4	46975605	Gabbr2	0.516503	0.00122106	-14.5991	-0.210831
chr8	62951622	Spock3	-0.452755	0.00124462	2.91336	-0.158683
chr11	74829372	Mnt	0.557811	0.00127405	-8.72649	-0.114858
chr13	94126723	Lhfpl2	0.483431	0.00128041	7.80788	0.407653
chr4	136897641	C1qc	-0.38353	0.00128069	-15.1219	1.49306
chr4	136897641	C1qc	-0.38353	0.00128069	-15.1219	1.62958
chr17	32396449	Rasal3	0.355835	0.00129356	5.4909	1.48602
chrX	35889383	Dock11	-0.884261	0.00130598	-4.08062	0.221153
chr8	117390197	Cmip	0.486863	0.00130672	-12.9181	-0.347583
chr14	77156310	Enox1	-0.500019	0.00131609	3.42466	-0.439016
chr6	125472786	Cd9	-0.383683	0.00131933	-3.71387	0.965966
chr2	24405777	Psd4	0.464224	0.00133501	2.66823	0.642685
chr19	5660926	Sipa1	-0.513267	0.00133733	-11.4903	0.370306
chr5	120749773	Oas2	-0.58255	0.00134983	-26.8959	0.829661
chr15	76457505	Bop1	-0.512242	0.00135254	5.68048	-0.12968
chr15	82917616	Tcf20	-0.371593	0.00135648	3.71583	-0.198066
chr15	82917616	Tcf20	-0.371593	0.00135648	7.55929	-0.271647
chr2	54437173	Galnt13	-0.618632	0.00137714	7.35033	-0.232182
chr9	119338133	Myd88	-0.39232	0.00139569	-5.48915	0.118863
chr9	119338133	Myd88	-0.39232	0.00139569	-5.48915	0.235112
chrX	104413845	Abcb7	0.733242	0.0014122	-3.68936	-0.110374
chr11	102061555	Mpp2	0.397829	0.00146217	-5.5494	-0.205738
chr7	141264206	Irf7	-0.400407	0.00147352	-10.5932	0.875948
chr7	141264206	Irf7	-0.400407	0.00147352	-4.46161	0.900251
chrX	74282521	DAllse1l1	-0.640423	0.00151104	-8.48765	0.486873
chr1	191184024	Atf3	0.378504	0.00153501	3.90625	2.05096
chrX	12587567	Atp6ap2	0.691559	0.00155783	-4.47618	-0.167532
chr1	180332293	Itpkb	0.372568	0.00155937	2.57459	0.278767
chr11	57719554	Galnt10	-0.428417	0.00157012	-6.96429	0.289454
chr5	44101780	Prom1	-0.440868	0.00159323	-7.4066	0.453555
chr15	76233728	Parp10	-0.431447	0.00160076	-8.84937	0.706746
chr15	76233728	Parp10	-0.431447	0.00160076	-7.70677	0.823234
chrX	101273934	Il2rg	-0.521534	0.00162739	-5.52224	0.784313
chr17	28225913	Def6	0.477021	0.00163891	9.64912	0.736965
chr11	46140053	Adam19	0.59223	0.001665	-14.2759	-0.22912
chr14	31648007	Btd	-0.558878	0.00170162	-13.0952	0.391349
chr11	32531981	Efcab9	-0.457274	0.00170222	-5.56056	0.392154
chr11	32531981	Efcab9	-0.457274	0.00170222	-5.56056	0.270471
chr11	32531981	Efcab9	-0.457274	0.00170222	-8.90899	0.599292
chr12	95691604	Flrt2	0.543196	0.00174518	-16.3911	-0.413098
chr10	41476196	Mical1	-0.41231	0.00176464	-7.88853	0.379818
chr15	5244328	Ptger4	-0.394574	0.00180898	-4.03226	0.711778
chr18	52528717	Lox	-0.331486	0.00181336	-4.23049	1.71524
chr4	139075730	Htr6	-0.463124	0.00182437	3.10639	-0.141007
chr2	20520354	Etl4	-0.507544	0.00184033	2.64225	-0.357143
chrX	17308833	Efhc2	0.532913	0.00184701	-7.02658	-0.227317
chr1	180332272	Itpkb	0.428403	0.001855	9.57393	0.424026
chr7	141460536	Cracr2b	-0.472347	0.00186911	9.62955	0.928635
chr10	81029070	Slc39a3	-0.472402	0.00187323	10.7075	-0.131953
chr4	152100787	Plekhg5	0.492895	0.00189067	-5.93021	-0.119548
chr7	82867157	Mex3b	0.444849	0.00190995	-5.56887	-0.285045
chr10	80132016	Cbarp	-0.539255	0.00194837	4.5984	-0.243939
chr10	80132016	Cbarp	-0.539255	0.00194837	20.5822	-0.326838
chr1	132067949	Mfsd4a	0.397644	0.00197078	-2.91139	-0.238774
chr2	27505729	Brd3	-0.37087	0.00197435	7.36611	-0.187103
chr2	164776956	Ube2c	-0.531056	0.00199862	-11.2648	0.446428
chr4	153481691	Ajap1	-0.445842	0.00201501	2.64901	-0.230682
chr6	29435524	Flnc	-0.335766	0.00206965	-10.8538	1.00556
chr19	53310770	Mxi1	-0.321321	0.00209392	2.5641	-0.207315
chr2	52477241	Cacnb4	0.49063	0.00209836	-9.83574	-0.192949
chrX	105121134	Magee1	0.822975	0.00210389	-5.77776	-0.198095
chr6	137295436	Ptpro	0.368699	0.00213236	8.97446	0.204102
chr3	121250750	Tlcd4	-0.483249	0.00216411	11.5242	-0.140087
chr9	107280660	Mapkapk3	-0.482425	0.00216602	-17.7201	0.492602
chr17	27650951	Pacsin1	-0.489345	0.00217637	9.39334	-0.169076
chr15	76447294	Mroh1	0.441293	0.00218243	15.5329	0.335001
chr18	41932682	Prelid2	0.516389	0.00218873	2.95508	0.913207
chr17	86166470	Prkce	-0.418161	0.00221447	2.52632	-0.299775
chr1	184734519	Hlx	0.402847	0.00222472	3.9649	1.09126
chr7	141328709	Tmem80	0.423238	0.00222521	5.82306	0.16745
chr1	38836455	Lonrf2	-0.437396	0.00226282	2.59339	-0.183893
chr13	54974252	Unc5a	0.534294	0.00233084	-12.5145	-0.228573
chr5	129887355	Phkg1	0.448115	0.00234568	5.00831	0.233823
chr12	21332261	Adam17	0.493256	0.00235524	11.7647	0.411102
chrX	134059657	Cstf2	1.02379	0.00236741	-4.50811	-0.127391
chr18	37807333	Pcdhgb6	0.391344	0.00237434	-3.52919	-0.238027
chr18	37807333	Pcdhgb6	0.391344	0.00237434	-3.52919	-0.183948
chr18	37807333	Pcdhgb6	0.391344	0.00237434	-3.52919	-0.142666
chr18	37807333	Pcdhgb6	0.391344	0.00237434	-3.52919	-0.223418
chr18	37807333	Pcdhgb6	0.391344	0.00237434	-3.52919	-0.177557
chr18	37807333	Pcdhgb6	0.391344	0.00237434	-3.52919	-0.200674
chr18	37807333	Pcdhgb6	0.391344	0.00237434	-3.52919	-0.187281
chr18	37807333	Pcdhgb6	0.391344	0.00237434	-3.52919	-0.135433
chr1	37719933	Cracdl	-0.417888	0.0023786	2.6975	-0.195234
chrX	96095965	Msn	-0.488678	0.00237894	-10.1736	0.868525
chr5	134234337	Ncf1	-0.347646	0.00238737	-11.2945	1.20077
chr3	108020314	Gstm1	0.431927	0.00238866	6.22745	0.361181
chr10	127326609	Arhgap9	0.317796	0.00244909	7.50895	1.48705
chr14	47373989	Lgals3	0.346107	0.00247447	4.75225	3.67768
chr15	76612896	Slc39a4	0.498453	0.00247941	16.919	1.89254
chr15	76612896	Slc39a4	0.498453	0.00247941	9.1962	1.11598
chr15	78592375	Cyth4	0.333437	0.00248494	22.6318	1.47458
chr15	78592375	Cyth4	0.333437	0.00248494	14.0636	1.10535
chr17	29213070	Cpne5	0.491506	0.00248761	-6.9024	-0.310878
chr2	35643977	Dab2ip	0.333936	0.00251635	-9.03464	-0.152186
chr4	136897601	C1qc	-0.347641	0.00252413	-14.4842	1.49306
chr4	136897601	C1qc	-0.347641	0.00252413	-23.3182	2.2826
chr4	136897601	C1qc	-0.347641	0.00252413	-23.3182	2.02055
chr4	136897601	C1qc	-0.347641	0.00252413	-14.4842	1.62958
chr2	181092199	Kcnq2	-0.484218	0.00257552	4.49039	-0.162183
chr7	126575265	Cln3	-0.446646	0.00257602	-9.7561	0.473516
chr11	32590010	Stk10	-0.333675	0.00261603	-13.9855	0.599292
chr8	85081751	Man2b1	-0.303576	0.00263438	-18.4524	1.17221
chr5	97075859	Bmp2k	-0.434003	0.00265649	-4.46429	0.301263
chr2	152982901	Ttll9	-0.728866	0.0026692	-2.6334	0.40724
chr2	166803929	Arfgef2	-0.583979	0.00268771	5.85048	-0.197663
chr17	56425395	Ptprs	-0.423802	0.00269583	3.65766	-0.17588
chr17	32396661	Rasal3	0.325335	0.00271469	7.06665	1.82579
chr4	123809947	Rhbdl2	-0.581835	0.00273922	-12.0565	0.38693
chr9	3879447	Gucy1a2	0.59465	0.00277965	-20.3523	-0.541019
chr10	81514331	GAll15	-0.395322	0.00278296	-3.02634	0.977873
chr4	137001524	Zbtb40	-0.43886	0.00278847	9.81583	-0.197798
chr4	141078037	Necap2	0.443255	0.00278966	3.47826	0.397448
chr14	66177972	Ptk2b	0.456161	0.00280513	-6.45497	-0.101432
chr11	79140394	Ksr1	0.471028	0.00280626	-8.59443	-0.19338
chr1	156718017	Fam20b	-0.457849	0.0028149	3.04846	-0.103163
chr3	109993585	Ntng1	0.496275	0.00281999	-7.65535	-0.253978
chr7	19507118	Trappc6a	0.480685	0.00284628	6.1537	0.188368
chr8	117577858	Plcg2	-0.390264	0.00286439	-4.99883	0.820871
chr8	117577858	Plcg2	-0.390264	0.00286439	-7.8125	1.14765
chr10	127650774	Stat6	-0.472142	0.00288923	-15.618	0.18744
chr5	115952559	Cit	0.390318	0.00289512	-4.26108	-0.167451
chr10	41480469	Mical1	-0.470456	0.00294707	-28.5714	0.552923
chr10	90630118	Anks1b	-0.435817	0.00295852	19.0424	-0.262003
chr10	81317151	Pip5k1c	-0.410899	0.00301688	4.05891	-0.103756
chr8	88627799	Snx20	0.322474	0.00302048	4.85944	1.81555
chr10	90832702	Anks1b	0.419113	0.00302318	-54.0731	-0.262003
chr10	90832702	Anks1b	0.419113	0.00302318	-47.7011	-0.184383
chr11	97718113	Pip4k2b	-0.470232	0.00314454	3.51706	-0.136672
chr3	95141666	Tnfaip8l2	-0.398625	0.00315918	-20.4933	1.27943
chr14	23460202	Kcnma1	0.46264	0.00319982	-8.88116	-0.18216
chr10	40896028	Wasf1	-0.473631	0.0032036	7.84806	-0.195712
chr10	40896028	Wasf1	-0.473631	0.0032036	15.3735	-0.289621
chr6	29536612	Irf5	-0.301622	0.003234	-9.45737	1.10646
chr5	5507799	Cldn12	0.523172	0.00325364	-6.31873	-0.110743
chr15	72757734	Trappc9	0.423062	0.00329102	-12.8543	-0.104961
chr9	106859654	Dcaf1	0.464614	0.00330234	-5.74133	-0.171096
chr4	46826496	Gabbr2	-0.452025	0.00332047	3.5701	-0.210831
chr1	158356430	Brinp2	0.434649	0.00333537	-5.23201	-0.268015
chr1	39359766	Npas2	0.432848	0.00336009	-5.1418	-0.215058
chr12	70099931	Nin	0.508058	0.00347151	-4.10131	-0.147041
chr11	81793404	Asic2	0.473392	0.00350045	-8.62937	-0.107447
chr15	25364307	Basp1	-0.460083	0.00354477	5.98086	-0.156731
chrX	93294628	Arx	0.577264	0.00355041	-4.89538	-0.100254
chr13	94126772	Lhfpl2	0.466927	0.00355924	-3.08442	0.330764
chr13	94126772	Lhfpl2	0.466927	0.00355924	6.15207	0.407653
chr2	170142844	Zfp217	0.36844	0.00356037	3.80132	0.388518
chr6	38340281	Zc3hav1	0.32968	0.00359772	-4.29338	0.871253
chr11	95576837	Ngfr	0.464948	0.00361149	2.72846	0.228314
chr10	60722765	Slc29a3	-0.452224	0.00362196	-7.70982	0.322949
chr10	90832701	Anks1b	0.552844	0.00362415	-60.9624	-0.184383
chr10	90832701	Anks1b	0.552844	0.00362415	-71.6981	-0.262003
chr1	165526580	Adcy10	0.399991	0.00362641	-6.87093	-0.250131
chrX	159414883	Map7d2	0.53264	0.00363713	-4.01015	-0.179962
chr11	79339654	Nf1	0.471619	0.00367971	-2.71186	-0.168917
chr18	52528341	Lox	0.358336	0.00370088	6.65437	1.71524
chr8	70768515	Ifi30	-0.374157	0.00371237	-14.44	1.0545
chr16	3963890	Nlrc3	-0.615533	0.00371588	-11.4528	0.217025
chrX	101849644	Nhsl2	0.47961	0.00371991	-9.15887	-0.161176
chr5	128860962	Rimbp2	-0.422564	0.00372741	11.9677	-0.235648
chr5	130002241	Gusb	-0.300029	0.00372999	-4.48731	0.969902
chr7	141482377	Tspan4	0.376817	0.00373352	3.60101	0.485612
chrX	60404453	Atp11c	-0.859521	0.003765	-3.32899	0.109965
chr7	130761733	Tacc2	0.438249	0.00376903	-3.70457	-0.110324
chr10	61750252	Macroh2a2	0.434428	0.00381391	-16.2946	-0.1045
chr1	40326018	Il1rl2	0.347825	0.00382161	8.4433	0.714309
chr9	58747768	Rec114	-0.473067	0.00382612	-11.4668	0.490434
chr14	78724714	Dgkh	-0.447761	0.00383178	2.90265	-0.144829
chr12	5249377	Klhl29	-0.493035	0.00383873	5.28646	-0.204108
chr3	105005834	Cttnbp2nl	-0.429507	0.003871	-14.1865	0.19562
chr3	105005834	Cttnbp2nl	-0.429507	0.003871	-26.3254	0.256801
chr4	135478078	Nipal3	0.371716	0.00387277	-9.71435	-0.182401
chr7	82336248	Adamtsl3	0.476531	0.0038803	3.74332	0.992129
chr4	118223886	Ptprf	0.409258	0.00389449	-15.4828	-0.300583
chr15	76315453	Oplah	0.437836	0.00390736	4.61212	0.165428
chr3	135594309	Nfkb1	-0.306587	0.00396974	-14.9413	0.396366
chr3	88116809	Iqgap3	-0.353966	0.00397136	-9.09091	1.23669
chr3	88116809	Iqgap3	-0.353966	0.00397136	-4.70681	0.745636
chr5	136102411	Rasa4	0.296119	0.00399544	5.07109	0.712012
chr2	168231322	Mocs3	-0.405046	0.00400435	3.18688	0.128361
chr2	168231322	Mocs3	-0.405046	0.00400435	3.18688	-0.103958
chrX	36903473	Nkrf	0.819553	0.00403425	-11.4182	-0.317862
chr14	47374041	Lgals3	-0.296683	0.0040382	-5.29801	4.19684
chr17	56308278	Uhrf1	0.467309	0.00404695	5.09171	0.453673
chr8	11464611	Rab20	-0.341342	0.00406655	-10.4208	1.33899
chr8	11464611	Rab20	-0.341342	0.00406655	-16.8106	1.06685
chrX	136994805	Zcchc18	0.593219	0.00413142	-4.24341	-0.11694
chrX	136994805	Zcchc18	0.593219	0.00413142	-4.24341	-0.177928
chr4	151712893	Camta1	0.377459	0.00415323	-11.4047	-0.163525
chr7	141482368	Tspan4	0.363035	0.00416868	4.17823	0.485612
chr16	92696974	Runx1	-0.294705	0.00418875	-9.49221	1.39346
chr16	92696974	Runx1	-0.294705	0.00418875	-5.73833	1.31878
chr14	77637119	Enox1	-0.538016	0.00422658	5.97742	-0.439016
chr4	135898723	Cnr2	-0.317813	0.00423052	-8.70074	1.75273
chr4	135898723	Cnr2	-0.317813	0.00423052	-21.2691	2.23037
chr19	5660949	Sipa1	-0.448743	0.00425449	-10.9837	0.370306
chr7	25010620	Atp1a3	-0.422479	0.00426492	2.65602	-0.24672
chr12	33146883	Atxn7l1	-0.432161	0.00427979	4.34467	-0.115562
chr16	52072107	Cblb	0.468065	0.00436262	-8.47617	-0.137557
chr7	142082484	Dusp8	-0.349804	0.00438523	4.99435	-0.180073
chr1	170367610	Nos1ap	-0.468776	0.00441493	11.4058	-0.201163
chr2	174442399	Ctsz	0.270486	0.00444542	6.18253	1.41264
chr9	56620118	Lingo1	-0.459612	0.00450294	4.9417	-0.23302
chr9	119338133	Acaa1a	-0.419213	0.00451233	-5.48915	0.118863
chr9	119338133	Acaa1a	-0.419213	0.00451233	-5.48915	0.235112
chr10	81308469	Pip5k1c	-0.392266	0.00452511	2.83245	-0.103756
chr2	32730190	Sh2d3c	-0.468742	0.0045366	6.85403	-0.23915
chr17	34957564	Hspa1b	0.443116	0.00453873	-5.0585	-0.30245
chr8	120747424	Irf8	-0.267738	0.00454665	-13.8519	2.1999
chr10	90683294	Anks1b	-0.434584	0.00455469	7.04225	-0.262003
chr8	58471522	Galntl6	0.41123	0.00456528	-9.62587	-0.297678
chrX	12587568	Atp6ap2	0.791671	0.0046178	-4.92779	-0.167532
chr7	142082441	Dusp8	-0.380186	0.0046457	13.3655	-0.197618
chr2	174110577	Npepl1	-0.422579	0.00465212	-9.00282	0.33471
chr10	41480485	Mical1	-0.482618	0.00468322	-21.4286	0.552923
chr15	78484523	Il2rb	-0.571931	0.00471336	-6.32591	0.570292
chr15	78326354	Csf2rb	-0.33168	0.00479665	-25.6313	1.63036
chr9	54506326	Dmxl2	-0.520538	0.00482778	7.94335	-0.123908
chr15	94551946	Irak4	0.344199	0.00484609	11.3601	0.639602
chr16	94951608	Kcnj6	0.481762	0.00485985	-4.34564	-0.223202
chrX	134059247	Cstf2	0.782516	0.00492025	-5.38312	-0.127391
chr2	24975285	Pnpla7	0.378888	0.00493864	2.74992	0.521127
chrX	51681146	Hs6st2	0.436555	0.00495969	-5.31598	-0.220268
chr6	48493311	Sspo	0.331261	0.0050465	6.73645	0.459197
chr7	51507298	Ano5	0.405335	0.00504854	-6.39204	-0.264695
chr8	106163027	Pla2g15	-0.30657	0.00506496	-4.9333	0.235281
chr7	143475196	Slc22a18	-0.266773	0.00516503	-8.75225	1.12348
chr9	66710101	Car12	-0.295479	0.00519968	-11.4093	-0.631836
chr15	79268004	Baiap2l2	-0.39012	0.00526751	-26.1593	0.706416
chr15	22628024	Cdh18	-0.396987	0.00528253	6.91949	-0.189531
chrX	73922344	Renbp	-0.469804	0.0053077	-12.5415	0.931801
chrX	73922344	Renbp	-0.469804	0.0053077	-12.5415	0.548274
chrX	73922344	Renbp	-0.469804	0.0053077	-32.5004	1.53986
chr5	147894712	Slc46a3	0.401986	0.00534493	7.57901	0.490439
chr16	92695836	Runx1	-0.330723	0.00547204	-4.86271	1.31878
chr12	111424635	Exoc3l4	-0.362666	0.00549399	-7.81157	0.738547
chr19	10029248	Rab3il1	-0.433322	0.00554858	-17.9911	0.423375
chr7	126588538	Apobr	0.380196	0.00555961	11.3818	0.32497
chr7	126588538	Apobr	0.380196	0.00555961	11.3818	0.823654
chr10	41481108	Mical1	-0.430603	0.00557992	-29.5469	0.534002
chrX	157491505	Sms	0.792815	0.00558442	-4.67643	-0.141141
chr9	114454779	Glb1	-0.325628	0.00559493	-6.45161	0.397938
chr7	82867177	Mex3b	0.429034	0.00563004	-3.36161	-0.285045
chrX	134601389	Hnrnph2	0.653379	0.00565225	-5.15219	-0.102499
chr10	24888019	Med23	-0.459232	0.0057152	2.98154	-0.103324
chr3	121486718	Slc44a3	-0.537198	0.00578847	-4.83604	0.743253
chr4	136890466	C1qc	-0.32698	0.00580228	-27.9433	2.15884
chr4	136890466	C1qc	-0.32698	0.00580228	-27.9433	2.02055
chr18	13790654	Zfp521	0.390672	0.00581646	-7.91242	0.26288
chr19	41332226	Pik3ap1	-0.277763	0.00585935	-17.9129	0.990765
chr15	99334868	Fmnl3	-0.379411	0.00588081	-20.2078	0.539023
chr15	99334868	Fmnl3	-0.379411	0.00588081	-29.365	0.769392
chrX	51680877	Hs6st2	0.471436	0.00592796	-5.05014	-0.220268
chr8	11813390	Arhgef7	-0.40175	0.00596293	2.75298	-0.135139
chr13	95643817	Iqgap2	-0.550657	0.00596335	9.62649	-0.228009
chr18	36953434	Pcdha3	0.370848	0.00602358	-8.76175	-0.496592
chr7	80383924	Fes	-0.309132	0.00608012	-3.40718	0.984529
chr7	80383924	Fes	-0.309132	0.00608012	-7.31707	1.16982
chrX	74282671	DAllse1l1	-0.616959	0.0062155	-12.3236	0.821869
chr11	94352177	Abcc3	-0.424849	0.00634675	-15.5031	1.07629
chr2	71813132	Itga6	-0.366888	0.00641203	-7.51938	0.546441
chrX	35889342	Dock11	-0.625892	0.00652289	-5.17586	0.332204
chr5	114779262	Git2	-0.573844	0.00652809	-11.2576	0.164257
chr5	114779262	Git2	-0.573844	0.00652809	-11.2576	0.134101
chr11	75520435	Scarf1	0.369819	0.0065729	5.37624	0.218079
chr13	60687049	Dapk1	-0.46688	0.00664257	21.7606	-0.28932
chr13	60687049	Dapk1	-0.46688	0.00664257	13.0485	-0.227858
chrX	20704003	Usp11	0.563147	0.00670054	-6.72691	-0.193138
chr11	78189166	Proca1	0.381571	0.00673943	2.53807	0.598305
chr19	5660901	Sipa1	-0.422032	0.00675137	-12.95	0.370306
chrX	134059626	Cstf2	1.0259	0.00679735	-4.42988	-0.127391
chr6	61339745	Ccser1	-0.418285	0.0068001	3.6942	-0.108721
chrX	134059652	Cstf2	0.948359	0.00685654	-4.60852	-0.127391
chrX	95711899	Zc3h12b	0.665897	0.00687702	-5.86818	-0.185762
chr2	52642609	Cacnb4	-0.408137	0.00690163	7.48084	-0.192949
chr5	113832406	Selplg	-0.355071	0.006972	-14.5349	0.972889
chrX	73922494	Renbp	-0.512793	0.00697838	-27.306	1.53986
chrX	73922494	Renbp	-0.512793	0.00697838	-6.92236	0.548274
chrX	73922494	Renbp	-0.512793	0.00697838	-6.92236	0.931801
chr14	70079274	Egr3	-0.390976	0.00700053	3.58828	-0.232107
chr8	83166220	Tbc1d9	-0.475409	0.0070387	2.79503	-0.275529
chr9	21037774	Icam5	-0.317758	0.00704039	4.24457	-0.202398
chr2	119245451	Spint1	-0.335046	0.00705605	-9.65202	1.11066
chrX	71962448	Prrg3	0.786794	0.00705926	-8.50301	-0.204755
chr15	79036320	Gcat	-0.547489	0.00707511	-9.14634	0.197157
chrX	74282683	DAllse1l1	-0.618615	0.00715838	-6.37819	0.486873
chrX	74282683	DAllse1l1	-0.618615	0.00715838	-14.0448	0.821869
chr7	121902490	Cog7	0.432767	0.00716706	-15.1086	-0.150461
chr9	97954970	Clstn2	-0.572176	0.00718021	5.80042	-0.165016
chrX	157491686	Sms	0.669124	0.00720716	-2.98443	-0.141141
chr5	24539748	Asb10	-0.308817	0.00722491	-7.66154	3.74268
chr18	69950167	Ccdc68	-0.567251	0.00725106	-7.77171	0.996075
chr9	56633912	Lingo1	0.407841	0.00725607	-2.7386	-0.23302
chr4	56787956	Elp1	0.477693	0.00728163	17.4463	0.10709
chrX	151017759	Gnl3l	0.743333	0.00730935	-4.28804	-0.256119
chr2	71813013	Itga6	0.447318	0.00732825	8.33333	0.546441
chr4	137707528	Rap1gap	0.354885	0.00753269	-3.46345	-0.160986
chrX	139610587	Rnf128	0.470801	0.007588	-4.1402	-0.101514
chr8	120540411	Gse1	0.378075	0.00764339	-11.9251	-0.202582
chr1	172501070	Tagln2	0.414062	0.00766268	4.76754	0.478469
chrX	77795446	Prkx	-0.676373	0.00769608	-4.8962	0.110893
chr19	5870029	Frmd8	-0.434254	0.00774892	-6.14865	0.472173
chr8	120747423	Irf8	-0.332742	0.00776896	-22.3779	2.11237
chr8	120739870	Irf8	-0.27269	0.00777262	-10.8917	1.70967
chr8	120739870	Irf8	-0.27269	0.00777262	-23.1285	2.11237
chr1	69107179	Erbb4	-0.411932	0.0077853	2.92404	-0.191
chr2	13793723	St8sia6	0.288363	0.00779119	3.72555	1.72465
chr9	108110110	Bsn	0.445614	0.00782345	-6.55093	-0.11503
chrX	155216407	Sat1	-0.665168	0.0079456	-9.66979	0.563423
chrX	95711961	Zc3h12b	0.668037	0.00801708	-6.46596	-0.185762
chr11	88998997	Trim25	-0.327347	0.00802405	-18.4531	0.711355
chr5	97014422	Bmp2k	-0.345139	0.00804769	-12.5608	0.31795
chr5	97014422	Bmp2k	-0.345139	0.00804769	-15.3226	0.430927
chr16	23973129	Bcl6	0.378292	0.00807305	-7.20788	-0.236699
chr10	7867633	Zc3h12d	0.382439	0.00807559	4.61088	1.73656
chr9	32542288	Fli1	0.400092	0.00812215	7.58849	0.626962
chr17	86194146	Prkce	-0.458763	0.00814241	7.05145	-0.223075
chr9	83594737	Sh3bgrl2	0.561897	0.00816942	-9.57642	-0.1583
chrX	157491672	Sms	0.7641	0.00817341	-4.06004	-0.141141
chr11	54028433	Slc22a4	0.343549	0.00818249	2.64026	0.505833
chr11	36521831	Tenm2	-0.394174	0.00819329	10.655	-0.278515
chr15	78669419	Elfn2	-0.354005	0.00828518	4.25989	-0.201012
chr7	99688930	Slco2b1	-0.299505	0.0082968	-10.9091	0.947052
chr7	29000947	Map4k1	0.410991	0.00833551	4.13807	0.24579
chr17	8116595	RAllset2a	0.476262	0.00839328	4.93605	0.929106
chr17	8116595	RAllset2a	0.476262	0.00839328	4.93605	0.704275
chr17	34198508	Psmb8	0.316075	0.00841483	4.8008	1.96582
chrX	20060332	Chst7	-0.573397	0.00850858	-8.09524	0.28695
chr5	112356666	Ccdc121rt3	0.356713	0.00860058	-5.92288	0.272925
chr5	112356666	Ccdc121rt3	0.356713	0.00860058	-5.92288	0.216804
chr3	103738252	Olfml3	0.297775	0.00863715	4.76426	1.4813
chr13	76640203	Mctp1	-0.35678	0.00871911	4.76388	-0.239022
chr3	89235251	Trim46	-0.474079	0.00874433	4.92019	-0.145694
chr4	136886595	C1qb	-0.287618	0.008793	-26.5873	0.379352
chr4	136886595	C1qb	-0.287618	0.008793	-28.0038	1.93666
chr4	136886595	C1qb	-0.287618	0.008793	-20.5859	1.54111
chr8	126319055	Slc35f3	-0.533403	0.0088606	7.03654	-0.253019
chr13	109845476	Pde4d	-0.48196	0.00886396	4.12438	-0.206538
chr16	35939154	Parp9	-0.29202	0.00888997	-5.10958	0.424691
chr16	35939154	Parp9	-0.29202	0.00888997	-5.10958	1.1956
chr13	13784665	Gng4	0.34019	0.00904531	-2.72429	-0.186811
chr16	23263441	St6gal1	0.414607	0.00907896	14.5041	0.154157
chr15	53346023	Ext1	0.452091	0.00909458	-2.73973	-0.208309
chr8	120397723	Gse1	0.362582	0.00910547	-5.42113	-0.202582
chr8	70765226	Ifi30	-0.282752	0.00914273	-19.3014	1.0545
chr8	70765226	Ifi30	-0.282752	0.00914273	-9.88607	0.872803
chr8	70765226	Ifi30	-0.282752	0.00914273	-9.88607	0.172177
chr6	122743728	Slc2a3	-0.390543	0.00916228	14.0633	-0.289484
chr4	150924165	Camta1	-0.459193	0.00917059	5.73902	-0.163525
chrX	12587570	Atp6ap2	0.664346	0.00920153	-7.79033	-0.167532
chr17	27502892	Grm4	0.367184	0.0093	-12.6337	-0.279538
chr7	127016685	Mvp	0.314074	0.00936966	3.11074	0.557617
chr10	62349510	Hk1	0.49485	0.00949481	-13.0531	-0.12583
chr11	61147631	Tnfrsf13b	0.379846	0.00955247	9.09434	0.779286
chr13	49247752	Susd3	0.324773	0.0095592	2.88099	0.928168
chrX	104200321	Nexmif	0.41632	0.00959075	-5.84636	-0.251612
chrX	77795392	Prkx	-0.665108	0.00961464	-4.90321	0.110893
chr10	81521841	GAll15	-0.336711	0.00969868	-12.3218	0.977873
chr10	81521841	GAll15	-0.336711	0.00969868	-27.198	1.31782
chr10	75953374	Gm5134	-0.393163	0.00977586	-8.44578	0.160822
chrX	51681157	Hs6st2	0.396379	0.00984904	-8.10014	-0.220268
chr7	76833108	Agbl1	-0.398298	0.0098891	2.71795	-0.802386
chr19	10276761	Dagla	-0.411291	0.00998724	6.37447	-0.238405
chr7	128140517	Itgax	0.254423	0.0100054	13.6661	7.12076
chr18	37726802	Pcdhga4	0.546056	0.0100616	-8.76078	-0.223418
chr18	37726802	Pcdhga4	0.546056	0.0100616	-8.76078	-0.183948
chr18	37726802	Pcdhga4	0.546056	0.0100616	-8.76078	-0.200674
chr18	37726802	Pcdhga4	0.546056	0.0100616	-8.76078	-0.238027
chrX	77795433	Prkx	-0.704243	0.0101011	-3.86115	0.110893
chrX	74282663	DAllse1l1	-0.590946	0.010138	-11.6638	0.821869
chr9	3700431	Gucy1a2	0.396078	0.010196	-6.39339	-0.541019
chrX	151047897	Fgd1	0.477063	0.0102794	-3.6931	-0.106512
chrX	60404431	Atp11c	-0.548122	0.0103478	-3.89108	0.109965
chr2	181092206	Kcnq2	-0.396586	0.0103701	4.72565	-0.162183
chrX	38189791	Zbtb33	0.696871	0.0103759	-4.77158	-0.102507
chr7	128412136	Rgs10	-0.299224	0.0104125	-14.1982	0.571654
chr17	24206866	Ntn3	-0.318355	0.0104407	5.59922	-0.179831
chr17	24206866	Ntn3	-0.318355	0.0104407	5.59922	-0.255209
chr8	32883453	Nrg1	0.369227	0.0104589	-3.25287	-0.154216
chr2	181092221	Kcnq2	-0.44232	0.0104723	4.82169	-0.162183
chr15	82983265	Tcf20	0.323317	0.0105076	-2.58648	-0.271647
chr7	145206490	Tpcn2	0.342134	0.0106509	5.9419	0.669466
chr13	54695144	Rnf44	0.384352	0.010695	-4.44048	-0.134669
chr9	20924212	Dnmt1	0.370521	0.0107769	-5.21452	-0.116251
chr3	83841539	Tlr2	0.267677	0.0108009	5.67376	1.13123
chr7	137266793	Ebf3	-0.35129	0.0108515	-13	1.07718
chr11	114890452	Cd300a	-0.315839	0.010896	-16.576	0.745883
chr10	86341789	Syn3	-0.398102	0.0111132	7.48857	-0.140082
chr16	34403824	Kalrn	-0.42947	0.0111607	12.7316	-0.141932
chr10	60369279	Vsir	-0.280555	0.0111744	-20.0785	1.30726
chr11	32580425	Stk10	-0.281994	0.0112269	-7.59164	0.392154
chr17	83846654	Haao	-0.310401	0.0113276	-9.68088	1.8059
chr2	24679163	CacAll1b	-0.403924	0.0113462	-4.79873	-0.157757
chr7	141078344	Pkp3	0.467078	0.0114082	6.06203	0.63197
chr2	131546132	Adra1d	0.402199	0.0116086	-5.48302	-0.203717
chr12	110707683	Hsp90aa1	0.460931	0.0116534	-8.30656	-0.184791
chr5	136102436	Rasa4	0.269317	0.0118276	7.37853	0.911959
chrX	157491664	Sms	0.706647	0.0118726	-2.93022	-0.141141
chr11	101973318	Dusp3	-0.290082	0.0118787	7.26839	-0.112305
chr10	114800909	Trhde	0.333691	0.011907	-2.96754	-0.180968
chr1	153050634	NmAllt2	-0.403008	0.0119969	3.2519	-0.149
chrX	72918691	Nsdhl	-0.499118	0.0120232	-4.86539	0.120116
chr2	24935728	Arrdc1	0.343929	0.0120627	5	0.36989
chr5	136102398	Rasa4	0.280357	0.0120725	2.64748	0.634156
chr12	108002042	Bcl11b	-0.260627	0.0121589	3.07815	-0.253498
chr18	67391609	Tubb6	-0.312533	0.0122431	-7.36813	1.35197
chr18	67401876	Tubb6	-0.310213	0.0122885	-16.3096	1.49247
chrX	71051076	Mamld1	0.586017	0.0123427	-4.31735	-0.379448
chr1	133788109	Atp2b4	0.33671	0.0123569	-12.9986	-0.266893
chr5	38480258	Slc2a9	-0.583506	0.0123598	-6.78551	0.287579
chr18	14633176	Ss18	-0.382613	0.0124864	-3.8019	0.152141
chrX	43429130	Tenm1	0.504166	0.0125172	-4.58787	-0.249901
chr3	146117557	Mcoln3	0.314835	0.0125305	3.25261	3.40177
chr4	136890374	C1qc	-0.308526	0.0125521	-11.5078	1.54111
chr4	136890374	C1qc	-0.308526	0.0125521	-11.5078	1.49306
chr19	58822475	Hspa12a	0.443387	0.0125625	-7.32211	-0.138456
chr18	65083987	Nedd4l	0.389984	0.0125658	-6.95277	-0.162676
chrX	71050202	Mamld1	0.53305	0.0125875	-9.38488	-0.379448
chrX	71050202	Mamld1	0.53305	0.0125875	-6.41723	-0.228769
chr9	119418180	Acvr2b	-0.412689	0.0126276	10.681	-0.162251
chr2	29201910	Ntng2	-0.324781	0.0126369	5.86172	-0.187111
chr5	137640201	Lrch4	-0.300665	0.0126385	-16.4016	0.417653
chr7	29003023	Map4k1	0.50496	0.012753	8.13328	0.24579
chr8	122651737	Cbfa2t3	0.364903	0.0128466	-8.84444	-0.168888
chr16	38484136	Cd80	-0.349664	0.0128874	-10.2795	1.08571
chr18	37751860	Pcdhgb1	0.37967	0.0128934	-3.59163	-0.238027
chr18	37751860	Pcdhgb1	0.37967	0.0128934	-3.59163	-0.187281
chr18	37751860	Pcdhgb1	0.37967	0.0128934	-3.59163	-0.142666
chr18	37751860	Pcdhgb1	0.37967	0.0128934	-3.59163	-0.183948
chr18	37751860	Pcdhgb1	0.37967	0.0128934	-3.59163	-0.223418
chr18	37751860	Pcdhgb1	0.37967	0.0128934	-3.59163	-0.177557
chr18	37751860	Pcdhgb1	0.37967	0.0128934	-3.59163	-0.200674
chr14	47373957	Lgals3	-0.27091	0.0129014	-2.73726	4.19684
chr11	103112237	Hexim1	0.53648	0.0132066	-18.0416	-0.142828
chr11	114890342	Cd300a	-0.279717	0.0132271	-9.73177	0.745883
chr11	114890342	Cd300a	-0.279717	0.0132271	-16.0512	0.892372
chr12	80168396	Actn1	0.341436	0.0133211	-4.7381	-0.237574
chrX	159414901	Map7d2	0.511816	0.0133921	-3.57271	-0.179962
chr5	101836008	Wdfy3	0.554133	0.0133952	-3.69579	-0.213312
chr9	107089658	Dock3	-0.385334	0.0135334	6.11414	-0.198629
chr12	117689170	Rapgef5	-0.377933	0.013571	5.32979	-0.216515
chr11	59407420	SAllp47	-0.449406	0.0135966	3.19222	-0.133368
chrX	168795818	Arhgap6	0.555549	0.0137883	-5.20047	-0.206649
chr6	38921266	Tbxas1	-0.261207	0.0138218	-8.04037	1.86801
chr6	93913652	Magi1	-0.340355	0.0138262	4.01731	-0.199636
chr17	29360726	Fgd2	-0.341327	0.0139046	-13.8263	0.600768
chr11	119089336	Cbx4	-0.389884	0.0139484	3.77444	-0.189055
chrX	12587595	Atp6ap2	0.700195	0.0139765	-7.10252	-0.167532
chr2	91162753	Madd	0.376159	0.0139922	-13.1491	-0.133638
chr18	77257880	St8sia5	-0.415664	0.0140296	8.46554	-0.151262
chr1	90927506	Mlph	-0.309342	0.0140467	-17.65	0.636565
chrX	60404436	Atp11c	-0.627632	0.0140817	-5.2818	0.109965
chr10	86092029	Syn3	0.477643	0.0141515	-10.2996	-0.140082
chr5	112333080	Tfip11	0.420712	0.014191	-10.5415	-0.101713
chr4	138834923	Pla2g5	0.355319	0.0143655	3.47975	0.298381
chr2	93195863	Trp53i11	-0.234659	0.0143816	11.3015	-0.19248
chr17	34970590	Hspa1a	0.419614	0.0144251	-8.78828	-0.224026
chrX	20703963	Usp11	0.475736	0.0144529	-6.53055	-0.193138
chr8	70768513	Ifi30	-0.334274	0.0144903	-16.3192	1.0545
chr9	107986496	Uba7	0.306414	0.0145242	3.77103	1.28077
chr13	24634316	Ripor2	0.250363	0.0145441	-4.88902	-0.231431
chr1	63273501	Zdbf2	-0.343838	0.0145699	2.77778	-0.671419
chr4	146263414	Zfp991	-0.367832	0.0145711	-8.2	0.373607
chr2	76434294	Osbpl6	0.437568	0.0146781	-12.7933	-0.174351
chr15	98736635	Arf3	0.398889	0.014787	-10.546	-0.116009
chr18	37807333	Pcdhga4	0.379355	0.0148394	-3.52919	-0.238027
chr18	37807333	Pcdhga4	0.379355	0.0148394	-3.52919	-0.183948
chr18	37807333	Pcdhga4	0.379355	0.0148394	-3.52919	-0.142666
chr18	37807333	Pcdhga4	0.379355	0.0148394	-3.52919	-0.223418
chr18	37807333	Pcdhga4	0.379355	0.0148394	-3.52919	-0.177557
chr18	37807333	Pcdhga4	0.379355	0.0148394	-3.52919	-0.200674
chr18	37807333	Pcdhga4	0.379355	0.0148394	-3.52919	-0.187281
chr18	37807333	Pcdhga4	0.379355	0.0148394	-3.52919	-0.135433
chr7	16237251	C5ar2	-0.34862	0.0148538	-21.2963	0.505993
chr18	74525562	Myo5b	0.2626	0.0148802	-3.68623	-0.218722
chr6	45443765	CntAllp2	-0.445759	0.0149789	6.51151	-0.148535
chrX	168795765	Arhgap6	0.547689	0.0150074	-5.44841	-0.206649
chr10	61337620	Pald1	-0.302734	0.0151414	-9.07775	0.599233
chr7	66270762	Lrrk1	-0.295266	0.0151935	-4.90196	0.786798
chr1	184732354	Hlx	-0.335806	0.0152278	-3.99734	1.18114
chr17	47877504	Foxp4	-0.32566	0.01523	6.88914	-0.171087
chr15	58533962	Fer1l6	-0.371393	0.0153153	-11.7185	0.329994
chr6	124724536	Ptpn6	-0.253806	0.0153691	-22.4116	2.02195
chr4	136890374	C1qb	-0.30203	0.0153726	-11.5078	1.54111
chr4	136890374	C1qb	-0.30203	0.0153726	-11.5078	1.49306
chr17	68837543	Tmem200c	-0.33549	0.0154206	2.64371	-0.340206
chr5	144401752	Bri3	-0.395025	0.0155387	-9.54707	0.151842
chr6	124399360	Pex5	-0.42192	0.0155479	8.82353	-0.220914
chrX	157491511	Sms	0.593801	0.0156093	-10.4779	-0.141141
chr6	84207239	Dysf	-0.339629	0.015617	-7.16925	0.698742
chr11	116074257	Unc13d	0.374315	0.0157521	7.81679	0.239059
chr10	86475679	Syn3	0.382685	0.0157711	-7.05381	-0.140082
chrX	71962513	Prrg3	0.518497	0.0158504	-4.09855	-0.204755
chr11	34419808	Dock2	0.261411	0.0159186	8.56488	1.19697
chr11	34419808	Dock2	0.261411	0.0159186	16.7472	1.4836
chr16	32144964	Nrros	0.331722	0.0159657	9.39527	0.625167
chr13	60717581	Dapk1	-0.48734	0.0160733	26.1364	-0.28932
chr5	113486010	Wscd2	0.381245	0.0161465	-6.2902	-0.241909
chrX	74085635	Mecp2	0.529146	0.0162531	-3.5188	-0.15807
chrX	12160263	Bcor	0.46073	0.016273	-3.67305	-0.165315
chr9	73090467	Rab27a	-0.282436	0.016308	-9.48128	0.518559
chr9	73090467	Rab27a	-0.282436	0.016308	-14.6991	0.604167
chr19	24999223	Dock8	-0.273321	0.0163128	-6.52389	1.06307
chr13	113611468	Snx18	-0.317116	0.0163943	-15.59	0.325974
chrX	162828898	Txlng	0.543139	0.0165237	-4.53785	-0.113026
chrX	139610605	Rnf128	0.657549	0.0167881	-5.07208	-0.101514
chr7	100974380	P2ry6	0.287465	0.0168485	-4.16446	1.36958
chr5	113634230	Cmklr1	-0.278634	0.0168591	-15.3437	0.933042
chr19	8818418	Hnrnpul2	0.368198	0.0168909	-9.76037	-0.107913
chr11	48951573	Gm12185	0.396205	0.0169093	-13.591	1.00984
chr7	121948588	Cog7	-0.381232	0.0169633	8.35848	-0.150461
chr4	135908645	Cnr2	-0.28466	0.0169697	-4.42536	1.75273
chr6	83194225	Dctn1	-0.402911	0.0170123	10.8498	-0.130918
chr11	85095043	Usp32	-0.384444	0.0170396	14.3868	-0.127827
chr14	55826962	Nfatc4	-0.383279	0.0170706	-7.70535	0.190815
chr9	107280676	Mapkapk3	-0.372694	0.017105	-16.736	0.492602
chr15	93500729	Prickle1	-0.393373	0.0171567	2.55369	-0.136461
chr7	27257394	Numbl	-0.346929	0.0173254	5.59804	-0.196426
chr10	61750212	Macroh2a2	0.423291	0.0173355	-11.8256	-0.1045
chr5	143254956	Zfp316	-0.321088	0.0174373	8.12183	-0.146449
chr6	83087478	Lbx2	0.406801	0.0176019	3.75806	0.185929
chr5	122109962	Myl2	-0.385291	0.017641	-10.6434	0.236997
chr5	122109962	Myl2	-0.385291	0.017641	-16.4937	1.14283
chr9	21927351	Ccdc159	-0.352215	0.0176868	-3.0311	0.176395
chr9	21927351	Ccdc159	-0.352215	0.0176868	-3.0311	0.195365
chr7	25010674	Atp1a3	0.365081	0.017688	-3.79227	-0.24672
chr2	26359495	Card9	-0.333049	0.0177413	-29.5762	0.981147
chr11	97718200	Pip4k2b	0.345717	0.0177608	-12.7491	-0.136672
chr17	29854303	Mdga1	0.413489	0.0177632	-11.6553	-0.279053
chr19	4215246	Clcf1	0.350564	0.0177934	3.57143	0.924843
chr5	140784876	GAll12	-0.3571	0.0178287	-2.91264	0.147154
chrX	35889151	Dock11	-0.647033	0.0179308	-4.24038	0.221153
chrX	35889151	Dock11	-0.647033	0.0179308	-13.3236	0.340567
chr4	136656013	Ephb2	-0.37027	0.0179555	4.06538	-0.182578
chr16	32143899	Nrros	0.41124	0.0179743	9.47766	0.348103
chr11	95779784	Phospho1	-0.361004	0.0179879	5.11975	-0.163005
chr14	30625250	Prkcd	0.28397	0.0180031	3.215	0.614293
chr6	113892241	Atp2b2	-0.409156	0.0180571	8.60979	-0.18733
chr15	94551928	Irak4	-0.286439	0.0181082	-12.3333	0.649151
chr8	117417683	Cmip	-0.362641	0.0182563	4.13669	-0.278139
chr6	135233990	Fam234b	0.413853	0.0183185	-4.90985	-0.137737
chr15	89429728	Chkb	-0.366616	0.0183339	-3.01508	0.152589
chr6	71374591	Cd8a	-0.311237	0.0183425	-11.6667	2.53945
chr6	89332283	PlxAll1	0.415223	0.0184652	-6.00117	-0.164834
chr8	72515822	Med26	-0.409366	0.0185289	4.58865	-0.166746
chr2	24935727	Arrdc1	-0.30536	0.0185318	-2.51699	0.36989
chrX	64276557	Slitrk4	1.05143	0.0187082	-7.6186	-0.287635
chr2	20231458	Etl4	-0.466775	0.0187966	19.9173	-0.500417
chr14	54403497	Slc7a7	-0.326516	0.01892	-9.56689	0.825804
chrX	73922337	Renbp	-0.390062	0.0189442	-12.0436	0.548274
chrX	73922337	Renbp	-0.390062	0.0189442	-28.6372	1.53986
chrX	73922337	Renbp	-0.390062	0.0189442	-12.0436	0.931801
chrX	73922337	Renbp	-0.390062	0.0189442	-3.61816	1.21759
chrX	155216450	Sat1	-0.444208	0.018956	-7.89084	0.563423
chr12	36042198	Tspan13	-0.386	0.0189966	2.52593	-0.149656
chrX	43430845	Tenm1	0.367358	0.0191431	-5.77746	-0.249901
chr13	55008168	Hk3	-0.276226	0.0191462	-10.1212	1.61424
chrX	9200809	Lancl3	0.425302	0.0191575	-4.41611	-0.185761
chr1	151571707	Niban1	-0.300607	0.0192339	-3.99467	0.316204
chr7	12970768	Zfp324	-0.37591	0.0193049	5.42538	-0.133068
chrX	51681188	Hs6st2	0.427789	0.0193443	-6.12085	-0.220268
chr2	92431637	Cry2	0.384392	0.0194117	-2.65617	-0.140799
chrX	157491684	Sms	0.545121	0.0194796	-2.53901	-0.141141
chr19	6229077	Ppp2r5b	-0.410866	0.0195855	13.9267	-0.180993
chr8	89042034	Sall1	0.311979	0.0195896	2.75591	0.344725
chr12	80168389	Actn1	0.324201	0.0195996	-5.00649	-0.237574
chr11	50237003	Ltc4s	0.328697	0.0196014	3.04567	0.686325
chr8	55050169	Gpm6a	-0.384341	0.0198571	8.94038	-0.152881
chr1	38210546	Aff3	-0.352326	0.019895	10.6999	-0.148338
chr3	96286010	Fcgr1	-0.270989	0.019955	-6.27635	1.56889
chr7	141269462	Irf7	-0.314367	0.0199796	-27.5522	0.944106
chr7	66246629	Lrrk1	0.453189	0.0199907	13.9029	0.530903
chrX	71962507	Prrg3	0.488876	0.0200123	-6.02084	-0.204755
chr7	100931106	Arhgef17	-0.38378	0.020061	2.87863	-0.15852
chr9	20787470	Col5a3	-0.29559	0.0201073	-8.60437	0.379712
chr15	31235782	Dap	0.411711	0.0201349	6.7633	0.497867
chr17	14918816	Wdr27	0.491008	0.0201693	15.4547	0.248126
chr16	4901277	Mgrn1	0.382204	0.020223	-5.96538	-0.104634
chr4	151707290	Camta1	0.37932	0.0202587	-2.59583	-0.163525
chr18	37686091	Pcdhga4	0.41072	0.0203018	-12.4715	-0.238027
chr18	37686091	Pcdhga4	0.41072	0.0203018	-12.4715	-0.200674
chr18	37686091	Pcdhga4	0.41072	0.0203018	-12.4715	-0.183948
chr18	37686091	Pcdhga4	0.41072	0.0203018	-12.4715	-0.223418
chr18	77254588	St8sia5	0.371914	0.0203242	-7.65787	-0.151262
chr7	63544400	Otud7a	-0.369556	0.0203692	4.26364	-0.140535
chr5	129589874	Mmp17	-0.346737	0.0203755	10.3637	-0.225539
chr13	111803588	Map3k1	-0.26098	0.0204077	-10.8929	0.527837
chr17	56425471	Ptprs	0.345314	0.0205506	-2.86084	-0.17588
chr7	19824286	Bcl3	-0.254826	0.0209655	-4.98791	2.12901
chr4	152339058	Chd5	-0.331513	0.0210953	3.56964	-0.15649
chr18	46560315	Ticam2	-0.293994	0.0211182	-5.40541	1.05675
chr10	109010589	Syt1	-0.363613	0.0212772	3.08279	-0.226442
chr19	48232042	Sorcs3	0.416735	0.0213429	-18.2185	-0.207338
chrX	60403770	Atp11c	-0.512059	0.0214685	-7.14975	0.109965
chr11	120958142	Slc16a3	-0.366242	0.021537	-20.2245	0.886703
chr10	80186790	EfAll2	0.312889	0.0215737	-12.4928	-0.257953
chr15	37634390	Ncald	-0.519395	0.0216174	9.03736	-0.120965
chr2	24367749	Psd4	0.312893	0.0216193	2.86935	0.642685
chr4	126024366	Csf3r	-0.248228	0.0216828	-6.86405	1.46917
chr8	105341496	Fhod1	-0.239904	0.0216846	-12.988	0.761428
chr7	99669347	Slco2b1	-0.281019	0.0217565	-26.3158	0.870814
chr11	100939104	Stat3	-0.211715	0.0218222	-5.88235	0.484966
chr14	17659278	Thrb	-0.361071	0.0218625	3.03857	-0.250242
chr15	76233698	Parp10	-0.309974	0.021966	-19.7368	0.823234
chr13	94058060	Lhfpl2	0.298392	0.0220187	5.10656	0.559173
chrX	168795734	Arhgap6	0.471652	0.0220418	-5.05102	-0.206649
chr13	94069596	Lhfpl2	0.29671	0.0221298	6.52406	0.559173
chr13	43197624	Gfod1	0.368993	0.0222329	-5.81738	-0.119958
chr14	55717328	Tgm1	-0.308041	0.022289	-8.57143	2.1791
chr7	99159319	Dgat2	0.230897	0.022319	-8.94983	-0.170228
chr7	44840241	Il4i1	-0.273964	0.0224078	11.7179	2.87437
chr7	137315507	Ebf3	-0.28952	0.0224415	-2.81982	1.44245
chr9	116110161	Tgfbr2	-0.222191	0.0224526	-3.78469	1.14696
chrX	139210229	Pwwp3b	0.415608	0.0224614	-7.99187	-0.302466
chrX	71053440	Mamld1	0.520209	0.0224642	-10.4363	-0.228769
chr4	139629603	Aldh4a1	0.366935	0.0226026	3.98907	0.118531
chr9	70383957	Myo1e	-0.286736	0.022631	-26.5196	0.347887
chr7	64168194	Trpm1	-0.325513	0.0226613	-5.94363	1.74891
chr7	100939012	P2ry6	-0.276857	0.0226833	-8.69565	1.36958
chr8	11732218	Arhgef7	0.340238	0.0228945	-10.2341	-0.187625
chr9	116174587	Tgfbr2	-0.249521	0.0230557	-13.9941	0.998054
chr11	117778332	Tmc6	0.304134	0.0230915	14.4346	0.822614
chr11	84050619	Dusp14	0.397783	0.0231762	-15.3865	-0.17225
chr7	128412203	Rgs10	-0.26403	0.0231848	-15.5486	0.571654
chr1	184733972	Hlx	-0.302491	0.0232316	-11.7894	1.18114
chrX	7879649	Pim2	0.50913	0.023501	-9.41455	-0.24612
chr4	149556621	Ctnnbip1	0.331476	0.0235478	-7.68599	0.197974
chr15	84451642	Shisal1	0.250162	0.0235605	-5.05456	-0.375974
chr13	111808643	Map3k1	-0.273666	0.0236135	-2.92208	0.432655
chr10	75936198	Mmp11	0.401938	0.0237569	10.8641	0.229177
chr17	27154294	Ip6k3	-0.234248	0.0237605	-16.9251	1.1248
chr11	90002868	Pctp	-0.316571	0.0237735	-2.72959	0.431373
chr8	36600031	Dlc1	0.370801	0.0239072	-13.8448	-0.137193
chr15	78991824	Triobp	0.399208	0.0240777	8.32766	0.203909
chr11	70396893	Pelp1	0.428688	0.0242227	-12.489	-0.10119
chr10	80139223	Cbarp	0.320365	0.0242307	-2.8125	-0.326838
chr17	33604599	Myo1f	-0.29928	0.0243184	-27.9915	2.09335
chr17	33604599	Myo1f	-0.29928	0.0243184	-23.8471	1.66514
chr11	80319170	Rhbdl3	-0.243213	0.0243605	-11.4289	-0.26611
chr9	107632080	GAlli2	0.300359	0.0243995	6.14364	0.178695
chr17	56124757	Sema6b	-0.338132	0.024416	3.73381	-0.157051
chr9	96831069	Pxylp1	-0.349944	0.0244739	10.6395	-0.277457
chr3	53044922	Lhfpl6	-0.332864	0.0244771	11.2697	-0.229019
chr11	63914583	Hs3st3b1	0.349841	0.0244809	2.93685	0.2388
chr7	113319174	Btbd10	-0.41864	0.0245048	15.2485	-0.163911
chr2	22623256	Gad2	0.291623	0.0245119	-2.91545	-0.363747
chr9	48326180	Nxpe2	-0.426938	0.0245551	-11.0873	0.183469
chr9	48326180	Nxpe2	-0.426938	0.0245551	-11.0873	0.509575
chr4	136834847	Ephb2	-0.303182	0.0245785	3.88135	-0.182578
chr18	68112213	Ldlrad4	-0.360435	0.0245811	6.90539	-0.139197
chr16	33919909	Itgb5	-0.275989	0.0246685	-3.67456	0.810032
chr6	38875785	Tbxas1	0.223048	0.0246917	5.17955	2.01635
chr10	79663418	Madcam1	-0.296449	0.0247762	-5.73935	2.85538
chr9	20797718	Col5a3	-0.276442	0.0247821	-5.70733	0.379712
chr8	120754479	Irf8	0.252046	0.0248977	3.79727	1.70967
chr8	120754479	Irf8	0.252046	0.0248977	9.70149	2.1999
chr10	14130809	Hivep2	0.378386	0.0250449	-10.3957	-0.235497
chr2	71328955	Slc25a12	0.371734	0.0250684	-14.1638	-0.195517
chr7	127235755	Septin1	0.387161	0.0251375	8.26786	0.202515
chrX	134601363	Hnrnph2	0.561138	0.0252545	-5.6312	-0.102499
chr13	94057788	Lhfpl2	0.311942	0.0253139	3.0303	0.559173
chr1	38543043	Aff3	-0.461084	0.0253779	11.146	-0.148338
chr10	121367393	Gns	-0.458451	0.0254727	-26.6274	0.445626
chr10	121367393	Gns	-0.458451	0.0254727	-21.5015	0.298843
chrX	69360528	Aff2	0.637926	0.0255452	-4.74762	-0.253404
chr9	31131937	St14	-0.228025	0.0256585	-9.67419	2.20826
chr4	136890466	C1qb	-0.284926	0.0256707	-27.9433	2.15884
chr4	136890466	C1qb	-0.284926	0.0256707	-27.9433	2.02055
chr19	41332253	Pik3ap1	-0.230578	0.0256846	-25.7003	1.13498
chr10	127326937	Arhgap9	0.242147	0.0257121	2.87883	1.48705
chr9	46197545	Sik3	0.329646	0.025885	-5.01703	-0.130349
chr10	80017063	Arhgap45	-0.292491	0.0259664	-21.61	1.25897
chr2	52367588	Neb	0.301382	0.0260716	-3.93002	-0.518011
chr15	59083235	Mtss1	-0.438576	0.0261799	12.3875	-0.161102
chr5	115922087	Cit	0.290364	0.0262144	-6.32942	-0.167451
chr8	121651752	Zcchc14	-0.264172	0.0264667	3.14147	-0.111198
chr11	94345980	Abcc3	-0.44343	0.0265357	5.03391	0.900614
chr10	80261554	Gamt	-0.306468	0.0265825	-2.62582	0.160575
chr11	3495786	Inpp5j	0.342265	0.0266672	-10.1833	-0.150955
chr5	148389182	Slc7a1	-0.426957	0.0267941	8.38751	-0.147529
chr10	108813740	Syt1	0.392958	0.0268546	-8.23252	-0.226442
chrX	96096007	Msn	-0.373717	0.0268827	-10.4206	0.868525
chr11	120958115	Slc16a3	-0.33909	0.0269009	-13.965	0.816515
chr7	19437623	Mark4	-0.296518	0.0269434	12.0068	-0.110445
chr7	4545664	Syt5	-0.387067	0.0270842	10.5159	-0.30576
chr18	37296760	Pcdhb3	0.289245	0.0271255	-4.95619	-0.130805
chr8	84745419	Nfix	-0.34075	0.0272116	-6.42511	-0.183717
chr15	74516792	Adgrb1	-0.356939	0.0272757	2.67973	-0.1275
chr13	111772601	Map3k1	-0.226926	0.0276026	-4.54893	0.44219
chr13	111772601	Map3k1	-0.226926	0.0276026	-21.0061	0.432655
chr4	151765095	Camta1	-0.440011	0.0276891	12.7218	-0.163525
chr6	38314367	Zc3hav1	-0.208168	0.0277641	3.24897	0.692349
chr7	16858295	Prkd2	-0.338374	0.0278314	-6.22558	0.167525
chr17	80564081	Cdkl4	0.37408	0.0278442	-12.2716	-0.176678
chr4	8844668	Chd7	0.301674	0.0279347	5.41417	0.206195
chr3	105005925	Cttnbp2nl	-0.350702	0.027979	-23.2069	0.256801
chr12	108219313	Ccdc85c	-0.359312	0.0279957	6.45179	-0.124161
chr10	121367398	Gns	-0.268351	0.0280444	-41.238	0.445626
chr10	121367398	Gns	-0.268351	0.0280444	-20.7409	0.298843
chr17	80564126	Cdkl4	0.357508	0.0284373	-10.0501	-0.176678
chr8	120750721	Irf8	-0.225757	0.0284502	-11.4177	1.84235
chrX	12587589	Atp6ap2	0.662838	0.0285173	-6.35217	-0.167532
chr7	56194377	Herc2	0.37781	0.0286145	-12.7536	-0.134943
chr10	96616440	Btg1	-0.346428	0.028641	-3.70671	0.262582
chr17	46453590	Ttbk1	0.364879	0.0287061	-5.2244	-0.111947
chr13	113606005	Snx18	0.28308	0.028781	9.51366	0.325974
chr15	80382532	CacAll1i	0.436482	0.0289345	-10.1644	-0.196765
chr1	131088511	Mapkapk2	-0.38048	0.0291372	-14.8586	0.191659
chr7	80109286	Idh2	-0.393439	0.0291942	-9.25942	0.132023
chr16	92695942	Runx1	-0.22257	0.0292003	-4.86633	1.39346
chrX	134059235	Cstf2	0.765027	0.0293418	-6.79021	-0.127391
chr17	86168956	Prkce	-0.300109	0.0293989	7.27752	-0.299775
chrX	151047882	Fgd1	0.401212	0.0294587	-6.55224	-0.106512
chrX	73922344	Arhgap4	-0.519978	0.0295373	-12.5415	0.931801
chrX	73922344	Arhgap4	-0.519978	0.0295373	-12.5415	0.548274
chrX	73922344	Arhgap4	-0.519978	0.0295373	-32.5004	1.53986
chrX	72918337	Nsdhl	-0.386513	0.0295787	-10.808	0.233754
chr10	90059954	Anks1b	0.356572	0.0295958	-6.80915	-0.184383
chr13	6613650	Pfkp	0.385941	0.0296183	-8.25942	-0.13658
chr7	19822496	Bcl3	0.239261	0.0298189	3.5461	2.12901
chr7	30367250	Lrfn3	-0.333504	0.0299184	8.93673	-0.180217
chr1	134299125	Ppfia4	0.280927	0.0299566	8.14375	0.562015
chrX	134059255	Cstf2	0.775204	0.0302066	-4.69336	-0.127391
chrX	35889155	Dock11	-0.337696	0.0302249	-7.5	0.340567
chr8	120523780	Gse1	0.338442	0.0302379	-2.99093	-0.202582
chr11	22241095	Ehbp1	-0.313192	0.0303006	6.58476	-0.192006
chr4	136995301	Zbtb40	0.469006	0.030308	-10.0191	-0.197798
chr7	87701259	Grm5	-0.44357	0.0303306	4.55592	-0.387391
chrX	95711999	Zc3h12b	0.621598	0.0303845	-8.15695	-0.185762
chr8	71558685	Tmem221	0.282067	0.0304206	3.51491	1.54323
chr3	152478345	Ak5	-0.295034	0.030447	-21.2468	-0.215197
chr1	128593374	Cxcr4	0.271064	0.0304524	4.88944	1.19326
chr15	6654183	Fyb	-0.270889	0.030464	-23.1818	1.32792
chr12	108259966	Ccdc85c	-0.329082	0.0304836	17.3117	-0.124161
chr5	148389142	Slc7a1	-0.407666	0.0304977	11.1904	-0.147529
chr6	87329003	Antxr1	-0.318057	0.0305106	9.8734	0.173618
chr18	35740461	Sting1	-0.261159	0.0305388	-3.88919	0.73347
chr5	113634153	Cmklr1	-0.249195	0.0307845	-13.441	0.933042
chr3	108567993	Taf13	-0.308903	0.0309718	-9.84127	0.296461
chrX	12160086	Bcor	0.326165	0.0310038	-2.84132	-0.165315
chr3	84666445	Arfip1	-0.34846	0.0310085	-11.363	0.903858
chr3	84666445	Arfip1	-0.34846	0.0310085	-11.363	0.10392
chr2	103971179	Lmo2	0.274153	0.031035	6.73301	0.758556
chrX	159414888	Map7d2	0.390626	0.031093	-2.94447	-0.179962
chr2	153003941	Ttll9	-0.342415	0.0311558	-9.18067	0.40724
chr4	153384921	Ajap1	-0.313159	0.0311653	10.8477	-0.36061
chr5	122680987	P2rx7	0.275791	0.0311775	-4.1196	0.696758
chr5	122680987	P2rx7	0.275791	0.0311775	4.15024	0.504858
chr9	58129514	Stra6	-0.258284	0.0312309	-17.197	0.537935
chr2	13010412	C1ql3	-0.30463	0.031254	7.14286	-0.455096
chr4	129335688	Zbtb8os	-0.351007	0.0314566	-3.13538	0.141948
chr11	36047091	Tenm2	-0.342001	0.0315004	12.6471	-0.278515
chr4	46685191	Gabbr2	-0.389674	0.0315767	12.1457	-0.210831
chr9	21981362	Rgl3	0.329865	0.0315971	-7.88582	0.216761
chr13	111753892	Map3k1	-0.303393	0.0316929	-5.40944	0.44219
chr11	116603747	Rhbdf2	0.282254	0.0317677	2.76373	0.567687
chrX	72918218	Nsdhl	-0.399579	0.0317816	-9.33222	0.120116
chr11	70805511	Scimp	-0.345352	0.0318837	-23.1409	1.80026
chr7	125573548	Il4ra	-0.236317	0.0319803	-3.46357	0.642298
chr1	22398689	Rims1	0.243854	0.0320394	4.71417	0.258571
chr16	92605872	Runx1	0.264567	0.0320483	10.6823	1.72052
chr9	110743465	Pth1r	0.402374	0.0320555	3.76588	0.299745
chr1	21073382	Tram2	0.389174	0.032076	9.51881	0.392074
chr18	59500812	Chsy3	0.377061	0.0321111	-6.66504	-0.159174
chr8	120739826	Irf8	-0.204598	0.0322166	-19.4286	2.11237
chr8	120739826	Irf8	-0.204598	0.0322166	-11.1706	1.70967
chrX	155216046	Sat1	-0.368795	0.032264	-4.26347	0.415884
chr4	115056869	Tal1	0.333073	0.0323129	2.54232	1.037
chr1	187710401	Esrrg	-0.423251	0.0323406	3.96914	-0.232775
chr13	41255275	Smim13	0.465352	0.0323455	-2.58803	-0.132984
chr11	74395989	Rap1gap2	0.376249	0.0323488	-12.5869	-0.118109
chr8	70768718	Ifi30	-0.279167	0.0324727	-11.5962	0.872803
chrX	139610982	Rnf128	0.625372	0.0326073	-4.07996	-0.101514
chr1	171238740	Fcer1g	-0.251549	0.0326155	-2.71775	1.61361
chr18	84685455	Cndp2	0.298337	0.0326527	3.6036	0.399905
chrX	73228997	F8a	0.464816	0.0326613	-6.4876	-0.128766
chr5	97014457	Bmp2k	-0.303039	0.0326653	-20.9677	0.430927
chr5	97014457	Bmp2k	-0.303039	0.0326653	-18.257	0.31795
chr7	55842314	Cyfip1	0.259515	0.032852	2.76817	0.214749
chr7	45241499	Cd37	-0.23609	0.0328718	-11.8377	1.49034
chr7	45241499	Cd37	-0.23609	0.0328718	-11.8377	0.220252
chr2	26359461	Card9	-0.319385	0.0329135	-10.6885	0.764884
chr2	167315535	B4galt5	-0.354361	0.0329337	4.90749	-0.129367
chr5	116493721	Srrm4	0.302552	0.0329978	-3.86335	-0.154938
chr5	64932876	Tlr1	-0.308054	0.0330036	-14.9415	0.689743
chr5	64932876	Tlr1	-0.308054	0.0330036	-12.5531	0.455757
chr9	115088876	Osbpl10	-0.304615	0.033004	10.571	-0.203377
chr9	97954991	Clstn2	-0.439017	0.0330796	3.03293	-0.165016
chr7	118489853	Itpripl2	0.217345	0.0331181	7.50357	0.523041
chr10	62947300	DAll2	-0.402627	0.0332302	-3.75	0.756121
chrX	155216172	Sat1	-0.4173	0.0334042	-30.363	0.563423
chrX	155216172	Sat1	-0.4173	0.0334042	-8.7657	0.415884
chr2	163611619	Ttpal	0.483767	0.0335684	16.0443	-0.103466
chrX	36112108	Il13ra1	-0.567887	0.0336597	-10.5455	0.698222
chr6	29536598	Irf5	-0.229378	0.0337023	-13.943	1.28846
chr4	155892087	Acap3	0.362435	0.0337127	-2.95088	-0.109517
chr3	135601764	Nfkb1	-0.260453	0.0337327	-6.25373	0.280082
chr5	77266087	Rest	-0.303288	0.0337798	-2.67857	0.390737
chr17	31208673	Ubash3a	-0.407375	0.033843	-5.18067	0.476873
chr18	37835656	Pcdhga9	-0.30541	0.0339679	6.41564	-0.142666
chr18	37835656	Pcdhga9	-0.30541	0.0339679	6.41564	-0.238027
chr18	37835656	Pcdhga9	-0.30541	0.0339679	6.41564	-0.187281
chr18	37835656	Pcdhga9	-0.30541	0.0339679	6.41564	-0.223418
chr18	37835656	Pcdhga9	-0.30541	0.0339679	6.41564	-0.183948
chr18	37835656	Pcdhga9	-0.30541	0.0339679	6.41564	-0.177557
chr18	37835656	Pcdhga9	-0.30541	0.0339679	6.41564	-0.18341
chr18	37835656	Pcdhga9	-0.30541	0.0339679	6.41564	-0.200674
chr18	37835656	Pcdhga9	-0.30541	0.0339679	6.41564	-0.135433
chr10	81312566	Pip5k1c	-0.300701	0.0341831	8.46287	-0.103756
chr4	149107816	Dffa	0.370773	0.0342115	-8.09953	-0.11915
chr9	77971936	Elovl5	0.347659	0.0342278	11.1297	0.171515
chr2	144010931	Rrbp1	0.325248	0.0342854	3.26797	0.624592
chrX	151344409	Fam120c	0.383289	0.0343038	-8.18368	-0.155424
chr1	194938941	Cd34	0.185788	0.0343462	3.33333	0.451121
chr19	3914744	Aldh3b1	-0.347198	0.0343631	-15.6543	0.730632
chr5	135127834	Mlxipl	-0.279589	0.0343684	-14.4303	1.10916
chrX	36903444	Nkrf	0.529341	0.0344068	-8.34178	-0.317862
chr19	45660386	Fbxw4	-0.286057	0.0344261	-2.84091	0.40574
chr19	41296461	Pik3ap1	-0.183593	0.034554	-3.39801	0.990765
chr17	83846720	Haao	-0.308135	0.0345569	-35.6383	1.45512
chr17	83846720	Haao	-0.308135	0.0345569	-21.1868	1.8059
chr9	114464870	Glb1	0.269718	0.0347997	8.50649	0.498388
chr11	120958125	Slc16a3	-0.30418	0.0348273	-12.5675	0.816515
chrX	75874873	Pls3	0.487903	0.034928	-2.80698	-0.179114
chr10	77548739	Itgb2	-0.215793	0.0349938	-15.3828	1.53373
chr3	108844868	Stxbp3	-0.441024	0.0351319	-7.48709	0.180494
chr7	65881799	Pcsk6	0.327648	0.0351344	8.78837	0.159107
chr13	13784610	Gng4	0.264399	0.0351386	3.11111	-0.36315
chr12	80168519	Actn1	0.293245	0.0353019	-4.171	-0.237574
chr1	21080395	Tram2	0.348507	0.0353896	3.73363	0.392074
chr15	83605561	Scube1	-0.328053	0.0354507	5.75275	-0.168298
chr16	34260968	Kalrn	0.315897	0.0355936	-6.55562	-0.141932
chr4	151150846	Camta1	0.361444	0.0356912	-6.98	-0.163525
chr1	43164276	Fhl2	-0.359759	0.0357928	14.3905	-0.253848
chr2	5929543	Dhtkd1	-0.460929	0.0358006	-18.6452	0.570619
chr2	27457880	Brd3	0.297351	0.0358146	-14.8477	-0.187103
chr2	120464180	Capn3	0.261183	0.0358213	-8.72468	0.608752
chr10	122855181	Ppm1h	0.313962	0.0358348	-5.54108	-0.146111
chr17	86488913	Prkce	-0.291322	0.0358468	8.74127	-0.299775
chr11	61143689	Tnfrsf13b	-0.293944	0.0358606	-10.7316	0.698481
chr14	27336445	Arhgef3	-0.40683	0.0360025	4.90158	-0.127133
chrX	101849686	Nhsl2	0.314625	0.0361322	-12.5241	-0.161176
chr19	61225704	Csf2ra	0.317045	0.0362529	-17.3405	0.443746
chr10	62342788	Hk1	0.359134	0.0363059	-8.79603	-0.12583
chr6	94685251	Lrig1	0.244678	0.0363202	13.3398	0.581929
chr6	94685251	Lrig1	0.244678	0.0363202	10.6759	0.364612
chr17	7818754	Fndc1	0.504368	0.0363374	-7.98155	-0.318331
chr1	171437834	F11r	-0.248883	0.0363753	-4.25532	1.14129
chr11	35409536	Slit3	0.333979	0.036723	-3.98183	-0.210427
chr12	55600867	Insm2	0.34058	0.0367611	-3.00656	-0.524953
chr11	32608029	Stk10	-0.296085	0.0367634	-4.98804	0.392154
chr8	22803891	Ap3m2	-0.48297	0.0368954	8.2197	-0.129363
chrX	77795887	Prkx	-0.498485	0.0370375	-4.52222	0.110893
chr6	119057259	CacAll1c	0.32763	0.0371717	-4.5571	-0.154273
chr8	120739841	Irf8	-0.223912	0.0371806	-17.8543	2.11237
chr11	88998991	Trim25	-0.252624	0.0372197	-26.4242	0.711355
chr5	138275852	Gal3st4	0.224941	0.0372906	5.03145	0.30879
chr5	138275852	Gal3st4	0.224941	0.0372906	5.03145	0.711224
chr1	65361057	Pth2r	0.407364	0.0373825	-4.62348	-0.355384
chr2	39006223	Rpl35	-0.339497	0.037479	-7.47499	0.311196
chr5	129590815	Mmp17	0.301816	0.0376141	-6.94004	-0.225539
chr5	125023261	Ncor2	-0.334169	0.0376511	3.20793	-0.191511
chr10	90969665	Anks1b	-0.342881	0.0378393	6.99325	-0.184383
chr10	90969665	Anks1b	-0.342881	0.0378393	12.415	-0.262003
chr15	96700508	Slc38a2	-0.323701	0.0378663	3.1273	-0.160288
chr7	98932422	Uvrag	-0.331134	0.0379769	7.60304	-0.111903
chr6	105677254	Cntn4	-0.316404	0.0379818	4.42118	-0.203948
chr10	114802390	Trhde	-0.315129	0.0379873	-3.64774	-0.180968
chr1	75475285	Chpf	0.368333	0.0380117	-9.23979	-0.186467
chr1	75475285	Chpf	0.368333	0.0380117	-9.23979	-0.146288
chr10	36507556	Hs3st5	0.251123	0.038109	-3.11882	-0.392434
chr7	31110983	Hpn	-0.34782	0.0382277	-21.5969	1.03009
chr5	34513969	Tnip2	0.285236	0.0383297	3.04834	0.319861
chr19	42779389	Hps1	0.373476	0.0383661	5.01309	0.207214
chr8	121600120	Zcchc14	0.290349	0.0384997	-6.53246	-0.111198
chr16	3961424	Nlrc3	-0.328922	0.0385161	-6.37798	0.217025
chrX	144317878	Alg13	-0.408342	0.038537	-5.08527	0.136763
chr11	97718188	Pip4k2b	0.316516	0.0386579	-11.8337	-0.136672
chrX	20291725	Slc9a7	0.461521	0.038971	-6.59174	-0.196519
chr2	73528953	Wipf1	0.301747	0.0389757	10.6494	0.595252
chr5	27841685	Htr5a	0.307643	0.0389802	-2.77505	-0.198695
chr15	25364479	Basp1	-0.294029	0.0391131	5.23635	-0.156731
chr19	55127452	Gpam	0.318411	0.0391709	5.56319	0.291574
chrX	104413925	Abcb7	0.673148	0.0393941	-6.16324	-0.110374
chr4	136897601	C1qa	-0.24535	0.0394284	-14.4842	1.49306
chr4	136897601	C1qa	-0.24535	0.0394284	-23.3182	2.2826
chr4	136897601	C1qa	-0.24535	0.0394284	-23.3182	2.02055
chr4	136897601	C1qa	-0.24535	0.0394284	-14.4842	1.62958
chr18	37295853	Pcdhb3	0.301541	0.0395431	-14.5504	-0.130805
chr7	3415531	Cacng8	0.3328	0.0397382	-2.50475	-0.170073
chr15	83670934	Scube1	-0.311683	0.0398985	5.80618	-0.168298
chr14	51089466	RAllse4	0.229202	0.0401327	4.08163	0.971343
chr14	51089466	RAllse4	0.229202	0.0401327	4.08163	1.16404
chr5	135127841	Mlxipl	-0.327592	0.0402093	-30.0546	1.12733
chr5	135127841	Mlxipl	-0.327592	0.0402093	-18.0087	1.10916
chr16	95719036	Ets2	0.348822	0.0402852	-8.57926	-0.177792
chr2	72281944	Map3k20	-0.342624	0.040452	-11.121	0.170006
chr10	80144392	Cbarp	-0.408728	0.0404556	3.2549	-0.243939
chr10	40896055	Wasf1	-0.327396	0.0406068	14.4149	-0.289621
chr2	35449772	Ggta1	-0.262814	0.0406305	-14.9686	1.19301
chr2	35449772	Ggta1	-0.262814	0.0406305	-30.4731	1.40152
chrX	75874903	Pls3	0.461291	0.0407079	-5.73435	-0.179114
chr9	73090456	Rab27a	-0.24099	0.040738	-8.45422	0.518559
chr9	73090456	Rab27a	-0.24099	0.040738	-17.9167	0.604167
chr9	48326147	Nxpe2	-0.356009	0.040789	-9.6931	0.183469
chr9	48326147	Nxpe2	-0.356009	0.040789	-9.6931	0.509575
chr3	123671990	Ndst3	0.437848	0.040797	-3.50638	-0.15871
chr5	34499462	Tnip2	0.278086	0.0408657	6.98617	0.310179
chr1	134298792	Ppfia4	0.329693	0.0408998	5.47061	0.562015
chr2	24407268	Psd4	0.284095	0.040915	3.76435	0.642685
chr2	24407268	Psd4	0.284095	0.040915	6.85338	0.778992
chr15	83836415	Mpped1	-0.274247	0.0412525	3.26309	-0.119744
chr1	180332298	Itpkb	0.264511	0.0413645	4.55783	0.424026
chr10	70598952	Phyhipl	-0.324524	0.0413948	2.63158	-0.159911
chr5	148389070	Slc7a1	-0.402414	0.041437	7.88704	-0.147529
chr11	32532374	Stk10	0.234133	0.0415807	3.9358	0.599292
chr11	74457342	Rap1gap2	0.30933	0.0416072	-12.1903	-0.118109
chr18	80629822	Nfatc1	0.30263	0.0416175	28.623	0.717185
chr9	67027716	Tpm1	-0.317006	0.0416873	5.33151	-0.129447
chr3	142505467	Gbp5	0.293575	0.0417968	12.7457	0.855658
chr1	84934482	Slc16a14	-0.312547	0.041811	-3.52995	-0.216242
chrX	7595511	Ppp1r3f	0.447812	0.0419568	-7.97528	-0.112339
chr5	114056119	Svop	0.312206	0.0419617	-6.90768	-0.147896
chr17	49051412	Lrfn2	0.300801	0.0421066	-5.20022	-0.201603
chr10	80186809	EfAll2	0.2535	0.0421544	-10.8711	-0.257953
chr2	127481812	Kcnip3	-0.253187	0.0421749	7.68478	-0.199491
chr14	79481567	Elf1	-0.294554	0.0422505	-3.05344	0.441499
chr18	63723731	Wdr7	-0.358928	0.0422955	-20.811	-0.133305
chr15	82338708	Allga	0.236953	0.0423745	2.89256	0.294596
chr5	143254969	Zfp316	-0.274396	0.0423868	8.21188	-0.146449
chr11	50025390	Rnf130	0.312652	0.042402	3.3426	0.12217
chr8	11005395	Irs2	0.409789	0.0424774	-10.5691	-0.164821
chr19	42729713	Pyroxd2	-0.29278	0.0425342	-15.3039	1.09567
chr11	61129395	Tnfrsf13b	-0.446886	0.0427337	-28.3582	0.779286
chr16	21976431	Liph	0.260108	0.0428199	6.40385	0.598399
chr4	149627387	Clstn1	0.320355	0.0429678	-8.14027	-0.184976
chrX	100814266	Dlg3	0.404863	0.0430574	-11.1567	-0.117958
chr13	18948920	Amph	-0.288477	0.0431662	4.26966	-0.227313
chr2	174674244	Zfp831	-0.262513	0.0433512	3.61395	-0.445681
chr1	22533642	Rims1	-0.244903	0.0433556	2.85275	0.295364
chrX	12154960	Bcor	-0.661777	0.043382	12.3124	-0.165315
chr17	27502457	Grm4	-0.332759	0.0434892	4.51072	-0.345561
chr10	81291072	Pip5k1c	0.26939	0.0435171	-4.60366	-0.103756
chr19	45609726	Fbxw4	0.31435	0.0436007	4.90385	0.323355
chr8	105613932	Ripor1	0.285879	0.0436094	-3.82601	-0.212642
chr10	81306537	Pip5k1c	-0.319726	0.0436598	5.49784	-0.103756
chr6	89332260	PlxAll1	0.345737	0.0437159	-5.72416	-0.164834
chr4	41568414	Fam219a	-0.333762	0.0439484	3.35836	-0.141977
chr4	125653113	Grik3	0.225146	0.0439666	-8.63464	-0.276784
chr3	87767929	Pear1	-0.256279	0.044035	7.24027	0.219042
chr2	32741596	Sh2d3c	-0.318342	0.0441578	6.50033	-0.23915
chr10	121293852	Tbc1d30	0.308782	0.044217	-17.2149	-0.147402
chr2	168231322	Dpm1	0.313258	0.0443128	3.18688	0.128361
chr2	168231322	Dpm1	0.313258	0.0443128	3.18688	-0.103958
chr1	191344926	Pacc1	-0.27766	0.044353	-19.2634	0.432216
chr6	142950701	St8sia1	0.348957	0.0444729	-7.02732	-0.194276
chr10	80189944	EfAll2	0.238488	0.0444793	-7.55781	-0.257953
chr2	168231490	Mocs3	0.300212	0.0445494	-4.06718	-0.103958
chr2	168231490	Mocs3	0.300212	0.0445494	-4.06718	0.128361
chr11	106025486	Kcnh6	0.351483	0.0447279	-8.10374	-0.160494
chr8	94502207	Nlrc5	0.272299	0.0447956	8.33752	1.58044
chr16	11050476	Litaf	0.336099	0.0448651	17.0565	0.355914
chr6	29526399	Irf5	-0.241103	0.0449527	-5.55556	1.28846
chr6	97513494	Frmd4b	0.286304	0.0449942	2.76272	0.236777
chr3	105918799	Adora3	0.331944	0.045018	11.3983	0.15481
chr3	105918799	Adora3	0.331944	0.045018	11.3983	0.977801
chr9	21113496	Tyk2	0.267384	0.0450286	3.77293	0.157576
chr4	130068752	Col16a1	-0.297347	0.0451188	-5.44816	0.312422
chr3	68525220	Iqschfp	0.315709	0.0452341	-6.74551	-0.122519
chr3	68525220	Iqschfp	0.315709	0.0452341	-6.74551	-0.204171
chrX	73922434	Renbp	-0.334409	0.0452809	-18.4211	1.53986
chrX	157491696	Sms	0.524003	0.0453282	-4.33308	-0.141141
chr15	76233743	Parp10	-0.266335	0.045471	-3.90977	0.823234
chr18	60632390	Synpo	0.354392	0.0455169	-6.75476	-0.117618
chr8	58646809	Galntl6	-0.323557	0.0455539	9.30487	-0.297678
chr7	4545595	Syt5	-0.353451	0.0456115	25.098	-0.313372
chr7	4545595	Syt5	-0.353451	0.0456115	9.80276	-0.30576
chr11	102061516	Mpp2	0.26509	0.0456122	-4.2558	-0.36105
chr12	21373658	Adam17	-0.253498	0.0457236	-4.11904	0.411102
chr6	86793195	Anxa4	0.176088	0.0457495	3.83657	0.379184
chr11	87350251	Ppm1e	-0.293398	0.0458594	8.66402	-0.338509
chr12	102412654	Lgmn	0.235125	0.0459149	-3.41802	0.360089
chr15	99673027	Asic1	-0.41187	0.0460096	9.4053	-0.148616
chr11	50237240	Ltc4s	-0.265366	0.0460577	-5.55208	0.686325
chr11	81015980	Asic2	0.318422	0.0462368	-4.46885	-0.107447
chrX	101850419	Nhsl2	0.390101	0.0463111	-7.38355	-0.161176
chrX	100774701	Dlg3	0.456771	0.0463612	-9.20195	-0.117958
chr5	112356726	Hps4	-0.317712	0.0463938	-7.66616	0.272925
chr5	112356726	Hps4	-0.317712	0.0463938	-7.66616	0.216804
chr8	10366499	Myo16	-0.295626	0.0465256	6.98113	-0.17464
chr5	35599923	Acox3	0.253497	0.0468341	6.0121	0.162185
chr9	119920592	Cx3cr1	-0.283313	0.0470903	5.71185	0.999581
chr7	31117384	Hpn	0.352015	0.0471404	9.98352	1.03009
chrX	140600038	Tsc22d3	0.450701	0.0471496	-8.04821	-0.16539
chr9	47706634	Cadm1	-0.395498	0.0471943	-15.0524	-0.115045
chrX	73922484	Renbp	-0.356141	0.0472365	-7.86681	0.548274
chrX	73922484	Renbp	-0.356141	0.0472365	-28.6372	1.53986
chrX	73922484	Renbp	-0.356141	0.0472365	-7.86681	0.931801
chr5	77264914	Rest	-0.280816	0.0472586	-18.9754	0.390737
chr10	80058468	Sbno2	0.24962	0.0473633	9.56468	0.314369
chr8	117579893	Plcg2	-0.219875	0.0473886	-11.3974	1.14765
chr5	123029614	Orai1	-0.312649	0.0473957	-10.9841	0.352723
chr1	124046938	Dpp10	0.435064	0.0474105	-14.8843	-0.128482
chr6	121089446	Mical3	0.309749	0.0474287	-9.23586	-0.113408
chr6	85506856	Fbxo41	0.314707	0.0475848	-7.76399	-0.136119
chrX	71962464	Prrg3	0.607888	0.0476326	-10.6217	-0.204755
chrX	38190166	Zbtb33	0.503044	0.0476496	-12.1375	-0.102507
chr11	100893726	Stat3	-0.18683	0.0477878	-21.4474	0.283248
chr18	65212933	Nedd4l	-0.294944	0.04782	3.23603	-0.162676
chr1	79858811	Serpine2	0.249141	0.0478258	3.61446	0.50249
chrX	12587569	Atp6ap2	0.498627	0.0479663	-6.73932	-0.167532
chr14	79481882	Elf1	0.28177	0.0481084	4.30108	0.441499
chrX	20921139	Syn1	0.439951	0.0481527	-7.58289	-0.177502
chr6	106365394	Cntn4	0.294083	0.0483006	-10.6178	-0.288833
chr5	130907957	Galnt17	-0.309244	0.0483974	15.2849	-0.363654
chr15	102157144	Soat2	0.339507	0.0484724	6.72026	0.263948
chr16	96685400	Dscam	-0.336032	0.0485286	10.9057	-0.197948
chr5	137640323	Sap25	-0.356794	0.0485999	-9.95166	0.272464
chr5	137640323	Sap25	-0.356794	0.0485999	-10.1614	0.417653
chr5	137640323	Sap25	-0.356794	0.0485999	-9.95166	0.612159
chr7	66349264	Lrrk1	-0.331827	0.0487256	27.3562	0.530903
chr13	117958601	Hcn1	0.311522	0.0488646	-8.59169	-0.248511
chr14	14345695	Il3ra	0.246241	0.0489362	3.70188	1.38279
chr2	165792671	Zmynd8	0.327833	0.0490422	-8.37312	-0.118533
chr16	96159215	Lca5l	0.286688	0.0491236	6.79669	0.365177
chr5	75628091	Kit	0.327923	0.0492086	-12.9452	-0.163727
chrX	71051732	Mamld1	0.477632	0.0493376	-5.42423	-0.228769
chr19	5884874	Slc25a45	0.288004	0.0493573	11.2207	0.573525
chr19	5884874	Slc25a45	0.288004	0.0493573	11.9088	0.684858
chr5	140890030	Card11	-0.278582	0.0493892	-14.9343	1.67049
chr9	120018816	Cx3cr1	-0.216298	0.0493904	-13.2897	-1.10777
chr9	120018816	Cx3cr1	-0.216298	0.0493904	-13.2897	0.999581
chr6	89345188	PlxAll1	-0.477274	0.0494248	4.11977	-0.164834
chr18	37686091	Pcdhga3	0.311286	0.0495342	-12.4715	-0.238027
chr18	37686091	Pcdhga3	0.311286	0.0495342	-12.4715	-0.200674
chr18	37686091	Pcdhga3	0.311286	0.0495342	-12.4715	-0.183948
chr18	37686091	Pcdhga3	0.311286	0.0495342	-12.4715	-0.223418
chr17	30959181	Umodl1	0.348871	0.0497182	3.00994	0.121779
chr15	79505373	Kcnj4	-0.264497	0.0497782	4.58004	-0.23304
chrX	158043233	Cnksr2	0.551496	0.0499173	-7.54155	-0.165542
chr5	121373272	Trafd1	-0.274395	0.050076	-11.2706	0.108249
chr5	67429548	Bend4	-0.282923	0.0500982	5.58798	-0.15462
chr5	148915570	KatAlll1	0.356441	0.0502701	-9.6697	-0.149216
chr17	83846629	Haao	-0.261664	0.0504242	-14.1616	1.8059
chr6	125494973	Cd9	0.252696	0.0505112	11.3636	1.32195
chr12	80168318	Actn1	0.271147	0.0509522	-4.35964	-0.147395
chr12	80168318	Actn1	0.271147	0.0509522	-2.74672	-0.237574
chr18	36960766	Pcdha3	-0.338384	0.0509757	20.2222	-0.496592
chr6	125360412	Tnfrsf1a	0.196084	0.051202	8.17972	1.00098
chr9	37257715	Slc37a2	-0.221049	0.0514463	-25.0142	1.71058
chr1	36069738	Hs6st1	-0.314762	0.0514701	5.38886	-0.166403
chr5	65892519	Rhoh	0.28652	0.05162	2.59241	1.09029
chrX	101849647	Nhsl2	0.381472	0.0517859	-8.50556	-0.161176
chr1	167279296	Uck2	0.465571	0.0519684	-23.6991	-0.149202
chr7	45341519	Ppfia3	-0.281115	0.0521189	-2.89904	0.306629
chr15	76427464	Mroh1	-0.275439	0.0522129	-4.78971	0.335001
chr3	107518053	Slc6a17	0.285769	0.0522605	-3.94089	-0.263204
chr4	153462119	Ajap1	-0.296045	0.0524426	18.0594	-0.36061
chr11	68495195	Pik3r5	0.281297	0.0524625	-14.5984	0.656971
chrX	73503230	Atp2b3	0.761438	0.0524753	-3.24473	-0.251899
chr7	80392382	Fes	-0.28935	0.0524938	-8.29762	0.984529
chr11	120948677	Slc16a3	-0.272368	0.052677	-14.9737	0.99952
chr11	100708643	Dhx58	-0.299066	0.052949	-8.87129	0.826442
chr8	93953790	GAllo1	0.475248	0.0529495	-10.7396	-0.119468
chr19	61228043	Csf2ra	-0.256432	0.0530111	-6.83442	0.441092
chr14	75192610	Lcp1	0.222227	0.0530545	-8.45005	1.06951
chr5	128782237	Rimbp2	-0.339259	0.053132	8.13584	-0.235648
chr7	64695839	Apba2	-0.296998	0.0532408	7.19738	-0.137801
chr7	30641166	Haus5	0.296491	0.0533912	3.6993	0.184659
chr1	39193520	Npas2	0.28387	0.0534698	-2.75365	-0.215058
chr4	70301116	Cdk5rap2	0.318486	0.0537288	4.24272	0.314937
chr8	70611277	Lrrc25	0.239163	0.0537932	2.54777	0.815215
chrX	36903482	Nkrf	0.719234	0.0538729	-12.3563	-0.317862
chr18	36953412	Pcdha2	0.282928	0.0539536	-11.1016	-0.558516
chr1	75431382	Gmppa	-0.344627	0.0539893	-11.7093	0.148777
chr14	124415343	Fgf14	0.391799	0.0550963	-5.32657	-0.148952
chr17	57074219	Dennd1c	-0.258447	0.0551267	-13.9314	1.05829
chr17	57074219	Dennd1c	-0.258447	0.0551267	-7.5584	0.882105
chr19	10276686	Dagla	-0.291258	0.0551523	5.65231	-0.238405
chr5	148342321	Slc7a1	-0.346098	0.055503	17.3029	-0.147529
chr7	137266742	Ebf3	-0.257088	0.055688	-6.97302	1.07718
chr17	84186256	Zfp36l2	-0.227893	0.0557887	-3.48823	0.353262
chr6	29433929	Flnc	-0.210212	0.0558889	-9.7468	0.603765
chr7	18963968	Nova2	0.267452	0.0560748	-5.9376	-0.156578
chrX	168795808	Arhgap6	0.416262	0.0562788	-6.17182	-0.206649
chr11	116068428	Unc13d	-0.31507	0.0562934	-6.77556	0.239059
chr9	116175360	Tgfbr2	0.171469	0.0563528	3.23701	1.19188
chr4	136896443	C1qc	-0.207157	0.0564282	-6.2249	1.62958
chr4	136896443	C1qc	-0.207157	0.0564282	-6.2249	1.49306
chr11	88998951	Trim25	-0.240649	0.056541	5.35548	0.663233
chr18	37751860	Pcdhga2	0.249167	0.0565456	-3.59163	-0.238027
chr18	37751860	Pcdhga2	0.249167	0.0565456	-3.59163	-0.187281
chr18	37751860	Pcdhga2	0.249167	0.0565456	-3.59163	-0.142666
chr18	37751860	Pcdhga2	0.249167	0.0565456	-3.59163	-0.183948
chr18	37751860	Pcdhga2	0.249167	0.0565456	-3.59163	-0.223418
chr18	37751860	Pcdhga2	0.249167	0.0565456	-3.59163	-0.177557
chr18	37751860	Pcdhga2	0.249167	0.0565456	-3.59163	-0.200674
chr6	42245705	Gstk1	-0.314395	0.0566656	-10.5279	0.190483
chr8	57837237	Galntl6	0.28765	0.0568455	-5.35488	-0.297678
chr2	82053461	Zfp804a	0.258276	0.0568486	-2.55691	-0.55064
chrX	155216567	Sat1	-0.424934	0.0568579	-6.4832	0.415884
chr4	126750705	Ncdn	0.303119	0.0568653	-3.35349	-0.234868
chr7	65881753	Pcsk6	0.292557	0.0569566	9.42994	0.159107
chr14	69792105	Rhobtb2	-0.28332	0.056986	11.6756	-0.155115
chr6	39388092	Rab19	-0.304046	0.0570029	-12.9412	1.36423
chr5	114779262	Ankrd13a	-0.430314	0.0570707	-11.2576	0.164257
chr5	114779262	Ankrd13a	-0.430314	0.0570707	-11.2576	0.134101
chr10	67025678	Reep3	-0.423219	0.0571868	-13.7472	0.130683
chrX	167861431	Frmpd4	0.363244	0.0573226	-15.0683	-0.216343
chr8	36511688	Trmt9b	0.256418	0.0573488	-15.7988	-0.349315
chr14	79482046	Elf1	0.26498	0.057379	2.62802	0.483673
chr7	144938410	Ccnd1	0.371413	0.0575992	3.49223	0.10146
chr5	137838164	Pilra	0.288209	0.0576434	5.30515	1.8188
chr8	120739861	Irf8	-0.209118	0.0578169	-19.8186	2.11237
chr12	107980583	Bcl11b	-0.195258	0.0578627	3.55005	-0.253498
chrX	157491431	Sms	0.501184	0.0583352	-6.18012	-0.141141
chr1	180421788	Itpkb	-0.243586	0.0583416	18.1157	0.424026
chr6	125360373	Tnfrsf1a	-0.194316	0.0583526	-9.22578	0.75245
chr2	54885844	Galnt13	0.287206	0.058539	-8.76173	-0.337618
chr7	105750234	Tpp1	0.226739	0.0585537	10.0154	0.215953
chr7	105750234	Tpp1	0.226739	0.0585537	13.5052	0.388829
chr6	124915799	Lag3	0.253199	0.0588537	32.4247	2.3217
chr10	14420657	Adgrg6	-0.275055	0.059245	7.23733	-0.241965
chr2	90905779	Kbtbd4	0.426049	0.059402	-11.042	-0.108024
chr2	127481829	Kcnip3	-0.242635	0.0595151	10.8708	-0.199491
chr7	118489812	Itpripl2	0.184355	0.0596795	8.8136	0.523041
chr7	92425737	Dlg2	-0.196901	0.05973	-8.42478	-0.118831
chr2	119237040	Spint1	-0.331538	0.0597787	-13.6563	1.29979
chr7	19378094	Ercc2	-0.257061	0.0598661	-9.81983	0.143858
chr1	3301898	Xkr4	-0.301419	0.0599803	4.89221	-0.540367
chr9	103151281	Rab6b	0.314433	0.0601549	-10.5162	-0.165579
chr2	165900601	Zmynd8	0.291661	0.0601707	-5.74388	-0.118533
chr18	37835656	Pcdhgc5	-0.28078	0.0604918	6.41564	-0.142666
chr18	37835656	Pcdhgc5	-0.28078	0.0604918	6.41564	-0.238027
chr18	37835656	Pcdhgc5	-0.28078	0.0604918	6.41564	-0.187281
chr18	37835656	Pcdhgc5	-0.28078	0.0604918	6.41564	-0.223418
chr18	37835656	Pcdhgc5	-0.28078	0.0604918	6.41564	-0.183948
chr18	37835656	Pcdhgc5	-0.28078	0.0604918	6.41564	-0.177557
chr18	37835656	Pcdhgc5	-0.28078	0.0604918	6.41564	-0.18341
chr18	37835656	Pcdhgc5	-0.28078	0.0604918	6.41564	-0.200674
chr18	37835656	Pcdhgc5	-0.28078	0.0604918	6.41564	-0.135433
chrX	134059515	Cstf2	0.438953	0.06058	-3.88965	-0.127391
chr4	151610768	Camta1	0.333683	0.0606803	-16.7097	-0.163525
chrX	94725466	Zxdb	0.552226	0.0606969	-2.84528	-0.105172
chr10	57532106	Serinc1	0.288397	0.0608391	-2.5328	-0.251728
chr9	99110157	Pik3cb	0.322529	0.0608404	-14.2667	-0.108281
chr5	122644473	P2rx7	-0.286708	0.0608924	-11.2369	0.504858
chr6	135252925	Gsg1	0.258823	0.0613288	9.04558	1.0578
chr12	51790576	Hectd1	0.314327	0.0614917	-6.16398	-0.168738
chr13	97245308	Enc1	0.300765	0.0616249	-6.81453	-0.185267
chr8	105330504	Fhod1	0.288393	0.0617105	-13.1319	0.865015
chr3	127824928	Tifa	0.250736	0.061935	23.5528	0.463466
chr3	30866422	Gpr160	-0.262653	0.0619766	-12.0017	0.364882
chr19	6428064	Nrxn2	0.274446	0.06216	-3.46665	-0.111367
chr9	107633501	GAlli2	-0.319299	0.0626189	-4.47761	0.252193
chr11	69031171	Ctc1	-0.320951	0.0626925	-12.5694	0.179937
chr10	77548904	Itgb2	-0.190479	0.0628734	-19.9199	1.87342
chr1	21079626	Tram2	-0.275521	0.0630681	-2.65761	0.392074
chr13	117220041	Emb	0.341222	0.0634215	-5.84919	-0.142727
chr2	25577993	Phpt1	0.285964	0.0634239	5.53663	0.165975
chrX	36112153	Il13ra1	-0.445044	0.0635771	-4.54882	0.698222
chr3	135594453	Nfkb1	-0.199266	0.0637252	-5.41397	0.280082
chr10	79533206	Plpp2	-0.319099	0.0637669	-7.2644	0.196217
chr8	125810456	Pcnx2	-0.311709	0.0637753	9.59362	-0.133097
chr10	60722754	Slc29a3	-0.355742	0.0637766	-3.78316	0.322949
chr17	68836504	Tmem200c	0.2927	0.0645209	-23.0077	-0.340206
chr7	100938283	P2ry6	0.238078	0.064648	11.4348	1.08427
chr8	105758697	Gfod2	-0.266748	0.0647076	5.30981	-0.279059
chr6	29527162	Irf5	0.213193	0.0648554	2.5641	1.28846
chr3	89348479	Adam15	0.329016	0.0649198	21.7105	0.305339
chr4	109974894	Dmrta2	0.300282	0.0649527	2.748	0.214946
chr7	28367916	Plekhg2	-0.33518	0.0649663	-16.2476	0.373704
chr12	87199784	Samd15	-0.292538	0.0650527	-3.40136	-0.409979
chr18	37807333	Pcdhga2	0.2504	0.0652539	-3.52919	-0.238027
chr18	37807333	Pcdhga2	0.2504	0.0652539	-3.52919	-0.183948
chr18	37807333	Pcdhga2	0.2504	0.0652539	-3.52919	-0.142666
chr18	37807333	Pcdhga2	0.2504	0.0652539	-3.52919	-0.223418
chr18	37807333	Pcdhga2	0.2504	0.0652539	-3.52919	-0.177557
chr18	37807333	Pcdhga2	0.2504	0.0652539	-3.52919	-0.200674
chr18	37807333	Pcdhga2	0.2504	0.0652539	-3.52919	-0.187281
chr18	37807333	Pcdhga2	0.2504	0.0652539	-3.52919	-0.135433
chr5	148389153	Slc7a1	-0.364866	0.0653307	7.19569	-0.147529
chr14	59687067	Atp8a2	0.333338	0.0654062	-4.94916	-0.162022
chr7	100897551	Arhgef17	-0.292621	0.0654085	9.40354	-0.15852
chr8	111913704	Tmem231	0.384345	0.0654263	-10.0152	-0.147915
chr18	60754558	Rps14	0.331303	0.0655175	2.93234	0.389471
chr8	27128034	Brf2	0.279762	0.0659473	-4.15721	-0.280961
chr3	89872439	Il6ra	0.250388	0.0660698	6.86901	0.408791
chr19	5877681	Slc25a45	-0.24587	0.0661179	-12.9453	0.573525
chr19	5877681	Slc25a45	-0.24587	0.0661179	-12.9453	0.20408
chr13	52583829	Syk	-0.270965	0.0661606	-5.82454	0.806867
chr19	61225840	Csf2ra	0.238376	0.0662866	7.04063	0.710976
chr19	61225840	Csf2ra	0.238376	0.0662866	5.05923	0.441092
chr17	84186540	Zfp36l2	-0.244008	0.0663781	7.7381	0.353262
chr10	108675623	Syt1	0.372533	0.0663939	-8.57727	-0.226442
chr6	116641686	Rassf4	0.253552	0.0664008	4.67082	0.425939
chr13	37827650	Rreb1	0.235499	0.0665194	2.66794	0.490377
chr9	114057739	Susd5	0.260225	0.0665875	-5.16897	-0.253142
chr6	38876526	Tbxas1	0.214041	0.0669838	3.50877	1.98527
chrX	158043193	Cnksr2	0.407791	0.0672447	-6.19585	-0.165542
chr18	67390822	Tubb6	0.247582	0.0672945	2.58065	1.49247
chr7	44461144	Lrrc4b	0.320588	0.0673584	-13.4556	-0.125738
chr5	64932891	Tlr1	-0.283396	0.067365	-13.2003	0.689743
chr5	129589807	Mmp17	-0.283184	0.067377	16.0052	-0.225539
chr4	141246381	Arhgef19	0.240999	0.067447	-4.32953	0.118466
chr10	45087321	Prep	0.305971	0.0674758	-4.1774	-0.120308
chr13	111748945	Map3k1	0.219545	0.0674763	7.11305	0.386791
chr17	27435923	Grm4	0.263136	0.067516	-10.2747	-0.345561
chrX	51681092	Hs6st2	0.340281	0.0675541	-2.77812	-0.220268
chrX	35889366	Dock11	-0.48744	0.0676214	-4.26544	0.221153
chr7	25171898	Pou2f2	0.254731	0.0676659	4.33228	0.22663
chr17	84186570	Zfp36l2	-0.217958	0.0680141	-5.24227	0.364816
chr14	118868545	Cldn10	0.279841	0.0680145	7.42027	0.143808
chr7	101411030	Arap1	0.259823	0.0680194	8.96104	0.590869
chr6	124857556	P3h3	0.264649	0.0680197	4.16667	0.319055
chr7	128419856	Rgs10	-0.247787	0.0681841	-5.6899	0.571654
chr2	153009729	Pdrg1	0.263166	0.0683054	5.98636	0.148804
chr1	88095365	Ugt1a7c	0.200461	0.0683823	11.1355	2.24507
chr16	92693073	Runx1	0.187948	0.0684057	10.8108	1.39346
chr13	108458381	Pde4d	0.283775	0.0684905	-4.23357	-0.206538
chr19	47338694	Sh3pxd2a	0.43814	0.0685297	-2.72418	-0.128644
chr1	59610157	Gm973	0.337631	0.0686563	12.3252	0.309154
chrX	168795725	Arhgap6	0.352517	0.0687025	-5.71666	-0.206649
chr6	102175319	Cntn3	0.332827	0.0687128	-2.74319	-0.146052
chr17	33912228	Tapbp	-0.203487	0.0689006	-13.3989	0.461478
chr17	33912228	Tapbp	-0.203487	0.0689006	-8.23543	0.39031
chr2	135961031	Plcb4	0.276753	0.0689337	-8.68682	-0.133698
chr12	84761621	Npc2	-0.242341	0.0690819	-13.9599	0.806265
chr5	30917876	Khk	0.255913	0.0690974	5.6742	0.292259
chr5	130377829	Caln1	-0.180443	0.0691031	9.30871	-0.227678
chr7	126588538	Cln3	0.256051	0.0691123	11.3818	0.32497
chr7	126588538	Cln3	0.256051	0.0691123	11.3818	0.823654
chr6	84008958	Dysf	-0.247297	0.069407	-3.53698	0.698742
chr10	127204089	Pip4k2c	0.295784	0.0695072	-6.79067	-0.107315
chr11	119087504	Cbx4	0.295809	0.0695248	-3.07467	-0.189055
chr8	46503727	Acsl1	-0.326645	0.0695334	8.44683	-0.136138
chr7	63758648	Otud7a	0.302005	0.0697217	-8.80713	-0.140535
chr5	96997350	Bmp2k	-0.25962	0.070135	-3.09822	0.334156
chrX	159414788	Map7d2	0.502086	0.0701588	-4.80126	-0.179962
chr6	92497065	Prickle2	-0.261148	0.070252	10.6252	-0.157863
chrX	72918296	Nsdhl	-0.917885	0.0702772	-10.5715	0.233754
chr5	91533286	Parm1	0.376356	0.0704136	-10.4897	-0.219497
chr14	63942497	Sox7	0.250617	0.070502	10.8213	0.534283
chrX	74282654	DAllse1l1	-0.357147	0.0705242	-3.23703	0.486873
chrX	74282654	DAllse1l1	-0.357147	0.0705242	-13.0809	0.821869
chr10	62327845	Hk1	-0.271302	0.0708949	3.04077	-0.12583
chr12	69760812	Cdkl1	0.293107	0.0709804	-9.26946	-0.243065
chr10	80186808	EfAll2	0.219327	0.0710796	-8.93448	-0.257953
chr15	94554021	Irak4	-0.299623	0.0711634	-9.1693	0.639602
chr15	94554021	Irak4	-0.299623	0.0711634	-13.8845	0.90322
chr5	140341291	Snx8	0.337459	0.0713024	10.6759	0.17199
chr1	91370409	Erfe	0.315232	0.0716044	-4.65046	-0.372888
chr19	29362026	Plgrkt	-0.219078	0.0719198	-2.65957	0.649377
chr12	80693009	Plekhd1	-0.260485	0.0720321	2.87443	0.309713
chr8	122676848	Cbfa2t3	0.235447	0.0720332	-3.04363	-0.168888
chr19	37024891	Cpeb3	0.259566	0.0721081	-10	-0.352354
chr9	110743784	Pth1r	0.256087	0.0722285	6.2069	0.530698
chr2	168702360	Atp9a	0.2749	0.0723518	-3.21169	-0.13974
chr14	51089430	Ang	-0.201282	0.0728519	4.08163	0.971343
chr14	51089430	Ang	-0.201282	0.0728519	4.08163	1.16404
chr9	44485697	Bcl9l	-0.278792	0.0730969	6.2939	-0.175194
chr18	14633247	Ss18	-0.275317	0.0733104	-3.33733	0.152141
chr16	92605860	Runx1	0.220392	0.0735656	8.83288	1.72052
chr14	46760733	Cdkn3	0.277742	0.073584	-2.6553	0.460643
chr14	47378237	Lgals3	0.205292	0.0736985	-5.59309	2.97577
chr18	13893148	Zfp521	-0.252193	0.0737079	-13.5054	0.26288
chr1	180366090	Itpkb	0.225453	0.0737572	5.53862	0.278767
chr9	116146158	Tgfbr2	-0.173256	0.0737851	10.0098	0.998054
chr9	57628820	Csk	-0.258792	0.0739345	-10.9248	0.184218
chr15	39840761	Dpys	-0.30472	0.0739878	-6.91854	0.370994
chr1	133763400	Atp2b4	-0.19151	0.0740952	14.3252	-0.511602
chr2	158768689	Fam83d	-0.451917	0.0741515	-3.89666	0.270235
chr18	37751860	Pcdhga3	0.281753	0.0741597	-3.59163	-0.238027
chr18	37751860	Pcdhga3	0.281753	0.0741597	-3.59163	-0.187281
chr18	37751860	Pcdhga3	0.281753	0.0741597	-3.59163	-0.142666
chr18	37751860	Pcdhga3	0.281753	0.0741597	-3.59163	-0.183948
chr18	37751860	Pcdhga3	0.281753	0.0741597	-3.59163	-0.223418
chr18	37751860	Pcdhga3	0.281753	0.0741597	-3.59163	-0.177557
chr18	37751860	Pcdhga3	0.281753	0.0741597	-3.59163	-0.200674
chr3	145653749	Ccn1	-0.274371	0.0742633	-2.75812	0.219731
chr19	5072795	Tmem151a	-0.274416	0.0742826	3.01587	-0.129202
chr11	116108337	Trim47	0.255423	0.0742953	8.91352	0.334079
chr15	36798269	Ywhaz	-0.302278	0.0743137	6.02607	-0.147799
chr1	171113854	Cfap126	-0.425117	0.0743513	-3.55677	0.821118
chr10	40896085	Wasf1	-0.29365	0.0743872	16.3866	-0.289621
chr16	91623414	DAlljc28	0.311962	0.0744839	-10.7375	-0.122334
chr9	120018877	Cx3cr1	-0.189619	0.07454	-7.42005	0.999581
chr9	120018877	Cx3cr1	-0.189619	0.07454	-7.42005	-1.10777
chr9	45272316	Il10ra	-0.175152	0.0746138	-9.53107	1.15406
chr1	191184494	Atf3	0.252317	0.0747822	10.6338	1.67348
chr10	121269101	Tbc1d30	0.272626	0.0747859	-14.1501	-0.147402
chr4	86856480	Rps6	0.39612	0.0748234	3.12434	0.274933
chr18	37807333	Pcdhga12	0.283489	0.0750842	-3.52919	-0.238027
chr18	37807333	Pcdhga12	0.283489	0.0750842	-3.52919	-0.183948
chr18	37807333	Pcdhga12	0.283489	0.0750842	-3.52919	-0.142666
chr18	37807333	Pcdhga12	0.283489	0.0750842	-3.52919	-0.223418
chr18	37807333	Pcdhga12	0.283489	0.0750842	-3.52919	-0.177557
chr18	37807333	Pcdhga12	0.283489	0.0750842	-3.52919	-0.200674
chr18	37807333	Pcdhga12	0.283489	0.0750842	-3.52919	-0.187281
chr18	37807333	Pcdhga12	0.283489	0.0750842	-3.52919	-0.135433
chr11	59505414	Zkscan17	0.254044	0.0751225	5.35921	0.137302
chr17	28226068	Def6	-0.277049	0.0752268	-3.45824	0.736965
chrX	122397151	Allp1l3	0.394652	0.0752532	-2.90069	-0.208493
chrX	71365103	Mtmr1	0.537863	0.0753214	-9.44869	-0.124536
chr10	120061185	Grip1	0.208582	0.0753305	-17.8716	-0.218537
chr11	119452557	Rnf213	0.295839	0.0755796	8.7516	0.701539
chr18	37835656	Pcdhga11	0.300197	0.075952	6.41564	-0.142666
chr18	37835656	Pcdhga11	0.300197	0.075952	6.41564	-0.238027
chr18	37835656	Pcdhga11	0.300197	0.075952	6.41564	-0.187281
chr18	37835656	Pcdhga11	0.300197	0.075952	6.41564	-0.223418
chr18	37835656	Pcdhga11	0.300197	0.075952	6.41564	-0.183948
chr18	37835656	Pcdhga11	0.300197	0.075952	6.41564	-0.177557
chr18	37835656	Pcdhga11	0.300197	0.075952	6.41564	-0.18341
chr18	37835656	Pcdhga11	0.300197	0.075952	6.41564	-0.200674
chr18	37835656	Pcdhga11	0.300197	0.075952	6.41564	-0.135433
chr8	124433239	Pgbd5	0.244161	0.0760257	-3.02253	-0.126928
chr11	82991198	Slfn9	-0.292984	0.076053	-14.065	0.640088
chr2	153131303	Hck	0.227189	0.0761509	5.66764	0.835221
chr16	10365216	Tekt5	0.21607	0.0761642	-4.00423	-0.308801
chr11	68899496	Rpl26	-0.334946	0.0762078	-12.3358	0.367347
chr8	11479259	Rab20	-0.22908	0.0762147	-14.3658	1.06685
chr7	142082597	Dusp8	-0.246116	0.0763129	8.76768	-0.197618
chr13	54989979	Unc5a	-0.29107	0.0763447	13.0216	-0.228573
chr13	17556632	Sugct	0.327203	0.0766285	11.9112	0.268637
chr4	115063501	Tal1	-0.206734	0.07677	-9.09091	0.826222
chr9	120432845	Myrip	0.261486	0.0768962	-6.47025	-0.101061
chr7	137249160	Ebf3	0.232366	0.0771134	3.08179	1.17421
chr7	82867168	Mex3b	0.270085	0.0771436	-3.69944	-0.285045
chr10	41476152	Mical1	0.229134	0.0775498	5.13209	0.552923
chr13	108407427	Depdc1b	-0.30725	0.0776199	4.45	0.266455
chr15	102252495	Rarg	-0.276351	0.0776291	-8.34792	0.214285
chrX	73922464	Renbp	-0.28842	0.077649	-20.7792	1.53986
chr11	69031166	Ctc1	-0.299044	0.0777063	-10.278	0.179937
chr7	19395133	Ercc2	-0.241239	0.07772	-7.1249	0.143858
chrX	60404356	Atp11c	-0.490421	0.0778064	-6.13224	0.109965
chr2	93195890	Trp53i11	-0.191175	0.077989	10.1609	-0.19248
chr8	84913498	DAllse2a	0.232278	0.0782101	7.45612	1.29649
chr8	92855355	Lpcat2	-0.214337	0.0784094	-3.44828	0.757879
chr7	19269900	Vasp	0.253788	0.0784315	6.47499	0.382912
chr10	62327909	Hk1	-0.297202	0.07847	7.74877	-0.12583
chr15	100815722	Slc4a8	-0.283419	0.0784761	6.11889	-0.201627
chr9	3547367	Gucy1a2	-0.372754	0.0785769	4.40726	-0.295717
chr15	100679030	Cela1	-0.400518	0.0786549	-7.70107	0.808153
chr11	69031074	Ctc1	-0.297691	0.0789617	-9.64511	0.179937
chr18	77257884	St8sia5	-0.286732	0.0790809	6.83968	-0.151262
chr5	34549655	Sh3bp2	0.240717	0.0790922	9.68891	1.23193
chr8	48291342	Tenm3	-0.276643	0.0791236	9.86989	-0.384991
chr1	180401343	Itpkb	-0.239218	0.0793849	-15.7394	0.278767
chrX	93290373	Arx	-0.394092	0.0794328	-2.78738	-0.100254
chr13	58095030	Klhl3	-0.269739	0.0794981	-4.67271	-0.175416
chr13	94186425	Lhfpl2	-0.230507	0.0797715	-5.08897	0.559173
chrX	41400998	Gria3	0.447326	0.079866	-5.034	-0.173723
chr7	28840608	Lgals4	0.248406	0.0799065	4.60839	0.279506
chr9	37427296	Robo3	0.217963	0.0799147	-11.2008	0.275891
chr15	25769744	Myo10	0.46282	0.0799181	14.3487	0.128181
chr5	34525899	Sh3bp2	-0.304756	0.0801465	-11.3636	0.810556
chr4	3678281	Lyn	0.193769	0.0801595	4.79403	0.950438
chr4	150119952	Slc2a5	-0.305486	0.0802728	-4.51948	0.791786
chr3	88120543	Iqgap3	0.229429	0.0803819	5.12821	1.23669
chr11	87757270	Tspoap1	-0.32923	0.0806234	-16.4433	0.276088
chr7	28379202	Zfp36	-0.212492	0.0806556	-5.37622	0.461828
chrX	36112055	Il13ra1	-0.400683	0.0807092	-11.9626	0.944813
chr7	25686792	Tgfb1	-0.21237	0.0807237	-6.5836	0.958831
chr16	94997654	Kcnj6	0.307706	0.0807594	-3.77358	-0.223202
chr18	37686091	Pcdhga2	0.245013	0.080838	-12.4715	-0.238027
chr18	37686091	Pcdhga2	0.245013	0.080838	-12.4715	-0.200674
chr18	37686091	Pcdhga2	0.245013	0.080838	-12.4715	-0.183948
chr18	37686091	Pcdhga2	0.245013	0.080838	-12.4715	-0.223418
chr2	122235133	Sord	-0.230198	0.0809695	-4.81457	0.142749
chr9	94538026	Dipk2a	-0.283636	0.0810747	2.6455	-0.390487
chr5	148107199	Mtus2	-0.341623	0.0811792	22.4583	-0.134677
chrX	139610661	Rnf128	0.366033	0.0812398	-5.14012	-0.101514
chr14	31291493	DAllh1	-0.35838	0.081425	11.3837	-0.127784
chr11	61023117	Kcnj12	-0.284152	0.0815078	4.10611	-0.150214
chr17	23771337	Flywch1	-0.277446	0.0818575	3.40844	-0.125935
chr17	32396666	Rasal3	0.200844	0.081911	7.19733	1.82579
chrX	12073854	Bcor	-0.522207	0.0819149	10.6295	-0.165315
chr2	16356928	Plxdc2	0.201233	0.0820376	3.75857	0.702787
chr9	53974845	Elmod1	-0.278595	0.0821249	2.94118	-0.253975
chr4	4792403	Bpnt2	0.340185	0.0822412	3.67347	-0.150481
chr19	57009179	Afap1l2	0.249621	0.0822714	8.3652	0.213265
chr18	24651930	Mocos	-0.248269	0.0823294	-32.8241	0.53902
chr7	80387668	Fes	-0.225618	0.082371	-24.6093	1.418
chr6	85484744	Fbxo41	-0.250744	0.0823943	3.69495	-0.136119
chr10	61383114	Pald1	0.239322	0.0825543	4.91734	0.599233
chr6	122801735	Slc2a3	-0.216468	0.0825831	2.78509	-0.289484
chr5	129787464	Psph	-0.246811	0.0826415	-3.36375	0.348218
chr4	151991622	Thap3	0.264474	0.082644	9.46853	0.174921
chr4	148161015	Fbxo2	0.351734	0.0826505	11.5644	0.197829
chr3	137407481	Emcn	-0.226598	0.0830559	-4.91803	0.303602
chr4	62703063	Rgs3	-0.28776	0.0833328	-7.97489	0.101865
chr1	34588071	Amer3	-0.394546	0.0835844	5.41502	-0.263303
chr7	145268968	Tpcn2	-0.240201	0.0836265	-7.40741	0.762167
chr2	72369182	Map3k20	0.277854	0.083707	7.80028	0.170006
chr6	50110817	Pals2	0.257478	0.0838972	3.22581	0.139782
chrX	144317870	Alg13	0.354186	0.083911	-3.89206	0.136763
chr4	137931578	Ece1	-0.289883	0.0839398	5.52322	-0.181044
chr10	61147966	Sgpl1	0.169032	0.083946	4.06977	0.562809
chr14	65975707	Clu	-0.2932	0.0840112	-6.35193	0.289907
chr4	33209695	Srsf12	-0.223074	0.0840173	5.33721	-0.296643
chr3	100969992	Ttf2	-0.23934	0.0840341	-3.22581	0.309385
chrX	101274012	Il2rg	-0.344413	0.084059	-8.41542	1.13075
chr5	98854864	Bmp3	0.19579	0.0841008	-2.58965	-0.542455
chr17	34587611	Gpsm3	-0.219311	0.0844075	-3.87097	0.977368
chr17	57235939	Gpr108	0.237558	0.084422	5.19513	0.134775
chr5	121360675	Hectd4	0.259994	0.0844449	-6.80075	-0.14409
chr3	145758709	Ddah1	0.263096	0.0844913	3.22581	0.227921
chr14	87488592	Tdrd3	-0.381459	0.0845181	-9.18978	0.123323
chr14	21985580	Zfp503	0.250317	0.0848092	5.25509	-0.171041
chr14	51089387	RAllse4	0.198171	0.0851104	4.59184	1.16404
chr14	51089387	RAllse4	0.198171	0.0851104	4.59184	0.971343
chr4	41696701	Cntfr	0.291164	0.0853201	-5.94456	-0.131688
chr4	41696701	Cntfr	0.291164	0.0853201	-5.94456	0.195154
chr4	101516456	DAlljc6	-0.271164	0.0853455	7.91062	-0.209179
chr19	55556648	Vti1a	0.249	0.085538	-4.00973	-0.103196
chr5	137289398	Ache	-0.272745	0.0856049	9.28242	-0.241007
chr11	102438539	Fam171a2	0.24106	0.0862818	-6.70125	-0.337584
chr6	128803125	Klrb1b	0.199889	0.0862905	3.61088	2.44787
chr6	128803125	Klrb1b	0.199889	0.0862905	3.61088	2.71455
chr16	56048776	Senp7	0.269909	0.0863877	-10.3688	-0.10337
chr9	57645657	Csk	0.289666	0.0866195	3.30202	0.26546
chr5	75977799	Kdr	0.222454	0.0866722	5.22348	0.183601
chr6	39557968	Dennd2a	-0.272206	0.0869437	2.5717	-0.106257
chr1	179520864	Smyd3	0.266173	0.0870172	-7.13873	-0.111469
chr8	117498754	Plcg2	0.180708	0.0871324	2.94118	1.14765
chr19	61226373	Csf2ra	0.205063	0.0872102	5.22732	0.710976
chr6	146214438	Itpr2	-0.352652	0.0872844	-17.4904	0.595107
chr7	100493342	Ucp2	0.219185	0.0874289	5.625	0.991922
chr19	5660804	Sipa1	-0.275295	0.0878728	-15.3744	0.370306
chr8	89042647	Sall1	-0.224596	0.08804	-3.89222	0.401961
chr7	99041944	Uvrag	0.275422	0.0881297	-6.58367	-0.111903
chr16	95708740	Ets2	0.225871	0.0882363	-14.0848	-0.177792
chr2	165381328	Zfp334	0.232465	0.0883068	-4.77868	-0.120268
chr19	4941767	Peli3	-0.327696	0.0886836	11.1853	-0.150025
chr14	77928648	Epsti1	0.22467	0.0886903	4.41609	1.39985
chr10	69352397	Cdk1	-0.250278	0.0888329	-2.5592	1.31825
chr2	84872184	Rtn4rl2	-0.31985	0.0889957	3.45989	-0.471643
chr11	116606177	Rhbdf2	-0.234415	0.0890504	-10.2004	0.567687
chr5	132000362	Auts2	0.261139	0.0892597	-7.01664	-0.216009
chr17	32396746	Rasal3	0.21275	0.0893553	4.42868	2.02236
chr4	136896443	C1qa	-0.18803	0.0895428	-6.2249	1.62958
chr4	136896443	C1qa	-0.18803	0.0895428	-6.2249	1.49306
chrX	164075992	Siah1b	0.475866	0.0895965	-6.41232	-0.112293
chr15	34837186	Kcns2	-0.263798	0.0897241	4.4052	-0.18664
chr11	63919338	Hs3st3b1	0.200626	0.089799	4.49965	0.2388
chr4	155820417	Ccnl2	-0.292846	0.0898099	-4.12779	0.172234
chr11	85827556	Tbx2	0.261307	0.0899135	14.6541	0.252377
chr6	136922967	Erp27	0.264087	0.0900354	3.39631	0.467419
chr2	73508421	Wipf1	-0.237294	0.0901086	-8.02413	0.520839
chr3	144557124	Hs2st1	-0.289805	0.0901304	8.6419	-0.13873
chr5	117243207	Taok3	-0.378302	0.0907174	10.6924	-0.151975
chrX	155216442	Sat1	-0.66349	0.0910695	-8.6309	0.563423
chr9	20638822	Ubl5	-0.328354	0.0911929	4.86542	0.121378
chr9	20638822	Ubl5	-0.328354	0.0911929	4.86542	0.158461
chr19	3533337	Ppp6r3	0.287813	0.0912343	-4.93517	-0.106891
chr4	151718046	Camta1	0.274374	0.0913366	-7.17013	-0.163525
chr14	20789104	Camk2g	0.25995	0.0913566	-13.568	-0.131554
chr10	70548681	Fam13c	-0.277448	0.0913849	10.1145	-0.105426
chr4	151012798	Camta1	0.230114	0.0915651	-8.72016	-0.163525
chr19	59344370	Pdzd8	-0.261956	0.0915695	2.60109	-0.159256
chr7	79698723	Kif7	-0.238462	0.0919512	-4.73645	0.144099
chr11	11685538	Ikzf1	0.204128	0.0919969	3.14961	1.24341
chr9	108114857	Bsn	0.339866	0.092005	-3.49794	-0.11503
chr11	85833269	Tbx2	0.348541	0.0921034	-3.14465	0.252377
chr11	95842215	Abi3	0.299033	0.0923109	11.0683	1.26831
chr11	95842215	Abi3	0.299033	0.0923109	11.0683	1.039
chr7	25763956	Axl	0.185119	0.0924566	11.4127	0.599752
chr2	84936642	Slc43a3	0.239221	0.09266	14.372	1.07452
chr8	120752306	Irf8	-0.166541	0.0926873	-23.3037	2.11237
chr7	82557108	Adamtsl3	-0.240179	0.0928586	12.5129	0.992129
chr10	80132007	Cbarp	-0.265717	0.0929464	6.77551	-0.268532
chr5	117556578	Ksr2	0.250983	0.0929696	-7.55752	-0.177222
chr11	85838304	Tbx2	0.296452	0.0929773	5.89886	0.252377
chrX	102156952	Ercc6l	-0.668778	0.0930355	-4.28549	0.218457
chr16	89860391	Tiam1	-0.286016	0.0933544	6.35795	-0.167723
chr13	57633878	Spock1	-0.278503	0.0934001	5.83047	-0.180339
chr18	37726802	Pcdhga2	0.305188	0.0935654	-8.76078	-0.223418
chr18	37726802	Pcdhga2	0.305188	0.0935654	-8.76078	-0.183948
chr18	37726802	Pcdhga2	0.305188	0.0935654	-8.76078	-0.200674
chr18	37726802	Pcdhga2	0.305188	0.0935654	-8.76078	-0.238027
chr2	25578068	Phpt1	0.299356	0.093753	7.10087	0.165975
chr9	62525673	Coro2b	0.371285	0.0937598	-13.5393	-0.13534
chr17	73929143	Xdh	-0.246561	0.0937758	11.3114	0.163504
chr11	118628505	Rbfox3	0.271216	0.0939836	-7.15949	-0.203123
chr5	128813964	Rimbp2	-0.251811	0.0941306	6.7796	-0.235648
chrX	151017828	Gnl3l	0.357713	0.0942267	-6.90398	-0.256119
chr2	141418947	Macrod2	0.290558	0.0943335	-9.41176	-0.231803
chr13	60617867	Dapk1	-0.276983	0.0945454	6.00954	-0.227858
chr8	88627670	Snx20	0.193366	0.0946324	5.21576	1.81555
chr19	37307171	Ide	-0.250072	0.0949189	-3.74765	0.58613
chr14	70622705	Dmtn	0.262896	0.095003	-5.86534	-0.126088
chr12	108219285	Ccdc85c	-0.252491	0.0950816	6.07701	-0.124161
chrX	36112059	Il13ra1	-0.346246	0.0951671	-6.26175	0.698222
chrX	36112059	Il13ra1	-0.346246	0.0951671	-15.1454	0.944813
chr7	144175585	Shank2	-0.234299	0.0951879	3.07201	-0.138169
chr1	63176101	Eef1b2	0.317502	0.0952268	3.09859	0.28504
chr3	101419480	Igsf3	0.259267	0.0954513	-13.499	-0.207449
chr15	97726583	Endou	-0.177781	0.0954843	-20.7718	0.891082
chr15	97726583	Endou	-0.177781	0.0954843	-9.02866	0.594749
chr2	114130853	Aqr	-0.297136	0.0957082	6.73258	-0.113471
chr7	25704779	Tgfb1	-0.189712	0.0959369	-5.48731	1.19079
chr13	96388239	Poc5	0.318278	0.0959697	-2.80242	-0.142175
chr16	59900375	Epha6	0.250398	0.0960406	-4.28308	-0.278063
chr19	8774554	Tmem179b	-0.22201	0.0961843	-2.5496	0.511532
chr6	8949247	Nxph1	-0.241427	0.096316	6.06467	-0.203377
chr10	80028759	Arhgap45	0.174484	0.0964798	10.6667	1.27371
chrX	162159179	Nhs	-0.400333	0.0965927	-6.21025	-0.209869
chr9	49458974	Ttc12	-0.298804	0.0966331	-13.034	0.543783
chr9	49458974	Ttc12	-0.298804	0.0966331	-32.0755	0.673749
chr4	135908644	Cnr2	0.188876	0.0966513	4.619	1.75273
chr7	123369454	Arhgap17	0.231642	0.0967216	2.60285	0.383619
chr2	25622064	Tmem141	0.254787	0.0968643	4.66058	0.257063
chr4	125706085	Grik3	-0.20586	0.0969921	15.1961	-0.276784
chr3	152207777	DAlljb4	-0.304249	0.0972302	3.84276	-0.127294
chrX	23693212	Wdr44	0.346614	0.0972789	-3.5853	-0.129
chr7	16248306	C5ar1	0.217674	0.0975601	8.95823	0.505993
chr7	16248306	C5ar1	0.217674	0.0975601	8.95823	0.866094
chr5	125072461	Ncor2	0.289308	0.0979332	-4.70095	-0.191511
chr8	45320428	Cyp4v3	0.203078	0.0983408	9.83178	0.580928
chr10	80019178	Arhgap45	-0.17493	0.0983797	-4.15983	1.25897
chr5	117140223	Taok3	0.249119	0.0985226	-6.11198	-0.151975
chr7	130816422	Btbd16	-0.260984	0.0987111	-11.8158	0.341941
chrX	164076194	Siah1b	-0.529182	0.0987318	-4.22577	-0.112293
chr7	118489804	Itpripl2	0.184233	0.0988228	5.21503	0.523041
chr1	136050869	CacAll1s	-0.259271	0.0989657	-9.97024	1.2143
chr17	31074801	Abcg1	0.268658	0.0992909	-12.1405	-0.15194
chr18	37686201	Pcdhgb1	0.277445	0.0993151	-5.69431	-0.223418
chr18	37686201	Pcdhgb1	0.277445	0.0993151	-5.69431	-0.183948
chr18	37686201	Pcdhgb1	0.277445	0.0993151	-5.69431	-0.200674
chr18	37686201	Pcdhgb1	0.277445	0.0993151	-5.69431	-0.238027
chr2	143696282	Pcsk2	-0.254084	0.0994189	10.7353	-0.160371
chr14	77497873	Enox1	-0.271208	0.09945	4.41656	-0.179174
chr13	9494887	Dip2c	0.24016	0.0994599	-11.5009	-0.186368
chr18	37755858	Pcdhgb1	-0.271679	0.0996188	-5.67292	-0.142666
chr18	37755858	Pcdhgb1	-0.271679	0.0996188	-5.67292	-0.183948
chr18	37755858	Pcdhgb1	-0.271679	0.0996188	-5.67292	-0.200674
chr18	37755858	Pcdhgb1	-0.271679	0.0996188	-5.67292	-0.187281
chr18	37755858	Pcdhgb1	-0.271679	0.0996188	-5.67292	-0.238027
chr18	37755858	Pcdhgb1	-0.271679	0.0996188	-5.67292	-0.177557
chr18	37755858	Pcdhgb1	-0.271679	0.0996188	-5.67292	-0.223418
chr8	86859945	N4bp1	0.253694	0.0996566	-10.9213	-0.10315
chr3	124321167	Tram1l1	-0.234032	0.0997513	2.93021	-0.177111
chr9	54068337	Tnfaip8l3	-0.220055	0.10014	2.71739	-0.56298
chrX	73922332	Renbp	-0.285464	0.100153	-6.64612	0.548274
chrX	73922332	Renbp	-0.285464	0.100153	-6.64612	0.931801
chrX	73922332	Renbp	-0.285464	0.100153	-22.1108	1.53986
chr5	113798663	Tmem119	-0.235705	0.100193	-18.2889	0.445976
chr10	43013789	Sobp	0.274546	0.100211	-8.4769	-0.161809
chr18	75462544	Ctif	0.311248	0.100399	-5.15928	-0.148206
chr5	77266527	Rest	0.267297	0.100876	4.70588	0.390737
chrX	100730314	Gdpd2	-0.416243	0.100938	-6.55658	0.627221
chrX	100730314	Gdpd2	-0.416243	0.100938	-5.32232	0.408679
chr10	43021887	Sobp	0.24416	0.100986	-4.59141	-0.161809
chr2	84936640	Slc43a3	0.266026	0.101316	5.08675	1.07452
chr5	3344173	Cdk6	-0.220918	0.101318	-2.61438	0.658422
chr1	37719952	Cracdl	-0.24647	0.10176	7.93651	-0.230896
chr11	88950733	Scpep1	-0.167696	0.101772	-9.10302	0.437628
chr9	111272269	Epm2aip1	0.247939	0.101856	-2.64122	-0.266115
chr5	64932872	Tlr1	0.24557	0.101971	-19.9366	0.690261
chr1	134298762	Ppfia4	0.221438	0.102003	10.7974	0.679069
chrX	74313379	Fam50a	-0.329319	0.102344	-7.9002	0.188676
chr19	61225818	Csf2ra	0.256901	0.102349	23.6934	0.710976
chr7	141482076	Tspan4	-0.244714	0.102418	5.0892	0.617713
chr7	128389255	Rgs10	-0.181888	0.10251	-11.1163	0.823509
chr1	92907575	Rnpepl1	-0.260102	0.102634	-3.75064	0.368332
chr11	57758839	Galnt10	-0.347697	0.102661	-14.5995	0.289454
chr19	5877681	Frmd8	-0.206979	0.10288	-12.9453	0.573525
chr19	5877681	Frmd8	-0.206979	0.10288	-12.9453	0.20408
chr7	45240930	Cd37	0.175361	0.102904	12.236	1.8697
chr2	16356829	Plxdc2	0.180272	0.102974	2.64901	0.702787
chrX	13071738	Usp9x	0.397375	0.103053	-9.45434	-0.151466
chr2	141103530	Macrod2	-0.331251	0.103072	5.27399	-0.231803
chrX	73922494	Arhgap4	-0.427988	0.103081	-27.306	1.53986
chrX	73922494	Arhgap4	-0.427988	0.103081	-6.92236	0.548274
chrX	73922494	Arhgap4	-0.427988	0.103081	-6.92236	0.931801
chr8	105618230	Ripor1	0.250253	0.103344	-10.702	-0.212642
chr3	98024635	Notch2	-0.245808	0.103371	16.729	0.300796
chr9	41995557	Sorl1	0.262525	0.103544	-8.27311	-0.20423
chr8	10208111	Myo16	0.264095	0.103646	-11.3839	-0.17464
chr11	114667455	Rpl38	0.252025	0.103824	3.96037	0.27866
chr14	51089553	RAllse4	0.191741	0.103869	5.61224	1.16404
chr14	51089553	RAllse4	0.191741	0.103869	5.61224	0.971343
chrX	104201749	Nexmif	0.31692	0.103932	-3.48295	-0.251612
chr17	72216669	Alk	0.26438	0.104442	-3.82252	-0.187401
chr11	119544400	Nptx1	0.234172	0.104885	-4.12813	-0.252853
chr11	35632271	Slit3	0.241621	0.104926	-11.3601	-0.210427
chr5	142794787	Tnrc18	0.310139	0.105148	-22.393	-0.15783
chrX	134601342	Hnrnph2	0.598832	0.105308	-5.85099	-0.102499
chr2	174110642	Npepl1	-0.259196	0.105569	-8.84858	0.33471
chr2	174110642	Npepl1	-0.259196	0.105569	-6.75646	0.242376
chr7	141269493	Irf7	-0.227756	0.105612	-19.0476	0.944106
chr7	141269493	Irf7	-0.227756	0.105612	-11.2614	0.900251
chr6	129443230	Clec1a	-0.285737	0.106088	9.24195	0.562666
chr18	60748363	Rps14	0.316718	0.106288	3.36643	0.389471
chr17	57081102	Dennd1c	-0.221858	0.106322	-9.3819	1.05829
chrX	71051733	Mamld1	0.451728	0.106601	-10.6752	-0.379448
chr7	24466916	Plaur	-0.201852	0.106645	-11.6942	1.57882
chr11	117341157	Septin9	-0.242726	0.107003	11.574	-0.104002
chr1	191184604	Atf3	-0.225166	0.107131	7.49083	1.67348
chr4	5799007	Fam110b	0.251819	0.107208	-6.40573	-0.180096
chr19	10856993	Slc15a3	-0.179406	0.107218	-17.4574	3.03479
chr15	82983210	Tcf20	-0.201251	0.107271	6.97406	-0.271647
chr15	82983210	Tcf20	-0.201251	0.107271	3.89982	-0.198066
chr3	95240724	Gm128	-0.232937	0.107579	10.5262	0.295067
chr5	137030069	Vgf	0.245767	0.107848	-2.8125	-0.447551
chr1	180332286	Itpkb	0.199586	0.108092	5.02646	0.424026
chr1	36269529	Neurl3	0.187048	0.108241	9.30332	0.98425
chr7	31054135	Fxyd1	0.217043	0.108301	16.9973	0.941123
chr11	57670910	Galnt10	0.279201	0.108388	8.18015	0.406003
chr11	57670910	Galnt10	0.279201	0.108388	6.59224	0.289454
chr7	121706340	Usp31	0.290614	0.108506	-13.1204	-0.179245
chr15	37432600	Ncald	-0.264985	0.108945	10.9619	-0.120965
chr7	111028977	Ctr9	0.267924	0.108955	-3.23887	-0.190667
chr19	5660984	Sipa1	-0.267233	0.109032	-7.81786	0.370306
chr7	130667341	Tacc2	-0.24142	0.109224	3.99841	-0.110324
chr17	34957592	Hspa1b	0.248639	0.10941	-9.05234	-0.30245
chr7	127530648	Srcap	-0.272515	0.109635	9.00991	-0.12555
chr1	60735345	Cd28	-0.285105	0.110004	18.1021	0.907743
chr9	120017733	Cx3cr1	0.186826	0.11054	4.46098	0.999581
chr9	120017733	Cx3cr1	0.186826	0.11054	4.46098	-1.10777
chr6	83051483	Loxl3	0.242297	0.110556	3.79808	0.40563
chr3	95141667	Tnfaip8l2	-0.211198	0.11057	-18.1702	1.27943
chrX	100730036	Gdpd2	-0.401623	0.11076	-13.6163	0.627221
chr4	136897668	C1qc	-0.243469	0.110806	-17.873	1.49306
chr4	136897668	C1qc	-0.243469	0.110806	-17.873	1.62958
chr7	24105602	Zfp180	-0.246768	0.110973	4.45462	-0.10865
chrX	20060062	Chst7	-0.37522	0.111043	-7.92556	0.28695
chr8	84699374	Lyl1	-0.193145	0.111071	-10.3562	0.685823
chr8	84699374	Lyl1	-0.193145	0.111071	-10.3562	0.160102
chr8	84699374	Lyl1	-0.193145	0.111071	-21.5389	0.936357
chr11	116606141	Rhbdf2	-0.201632	0.111378	-5.71429	0.567687
chr19	6531576	Nrxn2	-0.271379	0.111431	4.53219	-0.111367
chr11	120006767	Baiap2	0.241905	0.111542	-14.812	-0.358112
chr2	25578016	Phpt1	0.310984	0.111577	5.33283	0.165975
chr7	118491391	Itpripl2	0.17289	0.111582	-3.47739	0.505405
chr3	129553407	Elovl6	0.220565	0.111589	-15.5973	-0.137498
chr5	53173915	Sel1l3	0.25067	0.111826	-8.36233	-0.185946
chr7	45798362	Lmtk3	-0.216713	0.112015	2.87738	-0.14067
chr19	5660831	Sipa1	-0.265502	0.11209	-11.3204	0.370306
chrX	74283047	DAllse1l1	-0.406002	0.112242	-5.99295	0.821869
chr2	20521362	Etl4	0.390789	0.112377	-22.7974	-0.500417
chr16	85091218	App	-0.244843	0.11244	10.5967	-0.23109
chrX	13074612	Usp9x	0.322063	0.112441	-6.43316	-0.151466
chr14	124458281	Fgf14	-0.376859	0.11259	3.92231	-0.148952
chrX	36903420	Nkrf	0.552636	0.112617	-8.53617	-0.317862
chr2	91162774	Madd	0.236395	0.112622	-9.07493	-0.133638
chr11	53770212	Irf1	0.210492	0.112859	2.71493	0.608676
chr9	44311167	C2cd2l	-0.221536	0.11301	9.73407	-0.182338
chr7	19378114	Ercc2	-0.207426	0.113094	-9.82456	0.143858
chr5	108693955	Fgfrl1	-0.202484	0.113345	-2.94118	0.764073
chr8	120739831	Irf8	-0.159974	0.113602	-21.5729	2.11237
chr8	88627659	Snx20	0.189919	0.113818	3.52414	1.37459
chr6	113392596	Ttll3	0.252064	0.113879	4.08169	0.157025
chr19	45660543	Fbxw4	0.312615	0.113887	2.55839	0.291587
chrX	139610585	Rnf128	0.327962	0.113918	-4.17898	-0.101514
chrX	48453837	Elf4	-0.200408	0.114191	-2.99589	1.02943
chrX	73922337	Arhgap4	-0.3627	0.114204	-12.0436	0.548274
chrX	73922337	Arhgap4	-0.3627	0.114204	-28.6372	1.53986
chrX	73922337	Arhgap4	-0.3627	0.114204	-12.0436	0.931801
chrX	73922337	Arhgap4	-0.3627	0.114204	-3.61816	1.21759
chr10	90969678	Anks1b	0.225295	0.11441	-3.9387	-0.184383
chr14	121959454	Gpr183	-0.204856	0.114611	-19.1975	1.98928
chr14	121959454	Gpr183	-0.204856	0.114611	-8.54415	1.51298
chr1	36269441	Neurl3	-0.186473	0.114994	-13.0449	1.0011
chrX	36026354	Dock11	-0.288736	0.115284	7.35691	0.221153
chr8	89032690	Sall1	-0.257067	0.115381	-12.9032	0.344725
chr19	38288627	Lgi1	-0.241279	0.115534	10.6122	-0.194026
chrX	100494399	Igbp1	-0.373994	0.115878	-2.55009	0.142674
chr14	55603596	Irf9	-0.194223	0.116062	-20.9892	0.959558
chr9	46056198	Sik3	-0.321309	0.116227	19.0351	-0.130349
chr18	75603774	Ctif	-0.238019	0.116335	3.22935	-0.148206
chr13	103920017	Erbin	-0.343881	0.116381	-8.06452	0.274625
chr11	20245115	Cep68	-0.228104	0.116479	8.25678	-0.133803
chr14	51988968	Arhgef40	-0.259776	0.116493	-7.70332	0.14084
chr3	89354337	Adam15	-0.22544	0.116704	-9.48769	0.186575
chr6	85484646	Fbxo41	0.311106	0.116804	-7.95941	-0.136119
chr5	122707519	P2rx4	-0.160818	0.116823	-2.93617	0.388477
chr13	52582831	Syk	0.168039	0.117194	16.8819	0.465798
chr10	80186839	EfAll2	0.199224	0.117326	-11.0634	-0.257953
chr6	135180739	Hebp1	-0.250343	0.117338	-9.25517	0.107484
chr14	51089425	RAllse4	0.180492	0.117342	4.08163	1.16404
chr14	51089425	RAllse4	0.180492	0.117342	4.08163	0.971343
chr5	138275605	Stag3	-0.272265	0.117739	-3.51753	0.30879
chr5	138275605	Stag3	-0.272265	0.117739	-3.51753	0.711224
chr17	57081109	Dennd1c	-0.223084	0.118009	-12.4895	0.829852
chr13	96388209	Poc5	0.276955	0.118053	-8.18483	-0.142175
chrX	60404534	Atp11c	-0.33737	0.118144	-3.95315	0.109965
chr19	25119501	Dock8	0.188157	0.118339	4.34783	1.06307
chr6	29485075	Kcp	-0.346403	0.118409	-5.46911	0.527985
chr6	108829435	Edem1	-0.177255	0.118425	-3.79189	0.289159
chr17	56470001	Ptprs	-0.239469	0.118693	5.35889	-0.17588
chrX	139610679	Rnf128	0.361343	0.118784	-3.04487	-0.101514
chr4	115063557	Tal1	0.201081	0.119041	2.91262	0.762267
chrX	36112104	Il13ra1	-0.263126	0.119073	-11.1364	0.698222
chr9	58823656	Hcn4	0.199526	0.119195	-5.22648	-0.583073
chr2	24980775	Pnpla7	-0.335153	0.119214	-9.74227	0.521127
chrX	60404471	Atp11c	-0.410046	0.119261	-3.34551	0.109965
chr5	19675774	Magi2	0.276313	0.119346	-15.9092	-0.21254
chr10	98924924	Atp2b1	-0.287946	0.119524	11.0931	-0.187415
chrX	71050288	Mamld1	0.4034	0.11975	-5.41568	-0.228769
chr5	145290907	Zscan25	0.310776	0.119787	-5.6029	-0.119738
chr1	85739519	A630001G21Rik	-0.275403	0.119859	6.96172	1.28755
chr14	121383208	Stk24	0.26947	0.120124	-2.88543	-0.102634
chr14	31660840	Btd	-0.196036	0.120195	8.58937	0.391349
chr15	102160641	Soat2	0.276328	0.120435	-8.90727	0.263948
chr11	95811451	Phospho1	-0.242884	0.120591	6.16718	-0.163005
chr15	83779331	Mpped1	-0.200276	0.120609	-9.55839	-0.119744
chr5	34549821	Sh3bp2	-0.200753	0.12068	-6.35776	1.23193
chr2	122793895	Sqor	0.266172	0.120762	16.5956	0.440915
chr5	125686255	Tmem132b	0.246569	0.121067	-9.12386	-0.142141
chr5	129997866	Gusb	0.219241	0.121214	12.2807	1.01409
chrX	7574194	Ppp1r3f	-0.308961	0.121231	-2.58904	-0.112339
chr11	119551426	Nptx1	-0.23272	0.121323	4.98341	-0.252853
chr5	34549758	Sh3bp2	0.218891	0.12149	8.32261	1.23193
chr7	101290534	Atg16l2	0.301431	0.121589	11.4187	0.18331
chr7	25689464	Tgfb1	0.169438	0.121795	-2.68948	0.891161
chr3	105918745	Adora3	-0.229819	0.121807	12.1461	0.817015
chr9	59578485	Celf6	-0.192475	0.121923	2.61905	-0.176745
chr5	52368608	Sod3	-0.182332	0.122109	-5.59168	0.167596
chr2	54436071	Galnt13	-0.233804	0.122277	4.99719	-0.337618
chr7	45798353	Lmtk3	-0.214334	0.122314	2.74458	-0.14067
chr2	26604645	Agpat2	-0.191641	0.122387	-9.32249	0.620823
chr3	89238087	Trim46	0.256068	0.122508	-10.4325	-0.145694
chr5	148886000	KatAlll1	0.266732	0.122574	-8.63636	-0.149216
chr11	63131396	Pmp22	-0.192451	0.122684	-3.8835	0.683541
chr11	6050224	Camk2b	-0.252266	0.123032	7.76505	-0.130275
chr4	47208462	Col15a1	-0.19151	0.12305	-3.31401	0.545394
chr1	165657645	Rcsd1	-0.253557	0.123061	-16.1765	0.416725
chr15	76233793	Parp10	-0.206178	0.123525	-7.33083	0.823234
chr8	61970296	Ddx60	-0.162265	0.123799	-9.88821	1.11545
chr8	61970296	Ddx60	-0.162265	0.123799	-13.4769	0.891737
chr8	84704086	Lyl1	0.197628	0.123829	3.58838	0.936357
chr17	46455683	Ttbk1	-0.2382	0.124117	3.11133	-0.111947
chr5	124004953	Hip1r	-0.268913	0.124134	9.02559	-0.219119
chr16	45159217	Slc35a5	-0.231595	0.124287	3.62629	-0.272617
chr15	77309524	Rbfox2	0.223474	0.12446	-4.38724	-0.137774
chr8	35376208	Ppp1r3b	0.154581	0.124534	2.93673	0.726565
chr1	134919050	Ppp1r12b	0.225226	0.124618	-11.8049	-0.155148
chr7	137317369	Ebf3	-0.216911	0.124728	-9.28571	1.44245
chr10	79827010	Misp	0.308165	0.124812	5.96491	0.653151
chr16	94651798	Dyrk1a	-0.26289	0.125109	14.6554	-0.106223
chr14	54254321	Abhd4	-0.222289	0.125317	2.75229	0.375731
chr4	46507085	Trim14	0.231033	0.125416	4.02083	0.722348
chr17	47788817	Tfeb	0.252119	0.125591	10.8612	0.509054
chrX	48463157	Elf4	-0.317534	0.125673	-24.1176	1.32081
chr1	180332273	Itpkb	0.197895	0.125832	4.56349	0.424026
chr11	106313816	Cd79b	-0.231806	0.125835	-10.2115	0.738543
chr2	28840284	Ddx31	0.223472	0.12589	6.12245	0.305432
chr9	123259613	Tmem158	0.198084	0.126281	-3.57444	-0.26271
chrX	41400757	Gria3	0.527389	0.126289	-2.82543	-0.173723
chr13	54792777	Tspan17	-0.184105	0.126573	-11.1552	0.207448
chr11	116108332	Trim47	0.235584	0.126611	7.35916	0.334079
chr7	43351663	Siglecf	-0.272232	0.126686	-30.8371	3.11855
chr16	49802161	Cd47	0.250093	0.126941	-15.78	-0.170104
chr10	128036055	Allca	-0.254155	0.127035	-2.55774	0.170154
chr3	152478223	Ak5	-0.211098	0.127223	-24.2979	-0.215197
chr9	57074434	Sin3a	0.265406	0.127258	-3.47225	-0.118724
chr19	61225869	Csf2ra	0.219823	0.127302	14.7541	0.443746
chr7	25689432	Tgfb1	0.17271	0.127827	-4.19684	0.891161
chr4	142071019	Tmem51	0.253221	0.127929	3.30247	0.182977
chr8	120230021	Gse1	-0.285776	0.128104	-11.9455	-0.202582
chr9	90054690	Ctsh	0.182942	0.128159	2.68984	1.40155
chr14	20836887	Plau	-0.163943	0.128199	-5.77778	1.483
chr10	7862300	Zc3h12d	-0.248597	0.128224	-7.27397	1.73656
chr4	11007201	Plekhf2	-0.252732	0.128318	-2.56807	0.25984
chr13	104951411	Rgs7bp	-0.260237	0.128906	5.71467	-0.197685
chr4	138216587	Hp1bp3	-0.217216	0.128917	3.84615	-0.168685
chr8	117493657	Plcg2	0.160432	0.129042	19.2616	1.14765
chr8	117493657	Plcg2	0.160432	0.129042	9.16883	0.820871
chr4	138217052	Hp1bp3	-0.225233	0.129185	2.68595	-0.130878
chr10	62947422	DAll2	0.312765	0.12924	-3.75	0.756121
chr9	89704805	Tmed3	-0.206778	0.12927	-2.83019	0.540432
chr17	28225825	Def6	0.229901	0.129329	13.1533	0.736965
chrX	71556387	Hmgb3	0.457279	0.12957	-6.336	-0.124397
chr18	37144592	Pcdha7	0.243953	0.129604	-4.16667	-0.662552
chr14	121968213	Gpr183	-0.178528	0.129648	-8.78556	1.51298
chrX	8176161	Tbc1d25	0.497965	0.129805	-4.9132	-0.158474
chr2	79847417	Pde1a	0.266208	0.129873	-9.64306	-0.298647
chr13	24639348	Ripor2	-0.182589	0.129918	3.20748	-0.231431
chr7	140778019	Syce1	-0.26836	0.130071	-7.77857	0.175775
chr7	101346112	Arap1	0.259829	0.130176	10.6391	0.67291
chr4	136740915	Ephb2	0.273866	0.130628	-11.3465	-0.182578
chr11	32531984	Stk10	0.191526	0.130715	5.64341	0.599292
chr1	180332379	Itpkb	0.200621	0.130987	4.10053	0.424026
chr11	118637863	Rbfox3	0.246905	0.131093	-6.64987	-0.203123
chr13	33935575	Serpinb6a	0.318188	0.131151	3.18725	0.142269
chr17	34970539	Hspa1a	0.254545	0.131169	-11.2822	-0.224026
chrX	157598639	Mbtps2	0.490816	0.13119	-2.56748	-0.13843
chr2	73437352	Wipf1	0.21916	0.131325	14.6296	0.595252
chr8	117614125	Plcg2	0.22929	0.131402	4.28246	0.820871
chr4	125636920	Grik3	0.211592	0.131644	-13.702	-0.276784
chrX	38455987	Lamp2	-0.374693	0.13192	-7.74691	0.299126
chrX	38455987	Lamp2	-0.374693	0.13192	-18.5372	0.358987
chr2	39006224	Rpl35	-0.251099	0.131978	-13.1168	0.311196
chr7	141460500	Cracr2b	-0.23515	0.132256	8.59862	0.928635
chr13	52624674	Syk	0.178358	0.132284	3.4106	0.632919
chr7	25686829	Tgfb1	-0.202447	0.132418	-7.4359	0.891161
chr19	5667524	Sipa1	0.238929	0.132514	5.40145	0.370306
chr8	117355601	Cmip	0.22904	0.132565	-6.64422	-0.278139
chr14	47374844	Lgals3	0.175265	0.132732	2.82728	2.97577
chr2	174110327	Npepl1	0.239311	0.132737	-10.7662	0.33471
chr1	39368141	Rpl31	-0.293903	0.132882	-3.20852	0.359818
chr17	34188047	Psmb9	0.206735	0.132887	-3.4188	1.80549
chr17	34188047	Psmb9	0.206735	0.132887	-3.4188	1.50246
chr17	34215451	Tap2	0.189414	0.132893	9.52381	0.579092
chr11	74457287	Rap1gap2	0.227214	0.132904	-14.2465	-0.118109
chr6	29535707	Irf5	-0.171833	0.133224	-16.7658	1.28846
chrX	166510622	Tceanc	0.370724	0.133232	-6.59134	0.146941
chr17	33645162	Pram1	-0.21721	0.133385	-4.17965	0.367498
chr10	99109038	Poc1b	0.239873	0.133908	6.59439	0.353366
chr10	99109038	Poc1b	0.239873	0.133908	6.59439	0.237521
chr10	122913018	Ppm1h	-0.214704	0.134005	3.79745	-0.146111
chr9	48761252	Zbtb16	0.313617	0.13412	-2.92822	-0.268835
chr11	116489269	Prpsap1	-0.289366	0.134709	-6.20103	0.123555
chr12	17000470	Slc66a3	0.210304	0.134724	4.04103	0.577045
chr16	38476599	Cd80	-0.207226	0.134781	-5.26316	1.02213
chr11	6355885	Ogdh	0.240985	0.134798	-10.1583	-0.10839
chr3	146174366	Mcoln2	0.206655	0.134968	-15.4407	2.09426
chr5	143716458	Usp42	0.23251	0.135208	-5.09115	-0.105975
chr2	32721454	Sh2d3c	0.266423	0.135238	-11.0869	-0.23915
chr7	137266826	Ebf3	-0.215487	0.135327	-10.1954	1.07718
chr3	59277107	Med12l	-0.235232	0.135369	5.45287	-0.198282
chr2	13792887	St8sia6	-0.165531	0.135377	-19.6518	1.62288
chr2	13792887	St8sia6	-0.165531	0.135377	-12.9268	1.3192
chr3	90514247	S100a1	-0.226012	0.135486	-3.33855	0.975364
chr3	90514247	S100a1	-0.226012	0.135486	-3.33855	0.848985
chr3	108402800	Celsr2	0.262164	0.135778	-9.57569	-0.175285
chr11	32617125	Stk10	0.182941	0.135819	2.58011	0.489414
chr7	145206429	Tpcn2	0.203224	0.135912	4.94505	0.762167
chr19	24999075	Dock8	0.241044	0.135927	14.2424	1.15364
chr16	38793636	Upk1b	-0.161411	0.136004	-10.1812	0.545395
chr19	27217083	Vldlr	0.273223	0.136037	-3.4188	-0.225373
chr4	136897668	C1qa	-0.237869	0.136369	-17.873	1.49306
chr4	136897668	C1qa	-0.237869	0.136369	-17.873	1.62958
chr11	102832864	Higd1b	-0.267165	0.136708	-10.8164	0.252904
chr2	91097144	Spi1	-0.171245	0.137039	-27.5694	1.34273
chr9	7872992	Birc3	-0.243239	0.137273	3.17723	0.228609
chr11	102438146	Fam171a2	-0.2904	0.137436	9.37886	-0.238607
chr6	38910639	Tbxas1	0.212466	0.137514	-16.7238	1.98527
chr6	84590367	Cyp26b1	-0.22879	0.137659	2.92421	-0.805152
chr9	116146144	Tgfbr2	-0.146837	0.137827	14.9788	0.998054
chr5	21264609	Gsap	-0.178735	0.137906	-4.5721	0.749799
[truncated: 3,450 more rows]

## Sheet: Hippocampus NLGF vs WT
chr	start	Gene	Coeff Meth	p Meth	meth.diff	log2FoldChange
chr17	32396587	Rasal3	0.602928	9.86e-07	3.89922	1.04511
chr11	90249766	Mmd	-0.590364	1.07e-06	2.81316	-0.142534
chr9	90059993	Ctsh	-0.495822	1.93e-06	-11.578	0.909834
chr6	124724536	Ptpn6	-0.48039	3.47e-06	-9.42312	1.47364
chr12	84761526	Npc2	-0.480883	3.87e-06	-36.3354	0.603722
chr8	70768515	Pik3r2	-0.7141	5.37e-06	-14.2309	0.762938
chr13	102736291	Cd180	-0.499726	5.85e-06	-9.77376	1.85712
chr13	102736291	Cd180	-0.499726	5.85e-06	-24.1672	2.20913
chr4	136891542	C1qc	-0.528816	6.59e-06	-18.2837	1.27343
chr4	136891542	C1qc	-0.528816	6.59e-06	-11.3641	1.42454
chr5	113795906	Tmem119	-0.612159	7.59e-06	-10.6544	0.512553
chr19	7267423	Rcor2	0.66953	2.29e-05	3.99529	0.202506
chr8	70768513	Pik3r2	-0.69248	2.55e-05	-12.617	0.762938
chr8	70768513	Pik3r2	-0.69248	2.55e-05	-12.617	0.224417
chr8	122428334	Cyba	-0.477639	3.86e-05	-11.6183	1.51041
chr1	171389598	Arhgap30	-0.530131	4.71e-05	-7.85162	0.701182
chr17	45601624	Slc29a1	0.557531	4.93e-05	5.09042	0.29194
chr10	127326589	Arhgap9	0.420978	5.84e-05	3.13001	1.02766
chr11	78165474	Traf4	0.598522	6.99e-05	2.70267	0.468347
chr1	161250835	Prdx6	0.390393	7.38e-05	4.08965	0.476596
chr14	32202027	Parg	-0.524382	7.57e-05	5.5192	-0.118804
chr3	103914990	Rsbn1	-0.528827	7.7e-05	2.51464	-0.207332
chrX	12596179	Atp6ap2	0.716405	9.54e-05	-11.092	-0.151002
chr7	100961419	P2ry6	-0.499769	0.000102719	-17.2509	1.34071
chr1	187997679	Esrrg	-0.56661	0.000106223	2.88177	-0.274521
chr16	17508839	Lztr1	0.551498	0.000117007	2.97641	0.155441
chr19	6297686	Ehd1	-0.618964	0.000127677	-11.0338	0.222598
chr2	61811819	Tbr1	-0.479003	0.000129487	5.50342	-0.312029
chr2	20520317	Etl4	-0.56122	0.000139082	2.73248	-0.274579
chr4	136890242	C1qc	-0.501075	0.000144632	-9.34255	1.42694
chr4	136890242	C1qc	-0.501075	0.000144632	-9.34255	1.42454
chr11	3535666	Smtn	0.527729	0.000147916	4.18681	0.43911
chr5	33820110	Nsd2	-0.524737	0.000149791	2.52714	-0.186481
chr12	102369305	Rin3	-0.473185	0.000180637	-11.8654	0.730385
chr5	15935471	Cacna2d1	-0.494554	0.000191752	3.46561	-0.198044
chr8	120745373	Irf8	-0.403996	0.000198631	-27.8327	2.13633
chr4	136886623	C1qb	-0.494785	0.000238227	-15.2409	1.42694
chr18	61109686	Csf1r	-0.444716	0.000264032	-8.96913	0.88031
chr1	187609123	Esrrg	-0.520286	0.000275786	3.25805	-0.598671
chr7	128412136	Rgs10	-0.460597	0.000298259	-10.5047	0.355142
chr4	136890242	C1qb	-0.472092	0.000375031	-9.34255	1.42694
chr4	136890242	C1qb	-0.472092	0.000375031	-9.34255	1.42454
chr17	32396596	Rasal3	0.397422	0.000397445	7.58159	1.85358
chr11	88934599	Scpep1	0.333397	0.000443888	20.3026	0.405183
chr8	70768477	Pik3r2	-0.608955	0.00048658	-13.81	0.762938
chr8	70768477	Pik3r2	-0.608955	0.00048658	-13.81	0.224417
chr18	3507053	Bambi	0.544829	0.000556643	2.62766	0.18825
chr13	119488332	Tmem267	-0.48506	0.00060311	-9.68694	0.302904
chr1	143777636	Ro60	-0.530176	0.000621831	2.54494	-0.195852
chr1	143777636	Ro60	-0.530176	0.000621831	2.54494	-0.130511
chr17	32396614	Rasal3	0.36859	0.000630482	2.85464	1.04511
chr13	119488336	Tmem267	-0.481104	0.000663682	-9.38772	0.302904
chr7	138846632	Ppp2r2d	-0.426315	0.000674093	4.7292	-0.13153
chr4	151057692	Camta1	-0.394566	0.000710941	12.2764	-0.187768
chr5	113795895	Tmem119	-0.423833	0.000712078	-7.53721	0.512553
chr12	31351150	Dld	-0.464034	0.000735286	2.73052	-0.147168
chr19	10019875	Rab3il1	-0.467968	0.00074062	-14.4638	0.551702
chr1	184944902	Mark1	-0.434965	0.000746447	10.6877	-0.156087
chr2	20520707	Etl4	-0.454899	0.000781079	3.8514	-0.274579
chr17	32396717	Rasal3	0.400261	0.000801693	3.1434	1.04511
chr2	20520326	Etl4	-0.480443	0.000815888	2.80944	-0.274579
chrX	169320392	Hccs	0.886419	0.000820689	-4.59797	-0.139213
chr7	45240930	Cd37	0.437883	0.000821205	4.58006	1.43614
chr11	77844748	Myo18a	0.491382	0.000836651	5.82406	0.329295
chr9	90059970	Ctsh	-0.355318	0.000866094	-8.4835	0.909834
chr12	102368604	Rin3	-0.48754	0.000866187	-23.2011	0.653024
chr2	167055993	Znfx1	-0.494075	0.00102356	-11.0656	0.230638
chr9	95407857	Chst2	0.567116	0.00105024	8.70549	0.161986
chr18	60774962	Rps14	0.518737	0.00107508	2.51639	0.430568
chr2	20519868	Etl4	-0.492141	0.00114119	2.80523	-0.274579
chr11	46480759	Havcr2	-0.387165	0.00119164	-9.10804	0.878595
chr13	119488390	Tmem267	-0.477089	0.00126458	-15.4692	0.302904
chr8	88627655	Snx20	0.447487	0.00126607	5.12257	1.1935
chr2	52523459	Cacnb4	0.483287	0.00126778	-8.99674	-0.242492
chr2	52523459	Cacnb4	0.483287	0.00126778	-18.4918	-0.409484
chr13	119488431	Tmem267	-0.480647	0.00128051	-14.2295	0.302904
chr13	119488423	Tmem267	-0.4487	0.0013348	-13.9783	0.302904
chr4	136886565	C1qb	-0.410581	0.00138816	-21.8821	1.9685
chr18	73754320	Elac1	-0.578205	0.00140473	8.47651	-0.109529
chr16	65553407	Chmp2b	0.413257	0.0015232	-8.22225	-0.22712
chr14	55591626	Rnf31	0.433531	0.00162754	8.21501	0.310942
chr14	55591626	Rnf31	0.433531	0.00162754	8.21501	0.213769
chr7	45241499	Cd37	-0.399054	0.00170446	-11.4387	1.43614
chr6	134920308	Cdkn1b	-0.494227	0.00184546	6.65877	-0.127184
chr11	89060493	Dgke	-0.321885	0.00186894	2.90115	-0.187908
chr7	141172967	Rnh1	0.446616	0.00191879	3.1961	0.293715
chr5	74266544	Scfd2	0.458693	0.00196279	6.76069	0.193886
chr7	10489895	Zik1	0.401457	0.00203574	10.013	-0.177692
chr8	117550582	Plcg2	-0.372628	0.00212238	-12.669	0.570766
chr1	58393373	Bzw1	-0.478678	0.00231203	2.94852	-0.149291
chr13	119488397	Tmem267	-0.453601	0.00237032	-14.4106	0.302904
chr13	119488458	Tmem267	-0.459762	0.00240182	-14.2735	0.302904
chr13	119488393	Tmem267	-0.424073	0.00242147	-13.8642	0.302904
chr13	119488456	Tmem267	-0.449804	0.00255881	-14.7454	0.302904
chr8	70598044	Ssbp4	0.496898	0.00260473	4.7841	0.385545
chr5	76951590	Ppat	-0.487789	0.00264356	3.00914	-0.136159
chr13	119488416	Tmem267	-0.434412	0.00270951	-15.004	0.302904
chr2	31791201	Abl1	0.311124	0.00272626	6.00056	0.181954
chr11	120628231	Sirt7	-0.401792	0.00281264	-7.93767	0.160762
chr11	120628231	Sirt7	-0.401792	0.00281264	-7.93767	0.329016
chr4	134703977	Man1c1	0.376102	0.00289378	3.11323	0.270529
chr18	66152473	Ccbe1	0.420095	0.00311274	-33.8279	-0.323361
chr13	119488438	Tmem267	-0.446994	0.00311883	-13.8101	0.302904
chr13	41628686	Tmem170b	0.444506	0.00323267	-14.898	-0.12645
chr6	87535906	Arhgap25	-0.293048	0.00330941	-11.9706	1.19148
chr11	46480743	Havcr2	-0.369003	0.00336176	-10.135	0.878595
chr13	119488412	Tmem267	-0.442911	0.00347086	-14.1492	0.302904
chr9	68992772	Rora	-0.390584	0.00356988	10.9004	-0.166321
chr10	127327017	Arhgap9	0.33805	0.00368816	2.80277	1.02766
chr8	71592066	Pgls	0.391765	0.00389459	3.9548	1.39655
chr17	33586060	Myo1f	-0.366911	0.00396527	-7.50823	1.52214
chr13	119488395	Tmem267	-0.429642	0.0040044	-12.1547	0.302904
chr17	32396685	Rasal3	0.311439	0.0040778	4.66451	1.04511
chr8	88627710	Snx20	0.420388	0.00417411	4.53176	1.25979
chr5	114709562	Tchp	-0.394809	0.00464378	-11.328	0.234738
chr3	135439201	Ube2d3	-0.414583	0.00470051	9.11827	-0.204948
chr10	95533636	Ube2n	-0.400644	0.00474751	7.39491	-0.151293
chr2	61812456	Tbr1	0.344396	0.00485934	-13.951	-0.394015
chr17	32396702	Rasal3	0.300938	0.00562956	4.46731	1.04511
chr11	48903898	Gm5431	-0.380622	0.00570867	-8.7377	0.702954
chr13	119488451	Tmem267	-0.414926	0.00605377	-13.0621	0.302904
chr2	136274904	Pak5	-0.312581	0.00618592	-8.30882	-0.180625
chr2	52523501	Cacnb4	0.440073	0.00632268	-14.5313	-0.409484
chr2	52523501	Cacnb4	0.440073	0.00632268	-7.88342	-0.242492
chr11	94591675	Acsf2	0.284108	0.00646956	9.41374	0.3402
chr2	32721454	Sh2d3c	-0.369803	0.00648473	-7.98697	0.385965
chr14	76111135	Gpalpp1	-0.436447	0.00662285	7.50796	-0.155228
chr19	16780731	Vps13a	-0.333697	0.00692023	5.4867	-0.188695
chr7	64217678	Trpm1	-0.331105	0.00727562	-8.37	1.16271
chr5	140741513	Amz1	0.354208	0.00728183	31.5948	0.508468
chr17	32396672	Rasal3	0.325683	0.00763549	3.65398	1.04511
chr17	28298104	Ppard	-0.415704	0.00767778	-11.8714	0.255308
chr19	7018139	Fermt3	-0.354323	0.0077864	-13.8067	1.12878
chr10	62650785	Ddx50	-0.424429	0.00837702	5.78671	-0.156098
chr2	20520708	Etl4	-0.400876	0.00846457	3.7582	-0.274579
chr19	59344320	Pdzd8	-0.360436	0.00846606	2.54154	-0.170565
chr13	119488428	Tmem267	-0.375872	0.00848888	-13.9731	0.302904
chr17	46306185	Abcc10	-0.34827	0.00867735	-5.25054	0.340499
chr10	121367393	Gns	-0.291166	0.00871047	-10.4795	0.272432
chr1	36271120	Neurl3	-0.302645	0.00873464	-10.4838	0.827576
chr11	46480819	Havcr2	-0.316467	0.00894761	-10.7761	0.878595
chr3	83841019	Tlr2	0.31782	0.00929934	8.8424	1.80763
chr15	98662461	Ddx23	0.411775	0.00956363	4.05809	0.199619
chr7	16309700	Bbc3	0.453916	0.00997961	2.83519	0.378167
chr4	141246380	Arhgef19	-0.343008	0.0101981	-5.79168	0.267507
chr5	142475810	Ap5z1	-0.379542	0.0103199	-9.32743	0.341958
chr15	63998167	Cyrib	-0.357037	0.0105482	6.35126	-0.158202
chr11	34400545	Dock2	-0.280827	0.0110327	-32.9463	0.930376
chr2	169702882	Tshz2	0.392099	0.0115328	-7.86648	-0.754727
chr17	46553163	Srf	0.376493	0.0115649	3.45659	0.326114
chr13	119488442	Tmem267	-0.373004	0.0118955	-13.8982	0.302904
chr14	77920857	Epsti1	-0.370085	0.0121697	-3.85299	1.24834
chr1	132139905	Cdk18	-0.345365	0.0123218	-8.50915	0.338235
chr5	23675502	Srpk2	-0.373241	0.0123474	3.28761	-0.179703
chr5	142737653	Tnrc18	-0.362923	0.0124262	6.35369	0.194989
chr4	111475869	Agbl4	0.351645	0.0126676	-3.97422	-0.194547
chr17	47737629	Tfeb	0.354714	0.0129867	3.20289	0.622845
chr11	22269912	Ehbp1	-0.294942	0.0133136	5.02144	-0.150063
chr2	48949108	Orc4	-0.363711	0.0135707	3.14126	-0.165266
chr2	48949108	Orc4	-0.363711	0.0135707	3.14126	-0.151084
chr13	119488449	Tmem267	-0.379066	0.0135942	-12.0884	0.302904
chr4	134704026	Man1c1	0.320205	0.013764	3.40909	0.270529
chr6	38921923	Tbxas1	-0.303627	0.0138948	-3.89951	1.87292
chr13	119488399	Tmem267	-0.362602	0.0139813	-13.4986	0.302904
chr1	146822494	Brinp3	0.388035	0.014398	3.12163	-0.342322
chr18	66061478	Ccbe1	0.454349	0.0147108	-26.2881	-0.323361
chr1	194620162	Plxna2	-0.30846	0.0147344	2.74348	-0.159055
chr11	86357309	Med13	-0.394143	0.0150752	3.25821	-0.152912
chr5	139426066	Gper1	-0.349067	0.0154927	-12.5896	0.26305
chr7	16476859	Npas1	0.334364	0.0157898	4.20827	0.389193
chr17	29032858	Srsf3	-0.395232	0.01666	4.35953	-0.121977
chr17	56318078	Uhrf1	0.375404	0.0167441	3.19514	0.42473
chr12	107916412	Bcl11b	0.280626	0.0173608	-10.0196	-0.160992
chr8	120537570	Gse1	0.372997	0.017456	2.88462	0.423294
chr4	134704003	Man1c1	0.302145	0.0181298	3.39623	0.270529
chr1	180331990	Itpkb	0.319905	0.0186015	4.8614	0.205019
chr18	36018343	Nrg2	0.403948	0.0203008	4.45038	0.386178
chr2	54436121	Galnt13	-0.376456	0.0205404	4.6951	-0.234048
chr2	157367900	Manbal	0.378656	0.0207154	3.49543	0.127685
chr2	136274935	Pak5	-0.281444	0.021586	-8.56628	-0.180625
chr12	107922604	Bcl11b	-0.280235	0.0216267	-6.5957	-0.160992
chr3	93446978	Tchh	-0.321995	0.023016	15.6481	-0.356324
chr8	69399760	Gm10033	-0.314656	0.0237725	10.5009	-0.475723
chr19	46979540	Nt5c2	0.33943	0.0239038	-13.1833	-0.169063
chr17	22361434	Zfp758	-0.311725	0.0239292	2.74725	-0.210164
chr17	22361434	Zfp758	-0.311725	0.0239292	2.74725	-0.168678
chr2	117250031	Fam98b	-0.369954	0.0250036	2.88744	-0.175135
chr9	90119404	Morf4l1	0.298005	0.0250491	-9.80944	-0.11819
chr11	75510926	Scarf1	0.317766	0.0252033	3.27228	0.508967
chr13	41600974	Tmem170b	0.365812	0.0255515	-21.8199	-0.12645
chr2	48949108	Mbd5	-0.283712	0.0256506	3.14126	-0.165266
chr2	48949108	Mbd5	-0.283712	0.0256506	3.14126	-0.151084
chr10	61423060	Nodal	-0.376298	0.0258529	-11.9834	0.694529
chr18	69614091	Tcf4	-0.222434	0.0261355	7.61628	-0.118424
chr2	136274900	Pak5	-0.263987	0.0263535	-9.1928	-0.180625
chr4	149675930	Pik3cd	0.311241	0.0264457	4.30909	0.175266
chr10	80017028	Arhgap45	-0.296815	0.0277082	-16.0598	1.14638
chr19	57626967	Atrnl1	-0.246294	0.0278526	9.09617	-0.19801
chrX	51681573	Hs6st2	0.492899	0.0284598	-3.57661	-0.301116
chr12	81167655	Smoc1	-0.247874	0.0289782	-5.0775	0.299099
chr19	61226025	Csf2ra	0.279012	0.0297652	2.96762	0.321477
chr6	92091040	Nr2c2	-0.271965	0.0298325	2.54388	-0.105145
chr5	123297478	Cfap251	0.472644	0.0306408	10.8108	0.330592
chr13	119488314	Tmem267	-0.336043	0.0307298	-10.6304	0.302904
chr2	136274915	Pak5	-0.265597	0.0307534	-8.26144	-0.180625
chr4	40260955	Topors	-0.263688	0.0310687	3.2557	-0.138509
chr13	119488387	Tmem267	-0.32429	0.0330549	-12.3522	0.302904
chr1	171059126	Fcgr3	-0.274175	0.0360888	-10.0687	1.19306
chr10	117215509	Yeats4	0.374837	0.0363646	-13.4402	-0.102045
chr15	6654182	Fyb	-0.28446	0.0366942	-13.7605	0.78287
chr8	87737694	Zfp423	-0.263024	0.0373476	8.45579	0.243625
chr11	99230474	Smarce1	-0.318056	0.0388197	2.54515	-0.102967
chr13	117658890	Hcn1	0.314418	0.0390027	-6.27232	-0.253333
chr5	139426163	Gper1	-0.278334	0.0392173	-11.3213	0.26305
chr10	80433161	Tcf3	0.316429	0.0400272	6.89788	0.353801
chr9	20638836	Ubl5	0.317288	0.0401961	8.14342	0.183158
chr4	134704052	Man1c1	0.271416	0.041437	2.80626	0.270529
chr9	37384719	Hepacam	0.235913	0.0418957	4.46967	0.159974
chr10	121367398	Gns	-0.227428	0.0419577	-10.2054	0.272432
chr1	88205620	Ugt1a6a	0.209458	0.0427127	4.93827	0.735634
chr1	88205620	Ugt1a6a	0.209458	0.0427127	4.93827	1.72157
chr13	58401920	Hnrnpk	0.290456	0.0429381	-3.34613	-0.166386
chr5	121828832	Sh2b3	0.339118	0.0435777	3.4238	0.281894
chr8	123248903	Vps9d1	-0.353013	0.044297	-16.7257	0.177281
chr7	34234027	Gpi1	0.346637	0.0450547	4.44354	0.144688
chr2	82053514	Zfp804a	0.198718	0.0459303	3.89105	-0.249654
chr5	125294433	Scarb1	-0.321026	0.046068	-3.74768	0.164406
chr8	89043658	Sall1	0.258729	0.0465886	19.5761	0.435793
chr8	117537425	Plcg2	-0.259466	0.0481829	-21.932	0.776768
chr8	117537425	Plcg2	-0.259466	0.0481829	-12.5094	0.734713
chr2	136274912	Pak5	-0.232219	0.048489	-8.86193	-0.180625
chr9	28404344	Opcml	-0.25458	0.0485804	3.05516	-0.217382
chr5	72765561	Tec	-0.214458	0.0490824	-16.5	0.825973
chr12	102369306	Rin3	-0.284142	0.0519313	-12.4219	0.730385
chr2	25579276	Ajm1	0.334725	0.0530361	6.93832	0.143403
chr2	25579276	Ajm1	0.334725	0.0530361	6.93832	0.106745
chr1	180332404	Itpkb	0.229933	0.0550659	2.71269	0.205019
chr17	28298241	Ppard	-0.29692	0.0563448	-12.1924	0.255308
chr17	70851042	Tgif1	0.268068	0.0567807	2.89551	0.697236
chrX	112601486	Zfp711	0.41441	0.0574097	-4.21235	-0.238117
chr9	37384757	Hepacam	0.223484	0.0585604	6.17524	0.159974
chr5	120526459	Slc8b1	-0.274339	0.0593651	-9.18275	0.381328
chr15	76457610	Bop1	0.311274	0.06079	5.45694	0.178647
chr12	107922624	Bcl11b	-0.250332	0.0628993	-4.62973	-0.160992
chr8	119825211	Cotl1	-0.277244	0.0637659	-15.3648	0.337262
chr2	136274914	Pak5	-0.219694	0.0647361	-9.76776	-0.180625
chr5	134609016	Lat2	-0.287975	0.0656557	-5.74534	1.93336
chr4	134704054	Man1c1	0.249577	0.0674827	3.39623	0.270529
chr4	66877616	Tlr4	0.260136	0.0680833	6.84163	0.319441
chr9	37384588	Hepacam	0.235045	0.0699596	5.73197	0.159974
chr18	61555212	Csnk1a1	-0.218882	0.0724763	5.07228	-0.186828
chr14	75493714	Siah3	-0.264608	0.0747024	3.56279	-0.2097
chr5	135911321	Ywhag	0.220544	0.0766637	-3.88336	-0.147693
chr9	66844149	Rab8b	0.282063	0.0793844	-7.02112	-0.162348
chr11	120628305	Sirt7	-0.269822	0.0799726	-8.24636	0.160762
chr11	120628305	Sirt7	-0.269822	0.0799726	-8.24636	0.329016
chr8	70768477	Ifi30	-0.245367	0.0837213	-13.81	0.762938
chr8	70768477	Ifi30	-0.245367	0.0837213	-13.81	0.224417
chr5	74051850	Usp46	-0.216504	0.087255	5.99702	-0.137766
chr10	89745171	Bltp3b	-0.235784	0.0875041	-5.02793	-0.121238
chr19	41332253	Pik3ap1	-0.244414	0.0876237	-11.428	0.807058
chr4	134704001	Man1c1	0.21394	0.0877743	3.0303	0.270529
chr7	64210887	Trpm1	-0.228126	0.0880024	-6.32062	1.16271
chr11	117769205	Tmc6	-0.214054	0.089422	-16.9289	0.518916
chr1	162477696	Dnm3	-0.241361	0.0911329	4.06728	-0.176515
chr18	45560596	Kcnn2	0.294607	0.0932911	-2.51799	-0.115925
chr19	56723734	Adrb1	-0.261916	0.0987572	2.80987	-0.147285
chr2	61811766	Tbr1	-0.213315	0.0992031	6.98068	-0.312029
chr11	69031074	Ctc1	-0.328516	0.100372	-16.3147	0.26048
chr6	125069532	Lpar5	0.220045	0.100729	8.90199	0.673039
chr10	26078444	Tmem200a	-0.214303	0.101097	4.16981	-0.186968
chr18	36196056	Nrg2	0.258018	0.101561	3.188	0.386178
chr17	28298281	Ppard	-0.269628	0.10184	-15.703	0.255308
chr4	149675937	Pik3cd	0.232648	0.10264	4.16603	0.175266
chrX	110814146	Pou3f4	-0.436197	0.105866	-9.34093	0.276171
chr8	87832676	Zfp423	-0.207444	0.10628	12.4751	0.243625
chr1	180409148	Itpkb	-0.18731	0.107271	6.77488	0.205019
chr5	129997792	Gusb	-0.215815	0.109676	-35.6061	0.632811
chr19	36030644	Htr7	0.241434	0.111416	-3.04322	-0.191851
chr15	97766715	Rapgef3	-0.248118	0.112008	3.07692	0.286526
chr9	3888088	Gucy1a2	-0.275719	0.112866	10.7692	-0.60409
chr7	127001751	Mvp	0.176521	0.113805	12.0931	0.49605
chr15	78405395	Mpst	0.232862	0.114083	14.9284	0.465435
chr15	78405395	Mpst	0.232862	0.114083	14.9284	0.236254
chr18	25682003	Celf4	0.196373	0.11446	-14.932	-0.136583
chr8	105943541	Lcat	0.229741	0.114474	9.39247	0.341293
chrX	134718234	Armcx1	0.370871	0.114574	-2.87959	-0.23658
chr4	135515208	Stpg1	0.24209	0.123447	4.28922	0.287845
chr11	69031130	Ctc1	-0.328205	0.128825	-16.8338	0.26048
chr13	9494953	Dip2c	0.181435	0.130653	-8.60382	-0.112608
chrX	102189240	Rps4x	-0.454166	0.130735	-8.06723	0.143026
chr18	78832724	Setbp1	0.181677	0.131207	9.84215	-0.209611
chr4	149675891	Pik3cd	0.239628	0.132383	3.28626	0.175266
chrX	71816686	Vma21	0.318901	0.136864	-4.80072	-0.155347
chr5	93045115	Sowahb	-0.219019	0.138669	6.12245	-0.570373
chr4	141642614	Plekhm2	-0.322373	0.139832	7.90733	0.170684
chr7	19586402	Clasrp	0.185932	0.141783	-6.78148	0.259234
chr2	26359495	Card9	-0.191641	0.147686	-9.06394	1.03532
chr6	137507630	Eps8	-0.18823	0.147975	5.47381	-0.102414
chr11	77844760	Myo18a	0.216113	0.148995	4.08699	0.329295
chr19	10029380	Rab3il1	-0.185242	0.158499	-9.06738	0.551702
chr5	114766848	Git2	-0.26932	0.158776	-9.69266	0.210244
chr14	73575007	Sucla2	-0.196016	0.161363	-6.66499	-0.253442
chr10	62947814	Dna2	-0.201677	0.16352	-4.11426	0.452369
chr6	4601406	Casd1	-0.189589	0.16589	3.15262	-0.134843
chr2	136274934	Pak5	-0.166212	0.166568	-9.12302	-0.180625
chr13	95819885	Iqgap2	0.152653	0.167243	8.62281	-0.155448
chr8	120671834	Cox4i1	0.195322	0.169292	4.30732	0.345817
chr9	81631198	Htr1b	0.189371	0.170931	-10.1889	-0.199764
chr1	143777636	Uchl5	-0.251753	0.172968	2.54494	-0.195852
chr1	143777636	Uchl5	-0.251753	0.172968	2.54494	-0.130511
chr2	135658779	Plcb4	-0.224583	0.180389	11.8886	-0.382538
chr2	115777527	Cdin1	-0.20403	0.181552	7.18744	-0.158518
chr17	48476987	Unc5cl	0.193212	0.184117	8.82509	0.380982
chr17	22361434	Zfp944	-0.198998	0.189914	2.74725	-0.210164
chr17	22361434	Zfp944	-0.198998	0.189914	2.74725	-0.168678
chr17	34842921	Skic2	0.19833	0.19257	5.00258	0.20271
chr9	114740611	Cmtm6	-0.161241	0.193	-32.4248	0.301069
chr2	121170562	Tubgcp4	0.30146	0.195071	-3.38983	-0.143862
chr3	26290386	Nlgn1	-0.144166	0.197116	6.33185	-0.132988
chr10	90969680	Anks1b	-0.123596	0.201314	8.68351	-0.103058
chr2	26502445	Notch1	-0.272777	0.205616	-2.88066	0.239832
chr9	114740620	Cmtm6	-0.163908	0.211087	-26.9737	0.301069
chr4	9859295	Gdf6	-0.189334	0.21405	2.67393	-0.514905
chr16	23518071	Rtp4	0.280463	0.214706	11.4826	0.925858
chr14	77920750	Epsti1	0.182901	0.215165	9.2999	1.11467
chr8	119517208	Mbtps1	0.198973	0.216205	4.59952	0.131218
chr11	69589108	Trp53	-0.214328	0.217408	-6.15889	0.105584
chr6	39653745	Braf	-0.151074	0.218419	7.03074	-0.180087
chr7	44665419	Myh14	0.179336	0.220151	7.44825	0.21783
chr18	36664266	Ankhd1	0.171974	0.221153	-6.16048	-0.130972
chr8	83721741	Ddx39a	0.171303	0.221919	10.6642	0.16933
chr8	87859264	Zfp423	-0.154884	0.222244	10.7722	0.243625
chr19	40995977	Blnk	-0.14106	0.225865	-5.97216	0.56702
chr1	153115828	Nmnat2	-0.14147	0.226212	10.5263	-0.149907
chr14	27172631	Arhgef3	0.158926	0.228843	-6.63249	-0.122023
chr11	70520409	Psmb6	0.171021	0.243665	4.07734	0.205753
chr17	24679771	Zfp598	-0.158919	0.244775	-8.82361	0.174278
chr13	41601070	Tmem170b	0.151787	0.24619	-11.2773	-0.12645
chr17	49522067	Daam2	-0.165302	0.247117	-9.97442	0.148971
chr17	49522067	Daam2	-0.165302	0.247117	-24.0084	0.243253
chr7	66282466	Lrrk1	0.161448	0.251398	9.02664	0.468022
chr18	67089192	Gnal	-0.135291	0.253291	4.0739	-0.278356
chr11	69031140	Ctc1	-0.234268	0.254393	-16.4474	0.26048
chr13	58812674	Ntrk2	0.142333	0.255819	9.7277	0.142823
chr7	132610614	Lhpp	-0.168693	0.257145	-2.77778	0.152035
chr7	16747328	Ap2s1	-0.168159	0.259592	-11.2494	0.18833
chr2	136274913	Pak5	-0.134818	0.26439	-10.0769	-0.180625
chr3	121446646	Cnn3	0.114784	0.26806	22.9799	0.411052
chr3	121446646	Cnn3	0.114784	0.26806	11.7652	0.243412
chr19	38288605	Lgi1	0.121527	0.268093	7.60737	-0.141364
chr5	138755252	Fam20c	0.141597	0.271787	3.46704	0.17704
chr15	13067439	Cdh6	-0.163576	0.272601	16.1172	-0.593906
chr17	87107600	Socs5	-0.123633	0.276074	14.3572	-0.112691
chr10	90832702	Anks1b	0.128563	0.278197	-41.6292	-0.103058
chr11	69031166	Ctc1	-0.213093	0.280236	-17.0456	0.26048
chr3	31094865	Skil	-0.147322	0.280267	11.4953	-0.11504
chrX	7922466	Pcsk1n	-0.258118	0.28367	-5.8662	1.17619
chr12	80757921	Ccdc177	0.136991	0.287043	-9.74384	-0.151263
chr18	69614039	Tcf4	-0.10731	0.288249	-7.06665	-0.118424
chr16	95702992	Ets2	0.143702	0.290159	8.92648	-0.102434
chr11	80156479	Adap2	-0.154349	0.291562	-21.3691	0.595574
chr4	130927853	Laptm5	-0.142819	0.291849	-23.6735	1.31218
chr17	24208770	Tbc1d24	0.114576	0.293154	-6.63188	-0.188357
chr5	57720169	Pcdh7	0.144608	0.296697	-3.33017	-0.329273
chr8	70768515	Ifi30	-0.147159	0.299252	-14.2309	0.762938
chr8	70768515	Ifi30	-0.147159	0.299252	-14.2309	0.224417
chr10	93160871	Cdk17	-0.11492	0.304843	2.53165	-0.260001
chr10	61423059	Nodal	-0.166977	0.305963	-10.0536	0.694529
chr2	76338287	Pde11a	0.167077	0.30902	-10.9828	-0.214095
chr11	120628305	Mafg	-0.15538	0.309919	-8.24636	0.160762
chr11	120628305	Mafg	-0.15538	0.309919	-8.24636	0.329016
chr11	116648637	Cygb	0.15933	0.314164	9.13479	0.202324
chr19	61226071	Csf2ra	0.134786	0.32031	4.4038	0.321477
chr10	11050449	Grm1	0.106064	0.326399	-7.29289	-0.145835
chr5	45506061	Lap3	0.125233	0.328156	4.11555	0.226516
chr5	124477805	Rilpl2	0.129815	0.332771	5.63412	0.231719
chr12	54677532	Eapp	0.161317	0.332784	-12.7358	-0.139786
chr5	130369453	Caln1	0.131149	0.333199	5.03437	-0.128323
chr11	120628239	Sirt7	-0.14904	0.345339	-8.95486	0.160762
chr11	120628239	Sirt7	-0.14904	0.345339	-8.95486	0.329016
chr1	134298895	Ppfia4	0.125056	0.34539	3.57504	0.297179
chr9	111272910	Epm2aip1	-0.188091	0.350765	6.97174	-0.20676
chr15	76457501	Bop1	0.156942	0.354539	2.83469	0.178647
chr8	70768513	Ifi30	-0.121552	0.358072	-12.617	0.762938
chr8	70768513	Ifi30	-0.121552	0.358072	-12.617	0.224417
chr7	126989739	Mvp	0.102567	0.358355	-11.1242	0.833715
chr4	151352172	Camta1	-0.127797	0.358483	7.6475	-0.187768
chr14	23309131	Kcnma1	0.121224	0.366969	-9.78593	-0.144547
chr14	23990059	Kcnma1	-0.155192	0.368297	14.4501	-0.144547
chr10	8518515	Ust	-0.0837208	0.370643	4.9878	-0.100228
chr3	129595926	Elovl6	-0.117274	0.37172	12.0309	-0.177122
chr9	114401542	Glb1	0.0834692	0.372089	2.88824	-0.177633
chr9	114401542	Glb1	0.0834692	0.372089	2.88824	0.306573
chr18	69344328	Tcf4	0.0955078	0.372207	2.60761	-0.118424
chr4	155267684	Prkcz	0.134089	0.380422	6.04602	0.225812
chr9	114740595	Cmtm6	-0.120836	0.380533	-30.5138	0.301069
chr17	70818071	Dlgap1	0.0785397	0.386287	-6.97188	-0.123039
chr17	83846706	Haao	-0.127566	0.390219	-12.5238	1.24344
chr3	54764649	Smad9	-0.133714	0.390493	8.27737	-0.131902
chr17	34594038	Pbx2	0.149438	0.393371	4.03279	0.150288
chr11	70812347	Scimp	-0.12771	0.397974	-3.24492	1.15025
chr17	35867240	Ppp1r18	-0.0912215	0.40145	-4.08486	0.787682
chr2	118711416	Plcb2	-0.117406	0.405037	-2.53165	0.604579
chr3	97662345	Prkab2	-0.121392	0.409879	8.07036	-0.123673
chr11	75668273	Myo1c	-0.110226	0.416175	5.74579	0.219721
chr15	78405395	Tst	0.13481	0.420926	14.9284	0.465435
chr15	78405395	Tst	0.13481	0.420926	14.9284	0.236254
chr11	70520487	Psmb6	0.114813	0.433344	7.01891	0.205753
chr11	120628231	Mafg	-0.111398	0.447316	-7.93767	0.160762
chr11	120628231	Mafg	-0.111398	0.447316	-7.93767	0.329016
chr2	169702895	Tshz2	0.0974491	0.468495	-17.8556	-0.754727
chr1	88205620	Ugt1a7c	0.0786753	0.473994	4.93827	0.735634
chr1	88205620	Ugt1a7c	0.0786753	0.473994	4.93827	1.72157
chr11	107366213	Pitpnc1	-0.0768473	0.479987	10.2131	-0.139319
chr1	184732128	Hlx	-0.116699	0.481342	2.96481	1.33412
chr15	22811763	Cdh18	0.107713	0.482995	-8.57268	-0.453727
chr17	28023167	Anks1	0.102505	0.485654	14.502	0.306215
chr15	76233414	Parp10	0.0769746	0.504411	-5.81989	1.31625
chr5	125458577	Bri3bp	0.0816989	0.509149	-5.68855	-0.106914
chr14	76414219	Tsc22d1	0.0979564	0.52167	2.57848	-0.158969
chr17	8341125	Prr18	0.0956527	0.523654	2.55345	0.246381
chr9	114401542	Tmppe	0.0969521	0.52444	2.88824	-0.177633
chr9	114401542	Tmppe	0.0969521	0.52444	2.88824	0.306573
chr8	120229180	Gse1	-0.110113	0.535074	2.7972	0.423294
chr2	25579276	Phpt1	0.0871894	0.53676	6.93832	0.143403
chr2	25579276	Phpt1	0.0871894	0.53676	6.93832	0.106745
chr1	75382077	Speg	0.1179	0.538261	3.19496	0.144384
chr14	70075648	Egr3	0.0638714	0.538691	6.1685	-0.160346
chr1	56977915	Satb2	-0.0799737	0.551689	2.6029	-0.575744
chr1	132477184	Rbbp5	0.068889	0.556721	-14.445	-0.233032
chr9	114740593	Cmtm6	-0.075092	0.560323	-30.5451	0.301069
chr3	105930344	I830077J02Rik	-0.0776993	0.561342	-27.0979	0.647261
chr11	57781121	Galnt10	-0.0783107	0.562762	-3.125	0.340874
chr17	28084578	Tcp11	0.0835006	0.567999	6.33351	0.757813
chr9	44479477	Bcl9l	-0.100872	0.575007	2.54777	0.304788
chr12	67104270	Mdga2	0.112842	0.577259	-15.4617	-0.164628
chr3	105930357	I830077J02Rik	-0.0708836	0.578768	-25.7572	0.647261
chr10	81514304	Gna15	-0.070467	0.582589	6.01852	1.0691
chr15	25787780	Myo10	0.0637875	0.587793	4.53089	0.283606
chr8	47193609	Stox2	-0.0683432	0.588006	12.1579	-0.137735
chr6	124909619	Lag3	0.0750497	0.589096	-7.8877	1.75588
chr2	31791249	Abl1	0.0645133	0.590086	8.72062	0.181954
chr14	33351245	Arhgap22	0.0922483	0.594251	2.8966	0.573047
chr2	91115458	Spi1	0.0704817	0.597495	4.84167	1.24736
chr3	146598621	Uox	-0.100639	0.605557	-8.58704	1.09492
chr7	45095329	Fcgrt	-0.069534	0.605948	-5.54331	0.250513
chr7	45095329	Fcgrt	-0.069534	0.605948	-5.54331	0.604298
chr19	23159912	Klf9	-0.0516774	0.611258	7.83079	-0.207353
chr15	78565941	Rac2	0.0711124	0.621135	-4.47792	1.07936
chr5	77114595	Hopx	0.0637131	0.625108	-5.11417	0.173755
chr14	55591626	Psme2	-0.0705512	0.639698	8.21501	0.310942
chr14	55591626	Psme2	-0.0705512	0.639698	8.21501	0.213769
chr15	25364555	Basp1	0.0737485	0.64597	4.84168	-0.156335
chr5	123279968	Cfap251	-0.0771549	0.651159	-5.34486	0.70549
chr11	98192635	Med1	-0.0669133	0.654564	-3.28654	-0.129443
chr17	83846705	Haao	-0.0782535	0.654992	-19.358	1.24344
chr7	73377555	Rgma	-0.0530283	0.660556	-7.51396	0.172655
chr14	65981164	Clu	-0.0584042	0.665822	25.1139	0.61257
chr11	116214047	Ten1	-0.0627046	0.688938	5.90388	0.30007
chr6	128363130	Foxm1	0.0627666	0.696415	2.82686	0.851904
chr15	80000789	Pdgfb	0.0569952	0.700101	5.54472	0.25692
chr8	67974595	Psd3	0.0505423	0.703442	2.80833	-0.149081
chr8	10986705	Irs2	-0.0608778	0.72443	6.20816	-0.150131
chr11	120628239	Mafg	-0.0567054	0.733063	-8.95486	0.160762
chr11	120628239	Mafg	-0.0567054	0.733063	-8.95486	0.329016
chr7	87831752	Grm5	0.0555849	0.735976	-11.8878	-0.331594
chr5	120536202	Tpcn1	0.0501639	0.736706	6.41066	0.296692
chr10	58812800	Sh3rf3	-0.0400696	0.736707	5.68483	-0.13783
chr5	24474951	Agap3	0.0523938	0.740001	2.69885	0.205273
chrX	85574267	Tab3	-0.0606367	0.743217	-4.33292	-0.188081
chr19	5110257	Rab1b	-0.0486107	0.744176	4.48542	0.191033
chr1	52119753	Stat1	0.0456501	0.754306	3.35783	0.692976
chr7	16248384	C5ar1	0.0392509	0.760022	-5.40541	1.18851
chr1	191309924	Nenf	0.0383157	0.773104	8.86922	0.307365
chr17	24679181	Zfp598	-0.0378516	0.792935	-8.88914	0.174278
chr4	134614972	Man1c1	0.0391092	0.800901	3.56638	0.152161
chr8	119822802	Cotl1	0.0535302	0.804645	-9.04669	0.337262
chr7	137206845	Ebf3	-0.036057	0.807703	-5.0101	0.365547
chr11	11685998	Ikzf1	0.0345217	0.810047	2.51799	0.719111
chr15	75910397	Eef1d	-0.0324419	0.813864	-3.38177	0.216303
chr15	75910397	Eef1d	-0.0324419	0.813864	-3.38177	0.365645
chr7	126575327	Cln3	-0.0356868	0.823259	-4.68003	0.443295
chr12	20990895	Asap2	0.0247408	0.843616	2.68199	-0.250745
chr10	84825802	Rfx4	0.0287657	0.850796	10.0267	0.14493
chr2	135715851	Plcb4	0.0284952	0.851998	-14.4493	-0.382538
chr10	75717725	Cabin1	0.0342119	0.853919	11.7225	0.279114
chr17	33918550	Tapbp	0.024039	0.854834	-7.49406	0.297036
chr5	146948674	Gtf3a	-0.03227	0.861817	3.27869	0.290134
chr19	61226369	Csf2ra	-0.0241098	0.865826	-3.29218	0.512137
chr5	114709566	Tchp	0.0211617	0.883076	-10.493	0.234738
chr7	45095329	Rcn3	-0.0183931	0.884675	-5.54331	0.250513
chr7	45095329	Rcn3	-0.0183931	0.884675	-5.54331	0.604298
chr5	21186432	Gsap	-0.020692	0.889439	-2.98701	0.712637
chr4	150104565	Gpr157	-0.0172297	0.894386	5.20624	0.207818
chr1	56969766	Satb2	0.018152	0.900311	9.40712	-0.251724
chr8	89047336	Sall1	0.0148566	0.902156	2.64043	0.529472
chr11	103340004	Arhgap27	-0.0197637	0.906579	9.39251	0.218183
chr11	17178956	Ppp3r1	0.0152911	0.907185	-21.8993	-0.177591
chr8	120537645	Gse1	-0.018061	0.911669	2.88462	0.423294
chrX	74254901	Emd	0.0283034	0.917736	-4.23168	-0.112604
chr1	75211218	Stk16	0.0163342	0.923728	3.0837	0.161041
chr4	150104543	Gpr157	0.0120588	0.927375	4.75575	0.207818
chr14	48155303	Peli2	0.0102685	0.945818	5.05345	0.175971
chr2	84936640	Slc43a3	-0.00817852	0.949254	3.65783	1.67568
chr6	128362625	Foxm1	0.0103547	0.951594	3.44171	0.298412
chr15	75910397	Tigd5	-0.00916276	0.95484	-3.38177	0.216303
chr15	75910397	Tigd5	-0.00916276	0.95484	-3.38177	0.365645
chr10	90832701	Anks1b	0.00568761	0.955623	-31.5844	-0.103058
chr2	144011162	Rrbp1	0.00466003	0.965752	3.68008	0.274321
chr15	31367165	Ankrd33b	-0.00515493	0.970126	3.55718	-0.154478
chr8	107540350	Wwp2	0.00505237	0.972424	5.35302	0.164926
chr19	57994447	Atrnl1	-0.00466859	0.972662	-9.15107	-0.19801
chr7	141482368	Tspan4	0.00212622	0.983043	3.62763	0.533398
chr8	119515605	Mbtps1	0.0024679	0.986682	9.81299	0.131218
chr11	62343137	Ncor1	-0.00141921	0.991075	-11.2199	-0.216329
chr19	38288628	Lgi1	-0.000659438	0.99524	9.3288	-0.141364
chr12	80757878	Ccdc177	-0.000116455	0.999238	-12.9998	-0.151263
chr3	146598626	Uox	-0.000120057	0.999495	-9.81478	1.09492

## Sheet: Cortex NLGF PCS vs Control
chr	start	Gene	Coeff Meth	p Meth	meth.diff	log2FoldChange
chr18	37737144	Pcdhga3	-0.743553	2.31e-05	-25.974	0.165986
chr11	102606452	Fzd2	0.501449	4.1e-05	13.8522	0.118387
chr10	75932658	Chchd10	-0.536682	5.37e-05	-3.68852	0.23399
chr18	73930528	Mapk4	-0.445201	5.96e-05	-15.4762	0.162803
chr18	73930528	Mapk4	-0.445201	5.96e-05	-15.4762	0.270712
chr18	73930528	Mapk4	-0.445201	5.96e-05	-6.54395	0.270712
chr18	56572723	Aldh7a1	0.585747	0.000189	2.57235	-0.105106
chr7	4532243	Dnaaf3	0.486502	0.00024313	-3.22407	-0.231845
chr11	102606008	Fzd2	-0.444604	0.0002509	-7.78186	0.118387
chr11	102606008	Fzd2	-0.444604	0.0002509	-7.88462	0.118387
chr11	72207718	Txndc17	0.70373	0.000572	-7.40741	-0.164887
chrX	12154960	Bcor	-0.700948	0.00068518	-12.1054	0.198481
chr3	142700956	Kyat3	0.492307	0.00075113	-2.84468	-0.201765
chr4	133065217	Ahdc1	0.578546	0.00081456	5.01931	0.1742
chr11	61025108	Kcnj12	0.459966	0.00084759	-17.8899	0.141852
chr11	61025108	Kcnj12	0.459966	0.00084759	-16.1358	0.141852
chr2	156648503	Dlgap4	-0.686113	0.00089956	-14.912	0.103117
chr4	46698789	Gabbr2	-0.49781	0.00101371	16.9778	0.151571
chr18	37737291	Pcdhga3	-0.670565	0.00102749	-25.1537	0.165986
chr9	115314817	Stt3b	0.480043	0.00150238	6.50055	0.103764
chr9	115314817	Stt3b	0.480043	0.00150238	12.8816	0.103764
chr9	56680209	Lingo1	0.35572	0.00155409	15.1754	0.224522
chr8	70804165	Mast3	-0.403711	0.00159125	-3.5321	0.203628
chr7	67148795	Adamts17	-0.562441	0.00170373	5.57756	-0.732958
chr1	63273286	Zdbf2	0.465678	0.00175545	6.15385	0.205545
chr7	89531076	Prss23	0.671545	0.00176788	18.9655	0.161312
chr3	85688507	Arfip1	-0.559849	0.0018843	-8.82635	-0.274595
chr3	85688507	Arfip1	-0.559849	0.0018843	-8.82635	-0.0339744
chr16	4648615	Vasn	0.3311	0.00199332	11.4609	0.462166
chr8	84784833	Nfix	-0.452487	0.00207851	10.4799	0.195983
chr2	13859899	Hacd1	-0.429266	0.00242082	25.37	-0.121346
chrX	71051057	Mamld1	0.557644	0.00254153	7.74898	0.174538
chr12	28636002	Rps7	0.472533	0.00264673	2.70643	-0.135519
chr1	179517872	Smyd3	-0.394266	0.00266439	3.13457	-0.262165
chr18	3337149	Crem	0.635703	0.00275321	-2.46914	0.176624
chr18	3337149	Crem	0.635703	0.00275321	-9.09091	0.176624
chr16	96171978	Lca5l	-0.534065	0.00300354	-8.21918	-0.348645
chrX	12078402	Bcor	0.423497	0.00312128	5.88235	0.198481
chrX	20950472	Uxt	-0.694623	0.00333623	4.74445	-0.257448
chr19	23159956	Klf9	-0.440431	0.00336185	-9.4522	0.139085
chr3	69484672	Ppm1l	0.547006	0.0034169	26.1754	0.193201
chr18	37686014	Pcdhga2	0.491691	0.00369204	-16.4943	0.167541
chr17	46484040	Ttbk1	-0.458107	0.00373561	6.38298	0.106271
chr17	6019404	Synj2	0.47934	0.00383737	7.20847	0.148688
chr9	62536529	Coro2b	0.346905	0.00389691	2.53165	0.14683
chr5	125081650	Ncor2	0.565874	0.00391202	10.0317	0.264497
chr7	35215088	Lrp3	-0.397834	0.00392211	3.75	0.100173
chr17	30959228	Umodl1	0.492543	0.00422814	-14.5161	-3.30294
chr9	32259503	Arhgap32	-0.395069	0.00430487	-6.25	0.121925
chr7	24998970	Atp1a3	0.450971	0.00436747	26.7559	0.162058
chr7	24994387	Atp1a3	-0.530888	0.00443836	12.7193	0.162058
chr2	52339055	Neb	0.436907	0.00464519	3.32214	0.243631
chr18	79074632	Setbp1	0.501877	0.00468441	-9.04686	0.110624
chr7	34753295	Chst8	-0.430003	0.00477845	7.93204	0.228889
chr4	40268373	Smim27	-0.417301	0.00521002	2.64151	-0.109155
chr4	40268373	Smim27	-0.417301	0.00521002	2.8465	-0.109155
chr2	109676276	Bdnf	0.401325	0.00521385	3.2967	0.409404
chr5	129586549	Mmp17	-0.360846	0.00551737	4.1844	0.121062
chr1	179200655	Smyd3	0.340215	0.00556866	-14.348	-0.262165
chr18	37751858	Pcdhgb1	0.417473	0.0056133	10.186	0.188191
chr17	24470684	Bricd5	0.428163	0.00563686	-2.53165	-0.460774
chr8	27143159	Rab11fip1	0.427979	0.00567823	-8.45713	-0.245584
chr6	124746300	Atn1	-0.381406	0.00571503	-2.73056	0.143571
chr1	63273306	Zdbf2	0.409905	0.00582169	5.97015	0.205545
chr2	25577896	Phpt1	0.427457	0.00604609	-7.60245	-0.214835
chr18	77257884	St8sia5	-0.406708	0.00604983	-10.5478	0.123429
chr18	77257884	St8sia5	-0.406708	0.00604983	-16.0595	0.123429
chr13	70819277	Adamts16	-0.396868	0.00626817	-30.8316	-0.614414
chr2	32962071	Rpl12	-0.436124	0.00658215	6.76692	-0.193183
chr7	19506834	Trappc6a	-0.540809	0.00679978	-33.999	-0.129186
chr16	4668208	Vasn	0.253536	0.00685434	18.1933	0.462166
chr9	35199771	Tirap	-0.317879	0.00695962	-2.63158	-0.11057
chr11	77885379	Pipox	-0.356954	0.00716408	13.4758	-0.164184
chr18	74064966	Mapk4	0.28354	0.0072571	3.2053	0.270712
chr18	37737396	Pcdhga3	-0.4568	0.00743619	-27.3611	0.165986
chr18	73930549	Mapk4	0.281047	0.0075172	14.1997	0.270712
chr19	18867324	Trpm6	0.41619	0.00779141	4.11952	-0.122632
chr1	166003510	Pou2f1	0.416269	0.00789669	-2.7027	-0.56649
chr18	73970745	Mapk4	0.28698	0.00795351	10.2236	0.270712
chr9	121832818	Ccdc13	0.41483	0.00795801	-6.58561	-0.109463
chr10	37136137	Marcks	-0.315781	0.00840054	2.44082	-0.1143
chr10	37136137	Marcks	-0.315781	0.00840054	2.85714	-0.1143
chr15	39772947	Dpys	-0.406545	0.00847466	17.3678	-0.712622
chr2	114130761	Aqr	0.491883	0.00850316	20.7089	0.104402
chr10	80905134	Timm13	0.398861	0.00865787	-10.8911	-0.157638
chr3	95217999	Gabpb2	0.397762	0.00869255	3.68852	-0.131842
chrX	20060062	Chst7	-0.815148	0.00871554	8.50188	-0.181824
chr17	56419093	Ptprs	-0.40932	0.00885709	-11.0079	0.121817
chr17	56419093	Ptprs	-0.40932	0.00885709	-20.7283	0.121817
chr8	120567065	Gse1	-0.462573	0.00900735	-22.2222	0.140787
chr6	89362613	Plxna1	0.358102	0.00911075	-3.40536	0.104601
chr3	116006908	Slc30a7	0.44334	0.00950651	3.17398	-0.188465
chrX	12091887	Bcor	0.341213	0.00957547	4.12834	0.198481
chrX	12091887	Bcor	0.341213	0.00957547	2.43414	0.198481
chrX	159255968	Rps6ka3	-0.565869	0.00976947	7.9793	0.133823
chr16	55974286	Rpl24	0.400692	0.00988744	-1.34387	-0.205233
chr16	55974286	Rpl24	0.400692	0.00988744	-2.72727	-0.205233
chr2	25579275	Phpt1	0.431491	0.00990235	-19.5765	-0.214835
chr13	57907815	Spock1	-0.375818	0.00994505	-7.31707	0.119292
chr13	57907815	Spock1	-0.375818	0.00994505	-5.03479	0.119292
chr3	28781166	Eif5a2	0.366847	0.0100477	3.90625	0.102294
chr2	77612009	Zfp385b	0.472647	0.0100547	13.5736	0.155931
chr9	56796006	Lingo1	0.273677	0.0103094	4.28571	0.224522
chrX	12079989	Bcor	0.351898	0.0107394	4.2735	0.198481
chr6	113919177	Atp2b2	-0.331495	0.0109422	-25.9778	0.25194
chr1	39299128	Npas2	0.372571	0.0110257	-16.0302	0.133928
chr1	104994394	Cdh20	0.370975	0.0114029	16.347	0.1409
chr4	149107932	Dffa	0.442914	0.0114827	-6	0.109084
chrX	16910823	Ndp	-0.494044	0.0116203	0.76786	-0.128239
chrX	16910823	Ndp	-0.494044	0.0116203	4.01558	-0.128239
chr4	11365241	Esrp1	0.40116	0.0122489	-17.9981	-1.84793
chr4	11365241	Esrp1	0.40116	0.0122489	11.029	-1.84793
chrX	20060049	Chst7	-0.657559	0.0124677	7.83303	-0.181824
chr6	113813887	Atp2b2	-0.361562	0.0126874	-24.3546	0.25194
chr11	77887610	Pipox	0.358156	0.0128411	-6.69975	-0.164184
chr1	159232515	Cop1	0.356898	0.0129888	3.17919	0.148876
chr7	19586443	Clasrp	0.471786	0.0132312	24.057	-0.130348
chr9	56089665	Pstpip1	-0.440214	0.013427	-16.6042	-0.277983
chr9	56089665	Pstpip1	-0.440214	0.013427	-8.74297	-0.277983
chr10	44148840	Crybg1	-0.356227	0.0136574	3.93825	-0.147543
chr6	90716397	Iqsec1	0.381252	0.0136937	10.1302	0.169169
chr19	10279915	Dagla	-0.32825	0.0137129	17.4106	0.261983
chr4	96553294	Cyp2j6	0.398433	0.0137518	-2.73556	-0.10334
chrX	16910794	Ndp	-0.460913	0.0138831	7.07102	-0.128239
chrX	16910794	Ndp	-0.460913	0.0138831	3.65762	-0.128239
chr13	57531418	Spock1	-0.354031	0.0144108	-7.58197	0.119292
chr8	13242740	Adprhl1	0.438771	0.0144335	-9.97683	-0.978391
chr16	32769104	Muc4	-0.492849	0.0150722	2.51082	-1.59083
chr14	55576550	Psme1	0.568606	0.0154551	15.6215	-0.165006
chr7	89527220	Prss23	-0.392462	0.0158052	-26.6008	0.161312
chr2	24367457	Psd4	-0.284163	0.0159067	3.13543	-0.298492
chr8	95242115	Cngb1	0.373324	0.0161693	-3.52941	-2.63644
chr5	148928954	Katnal1	-0.377883	0.016307	-2.53807	0.105733
chr2	180257326	Rps21	0.395961	0.0167806	-2.86963	-0.138659
chr6	149102183	Dennd5b	-0.354334	0.0170298	-15.7634	0.135297
chr16	32747976	Muc4	-0.679916	0.0171853	7.06767	-1.59083
chr16	10532689	Dexi	-0.373295	0.017225	-11.3333	0.164901
chr8	120411201	Gse1	0.364884	0.0175766	9.60318	0.140787
chr10	122774930	Ppm1h	0.38826	0.0178194	20.2703	0.122147
chr10	122774930	Ppm1h	0.38826	0.0178194	11.4286	0.122147
chr8	120575106	Gse1	-0.352216	0.0178961	-25.5	0.140787
chr14	31001640	Glt8d1	0.383205	0.0179627	-2.64901	-0.151755
chr13	42063240	Hivep1	-0.419167	0.0183509	-10.6976	0.125193
chr17	30959227	Umodl1	0.354404	0.0187224	-5.16492	-3.30294
chr5	98855479	Bmp3	0.271957	0.0187332	-3.60825	-0.49996
chr18	37737133	Pcdhgb1	-0.385796	0.0187848	-17.9286	0.188191
chr9	48674645	Zbtb16	-0.38467	0.0189216	6.44903	0.186857
chr2	25578017	Phpt1	-0.371144	0.019151	7.61606	-0.214835
chr14	18270805	Rpl15	-0.368651	0.0194116	2.79655	-0.171822
chr15	78926020	Lgals1	-0.34897	0.0195824	9.51682	-0.112136
chr7	30279987	Wdr62	0.345715	0.0199619	-3.04131	-0.389858
chr11	118891241	Rbfox3	-0.27165	0.0200527	13.146	0.170074
chr9	59539661	Tmem202	0.360037	0.0201433	-2.9661	-0.195562
chr2	35581795	Dab2ip	0.27411	0.020506	2.81569	0.161452
chr7	141328039	Tmem80	-0.318886	0.0211084	3.1746	-0.111366
chr1	59584822	Gm973	0.381163	0.0211637	-4.25532	-0.136305
chr13	97137986	Nsa2	-0.334493	0.0211945	3.91726	-0.105249
chr14	99099844	Dis3	-0.371213	0.021345	6.72602	-0.163938
chr14	55106381	Ap1g2	-0.390655	0.02136	2.58944	-0.557205
chr14	55106381	Ap1g2	-0.390655	0.02136	1.26172	-0.557205
chr2	156746135	Dlgap4	0.459798	0.0214155	-11.6638	0.103117
chr16	96159224	Lca5l	0.377415	0.0214836	-10.6652	-0.348645
chr16	10545501	Dexi	0.344931	0.0216821	3.76074	0.164901
chr7	35215070	Lrp3	-0.319366	0.0218101	3.77358	0.100173
chr14	20727524	Ndst2	0.351914	0.0225938	-11.6926	-0.152567
chr4	109665865	Cdkn2c	0.36996	0.0226719	-3.125	-0.108975
chr19	4037788	Gstp1	-0.243399	0.0234366	-6.66667	-0.172745
chr13	55005957	Unc5a	-0.320357	0.0236118	-11.2411	0.158464
chr13	55005957	Unc5a	-0.320357	0.0236118	-17.2781	0.158464
chr5	124143611	Pitpnm2	0.374138	0.024069	-15.9086	0.114651
chr9	40685827	Clmp	-0.279591	0.0247291	-7.40903	0.190372
chr7	101934099	Lrrc51	0.321073	0.0249099	3.10881	-0.24779
chr13	76099184	Arsk	0.28228	0.0249476	5.30303	-0.121846
chr15	88733255	Brd1	-0.353919	0.0249807	4.65116	0.135364
chr5	45669554	Ncapg	0.331159	0.0251754	-3.93258	-0.405086
chr9	75314214	Gnb5	-0.326562	0.0257857	2.89855	0.113988
chr5	131616427	Auts2	0.516498	0.0259059	6.67021	0.177413
chr5	131616610	Auts2	-0.319273	0.0263236	2.67857	0.177413
chr2	109693334	Bdnf	-0.315559	0.0264656	-4.35747	0.409404
chr11	59964881	Rasd1	-0.34653	0.0265734	-2.26364	0.305918
chr11	59964881	Rasd1	-0.34653	0.0265734	-3.81679	0.305918
chr11	102606428	Fzd2	0.292291	0.0269287	13.5344	0.118387
chr10	80172510	Fam174c	0.352025	0.0279677	-22.2071	-0.118743
chr5	125081684	Ncor2	0.482198	0.0280202	7.36508	0.264497
chr5	72247006	Atp10d	-0.36609	0.0281944	6.01405	-0.216625
chr18	37737144	Pcdhga2	-0.456225	0.0284059	-25.974	0.167541
chr9	20746310	Olfm2	0.257716	0.0285846	3.29689	0.252484
chrX	12129467	Bcor	-0.292218	0.0286281	12.9434	0.198481
chr3	84582756	Arfip1	0.333125	0.0288109	-4.65116	-0.274595
chr3	84582756	Arfip1	0.333125	0.0288109	-4.65116	-0.0339744
chr9	62536471	Coro2b	-0.293131	0.0288559	3.11615	0.14683
chr10	5123595	Syne1	-0.268693	0.0289635	-20.6546	0.16484
chr18	37039613	Pcdha5	0.381892	0.0291061	13.4674	0.178068
chr10	80172521	Fam174c	0.373337	0.0292428	13.6445	-0.118743
chr11	103111950	Hexim1	0.349679	0.0292964	8.89503	0.167349
chrX	159255980	Rps6ka3	-0.477997	0.0298299	8.80408	0.133823
chr5	144545797	Nptx2	-0.271732	0.0298453	-4.20341	0.448176
chr11	51650836	D930048N14Rik	0.257034	0.0299142	-3.35014	-0.584444
chr15	64269477	Asap1	0.313091	0.0306214	17.8924	0.222164
chr12	112828684	Cdca4	-0.362384	0.0306885	4.36776	-0.225564
chr16	96192284	Lca5l	-0.356293	0.0311451	-3.92157	-0.348645
chr15	76900411	Rpl8	-0.307606	0.0313496	6.15874	-0.129355
chr2	25578796	Phpt1	-0.415679	0.0314108	-14.7159	-0.214835
chr12	5080905	Klhl29	0.336904	0.0317478	6.59341	0.175079
chr4	149107816	Dffa	0.351838	0.0317791	8.32057	0.109084
chr18	37695042	Pcdhga3	-0.460457	0.0318284	14.8358	0.165986
chr7	141949532	Brsk2	-0.370549	0.0319723	6.66667	0.134191
chrX	151047098	Fgd1	0.475574	0.032065	9.87654	0.108856
chr11	29548227	Rps27a	0.331525	0.0321596	-3.58056	-0.219615
chr1	39299181	Npas2	0.309647	0.0324073	-19.8868	0.133928
chr17	28316050	Fance	0.34181	0.0325099	-21.0769	-0.134122
chr17	24239784	Ccnf	-0.40156	0.0326438	10.5685	0.21197
chr13	57907575	Spock1	0.292833	0.0326891	5.68293	0.119292
chr11	61023203	Kcnj12	-0.323365	0.0327322	-7.35294	0.141852
chr18	37807596	Pcdhgb1	0.320878	0.032948	7.28779	0.188191
chr11	55583929	Glra1	-0.287411	0.0330763	-12.0763	0.993947
chr11	55583929	Glra1	-0.287411	0.0330763	-21.7774	0.993947
chr19	10307458	Dagla	0.286539	0.0334378	11.5755	0.261983
chr3	130730021	Rpl34	-0.313518	0.0334414	-4.01338	-0.215579
chr3	130730021	Rpl34	-0.313518	0.0334414	-1.98605	-0.215579
chr9	56090273	Pstpip1	-0.336137	0.0335463	-2.8754	-0.277983
chr11	42182239	Gabra1	0.224153	0.0336214	3.52941	0.136479
chr4	136835126	Ephb2	0.270193	0.0337696	2.52376	0.145263
chr9	44379348	Hyou1	-0.320374	0.0340798	-4.5045	0.134702
chr2	153935500	Bpifb4	0.410156	0.0342063	15.3614	-1.44474
chr18	37744582	Pcdhga3	-0.304904	0.0343699	19.9102	0.165986
chr15	79028599	Gcat	-0.321152	0.0347564	-5.43807	-0.15856
chr15	79028599	Gcat	-0.321152	0.0347564	-5.43807	-1.46669
chr17	6005847	Synj2	-0.39767	0.0349671	10.3448	0.148688
chr15	98167992	Ccdc184	0.268383	0.0353677	2.50581	0.204696
chr5	131538935	Auts2	0.306213	0.0355986	-3.44828	0.177413
chr17	27702771	Pacsin1	-0.377755	0.0363701	-7.79221	0.136114
chr1	75475234	Chpf	0.31025	0.0365434	24.3434	0.152709
chr2	35582865	Dab2ip	0.254667	0.0366175	10.5368	0.161452
chr17	88440782	Foxn2	-0.319489	0.0366179	3.7037	-0.120761
chr10	115587046	Lgr5	-0.273473	0.036656	4.1753	0.128262
chr12	5374090	Klhl29	-0.280952	0.0366681	-5.33591	0.175079
chr5	113263413	Sgsm1	0.317663	0.0369521	4.26221	0.24077
chr14	7992647	Dnase1l3	-0.324778	0.0370323	18.9841	-0.585745
chr17	83216095	Pkdcc	-0.310337	0.0375863	4.09836	-0.104077
chr17	83216095	Pkdcc	-0.310337	0.0375863	6.38298	-0.104077
chr7	100931332	Arhgef17	-0.269458	0.0376575	-8.86441	0.114335
chrX	12087336	Bcor	0.407947	0.0381874	4.13534	0.198481
chr8	13741914	Cfap97d2	0.33725	0.038792	-13.9501	-0.326044
chr19	6985463	Fkbp2	0.298912	0.0389015	-13.8924	-0.148732
chr12	76676643	Sptb	-0.351176	0.0389304	-25.5295	0.133795
chr11	69834130	Tmem256	0.366264	0.0398238	-10.0778	-0.212082
chr17	28316105	Fance	0.326116	0.0399548	-10.1959	-0.134122
chr17	28316105	Fance	0.326116	0.0399548	-25.6752	-0.134122
chr18	37744608	Pcdhga2	0.271133	0.0406247	-6.57509	0.167541
chr11	55583908	Glra1	-0.286264	0.0409445	-12.2782	0.993947
chr11	55583908	Glra1	-0.286264	0.0409445	-23.9918	0.993947
chr5	91368320	Btc	-0.28196	0.0409516	-13.9474	0.160842
chr11	24164485	Bcl11a	0.362949	0.0410469	-7.5	0.132221
chr7	30362878	Lrfn3	0.292693	0.0411374	2.64545	0.118548
chr7	44535826	Pold1	0.3117	0.0411623	-5.30973	-0.172234
chr8	85081667	Wdr83	0.330965	0.0414348	19.6129	-0.160976
chr7	79101932	Acan	0.303763	0.0415761	12.1886	0.228409
chr19	6910076	Trmt112	0.289126	0.0417555	-1.43713	-0.130334
chr19	6910076	Trmt112	0.289126	0.0417555	-3.27869	-0.130334
chr4	130081558	Col16a1	-0.295036	0.041889	11.7788	-0.143428
chr5	121660683	Acad10	0.308787	0.0423521	-3.19149	-0.184083
chr1	63176876	Eef1b2	-0.290223	0.0426222	-3.33333	-0.180038
chr17	56467129	Ptprs	0.314714	0.042673	15.0822	0.121817
chr19	18749772	Trpm6	-0.403429	0.0429789	10.2941	-0.122632
chr7	130791977	Btbd16	0.226083	0.0430227	6.2852	-0.349505
chr9	106886423	Rbm15b	-0.291449	0.0431857	-3.44828	0.17722
chr2	85058246	Tnks1bp1	-0.281835	0.0434673	-8.26446	0.366412
chr18	37806996	Pcdhga3	-0.327516	0.0436798	-3.41207	0.165986
chr11	97685587	Cisd3	0.37137	0.044165	6.49351	-0.103228
chr3	69317097	Ppm1l	0.290796	0.0442526	-3.4188	0.193201
chr7	15921584	Selenow	0.411069	0.044508	-29.7049	-0.141921
chr12	73045177	Six1	-0.323695	0.0451442	-5.57621	-0.555901
chr12	103389239	Otub2	0.293344	0.0453472	10.6061	0.161389
chr1	192741161	Hhat	-0.27535	0.0453837	-13.8277	-0.137146
chr18	37737291	Pcdhga2	-0.46005	0.0455858	-25.1537	0.167541
chr10	59151111	Septin10	0.306347	0.0457372	7.22009	-0.133021
chr4	136834249	Ephb2	0.258184	0.0460103	-7.73019	0.145263
chr15	64134479	Asap1	0.287269	0.0464195	9.21659	0.222164
chr8	36952198	Dlc1	0.278926	0.0474737	12.1927	0.12458
chr8	70781588	Mast3	0.342079	0.0475254	23.6607	0.203628
chr1	192193513	Kcnh1	-0.258214	0.0475321	30.7335	0.147111
chr2	24385612	Psd4	-0.316261	0.0479109	25.878	-0.298492
chrX	159256768	Rps6ka3	-0.357713	0.0479309	8.9599	0.133823
chr12	55599567	Insm2	-0.315207	0.048064	3.52113	0.508894
chr6	83121666	Wbp1	-0.300988	0.0481364	3.57143	-0.192102
chr10	85169573	Cry1	0.309863	0.0483333	-9.05957	0.117917
chr16	5885893	Rbfox1	-0.245343	0.0484736	-32.5426	0.171378
chr8	11727787	Arhgef7	0.265664	0.0484773	1.32043	0.123652
chr8	11727787	Arhgef7	0.265664	0.0484773	3.663	0.123652
chr9	20744577	Olfm2	0.197379	0.0488129	-4.26107	0.252484
chrX	159256507	Rps6ka3	-0.361946	0.0490651	9.41129	0.133823
chr1	172205030	Pea15a	-0.250252	0.049228	-2.63646	-0.138568
chrX	12044968	Bcor	-0.274007	0.0500657	-17.1739	0.198481
chr17	27589735	Rps10	0.386277	0.0501244	17.5536	-0.135206
chr10	122827859	Ppm1h	0.312468	0.0506308	15.8929	0.122147
chr8	120549899	Gse1	-0.326711	0.051132	-13.8674	0.140787
chr1	169531425	Nuf2	0.266219	0.0511451	-3.71992	-0.306326
chr7	25000601	Atp1a3	-0.286899	0.0512336	-15.0863	0.162058
chr7	19507104	Trappc6a	0.341571	0.0514432	10.4959	-0.129186
chr7	30262649	Wdr62	-0.30473	0.0517371	6.83761	-0.389858
chr13	105054446	Rgs7bp	-0.244843	0.0518382	3.10731	0.161049
chr8	116731416	Cdyl2	-0.374085	0.0519236	-31.5816	0.297573
chr17	27702714	Pacsin1	0.292392	0.0520339	4.14552	0.136114
chr1	39299159	Npas2	0.335072	0.0520956	-18.634	0.133928
chr17	26634218	Ergic1	-0.32438	0.0527605	-22.3548	0.120586
chr7	35646901	Pdcd5	0.330378	0.0531518	2.63017	-0.1992
chr18	37686041	Pcdhgb1	-0.333294	0.0533995	-15.8633	0.188191
chr15	80395508	Cacna1i	-0.320694	0.0536479	15.9645	0.17014
chr7	44915355	Ap2a1	-0.302235	0.0537885	15.3524	0.111559
chr7	75455701	Akap13	-0.23858	0.0538169	3.88889	-0.225148
chr2	114175078	Aqr	0.292035	0.0545303	-2.97398	0.104402
chr15	80287204	Cacna1i	0.236668	0.0549239	-4.04624	0.17014
chr10	93539881	Ccdc38	0.297118	0.0550121	-1.45318	-1.20264
chr10	93539881	Ccdc38	0.297118	0.0550121	-4.56621	-1.20264
chr9	65704263	Zfp609	0.313811	0.0556422	-14.7899	0.128663
chr7	46033883	Abcc6	0.293496	0.0557578	-2.51046	-0.122791
chr7	80507907	Blm	0.299856	0.0561823	-7.54717	-0.687556
chr18	37737133	Pcdhga3	-0.402946	0.0564921	-17.9286	0.165986
chr17	56425521	Ptprs	0.322162	0.0571376	-11.4919	0.121817
chr18	37737396	Pcdhgb1	0.34005	0.0572453	-27.3611	0.188191
chr1	192193525	Kcnh1	-0.25297	0.057254	28.2475	0.147111
chr2	84872032	Rtn4rl2	-0.287759	0.0572882	-4.99284	0.231269
chr18	37737133	Pcdhga2	-0.437895	0.0573194	-17.9286	0.167541
chr3	84815244	Arfip1	0.439815	0.0582483	4.06977	-0.274595
chr3	84815244	Arfip1	0.439815	0.0582483	10.3448	-0.274595
chr3	84815244	Arfip1	0.439815	0.0582483	4.06977	-0.0339744
chr3	84815244	Arfip1	0.439815	0.0582483	10.3448	-0.0339744
chr3	85038337	Arfip1	0.374765	0.0588079	10.7863	-0.274595
chr3	85038337	Arfip1	0.374765	0.0588079	10.7863	-0.0339744
chr9	40782298	Clmp	0.258042	0.0591557	7.41463	0.190372
chr6	90736400	Iqsec1	0.306708	0.0594101	2.67176	0.169169
chr9	44384063	Hyou1	-0.250536	0.05946	-10.5514	0.134702
chr2	25292571	Grin1	-0.264411	0.0596692	-7.96651	0.123732
chr15	76724920	Arhgap39	-0.311842	0.0597709	-4.42079	0.157561
chr10	14058498	Hivep2	-0.270344	0.0597787	-9.43936	0.1361
chr19	4856615	Ctsf	-0.319135	0.0598099	-5.23938	-0.144357
chr17	46477836	Ttbk1	-0.429445	0.0599366	-23.7401	0.106271
chr10	80170318	Fam174c	0.299632	0.0601138	-14.475	-0.118743
chr19	10286572	Dagla	-0.247241	0.0605969	-22.6288	0.261983
chr5	125178947	Ncor2	0.293071	0.0607914	-5.46448	0.264497
chr13	98169438	Arhgef28	0.202693	0.0611896	-24.0626	-0.447374
chr9	95559770	Paqr9	0.260589	0.061365	4.95324	0.137858
chr6	149101545	Dennd5b	0.289407	0.0614821	-3.10345	0.135297
chr5	20702775	Magi2	0.26213	0.0615807	2.51838	0.142185
chr5	144545785	Nptx2	-0.242347	0.0619495	2.99401	0.448176
chr11	4441021	Hormad2	-0.322408	0.0620135	13.6621	-1.31505
chr7	135715944	Mki67	-0.262208	0.0621675	-6.30631	-0.586164
chr2	152076695	Scrt2	0.257275	0.0621952	22.2902	0.110495
chr18	37695042	Pcdhgb1	-0.400088	0.062226	14.8358	0.188191
chr19	57610730	Atrnl1	-0.246089	0.0622758	3.63636	0.125714
chr19	57610768	Atrnl1	-0.246089	0.0622758	3.6036	0.125714
chr18	37090377	Pcdha11	0.293987	0.0623051	35.4804	0.1086
chr7	35214656	Lrp3	-0.25733	0.0624205	3.4749	0.100173
chrX	12091050	Bcor	0.280106	0.0625234	9.7561	0.198481
chr12	73546108	Tmem30b	0.273529	0.0626747	-3.25581	-1.12915
chr13	105293979	Rnf180	0.248265	0.0630042	4.1958	-0.122902
chr12	73546212	Tmem30b	-0.259736	0.0640352	-4.11877	-1.12915
chr11	19924987	Spred2	-0.283098	0.0643384	-7.03848	0.246245
chr11	19924987	Spred2	-0.283098	0.0643384	-13.0766	0.246245
chr1	59540731	Gm973	-0.299332	0.0645412	15.1569	-0.136305
chr4	136053099	Rpl11	0.283779	0.0646221	-3.4375	-0.224564
chr12	103400975	Otub2	0.252906	0.0647174	21.9467	0.161389
chr9	119338063	Acaa1a	0.281803	0.065559	-5.90645	-0.100741
chr4	59035155	Gng10	0.296578	0.0655741	2.77778	-0.145334
chr3	89236987	Trim46	0.264142	0.0657197	7.29035	0.133876
chr7	141950258	Brsk2	0.250932	0.0659426	2.5974	0.134191
chr19	4037801	Gstp1	-0.201519	0.0660174	-5.92593	-0.172745
chrX	12057109	Bcor	0.290936	0.0661454	12.8039	0.198481
chr11	98892197	Wipf2	0.28348	0.0662784	-12.1238	0.10062
chr15	102224549	Itgb7	-0.275147	0.0664799	2.59309	-0.740313
chr7	99626640	Tpbgl	0.185727	0.0665567	2.81124	-0.240357
chrX	20059887	Chst7	0.520787	0.0667208	-12.8692	-0.181824
chr19	18830122	Trpm6	0.421892	0.0677181	32.6081	-0.122632
chr9	20671660	Olfm2	-0.186251	0.0679578	18.6539	0.252484
chr11	119037290	Cbx8	0.289552	0.0680615	-8.93626	0.313314
chr17	56443931	Ptprs	-0.257349	0.0682785	22.4225	0.121817
chr10	14058526	Hivep2	-0.270708	0.069147	-15.5797	0.1361
chr18	37744608	Pcdhga3	0.271233	0.0696459	-6.57509	0.165986
chr5	129787422	Psph	0.279053	0.0700504	-3.59116	-0.123676
chr11	55273052	Fat2	-0.352779	0.0701963	12.4215	-1.06876
chr8	84705556	Nfix	-0.27449	0.0702013	10.1583	0.195983
chr9	54699946	Dnaja4	0.26879	0.0702426	3.26797	0.115852
chr7	44929519	Ap2a1	0.268774	0.0710042	-3.25203	0.111559
chr12	73050046	Six1	0.383325	0.0710048	-5.00112	-0.555901
chr14	12822613	Cadps	-0.226987	0.0710993	-2.7201	0.106388
chr8	120342415	Gse1	0.359767	0.0711669	6.23111	0.140787
chr8	70796948	Mast3	0.219608	0.0712315	2.6087	0.203628
chr7	13035748	Chmp2a	0.269414	0.0715275	-24.6212	-0.165015
chr5	75652785	Kit	0.333603	0.0719341	7.29167	0.118989
chr10	80292998	Rps15	-0.282366	0.0721656	-2.58991	-0.231426
chr3	85410302	Arfip1	0.346685	0.072843	35.6484	-0.0339744
chr3	85410302	Arfip1	0.346685	0.072843	35.6484	-0.274595
chr13	57907738	Spock1	-0.271326	0.073229	-6.58683	0.119292
chr11	19953167	Spred2	0.279637	0.0732854	18.8571	0.246245
chr10	29147227	Mtcl3	-0.294531	0.0733649	-7.69231	0.151679
chr11	55583904	Glra1	-0.249196	0.0739624	-9.3396	0.993947
chr11	55583904	Glra1	-0.249196	0.0739624	-18.8316	0.993947
chr7	126813998	Tlcd3b	-0.292763	0.0739651	30	0.139991
chr1	181836321	Lbr	-0.233362	0.0746842	-4.58716	-0.128112
chrX	12128803	Bcor	-0.269628	0.0748985	-2.8161	0.198481
chr12	11438241	Vsnl1	0.20962	0.0752999	4.25394	0.105815
chr12	11438241	Vsnl1	0.20962	0.0752999	8.2644	0.105815
chr18	37090382	Pcdha5	0.283907	0.0754026	24.1899	0.178068
chr5	131732999	Auts2	0.271896	0.0754308	8.819	0.177413
chr5	131732999	Auts2	0.271896	0.0754308	24.7107	0.177413
chr16	10545513	Dexi	0.266192	0.0754437	2.30415	0.164901
chr16	10545513	Dexi	0.266192	0.0754437	4.62963	0.164901
chr2	76406364	Osbpl6	0.210885	0.0755168	3.07692	0.171464
chr7	46100381	Kcnj11	-0.219708	0.0763722	-2.56841	0.155479
chr1	63273279	Zdbf2	-0.271675	0.0766787	-3.20856	0.205545
chr14	20737390	Ndst2	-0.237518	0.0767224	4.28633	-0.152567
chr14	20737390	Ndst2	-0.237518	0.0767224	10.0205	-0.152567
chr18	74006779	Mapk4	0.220635	0.0767659	-13.4711	0.162803
chr18	74006779	Mapk4	0.220635	0.0767659	-13.4711	0.270712
chr12	76676634	Sptb	-0.293212	0.0767939	-25.5295	0.133795
chr15	79441644	Csnk1e	0.29546	0.0770836	3.46609	0.103756
chr18	35292375	Sil1	-0.309144	0.0776146	-6.97674	-0.117651
chr18	35292375	Sil1	-0.309144	0.0776146	-19.1667	-0.117651
chr10	81148277	Zbtb7a	0.323477	0.0776481	8.42352	0.214608
chr9	63718828	Smad3	-0.269283	0.0780766	32.3561	0.124264
chr3	89244256	Trim46	0.249027	0.0783826	15.9382	0.133876
chr3	89244256	Trim46	0.249027	0.0783826	8.20301	0.133876
chr2	76434294	Osbpl6	0.243047	0.0786028	15.7285	0.171464
chrX	12091275	Bcor	-0.252376	0.0791022	-5.74911	0.198481
chr11	24082139	Bcl11a	0.220302	0.0798553	-5.68182	0.132221
chr9	75314176	Gnb5	0.254755	0.0800586	3.86473	0.113988
chr12	55600509	Insm2	-0.272488	0.0800588	5.97241	0.508894
chr19	57611321	Atrnl1	0.200251	0.080099	2.97872	0.125714
chr18	37144753	Pcdha12	0.244239	0.0801929	-7.38636	0.12492
chr15	43870079	Tmem74	-0.234425	0.0803747	2.72374	-0.338448
chr5	122501700	Atp2a2	-0.22973	0.080804	-3	0.17423
chr3	130730432	Rpl34	0.279348	0.080975	-2.95727	-0.215579
chr15	96699661	Slc38a2	-0.345407	0.0813327	-4.32099	0.20916
chr5	72559382	Nfxl1	-0.255596	0.081472	-2.77687	-0.11273
chr16	37852476	Btnl12	-0.408368	0.0817782	-18.6761	-0.373711
chr9	102625991	Anapc13	0.267294	0.0818914	-3.94737	-0.186905
chr9	118144801	Cmc1	-0.26097	0.0827958	2.57426	-0.167851
chr2	114107844	Aqr	-0.307219	0.0828463	27.6088	0.104402
chr3	138742698	Tspan5	0.22656	0.0831243	6.47482	0.127032
chr19	47865735	Gsto2	-0.285675	0.0834374	3.09253	-0.129434
chr17	28316087	Fance	0.281471	0.0835524	-26.9231	-0.134122
chr17	28316087	Fance	0.281471	0.0835524	-11.9654	-0.134122
chr1	75477332	Chpf	-0.261271	0.0839614	-13.5713	0.152709
chr7	19586691	Clasrp	-0.262422	0.0839791	5.11302	-0.130348
chr5	125058110	Ncor2	0.295899	0.084183	-4.30108	0.264497
chrX	20059733	Chst7	-0.493692	0.0849151	3.36692	-0.181824
chr6	124830378	Cdca3	-0.269052	0.085361	2.64151	-0.512453
chr6	124830378	Cdca3	-0.269052	0.085361	1.52011	-0.512453
chr6	6878419	Dlx5	0.247653	0.0856876	-3.11767	0.134266
chr4	156233951	Klhl17	-0.219097	0.0874946	13.1883	-0.101677
chr14	70176934	Pdlim2	-0.237043	0.0877586	5.75062	-0.171032
chr5	65391216	Rpl9	-0.285383	0.0884195	4.61538	-0.173491
chr5	65391216	Rpl9	-0.285383	0.0884195	1.69207	-0.173491
chr12	55599717	Insm2	0.278098	0.088669	-2.60115	0.508894
chr18	37691303	Pcdhgb1	0.244253	0.0888543	22.5933	0.188191
chr10	93564555	Ccdc38	-0.263415	0.0892205	-17.197	-1.20264
chr11	24164799	Bcl11a	-0.266537	0.0896501	-12.9462	0.132221
chrX	12044864	Bcor	0.233208	0.0898296	17.2913	0.198481
chr17	24471289	E4f1	-0.253495	0.0900813	4.6587	-0.145051
chr13	54980943	Unc5a	0.244994	0.0901635	-14.4955	0.158464
chr13	54980943	Unc5a	0.244994	0.0901635	-15.599	0.158464
chr19	57610786	Atrnl1	-0.215169	0.0906692	3.6036	0.125714
chr4	46666020	Gabbr2	0.239321	0.0907579	7.40346	0.151571
chr4	136657815	Ephb2	-0.239961	0.0911066	-5.51862	0.145263
chr7	4789105	Rpl28	-0.252179	0.091232	3.18725	-0.116991
chr15	80386975	Cacna1i	0.216816	0.091634	-17.9272	0.17014
chr2	156663818	Dlgap4	0.282426	0.091769	5.76278	0.103117
chr6	90716484	Iqsec1	0.267291	0.0920824	16.2373	0.169169
chr4	24966686	Gpr63	0.276037	0.0923994	3.44828	0.108823
chr6	124755932	Atn1	0.242242	0.0924157	4.24028	0.143571
chr6	124755932	Atn1	0.242242	0.0924157	1.45764	0.143571
chr6	126644376	Kcna1	-0.54206	0.0929747	-8.64787	0.158154
chr6	89331430	Plxna1	-0.281131	0.0930661	-5	0.104601
chr8	116733325	Cdyl2	-0.25836	0.0930842	-2.91545	0.297573
chr13	97241333	Enc1	-0.259588	0.0931967	-14.1304	0.146162
chr13	97241333	Enc1	-0.259588	0.0931967	-5.71207	0.146162
chr13	76099212	Arsk	0.218035	0.0939924	3.8674	-0.121846
chr12	73546516	Tmem30b	0.23698	0.0949529	-3.15789	-1.12915
chr9	106884546	Rbm15b	-0.26411	0.0950203	-15.8877	0.17722
chr11	102605946	Fzd2	0.209511	0.095028	-2.52101	0.118387
chr17	6019329	Synj2	-0.273979	0.0951941	-9.7561	0.148688
chr2	114130804	Aqr	0.336214	0.0955101	8.70674	0.104402
chr2	114130804	Aqr	0.336214	0.0955101	17.7618	0.104402
chr7	27257360	Numbl	-0.230936	0.0963176	15.9783	0.134377
chr19	37207674	Cpeb3	0.246651	0.0971226	1.89217	0.154947
chr19	37207674	Cpeb3	0.246651	0.0971226	4.86111	0.154947
chr10	122940817	Ppm1h	0.231575	0.0973027	13.1553	0.122147
chr10	122940817	Ppm1h	0.231575	0.0973027	25.2979	0.122147
chr6	84140031	Dysf	-0.258979	0.0973417	-19.8249	-0.323824
chr1	64617775	Mettl21a	0.265452	0.0974623	4.5082	-0.130485
chr6	90905640	Iqsec1	-0.269145	0.097836	-16.6576	0.169169
chr11	115323750	Otop2	0.247044	0.0981528	26.8449	-0.201156
chr10	77298109	Adarb1	-0.220952	0.0982773	-6.23377	0.105096
chr18	37806996	Pcdhga2	-0.23887	0.0985828	-3.41207	0.167541
chrX	20060368	Chst7	-0.405267	0.0988964	-5.29067	-0.181824
chr19	23136241	Klf9	-0.219155	0.0993621	2.64901	0.139085
chrX	12151948	Bcor	0.234127	0.0998843	11.1111	0.198481
chr1	128341766	Mcm6	-0.317033	0.100068	12.6798	-0.209572
chrX	9272739	Xk	-0.352291	0.100222	-8.83052	0.115434
chr5	135394155	Pom121	0.245559	0.100318	-2.55591	0.119469
chr13	42184022	Hivep1	0.282245	0.100481	-7.59319	0.125193
chr8	84785057	Nfix	-0.261799	0.101075	5.37186	0.195983
chr7	49975381	Nell1	0.151803	0.102001	2.95008	0.158452
chr9	13828096	Fam76b	0.249555	0.102283	3.36134	-0.10609
chr17	5941525	Synj2	-0.261289	0.103339	-4.85437	0.148688
chr13	57907883	Spock1	0.231514	0.103562	3.82962	0.119292
chr13	54956189	Unc5a	-0.240499	0.103756	-5.45617	0.158464
chr4	155905982	Acap3	-0.30481	0.104276	-7.12163	0.106659
chr4	155905982	Acap3	-0.30481	0.104276	-7.42842	0.106659
chrX	12127782	Bcor	0.257909	0.10471	3.16439	0.198481
chr7	30556912	Lin37	-0.237372	0.104785	8.4199	-0.156633
chr11	119042496	Cbx8	0.245929	0.104942	3.0812	0.313314
chr9	57072710	Sin3a	-0.247305	0.104973	2.76628	0.112666
chr8	120265062	Gse1	0.234456	0.10534	5.28846	0.140787
chr16	5256344	Eef2kmt	0.241935	0.105405	2.59095	-0.138279
chr11	97115091	Tbx21	-0.258134	0.105694	-1.69091	-0.888428
chr11	97115091	Tbx21	-0.258134	0.105694	-3.98671	-0.888428
chr16	52079742	Cblb	0.235915	0.105743	7.36842	0.107462
chr6	90716403	Iqsec1	0.262381	0.105965	11.7581	0.169169
chr18	84160840	Zfp407	-0.25765	0.106442	-12.963	0.109217
chr18	37720493	Pcdhga3	0.24804	0.106556	2.61709	0.165986
chr4	83323923	Ttc39b	0.205807	0.106621	-7.44652	0.113057
chr18	37806996	Pcdhgb1	-0.247302	0.107064	-3.41207	0.188191
chr14	57934800	Micu2	0.2594	0.107579	-22.3639	-0.106508
chr18	37731114	Pcdhgb1	0.295544	0.107839	9.58904	0.188191
chr11	118490921	Rbfox3	-0.212318	0.108947	14.4027	0.170074
chr18	36948117	Pcdha3	0.250741	0.109141	-8.35679	0.11853
chr10	70598985	Phyhipl	-0.242919	0.109692	-4.5786	0.107536
chr4	136995462	Zbtb40	-0.228643	0.110143	14.0351	0.184814
chr3	108351691	Sort1	0.294856	0.110388	6.72492	0.109346
chr8	117355600	Cmip	0.264759	0.110539	14.3951	0.153193
chr10	14129051	Hivep2	0.211737	0.11072	-12.1258	0.1361
chr12	21259967	Asap2	-0.410647	0.110748	22.1584	0.146159
chr11	61065656	Kcnj12	-0.226337	0.110806	-17.4046	0.141852
chr17	25796412	Metrn	-0.241274	0.110908	-9.19857	-0.102954
chr17	25796412	Metrn	-0.241274	0.110908	-2.93372	-0.102954
chr11	80478023	Cdk5r1	-0.172947	0.111133	-5.39474	0.124327
chr11	79254081	Wsb1	0.205492	0.111685	-2.58398	-0.234041
chr10	62191514	Tspan15	-0.30136	0.111978	-12.8488	-0.210296
chr1	63176626	Eef1b2	0.262798	0.112686	-2.71827	-0.180038
chr11	51271913	Clk4	0.278679	0.112873	-9.75728	-0.108604
chr2	114130756	Aqr	0.316447	0.113168	5.62724	0.104402
chr2	93462121	Cd82	-0.178009	0.11328	2.62727	-0.129985
chr19	57610760	Atrnl1	-0.215927	0.11342	3.6036	0.125714
chr9	48835210	Zbtb16	-0.251231	0.113787	-3.40874	0.186857
chr9	110953744	Lrrc2	0.27236	0.113852	7.35294	-0.222761
chr15	88891440	Ttll8	-0.23928	0.114276	-19.237	-0.142504
chr5	103210823	Mapk10	-0.249521	0.114795	9.1954	0.167823
chr2	35557884	Dab2ip	0.230674	0.115306	8.11914	0.161452
chr12	11438125	Vsnl1	0.166898	0.116193	6.55588	0.105815
chr17	56470028	Ptprs	-0.225366	0.116213	10.3941	0.121817
chrX	12080090	Bcor	0.222615	0.116246	5.04202	0.198481
chr13	57907954	Spock1	-0.243374	0.116328	-5.51026	0.119292
chr7	144175787	Shank2	-0.187073	0.116362	-5.06912	0.117405
chr16	36694044	Ildr1	-0.258375	0.117044	3.47594	-0.611731
chr18	60626879	Synpo	-0.215962	0.117208	-10.9888	0.129619
chrX	12044930	Bcor	-0.202308	0.117521	-8.92198	0.198481
chr2	85062487	Tnks1bp1	0.230867	0.117631	7.77031	0.366412
chr2	85062487	Tnks1bp1	0.230867	0.117631	12.0734	0.366412
chr6	83795314	Nagk	0.23045	0.117947	2.68085	-0.148712
chr16	4419794	Adcy9	-0.22851	0.118171	-3.0303	0.170679
chr13	117603380	Hcn1	-0.231078	0.118302	5.10949	0.136965
chr15	76818908	Arhgap39	-0.242207	0.118733	-8.83348	0.157561
chrX	12090395	Bcor	-0.19899	0.119045	15.2196	0.198481
chr18	36992731	Pcdha6	0.21889	0.119071	-14.2326	0.106169
chr11	60777662	Top3a	0.289147	0.119553	-7.05882	-0.114021
chr1	75475285	Chpf	0.243302	0.119702	8.75064	0.152709
chr10	122688004	Ppm1h	-0.297281	0.120009	36.0606	0.122147
chr19	16435510	Gna14	0.224988	0.120009	3.34868	-0.751821
chr17	46460890	Ttbk1	0.217843	0.120152	14.7463	0.106271
chr2	25291917	Grin1	0.226704	0.120912	11.1585	0.123732
chr5	124152526	Pitpnm2	-0.252383	0.121803	6.25	0.114651
chr5	124152526	Pitpnm2	-0.252383	0.121803	6.55738	0.114651
chr18	60774451	Rps14	0.236554	0.121959	4.2735	-0.267025
chr15	58613999	Fer1l6	-0.272093	0.122499	-7.18689	-0.591651
chr11	118519302	Rbfox3	-0.223454	0.122562	27.9599	0.170074
chrX	12156060	Bcor	0.243355	0.123106	7.02334	0.198481
chr5	124250032	Pitpnm2	-0.222943	0.123193	-3.9076	0.114651
chr6	119331031	Cacna2d4	0.336713	0.123221	14.9167	-0.28251
chr5	47984816	Slit2	-0.178272	0.123519	-6.41605	0.137377
chr17	66136364	Ddx11	-0.346287	0.124113	18.3333	-0.384129
chr2	156625578	Dlgap4	0.257287	0.124242	12.0489	0.103117
chrX	12080041	Bcor	0.222863	0.124677	9.40171	0.198481
chr15	96642264	Slc38a1	-0.24005	0.124692	-2.80702	0.13409
chr7	30362963	Lrfn3	0.23316	0.124961	4.375	0.118548
chr10	43952042	Crybg1	0.284866	0.126006	-23.2514	-0.147543
chr13	76098456	Arsk	-0.1719	0.126921	-2.92683	-0.121846
chr19	17836367	Pcsk5	0.176333	0.127511	-2.61307	-0.561897
chr18	37806385	Pcdhgb1	-0.233421	0.127548	-4.3782	0.188191
chr1	63273401	Zdbf2	-0.236297	0.127878	-3.55731	0.205545
chr17	68841747	Tmem200c	0.177467	0.129073	-4.04412	0.168021
chr9	62504233	Coro2b	0.210725	0.12914	13.6095	0.14683
chr17	46470753	Ttbk1	0.23628	0.12949	10.9711	0.106271
chr9	106892221	Rbm15b	0.22924	0.129752	7.14286	0.17722
chr17	13008153	Sod2	-0.210609	0.13055	-2.59259	0.104084
chr13	57908117	Spock1	-0.262748	0.130799	-5.85431	0.119292
chr17	34959157	Hspa1b	0.256383	0.131231	4	0.3422
chr5	13474782	Sema3a	-0.267224	0.131319	8.82753	0.181657
chr7	141950343	Brsk2	0.199973	0.131632	2.57511	0.134191
chr11	93968056	Nme2	-0.241383	0.132223	4.16667	-0.150766
chr8	70753562	Rab3a	-0.226326	0.13268	-10.8844	0.10379
chrX	20060356	Chst7	-0.313466	0.132902	-5.15043	-0.181824
chr9	106886300	Rbm15b	-0.246617	0.132972	-5.64972	0.17722
chr11	119083591	Cbx4	0.217666	0.133275	21.9365	0.147193
chr4	136830252	Ephb2	0.212484	0.133396	-17.2749	0.145263
chr11	118891239	Rbfox3	-0.175424	0.133959	14.8177	0.170074
chr13	57428540	Spock1	-0.26868	0.134113	5.99941	0.119292
chr8	120539840	Gse1	0.22505	0.134198	11.3915	0.140787
chr9	69990103	Bnip2	-0.225142	0.134433	-4.12371	-0.161254
chr8	95264539	Cngb1	-0.278543	0.134932	-9.87224	-2.63644
chr12	73044734	Six1	0.227852	0.135261	-7.13946	-0.555901
chr14	55110467	Ap1g2	-0.251475	0.13584	-15.4653	-0.557205
chr1	104994369	Cdh20	0.24364	0.135883	-11.8108	0.1409
chr11	98862544	Wipf2	0.246087	0.137358	28.8051	0.10062
chr17	6019355	Synj2	-0.291227	0.137517	14.2857	0.148688
chr1	128359518	Mcm6	-0.1928	0.137812	-2.71237	-0.209572
chr3	85887723	Arfip1	-0.222831	0.137857	-2.94738	-0.274595
chr3	85887723	Arfip1	-0.222831	0.137857	-2.94738	-0.0339744
chr8	120228971	Gse1	0.240077	0.137987	2.63158	0.140787
chr2	25578728	Phpt1	-0.26901	0.138152	-16.2784	-0.214835
chr7	131176980	Cdcp3	-0.248267	0.138839	-7.07948	-1.71382
chr14	99099610	Dis3	-0.232321	0.139084	2.7027	-0.163938
chr3	84666310	Arfip1	0.227187	0.139614	8.76952	-0.0339744
chr3	84666310	Arfip1	0.227187	0.139614	8.76952	-0.274595
chr7	31143816	Gramd1a	0.238188	0.139727	-11.6384	-0.106591
chr15	93594932	Prickle1	-0.233942	0.139885	-2.57161	0.141562
chr5	125143982	Ncor2	0.265169	0.139954	-12.8205	0.264497
chr4	155892577	Acap3	0.219398	0.139957	2.73148	0.106659
chr6	72421350	Ggcx	0.270524	0.139959	19.9565	-0.129491
chr8	126006244	Kcnk1	0.16745	0.140157	13.0317	0.12938
chr5	144098804	Lmtk2	0.183608	0.140208	4.00844	0.177069
chr19	45749313	Npm3	-0.223638	0.140334	3.9741	-0.241976
chr9	122351969	Abhd5	-0.221531	0.140337	-4.82759	-0.147372
chr14	31002173	Glt8d1	0.294191	0.140895	-9.12779	-0.151755
chr7	44909230	Ap2a1	-0.219749	0.140935	-11.2034	0.111559
chr9	110873992	Tmie	-0.1974	0.141142	5.25595	-0.145096
chr16	10511702	Dexi	-0.221745	0.141741	-3.38983	0.164901
chr13	92426445	Ankrd34b	0.201559	0.141989	4.28571	0.178215
chr10	26078070	Tmem200a	-0.271655	0.142031	5.50459	0.107205
chr18	37695042	Pcdhga2	-0.32809	0.142426	14.8358	0.167541
chr8	70796952	Mast3	-0.187896	0.142502	-4.08163	0.203628
chr10	8292398	Ust	0.210436	0.142574	12.3032	0.115313
chr2	32962100	Rpl12	-0.230626	0.143546	-3.73985	-0.193183
chr12	29957222	Pxdn	0.166041	0.144079	9.40177	-0.387316
chr6	119320536	Cacna2d4	0.306064	0.144212	-21.9608	-0.28251
chr9	69989686	Bnip2	-0.190454	0.144643	3.45912	-0.161254
chr18	36946550	Pcdha3	0.265844	0.146152	-19.9059	0.11853
chr2	129129635	Chchd5	-0.217343	0.146629	-3.00171	-0.107969
chr15	79028627	Gcat	-0.22525	0.146946	-3.93939	-0.15856
chr15	79028627	Gcat	-0.22525	0.146946	-3.93939	-1.46669
chr15	79028627	Gcat	-0.22525	0.146946	-1.30698	-1.46669
chr15	79028627	Gcat	-0.22525	0.146946	-1.30698	-0.15856
chr7	99626018	Tpbgl	-0.148989	0.147036	6.16114	-0.240357
chr4	156236298	Klhl17	0.194503	0.147201	-2.60417	-0.101677
chr16	96159215	Lca5l	0.254911	0.147368	-11.4593	-0.348645
chr9	107596638	Lsmem2	0.238282	0.147549	-13.3423	-0.150358
chr11	117826782	Tk1	0.220631	0.147561	-20.0339	-0.694138
chr19	57610738	Atrnl1	-0.183757	0.148741	3.63636	0.125714
chr7	35215072	Lrp3	-0.209798	0.149375	-4.59184	0.100173
chr9	62539529	Coro2b	0.328378	0.149756	24.8724	0.14683
chr1	86303027	B3gnt7	-0.221685	0.149824	4.28826	-0.145747
chr11	118566743	Rbfox3	-0.185598	0.15074	-14.3565	0.170074
chr1	187608224	Esrrg	0.202612	0.150798	-10.7686	0.232501
chr5	91517763	Parm1	0.211204	0.150841	3	0.126025
chr4	136657872	Ephb2	-0.208248	0.151018	-11.8832	0.145263
chr7	100885917	Arhgef17	-0.19105	0.151519	-9.38606	0.114335
chr14	12406889	Cadps	-0.182677	0.15159	12.8542	0.106388
chr3	84815252	Arfip1	0.317006	0.151686	4.06977	-0.274595
chr3	84815252	Arfip1	0.317006	0.151686	4.06977	-0.0339744
chr9	40801094	Hspa8	0.239669	0.151912	6.45161	0.118683
chr17	5941654	Synj2	0.252556	0.152218	5.49451	0.148688
chr13	54766375	Sncb	0.217504	0.152905	3.28894	0.127533
chr5	20465097	Magi2	0.213056	0.153024	-23.0504	0.142185
chr2	150904391	Gins1	-0.248852	0.153337	4.05405	-0.215183
chr18	37090339	Pcdha3	-0.254517	0.153518	11.9565	0.11853
chr18	56561973	Aldh7a1	0.204008	0.153943	6.42422	-0.105106
chr15	102296224	Espl1	-0.24872	0.154132	4.25634	-1.16573
chr4	136835674	Ephb2	0.199733	0.154511	-2.91667	0.145263
chr4	126097019	Lsm10	0.277807	0.155153	-24.1176	-0.235186
chr18	37691748	Pcdhga2	-0.20399	0.155386	-17.3299	0.167541
chr2	181691818	Rgs19	-0.165065	0.155518	21.865	-0.171359
chr2	181691818	Rgs19	-0.165065	0.155518	-17.8275	-0.171359
chr4	136802726	Ephb2	-0.195056	0.156138	17.0249	0.145263
chrX	12136646	Bcor	-0.244731	0.156178	-8.72093	0.198481
chr3	121522151	Slc44a3	0.267891	0.156329	-26.5721	-0.850231
chr3	121522151	Slc44a3	0.267891	0.156329	-13.4544	-0.850231
chr9	40801284	Hspa8	0.25359	0.156661	4.57516	0.118683
chr17	5940820	Synj2	0.28577	0.156661	-6.36364	0.148688
chr15	80358923	Cacna1i	-0.173894	0.156768	17.9761	0.17014
chr4	133013818	Ahdc1	-0.203202	0.157275	-5.36889	0.1742
chr2	28468386	Mrps2	-0.207493	0.15852	-3.58127	0.125294
chr17	85090687	Prepl	-0.207428	0.158606	3.50195	0.112349
chr17	5940776	Synj2	0.21052	0.15898	-7.53233	0.148688
chr2	84840078	Slc43a1	0.216733	0.159412	-2.63158	-0.413134
chr18	37674782	Pcdhga3	-0.207835	0.159501	28.2756	0.165986
chr18	37674782	Pcdhga3	-0.207835	0.159501	13.1304	0.165986
chr8	120518325	Gse1	0.288496	0.159564	-30.7692	0.140787
chr9	120571727	Rpl14	-0.202021	0.159832	3.05085	-0.161335
chr8	85700718	Neto2	0.235271	0.160282	-5.94059	0.117104
chr5	45669758	Ncapg	-0.180481	0.161232	-3.65854	-0.405086
chr8	120532979	Gse1	-0.198533	0.161375	3.84918	0.140787
chr13	49717603	Iars1	0.269342	0.16256	-12.5	0.10956
chr1	56970959	Satb2	0.26386	0.162768	-10.1852	0.179144
chr12	70347619	Trim9	-0.193853	0.163124	2.51572	0.146549
chrX	12158612	Bcor	0.19014	0.163963	3.24143	0.198481
chr15	80356973	Cacna1i	0.19878	0.164109	-17.2414	0.17014
chr11	62281189	Zswim7	0.210118	0.164831	2.84091	-0.103128
chr2	32962138	Rpl12	-0.219212	0.165641	-3.7491	-0.193183
chr6	29507849	Kcp	-0.214041	0.165835	4.08886	-0.333428
chr18	37090382	Pcdha11	0.230595	0.165936	24.1899	0.1086
chr10	120201291	Irak3	-0.148823	0.165981	3.10878	-0.131696
chr4	42917064	Phf24	0.200358	0.167029	-4.12844	0.105381
chr15	80287534	Cacna1i	0.174236	0.16727	5.74713	0.17014
chr7	109556256	Dennd2b	-0.233558	0.167653	-3.74426	-0.130779
chr19	16440142	Gna14	-0.198286	0.168042	5.60748	-0.751821
chr5	124123734	Pitpnm2	0.220189	0.168147	20.5282	0.114651
chr9	20685381	Olfm2	0.178904	0.168305	9.32703	0.252484
chr5	72227449	Atp10d	0.257432	0.168459	-18.1277	-0.216625
chr12	113096009	Mta1	-0.217824	0.168553	23.0159	0.106549
chr11	102579493	Gm11627	0.16774	0.16898	-11.2966	0.206858
chr11	102579493	Gm11627	0.16774	0.16898	-9.97371	0.206858
chr7	24989689	Atp1a3	-0.244457	0.169269	-14.6064	0.162058
chr9	15494131	Smco4	0.223006	0.169613	-7.19865	-0.122914
chr8	120341402	Gse1	-0.210491	0.169774	-19.5465	0.140787
chr15	91050253	Kif21a	-0.213997	0.169923	-3.79584	0.117657
chr11	24082040	Bcl11a	-0.176791	0.170059	4.35562	0.132221
chr11	118609794	Rbfox3	-0.220084	0.170092	-15.6634	0.170074
chr11	24080929	Bcl11a	-0.191477	0.170169	3.4188	0.132221
chr18	37822164	Pcdhga3	0.212814	0.170586	7.29781	0.165986
chr16	96159549	Lca5l	-0.218944	0.170799	9.15497	-0.348645
chr3	108283781	Sort1	0.191694	0.171644	3.06122	0.109346
chr4	46731761	Gabbr2	-0.224228	0.171753	6.68318	0.151571
chr14	7992633	Dnase1l3	0.224165	0.171765	21.9422	-0.585745
chr8	120230021	Gse1	0.235202	0.171836	11.6058	0.140787
chr13	105054396	Rgs7bp	0.169001	0.171919	3.58567	0.161049
chr3	89246855	Trim46	-0.19034	0.172157	-2.95082	0.133876
chr3	89246855	Trim46	-0.19034	0.172157	-1.27142	0.133876
chr2	35581821	Dab2ip	0.179561	0.173118	-2.73973	0.161452
chr2	153052963	Xkr7	0.162219	0.173473	-5.06741	-0.87652
chr5	125058443	Ncor2	0.221125	0.173506	4.60526	0.264497
chr2	25578743	Phpt1	-0.242534	0.173663	-34.2045	-0.214835
chr2	93439692	Cd82	-0.174461	0.173859	-12.1851	-0.129985
chr5	113285683	Sgsm1	-0.233125	0.174101	-9.37207	0.24077
chr9	75314203	Gnb5	0.208633	0.174172	3.38164	0.113988
chr3	145576266	Znhit6	0.222827	0.174601	4.06504	-0.102269
chr2	76675086	Fkbp7	0.190271	0.175179	-4.45344	-0.226446
chr2	76675086	Fkbp7	0.190271	0.175179	-1.676	-0.226446
chr8	117257211	Cmip	0.199881	0.175215	2.69461	0.153193
chr7	127821018	Stx1b	-0.219248	0.175922	-15.687	0.101732
chr10	121626518	Xpot	0.207856	0.176059	2.8169	0.157254
chr11	78154511	Fam222b	0.239176	0.176075	-17.5474	0.141008
chr2	35978877	Ttll11	0.172198	0.176097	6.61765	0.161234
chr11	118490984	Rbfox3	0.176798	0.176155	10.4207	0.170074
chr4	68953952	Brinp1	-0.146975	0.176468	-2.80899	0.195909
chr16	4419279	Adcy9	-0.19191	0.177266	-9.76987	0.170679
chr5	100561747	Plac8	-0.313425	0.177491	14.9425	-0.477592
chr14	79301467	Rgcc	-0.194391	0.178026	5.81921	-0.114872
chr15	91049525	Kif21a	0.210761	0.17803	-4.12371	0.117657
chr15	91049525	Kif21a	0.210761	0.17803	3.62319	0.117657
chr18	37720493	Pcdhgb1	0.193125	0.178176	2.61709	0.188191
chr13	105293984	Rnf180	-0.204818	0.178426	4.1958	-0.122902
chrX	20060214	Chst7	0.268717	0.178449	-11.7614	-0.181824
chr8	36732857	Dlc1	0.203151	0.178479	4	0.12458
chr18	4657578	Jcad	-0.207202	0.178693	11.481	0.159523
chr18	4657578	Jcad	-0.207202	0.178693	26.1037	0.159523
chr17	27597191	Rps10	0.25368	0.179022	-10.5007	-0.135206
chr16	52079762	Cblb	-0.184105	0.179177	-6.63968	0.107462
chr18	37675380	Pcdhgb1	-0.204663	0.179215	-18.1115	0.188191
chr14	55104986	Ap1g2	-0.296649	0.179424	-9.43739	-0.557205
chr14	20734306	Ndst2	-0.1823	0.179934	-2.61438	-0.152567
chr14	57999142	Micu2	0.183362	0.17997	2.62172	-0.106508
chr5	144546265	Nptx2	0.184422	0.179979	3.19635	0.448176
chr7	75455580	Akap13	0.186052	0.180165	4.91803	-0.225148
chr17	56476593	Ptprs	0.198443	0.180317	3.79747	0.121817
chr17	56476593	Ptprs	0.198443	0.180317	2.27686	0.121817
chr3	154596678	Cryz	0.239662	0.180337	-4.16667	-0.190022
chr9	57158181	Commd4	0.229801	0.180726	-9.33333	-0.110127
chr4	46703309	Gabbr2	0.227723	0.180873	20.6897	0.151571
chr3	30012000	Mecom	-0.22962	0.181237	7.24587	-0.141159
chr3	30012000	Mecom	-0.22962	0.181237	17.2168	-0.141159
chr7	27257443	Numbl	-0.190166	0.181298	11.703	0.134377
chr10	37136963	Marcks	0.181102	0.181866	3.53535	-0.1143
chr5	101949849	Wdfy3	0.227015	0.182072	24.6451	0.120503
chr5	101949849	Wdfy3	0.227015	0.182072	1.2549	0.120503
chr5	123973669	Hip1r	-0.222742	0.182544	0.879563	0.162269
chr5	123973669	Hip1r	-0.222742	0.182544	3.84615	0.162269
chr11	117823074	Tk1	-0.202062	0.182608	16.6152	-0.694138
chr15	83329789	Arfgap3	0.214062	0.182787	20.1373	-0.113342
chr3	89238087	Trim46	0.187373	0.182928	16.5508	0.133876
chr7	135715853	Mki67	-0.18752	0.183879	-4.5045	-0.586164
chr11	118570144	Rbfox3	0.16553	0.184085	5.44794	0.170074
chr12	5375091	Klhl29	-0.179725	0.184096	3.38983	0.175079
chr7	141949193	Brsk2	-0.174554	0.185239	-9.53487	0.134191
chr13	117658924	Hcn1	-0.189844	0.185285	-11.0869	0.136965
chr18	77764136	Haus1	-0.227607	0.185288	27.7224	-0.119809
chr5	144546330	Nptx2	-0.180568	0.18539	-7.18232	0.448176
chr12	73044900	Six1	-0.209361	0.186142	3.125	-0.555901
chr18	37143893	Pcdhac2	0.18342	0.186194	-3.43186	0.154804
chr18	37143893	Pcdhac2	0.18342	0.186194	-8.94309	0.154804
chr18	37763192	Pcdhga3	-0.217691	0.186223	-18.7684	0.165986
chr7	34813431	Chst8	0.205937	0.186399	15.975	0.228889
chr18	37039613	Pcdha12	0.218575	0.186524	13.4674	0.12492
chr1	133293987	Plekha6	0.225083	0.186606	-27.622	0.141999
chr18	37039613	Pcdha11	-0.235474	0.187034	13.4674	0.1086
chrX	151048016	Fgd1	0.326305	0.187363	7.99213	0.108856
chr11	119079685	Cbx4	-0.183526	0.18784	8.18314	0.147193
chr11	119079685	Cbx4	-0.183526	0.18784	-12.1276	0.147193
chr18	37720514	Pcdhga3	0.314525	0.187888	-10.7153	0.165986
chr14	20734326	Ndst2	-0.189108	0.188643	-2.61438	-0.152567
chr16	10545591	Dexi	0.214927	0.188682	3.7037	0.164901
chr11	118519263	Rbfox3	-0.262429	0.189333	-26.9468	0.170074
chr2	109677591	Bdnf	-0.185976	0.189427	-8.66667	0.409404
chr10	54076132	Man1a	0.219294	0.189884	8.33333	-0.285184
chr14	70627280	Dmtn	0.124279	0.190016	7.78443	0.144113
chr5	37124755	Gm1043	0.203089	0.190042	-27.9439	-0.33777
chr3	31094469	Skil	0.193116	0.190895	2.99145	0.11621
chr2	93439525	Cd82	-0.151724	0.191834	-18.4211	-0.129985
chr6	8259260	Glcci1	-0.189476	0.192272	-4.08351	0.120848
chr4	83323924	Ttc39b	-0.17415	0.192957	-2.62172	0.113057
chr7	24994242	Atp1a3	-0.211306	0.193465	-18.9578	0.162058
chr2	164486844	Dbndd2	0.161948	0.193597	-4.36626	-0.135293
chr8	70804466	Mast3	-0.174598	0.194135	-3.15457	0.203628
chrX	12090480	Bcor	-0.213125	0.194197	-10.3846	0.198481
chr5	148995393	Katnal1	-0.204395	0.194495	-2.84553	0.105733
chr11	114786362	Kif19a	-0.198047	0.194511	-9.55752	-0.295583
chr7	19507081	Trappc6a	0.219099	0.195059	-14.3995	-0.129186
chr17	24471182	Bricd5	-0.201645	0.195139	3.44828	-0.460774
chr18	37747480	Pcdhga3	-0.241889	0.197618	-10.8785	0.165986
chr5	33782486	Letm1	0.214589	0.197769	4.46429	0.145836
chr1	63176296	Eef1b2	-0.208248	0.197771	5.06716	-0.180038
chr1	39299212	Npas2	0.199305	0.198534	-14.6667	0.133928
chr14	57999129	Micu2	-0.177303	0.198677	2.60223	-0.106508
chr18	37686014	Pcdhga3	-0.246058	0.199033	-16.4943	0.165986
chr7	76833104	Agbl1	0.225405	0.199118	-7.76699	0.613082
chr4	70401267	Cdk5rap2	-0.176428	0.199322	-22.7273	-0.188642
chr5	148915585	Katnal1	-0.246199	0.200053	-14.7324	0.105733
chr7	19508810	Trappc6a	0.213905	0.20025	8.73098	-0.129186
chr6	94226375	Magi1	0.281632	0.200786	14.7247	0.11684
chr6	94226375	Magi1	0.281632	0.200786	36.2745	0.11684
chr18	36992730	Pcdha6	-0.186119	0.201052	-20.7418	0.106169
chr2	129131640	Chchd5	-0.283965	0.201095	-11.1111	-0.107969
chr3	10346959	Zfand1	-0.192318	0.201427	5.80752	-0.189605
chr16	10545530	Dexi	0.199772	0.201496	3.7037	0.164901
chr16	10545530	Dexi	0.199772	0.201496	1.84332	0.164901
chr8	94393862	Herpud1	-0.197592	0.201781	-12.7677	0.191705
chr16	20733483	Thpo	0.193306	0.201868	4.06504	-0.159418
chr17	24470669	E4f1	0.194172	0.201983	-2.53165	-0.145051
chr4	149642354	Clstn1	-0.197876	0.202027	-14.0108	0.130733
chr11	80476793	Cdk5r1	0.136674	0.202352	-3.16102	0.124327
chr14	51894306	Slc39a2	0.189942	0.202678	14.0556	-0.146813
chr4	46196151	Xpa	0.202815	0.20286	-5.61439	-0.194185
chr13	54998029	Unc5a	0.230457	0.202921	23.2248	0.158464
chr11	118570182	Rbfox3	-0.152652	0.202927	-1.67489	0.170074
chr11	118570182	Rbfox3	-0.152652	0.202927	-3.9823	0.170074
chr15	83305644	Arfgap3	0.311363	0.204005	-25.8961	-0.113342
chr15	83305644	Arfgap3	0.311363	0.204005	-20.4975	-0.113342
chr8	13248506	Adprhl1	0.22848	0.204012	-17.9989	-0.978391
chr12	20997977	Asap2	0.225175	0.204175	-6.73077	0.146159
chr2	32962089	Rpl12	-0.215246	0.204358	-3.7491	-0.193183
chr15	76817684	Arhgap39	-0.214517	0.204658	2.6973	0.157561
chr18	84160849	Zfp407	0.190043	0.205097	-7.62274	0.109217
chrX	12134047	Bcor	-0.15974	0.205558	-11.7886	0.198481
chr6	124745120	Atn1	-0.182653	0.205561	20.1997	0.143571
chr2	35583010	Dab2ip	-0.16305	0.205803	-6.67807	0.161452
chr13	57637796	Spock1	-0.181797	0.206069	-7.1028	0.119292
chr6	90736346	Iqsec1	0.23295	0.206134	14.9718	0.169169
chr16	10545557	Dexi	0.199171	0.206179	3.04878	0.164901
chr16	10545557	Dexi	0.199171	0.206179	2.52874	0.164901
chr16	10545557	Dexi	0.199171	0.206179	3.7037	0.164901
chr17	26646117	Ergic1	0.204499	0.206436	-15.6303	0.120586
chr17	31236559	Ubash3a	0.219566	0.2067	-15.2137	-0.440169
chr2	25578642	Phpt1	-0.231663	0.206741	-26.5046	-0.214835
chr4	56803136	Elp1	-0.18708	0.207715	8.82948	-0.183503
chr12	111713064	Bag5	0.172873	0.207875	2.65957	0.105628
chr7	141082971	Pkp3	0.191233	0.20805	-13.908	-0.208264
chr1	63273585	Zdbf2	-0.191283	0.208255	-2.73973	0.205545
chr15	79028640	Gcat	-0.201884	0.208524	-3.95787	-0.15856
chr15	79028640	Gcat	-0.201884	0.208524	-3.95787	-1.46669
chr9	20727122	Olfm2	-0.146497	0.208742	-5.69106	0.252484
chr11	24081709	Bcl11a	-0.154759	0.20928	-3.30789	0.132221
chr5	144545881	Nptx2	-0.17251	0.20932	4.83871	0.448176
chr2	180594458	Ogfr	-0.22518	0.209678	11.1111	-0.145834
chr12	28635910	Rps7	-0.193899	0.209864	3.65426	-0.135519
chr18	37691748	Pcdhgb1	-0.197929	0.210388	-17.3299	0.188191
chr17	46445349	Ttbk1	-0.174543	0.21074	5.82195	0.106271
chr16	55974054	Rpl24	-0.192907	0.211455	-2.85052	-0.205233
chr7	130791978	Btbd16	-0.13889	0.212596	8.62573	-0.349505
chrX	151047749	Fgd1	0.325331	0.213833	-13.3445	0.108856
chr4	42917432	Phf24	0.192348	0.214097	3.36013	0.105381
chr4	46819671	Gabbr2	-0.186603	0.214632	22.2603	0.151571
chr4	11385956	Esrp1	-0.180156	0.214755	2.5641	-1.84793
chr2	25621001	Tmem141	0.229078	0.214824	-35.0746	-0.135914
chr8	120323154	Gse1	-0.178049	0.21522	14.3904	0.140787
chrX	20059822	Chst7	-0.26678	0.215444	5.35956	-0.181824
chr8	3635770	Stxbp2	0.203225	0.215805	-11.0837	-0.252187
chr5	131894638	Auts2	-0.178797	0.216134	-19.095	0.177413
chr7	45929217	Odad1	0.151415	0.216575	8.01635	-0.27344
chr10	79816816	Misp	0.200899	0.21668	5.03096	-0.580194
chr18	36960888	Pcdha3	-0.227892	0.216748	-12.0893	0.11853
chr18	84216410	Zfp407	0.202461	0.217524	9.77444	0.109217
chr17	35050420	Msh5	0.23563	0.217887	6.45161	-0.492469
chrX	12087079	Bcor	-0.154791	0.218021	-8.24242	0.198481
chrX	159255989	Rps6ka3	-0.269392	0.219298	12.0059	0.133823
chr1	75477332	Tmem198	-0.142292	0.220288	-13.5713	0.217747
chr10	93561139	Ccdc38	0.194665	0.220326	-8.34433	-1.20264
chr12	55599664	Insm2	-0.201004	0.22033	3.35846	0.508894
chr18	37690040	Pcdhgb1	-0.195343	0.220605	38.6813	0.188191
chr10	120979321	Lemd3	-0.163402	0.220637	-4.46735	0.106901
chr10	120979321	Lemd3	-0.163402	0.220637	-1.71608	0.106901
chr2	25578668	Phpt1	-0.221042	0.22106	-24.517	-0.214835
chr16	96159563	Lca5l	-0.202267	0.221439	-7.14415	-0.348645
chr18	37731076	Pcdhgb1	-0.183517	0.222006	6.2432	0.188191
chr11	20020738	Spred2	0.191087	0.22241	5.71429	0.246245
chr4	130073257	Col16a1	-0.208569	0.222466	-9.74026	-0.143428
chr19	40588242	Aldh18a1	0.18708	0.222513	-3.57143	0.120437
chr14	51896733	Slc39a2	0.189224	0.222873	32.7423	-0.146813
chr18	37144753	Pcdha6	0.188931	0.222996	-7.38636	0.106169
chr8	106425512	Zfp90	-0.197313	0.223016	16.3265	-0.120025
chr8	117304477	Cmip	-0.18718	0.223162	15.5965	0.153193
chr17	15080752	Ermard	-0.180179	0.223247	13.6142	-0.145214
chr10	13965849	Hivep2	0.150607	0.224331	2.69461	0.1361
chr18	37806385	Pcdhga3	0.195566	0.225189	-4.3782	0.165986
chr3	89238837	Trim46	0.22255	0.225477	40.7051	0.133876
chr18	37807596	Pcdhga3	0.183357	0.225797	7.28779	0.165986
chr15	91049328	Kif21a	0.25403	0.226009	-4.49438	0.117657
chr2	167104984	Kcnb1	-0.159093	0.226474	14.6482	0.184996
chr12	76614686	Sptb	-0.186056	0.226663	-21.2648	0.133795
chr18	37751858	Pcdhga2	0.173269	0.227073	10.186	0.167541
chr9	20746349	Olfm2	-0.124721	0.227186	-4.36893	0.252484
chr10	5204143	Syne1	-0.136287	0.229179	21.0378	0.16484
chr10	5204143	Syne1	-0.136287	0.229179	7.94902	0.16484
chr1	181836226	Lbr	-0.173619	0.229858	-4.65116	-0.128112
chr4	46784940	Gabbr2	-0.182136	0.230143	-21.2191	0.151571
chr14	117468156	Gpc6	0.165497	0.230216	-18.2876	0.168187
chr3	121532171	Slc44a3	-0.187315	0.23041	15.8638	-0.850231
chr18	37747047	Pcdhgb1	0.177989	0.230494	-9.00474	0.188191
chr5	144546004	Nptx2	-0.165656	0.230985	-5.81508	0.448176
chr11	78115376	Fam222b	-0.195197	0.231247	-2.52495	0.141008
chr15	102323694	Pfdn5	0.21158	0.23136	-14.1176	-0.15523
chr6	29484898	Kcp	0.183834	0.231586	3.46341	-0.333428
chr18	37737144	Pcdhgb1	-0.198018	0.231593	-25.974	0.188191
chr10	120978668	Lemd3	-0.165699	0.231926	4.06504	0.106901
chr10	120978668	Lemd3	-0.165699	0.231926	1.00334	0.106901
chr7	100897519	Arhgef17	0.160359	0.232266	-5.25794	0.114335
chr11	69837601	Tmem256	-0.188829	0.232777	2.69773	-0.212082
chr8	120331834	Gse1	-0.192751	0.233185	13.5357	0.140787
chr11	102605841	Fzd2	-0.161218	0.233396	-3.8618	0.118387
chr8	120674166	Cox4i1	-0.236771	0.233964	-5.79843	-0.149827
chr1	159232280	Cop1	0.173577	0.23404	-5.10204	0.148876
chr17	46487515	Ttbk1	-0.239396	0.234173	-3.9823	0.106271
chr6	113238042	Mtmr14	-0.204851	0.234211	4.6832	-0.10933
chr4	11387272	Esrp1	0.180558	0.23423	3.21795	-1.84793
chr9	21070806	Fdx2	-0.203081	0.234447	-18.1868	-0.139928
chr4	124656604	Pou3f1	0.163968	0.234529	-3.65326	0.209039
chr7	19507405	Trappc6a	-0.197104	0.235286	4.38649	-0.129186
chr7	19507405	Trappc6a	-0.197104	0.235286	2.65781	-0.129186
chr9	57075897	Sin3a	-0.188062	0.2353	2.92398	0.112666
chr8	84771960	Nfix	-0.190454	0.235735	-12.5722	0.195983
chr7	101896374	Anapc15	-0.184543	0.2361	-4.7354	-0.185149
chr7	141992131	Brsk2	-0.191013	0.236163	31.6527	0.134191
chr8	3635860	Stxbp2	0.18924	0.236539	-18.4982	-0.252187
chr10	121748214	Kics2	-0.191481	0.236597	16.047	0.12134
chr16	6839838	Rbfox1	0.147226	0.236744	12.707	0.171378
chr8	116589442	Cdyl2	-0.198321	0.236822	-12.684	0.297573
chr8	95239715	Cngb1	0.240518	0.236877	24.739	-2.63644
chr17	26561597	Ergic1	-0.16325	0.23693	-2.91611	0.120586
chr11	51263426	Clk4	-0.179067	0.237045	-2.849	-0.108604
chr8	84799916	Nfix	0.17995	0.237201	2.83688	0.195983
chr8	116692969	Cdyl2	-0.169023	0.237303	-11.1778	0.297573
chr12	73045200	Six1	-0.177523	0.237398	-7.03704	-0.555901
chr2	12302001	Itga8	0.191001	0.23773	-3.59721	-0.578686
chr2	164777913	Ube2c	-0.240123	0.237852	31.2317	-0.239171
chr18	84195318	Zfp407	0.193416	0.237906	-13.2331	0.109217
chrX	73228980	F8a	0.290558	0.23798	-4.26761	0.143707
chrX	159414723	Map7d2	-0.227938	0.238059	-2.82051	0.130009
chr9	65827863	Zfp609	0.181276	0.238799	-4.02299	0.128663
chr10	79751224	Fgf22	0.176487	0.239011	-10.0463	0.185921
chr2	35655107	Dab2ip	0.180721	0.239271	12.2525	0.161452
chr4	108780467	Zfyve9	0.175414	0.240302	3.35383	0.104346
chr6	137295436	Ptpro	0.182562	0.240504	-20.6446	-0.2342
chr18	37143893	Pcdha11	-0.186433	0.241043	-3.43186	0.1086
chr18	37143893	Pcdha11	-0.186433	0.241043	-8.94309	0.1086
chr15	102028132	Krt18	-0.223698	0.241145	6.44619	-0.684855
chr10	120201431	Irak3	-0.127599	0.241828	4.02685	-0.131696
chr17	32284202	Brd4	0.228638	0.242559	5.88235	0.153578
chr8	120276116	Gse1	-0.164198	0.242665	5.08723	0.140787
chrX	71050271	Mamld1	0.27259	0.243084	7.40365	0.174538
chr14	31251479	Phf7	-0.176991	0.243837	4.13534	-0.146534
chr9	108692135	Prkar2a	0.182396	0.244005	2.76817	0.118383
chr8	36732846	Dlc1	0.167882	0.244261	4.57516	0.12458
chr17	25799427	Metrn	0.187794	0.244699	-14.5521	-0.102954
chr9	118082843	Cmc1	0.183736	0.244955	13.3236	-0.167851
chr2	32597060	St6galnac4	-0.257907	0.246008	34.7756	0.123675
chr2	21493040	Gpr158	0.148057	0.246058	4.20455	0.100688
chr12	70347635	Trim9	-0.168205	0.246326	2.53165	0.146549
chr9	106885918	Rbm15b	-0.163499	0.246547	-4.3956	0.17722
chr17	32284422	Brd4	-0.185654	0.246583	3.01508	0.153578
chr17	32284422	Brd4	-0.185654	0.246583	0.980907	0.153578
chr15	102331831	Pfdn5	0.182144	0.246725	3.53982	-0.15523
chr13	95890955	Iqgap2	0.161533	0.24702	-3.96509	0.287776
chr18	37675380	Pcdhga3	0.188398	0.247396	-18.1115	0.165986
chr9	59539884	Tmem202	0.174385	0.2474	2.91262	-0.195562
chr11	118609887	Rbfox3	0.213125	0.247935	-32.3188	0.170074
chr1	75478582	Chpf	0.174581	0.249006	-3.53982	0.152709
chr2	76545754	Osbpl6	-0.159453	0.249044	-16.6347	0.171464
chr3	54735265	Alg5	-0.171694	0.249274	2.57511	-0.138114
chr1	187652076	Esrrg	-0.180201	0.249537	2.52525	0.232501
chr5	132543965	Auts2	0.166225	0.249697	3.07692	0.177413
chr11	12464873	Cobl	-0.152446	0.251562	-2.7334	0.129049
chr11	114668763	Rpl38	-0.172029	0.251815	2.75862	-0.135425
chr2	25577998	Phpt1	-0.170004	0.251993	7.08248	-0.214835
chr1	192190890	Kcnh1	-0.135652	0.252388	-2.79288	0.147111
chr2	122638337	AA467197	0.153035	0.252679	-12.2363	-0.329516
chr14	12491036	Cadps	-0.21638	0.252804	-6.80271	0.106388
chr12	64918018	Gm527	0.161786	0.252858	-1.56134	0.353347
chr12	64918018	Gm527	0.161786	0.252858	-2.90698	0.353347
chr11	119086643	Cbx4	-0.155276	0.252956	-3.57143	0.147193
chr15	88729255	Brd1	0.240869	0.253367	36.5173	0.135364
chr8	120319682	Gse1	-0.182048	0.253767	-10	0.140787
chr1	56971084	Satb2	-0.164227	0.253858	3.65854	0.179144
chr6	48445528	Sspo	0.137695	0.25401	3.38164	-0.118585
chr17	56419043	Ptprs	0.21678	0.254811	15.6275	0.121817
chr5	144546182	Nptx2	-0.14133	0.255053	-2.57025	0.448176
chr2	25575308	Phpt1	0.178087	0.255137	-5.5794	-0.214835
chr4	135565044	Grhl3	-0.156758	0.25516	-6.8928	0.188649
chr6	89331377	Plxna1	-0.215404	0.255235	-9.4697	0.104601
chr2	25579384	Phpt1	-0.182813	0.255676	-16.2857	-0.214835
chr15	64119941	Asap1	-0.171785	0.257163	-4.04216	0.222164
chr11	55607381	Glra1	-0.16783	0.257367	5.40541	0.993947
chr5	148921326	Katnal1	-0.195858	0.257513	10.5392	0.105733
chr6	29493259	Kcp	-0.162901	0.257585	-12.0219	-0.333428
chr1	183368844	Mia3	-0.199125	0.257851	2.64706	0.128162
chr18	37668957	Pcdhga2	0.161177	0.258016	14.2941	0.167541
chr7	44541293	Pold1	-0.187213	0.258054	-6.3236	-0.172234
chr10	115564690	Lgr5	-0.16826	0.258149	-13.913	0.128262
chr7	45127271	Rpl13a	0.229477	0.258225	-2.59647	-0.221642
chr7	75736824	Akap13	0.163753	0.258264	-23.5294	-0.225148
chr15	31367627	Ankrd33b	-0.154151	0.25829	-3.03024	0.208633
chr13	62383234	Gm3604	0.213327	0.258855	-7.69231	-0.505622
chr15	73586287	Slc45a4	-0.184851	0.259005	-6.45161	0.241806
chr4	136706429	Ephb2	-0.157079	0.259237	19.2454	0.145263
chr5	115963430	Cit	-0.169402	0.260473	28.5024	0.108179
chr2	35661295	Dab2ip	0.161615	0.260634	9.01509	0.161452
chr2	25291354	Grin1	0.163987	0.260699	-8.04939	0.123732
chr2	25291354	Grin1	0.163987	0.260699	-0.966184	0.123732
chr2	32962132	Rpl12	-0.186866	0.260843	-2.86415	-0.193183
chr2	32693456	Fpgs	-0.148872	0.26168	-4.00325	-0.168602
chr8	95740809	Cnot1	0.214203	0.26183	-39.8826	0.225687
chr16	37853564	Btnl12	0.188959	0.26187	12.9191	-0.373711
chr12	70275705	Trim9	-0.194732	0.261891	18.3638	0.146549
chr13	117602825	Hcn1	0.150428	0.262343	2.7027	0.136965
chr12	80168483	Actn1	0.139135	0.26262	5.23086	0.117199
chr9	62536512	Coro2b	0.142469	0.263089	3.79747	0.14683
chr9	62536512	Coro2b	0.142469	0.263089	-3.25581	0.14683
chr7	30563822	Lin37	-0.21226	0.263217	4.34783	-0.156633
chr8	11728215	Arhgef7	0.166857	0.263355	3.14961	0.123652
chr17	56425474	Ptprs	-0.188995	0.263392	8.3539	0.121817
chr2	35557848	Dab2ip	0.159797	0.263392	8.08627	0.161452
chr7	28986766	Eif3k	0.211609	0.263999	-13.7436	-0.116706
chr18	73930541	Mapk4	-0.116493	0.264083	18.4203	0.270712
chr18	73930541	Mapk4	-0.116493	0.264083	-12.2222	0.270712
chr5	20492896	Magi2	0.198211	0.264195	-20.9378	0.142185
chr7	126813997	Tlcd3b	0.197981	0.26425	32.0635	0.139991
chr7	126813997	Tlcd3b	0.197981	0.26425	15.9887	0.139991
chr14	61138632	Sacs	-0.140626	0.264489	4.58716	0.119657
chr14	61138632	Sacs	-0.140626	0.264489	2.39294	0.119657
chr9	63602522	Iqch	0.176305	0.264644	-2.77078	-1.33685
chr9	63602522	Iqch	0.176305	0.264644	-1.83241	-1.33685
chr4	46665946	Gabbr2	-0.252468	0.264701	-37.4584	0.151571
chr2	93975398	Alkbh3	0.20781	0.264767	20.4902	-0.138369
chr8	120536209	Gse1	0.179052	0.265303	-3.50877	0.140787
chr2	35557806	Dab2ip	0.156879	0.265614	15.614	0.161452
chr13	98206518	Arhgef28	0.114229	0.265973	-3.24675	-0.447374
chr19	7040767	Stip1	0.17426	0.266104	5.92105	0.1123
chr11	118891251	Rbfox3	-0.130021	0.266243	14.0584	0.170074
chr11	118490986	Rbfox3	0.145139	0.266585	6.36254	0.170074
chr11	118490986	Rbfox3	0.145139	0.266585	20.3252	0.170074
chrX	12080055	Bcor	0.184046	0.266636	17.0559	0.198481
chrX	12080055	Bcor	0.184046	0.266636	4.75246	0.198481
chr8	116624149	Cdyl2	0.168422	0.266939	12.3967	0.297573
chr14	99100057	Dis3	0.173577	0.268941	3.58127	-0.163938
chr13	97246581	Enc1	-0.159947	0.270047	-13.2327	0.146162
chr10	37136262	Marcks	0.148112	0.270568	-5.20998	-0.1143
chr5	123973439	Hip1r	-0.171648	0.27111	3.96469	0.162269
chr12	112830070	Cdca4	0.165674	0.271583	-2.51799	-0.225564
chr18	36980352	Pcdha6	-0.161199	0.271644	6.90497	0.106169
chr1	75478582	Tmem198	-0.12769	0.272172	-3.53982	0.217747
chr13	92426435	Ankrd34b	0.145958	0.272289	3.28947	0.178215
chr14	31250956	Phf7	0.175238	0.272634	3.27869	-0.146534
chr10	120979306	Lemd3	0.142818	0.273198	-3.78007	0.106901
chr11	101977072	Dusp3	0.173834	0.273391	28.4416	0.100163
chr9	21198002	Pde4a	0.179158	0.273683	24.7967	0.180769
chr15	102247176	Rarg	0.155045	0.27396	-3.87332	-0.10902
chr5	148552612	Ubl3	0.145606	0.274215	-4.87805	0.13256
chr18	37090339	Pcdha12	-0.156255	0.274484	11.9565	0.12492
chr13	117958602	Hcn1	-0.150051	0.274626	11.339	0.136965
chr14	55109696	Ap1g2	0.213325	0.275008	-18.7617	-0.557205
chr7	141078222	Pkp3	0.226802	0.275296	13.4921	-0.208264
chr6	28423727	Gcc1	-0.168947	0.275505	2.66667	0.100136
chr18	37144753	Pcdhac2	0.151631	0.275544	-7.38636	0.154804
chr8	95807134	Cnot1	-0.16858	0.275669	3.60177	0.225687
chr11	69837221	Tmem256	0.193663	0.27641	3.0303	-0.212082
chr7	99626561	Tpbgl	-0.120008	0.278072	-2.75591	-0.240357
chrX	20059731	Chst7	0.243267	0.278536	0.972577	-0.181824
chrX	20059731	Chst7	0.243267	0.278536	-14.5388	-0.181824
chr9	65827914	Zfp609	0.167548	0.279	-4.04624	0.128663
chr8	120537457	Gse1	0.156527	0.279105	3.0303	0.140787
chr8	120537457	Gse1	0.156527	0.279105	1.80885	0.140787
chr8	120537457	Gse1	0.156527	0.279105	1.22788	0.140787
chr15	42597256	Angpt1	0.140775	0.279354	10.118	-0.296843
chr18	37822164	Pcdhga2	0.157316	0.280519	7.29781	0.167541
chr16	22439436	Etv5	0.186124	0.280642	-3.8499	0.164282
chr10	122863114	Ppm1h	0.190132	0.280646	-26.5772	0.122147
chr6	39206137	Kdm7a	0.15012	0.281027	2.99401	0.194887
chr4	149586815	Clstn1	-0.155234	0.281055	-2.7027	0.130733
chr11	69996637	Dvl2	-0.162949	0.281641	3.00564	-0.145457
chrX	12761472	Med14	0.231279	0.281728	5.7779	0.125233
chr17	24470684	E4f1	0.164352	0.281851	-2.53165	-0.145051
chr7	67079976	Adamts17	0.173992	0.282232	13.6457	-0.732958
chr4	136834745	Ephb2	-0.158315	0.282428	-8.15376	0.145263
chr7	100894587	Arhgef17	0.132878	0.282647	3.43296	0.114335
chr4	148130341	Mad2l2	-0.182526	0.282988	-4.66621	-0.119483
chr6	124829197	Cdca3	0.15885	0.283076	-3.62694	-0.512453
chr18	60775082	Rps14	-0.166421	0.283378	3.26797	-0.267025
chr12	111713511	Bag5	0.140468	0.28376	-3.2559	0.105628
chr15	83305784	Arfgap3	0.288748	0.283895	-39.1045	-0.113342
chr15	83305784	Arfgap3	0.288748	0.283895	-23.0432	-0.113342
chrX	12090551	Bcor	0.184241	0.284065	-24.3535	0.198481
chr8	120523811	Gse1	0.163779	0.284095	-7.88162	0.140787
chrX	12078531	Bcor	0.169512	0.284302	4.90196	0.198481
chr12	103389240	Otub2	0.208647	0.284429	-12.0815	0.161389
chr8	92827617	Mmp2	-0.150349	0.284601	-6.78873	-0.192556
chr2	156694117	Dlgap4	-0.178312	0.284626	4.42657	0.103117
chr9	48495762	Gm5617	0.17948	0.284893	-2.78277	-0.266841
chr8	120229413	Gse1	-0.153562	0.28557	-2.76871	0.140787
chr5	115933087	Cit	0.143472	0.28579	-9.80392	0.108179
chr6	90716501	Iqsec1	-0.182517	0.28651	10.5967	0.169169
chr4	86857553	Rps6	0.164518	0.286643	-2.96128	-0.188026
chr5	137030302	Vgf	-0.150494	0.286707	-2.7027	0.303438
chr9	78481482	Eef1a1	-0.166756	0.287019	-2.5641	-0.111757
chr11	69837613	Tmem256	0.167381	0.287129	2.59259	-0.212082
chr2	21368079	Gpr158	-0.142497	0.288193	-9.36581	0.100688
chr2	21368079	Gpr158	-0.142497	0.288193	-6.15033	0.100688
chr5	65390924	Rpl9	0.167703	0.288231	-3.59897	-0.173491
chr11	29548345	Rps27a	-0.159876	0.288748	-4.66542	-0.219615
chr11	98019312	Cacnb1	-0.153606	0.288781	-11.5045	0.141274
chr11	98019312	Cacnb1	-0.153606	0.288781	-5.76727	0.141274
chr10	14130691	Hivep2	0.168989	0.288954	13.9069	0.1361
chr1	192505665	Kcnh1	-0.131959	0.289009	-2.64618	0.147111
chr12	5210192	Klhl29	-0.182017	0.289029	-5.54299	0.175079
chr2	84886892	Rtn4rl2	0.15476	0.289163	-2.5143	0.231269
chr2	168549549	Nfatc2	-0.153343	0.289784	18.8889	-0.362017
chr18	77185446	St8sia5	-0.177202	0.290258	3.53535	0.123429
chr13	46502164	Cap2	0.179635	0.290319	-5.98291	0.114291
chr17	83216005	Pkdcc	-0.176071	0.290579	4.21053	-0.104077
chr2	156747045	Dlgap4	-0.164625	0.290612	-10.0694	0.103117
chr2	156747045	Dlgap4	-0.164625	0.290612	-19.3219	0.103117
chr18	88972028	Rttn	0.152442	0.29125	-4.24242	-0.192274
chr9	57079313	Sin3a	0.186646	0.291456	18.1978	0.112666
chr7	19508757	Trappc6a	-0.170746	0.291519	2.74893	-0.129186
chr11	95076308	Itga3	-0.154545	0.291615	-2.5974	0.108244
chr5	131717676	Auts2	0.187205	0.291803	-23.7358	0.177413
chrX	12091293	Bcor	0.135118	0.291919	-2.82258	0.198481
chr4	153988204	Cep104	-0.21386	0.292625	-6.96272	0.138457
chr12	76608923	Sptb	-0.252574	0.293309	-13.1904	0.133795
chr9	120569393	Rpl14	-0.177748	0.293464	-9.77073	-0.161335
chr16	10545518	Dexi	0.168566	0.293557	3.73832	0.164901
chr16	10545518	Dexi	0.168566	0.293557	1.61663	0.164901
chr16	10545571	Dexi	0.168566	0.293557	3.73832	0.164901
chr16	10545571	Dexi	0.168566	0.293557	1.6129	0.164901
chr2	85070761	Tnks1bp1	-0.157842	0.293842	17.5188	0.366412
chr18	37726736	Pcdhgb1	0.152979	0.295174	8.75778	0.188191
chr18	37674889	Pcdhga2	-0.153545	0.295244	24.9489	0.167541
chr10	120979589	Lemd3	0.138833	0.29575	2.8	0.106901
chrX	12160370	Bcor	0.164027	0.296224	5.02434	0.198481
chr2	134999203	Plcb1	-0.196745	0.296863	-25.5134	0.104494
chr7	34753188	Chst8	0.174529	0.297137	10.6545	0.228889
chr2	76675061	Fkbp7	-0.138863	0.298154	-4.52675	-0.226446
chr2	76675061	Fkbp7	-0.138863	0.298154	-1.60262	-0.226446
chr17	24251527	Ccnf	-0.183786	0.298563	-2.83505	0.21197
chr8	84784656	Nfix	-0.204498	0.298775	-3.73377	0.195983
chr17	48409139	Oard1	-0.149515	0.299611	3.14256	-0.152651
chr4	133039580	Ahdc1	0.174504	0.299713	-12.0617	0.1742
chr8	120229463	Gse1	-0.168224	0.29989	-3.381	0.140787
chrX	16910824	Ndp	-0.192047	0.299951	22.675	-0.128239
chr2	168571265	Nfatc2	0.149989	0.300082	-7.93651	-0.362017
chr4	124659596	Pou3f1	0.161317	0.300133	-3.71991	0.209039
chr2	158614917	Slc32a1	-0.16604	0.300641	4.53659	0.133354
chr18	37039613	Pcdha6	0.15757	0.301739	13.4674	0.106169
chrX	12079937	Bcor	-0.15397	0.301828	-4.44444	0.198481
chr12	21112563	Asap2	0.164631	0.302659	3.15255	0.146159
chr11	69996669	Dvl2	-0.148034	0.302755	-5.08475	-0.145457
chr11	60777507	Top3a	-0.172311	0.302941	-3.10078	-0.114021
chr13	54765972	Sncb	0.143625	0.30299	3.1746	0.134073
chr13	54765972	Sncb	0.143625	0.30299	3.1746	0.127533
chr11	118891310	Rbfox3	0.121517	0.303024	-10.5484	0.170074
chr13	54995969	Unc5a	-0.151104	0.303103	9.68462	0.158464
chr13	54995969	Unc5a	-0.151104	0.303103	17.834	0.158464
chr1	74855188	Cdk5r2	0.112474	0.303438	-2.60223	0.165264
chr13	46576427	Cap2	-0.208867	0.303763	-6.01093	0.114291
chr6	29468092	Atp6v1f	-0.168201	0.303799	-3.51964	-0.108774
chr6	29468092	Atp6v1f	-0.168201	0.303799	-1.3098	-0.108774
chr6	28426605	Gcc1	0.207256	0.304572	-20.5594	0.100136
chrX	167209641	Tmsb4x	-0.234914	0.305036	6.82243	-0.165953
chr8	13229981	Adprhl1	0.178935	0.305407	-13.8445	-0.978391
chr7	99626673	Tpbgl	-0.10262	0.306167	-2.95699	-0.240357
chr19	4476723	Syt12	0.135092	0.306325	-2.71493	0.184415
chr18	37755763	Pcdhgb1	-0.155873	0.306871	14.6728	0.188191
chr2	52675878	Cacnb4	0.14759	0.307293	-12.0301	0.134605
chr4	136830175	Ephb2	-0.161606	0.308362	-29.5814	0.145263
chr18	35352584	Sil1	-0.203064	0.308379	-13.8219	-0.117651
chr17	25859289	Wdr90	0.165234	0.30889	-12.1832	-0.11705
chr17	25859289	Wdr90	0.165234	0.30889	-6.51691	-0.11705
chr9	21070830	Fdx2	-0.17437	0.309821	-18.7189	-0.139928
chr11	62281137	Zswim7	-0.150276	0.310264	3.49433	-0.103128
chr17	28316059	Fance	0.165309	0.311292	-15.4359	-0.134122
chr8	84785286	Nfix	-0.155482	0.311306	13.703	0.195983
chr16	97611793	Tmprss2	-0.22665	0.311422	-12.6072	-1.68524
chr11	97114939	Tbx21	-0.155417	0.311436	3.46253	-0.888428
chr18	37686041	Pcdhga3	0.187508	0.311578	-15.8633	0.165986
chr11	118891228	Rbfox3	-0.118031	0.311758	13.0257	0.170074
chr11	107417128	Pitpnc1	-0.164749	0.311795	-9.20235	0.134097
chr5	125028708	Ncor2	-0.166857	0.31342	-18.5714	0.264497
chr17	56322407	Uhrf1	-0.154321	0.313909	-6.04027	-0.235418
chr9	20685415	Olfm2	-0.130361	0.314036	6.17284	0.252484
chr9	20685415	Olfm2	-0.130361	0.314036	-3.76254	0.252484
chr11	24082024	Bcl11a	-0.128638	0.314595	3.64372	0.132221
chr2	84854369	Slc43a1	0.17454	0.31562	21.9883	-0.413134
chr5	134582784	Rfc2	-0.131481	0.315663	4.71884	-0.145528
chr5	134582784	Rfc2	-0.131481	0.315663	1.78348	-0.145528
chr17	24251211	Ccnf	-0.154154	0.315743	-3.75427	0.21197
chr9	48679162	Zbtb16	-0.185482	0.315784	-8.51713	0.186857
chr5	103135095	Mapk10	-0.137638	0.315955	9.03765	0.167823
chr4	56801951	Elp1	0.151495	0.316083	3.08938	-0.183503
chr2	180589531	Ogfr	0.150569	0.316438	1.0772	-0.145834
chr2	180589531	Ogfr	0.150569	0.316438	3.44828	-0.145834
chr7	89517470	Prss23	0.152145	0.3165	2.94118	0.161312
chr10	37138606	Marcks	0.21151	0.317183	4.40678	-0.1143
chr15	102247179	Rarg	0.13618	0.317266	0.786137	-0.10902
chr15	102247179	Rarg	0.13618	0.317266	-2.75862	-0.10902
chr7	19691887	Apoc1	-0.158672	0.317601	-14.881	-0.567106
chr14	55106172	Ap1g2	-0.160001	0.317806	2.98851	-0.557205
chr13	57429216	Spock1	0.146697	0.318088	-11.46	0.119292
chr13	57429216	Spock1	0.146697	0.318088	-17.5969	0.119292
chr12	73044782	Six1	-0.174767	0.319124	-3.41035	-0.555901
chr4	149632131	Clstn1	-0.146367	0.319502	-25.4545	0.130733
chr4	96553619	Cyp2j6	0.155502	0.319593	-2.9661	-0.10334
chr7	30262670	Wdr62	0.169072	0.320125	-7.95455	-0.389858
chr3	85688489	Arfip1	-0.206123	0.320247	16.8594	-0.0339744
chr3	85688489	Arfip1	-0.206123	0.320247	16.8594	-0.274595
chr17	27653987	Pacsin1	0.142488	0.320472	-15.7711	0.136114
chr17	27653987	Pacsin1	0.142488	0.320472	-8.29069	0.136114
chr19	18749737	Trpm6	-0.202975	0.320677	34.3272	-0.122632
chr4	118376783	Szt2	0.186155	0.321799	12.3596	-0.133804
chr17	27634955	Rps10	-0.146031	0.321849	-5.2381	-0.135206
chr19	6985477	Fkbp2	0.153495	0.322409	-16.129	-0.148732
chr2	164461657	Dbndd2	-0.119739	0.323376	5.64103	-0.135293
chr2	153015109	Pdrg1	-0.149403	0.324551	3.3557	-0.171725
chr1	133264802	Plekha6	0.177291	0.325344	26.8316	0.141999
chr7	30665025	Haus5	0.147094	0.325573	-4.30108	-0.201789
chr16	10545577	Dexi	0.159099	0.325994	3.7037	0.164901
chr16	10545577	Dexi	0.159099	0.325994	1.41759	0.164901
chr9	13826876	Fam76b	-0.154273	0.326142	3.35775	-0.10609
chr7	50315614	Nell1	0.137391	0.326808	32.6379	0.158452
chr7	101918691	Lrrc51	-0.194231	0.32723	-28.3993	-0.24779
chr18	36946632	Pcdha3	-0.17002	0.32856	-25.7123	0.11853
chr17	56218570	Dpp9	0.138297	0.32909	2.67559	0.154307
chr4	135548413	Grhl3	0.128166	0.3293	14.9585	0.188649
chr6	124829187	Cdca3	0.142786	0.329336	-2.59067	-0.512453
chr8	31111750	Rnf122	-0.113104	0.329397	3.95785	-0.16577
chr5	72272276	Atp10d	-0.198606	0.330998	24.994	-0.216625
chr2	77513304	Zfp385b	0.144825	0.331524	-23.1588	0.155931
chr15	79028941	Gcat	-0.151706	0.331718	5.87466	-1.46669
chr15	79028941	Gcat	-0.151706	0.331718	5.87466	-0.15856
chr18	36948229	Pcdha3	0.149547	0.331812	21.875	0.11853
chr9	56795743	Lingo1	-0.113311	0.332381	-8.90891	0.224522
chr4	46990681	Gabbr2	0.216061	0.332621	5.19481	0.151571
chr11	107290568	Pitpnc1	-0.194707	0.333046	2.76083	0.134097
chr18	78782490	Setbp1	0.190904	0.333208	4.88294	0.110624
chr18	37725834	Pcdhga3	-0.14494	0.33417	-18.5857	0.165986
chr8	120323215	Gse1	-0.134127	0.334949	15.4435	0.140787
chr18	36992740	Pcdha5	0.153871	0.335428	-17.8864	0.178068
chr13	42156441	Hivep1	-0.182116	0.336319	5.61798	0.125193
chr18	37763192	Pcdhgb1	-0.152376	0.336841	-18.7684	0.188191
chr2	152093288	Scrt2	-0.13812	0.337283	-3.81	0.110495
chr2	152093288	Scrt2	-0.13812	0.337283	-6.20155	0.110495
chr7	27257393	Numbl	-0.133084	0.337901	6.72129	0.134377
chr15	91572962	Slc2a13	-0.134726	0.33801	3.52941	0.152407
chr7	19507210	Trappc6a	-0.172114	0.338064	5.77641	-0.129186
chr18	73930475	Mapk4	-0.108818	0.338388	-14.2069	0.270712
chr19	6910612	Trmt112	-0.138291	0.33857	3	-0.130334
chr6	89334920	Plxna1	-0.150038	0.339319	-16.5079	0.104601
chr17	43040103	Tnfrsf21	-0.154128	0.340012	-14.643	0.211938
chr9	58488426	Insyn1	-0.157193	0.34048	5.31915	0.134216
chr3	138753523	Tspan5	-0.139317	0.3407	-6.26566	0.127032
chr13	117658746	Hcn1	0.138077	0.340901	-12.9919	0.136965
chr2	117119804	Spred1	0.146104	0.341044	4.88483	0.183315
chr16	45159015	Slc35a5	-0.148301	0.341219	3.4188	0.163839
chr11	69320908	Trappc1	0.168289	0.341509	3.27381	-0.108771
chr8	117319798	Cmip	-0.214941	0.341729	-4.52036	0.153193
chr7	49975125	Nell1	-0.102913	0.341829	-4.5977	0.158452
chr11	24077594	Bcl11a	-0.128815	0.342332	-2.74725	0.132221
chr18	60775134	Rps14	0.150649	0.343031	4.57516	-0.267025
chr2	25577951	Phpt1	0.152102	0.343128	-9.51632	-0.214835
chr11	4441017	Hormad2	-0.168781	0.343168	11.3203	-1.31505
chr3	85186900	Arfip1	-0.265062	0.343382	15.5392	-0.0339744
chr3	85186900	Arfip1	-0.265062	0.343382	15.5392	-0.274595
chr4	149620402	Clstn1	0.141381	0.343565	30.6943	0.130733
chr2	35695190	Dab2ip	-0.137584	0.34377	-25.5882	0.161452
chr15	96593077	Slc38a1	0.16543	0.343798	10.7226	0.13409
chr11	106818439	Cep95	-0.153732	0.344198	5.04171	-0.237053
chr5	34513861	Tnip2	-0.103418	0.344698	-2.7027	-0.33216
chr4	155894378	Acap3	-0.166636	0.345212	-6.29711	0.106659
chr3	88552596	Rab25	-0.15237	0.345454	3.53982	-2.04557
chr13	104951437	Rgs7bp	-0.151005	0.345963	13.7717	0.161049
chr15	89196549	Dennd6b	-0.144148	0.346336	-2.72109	-0.132123
chr9	108305831	Tcta	-0.16193	0.346546	3.125	-0.16719
chr7	44553764	Pold1	0.151534	0.346726	3.44828	-0.172234
chr8	85701188	Neto2	0.124782	0.346844	5.38462	0.117104
chr17	27685374	Pacsin1	0.134489	0.347081	-2.51986	0.136114
chr19	23136301	Klf9	-0.123794	0.347414	-2.37288	0.139085
chr19	23136301	Klf9	-0.123794	0.347414	2.54237	0.139085
chr15	102247177	Rarg	-0.125339	0.347752	-2.75862	-0.10902
chr11	115321694	Otop2	-0.118918	0.348928	4.78917	-0.201156
chr5	124250330	Pitpnm2	-0.137469	0.348975	-4.54545	0.114651
chr10	4111247	Mthfd1l	-0.131781	0.348987	-21.5608	0.100525
chr9	103230793	Trf	-0.102518	0.34959	7.25736	-0.204333
chr9	21073420	Fdx2	-0.154301	0.349595	-2.6455	-0.139928
chr15	102243759	Rarg	-0.129672	0.34972	16.5323	-0.10902
chr11	118569196	Rbfox3	0.114985	0.349798	-3.3557	0.170074
chr11	118569196	Rbfox3	0.114985	0.349798	4.2328	0.170074
chr14	99100012	Dis3	0.149734	0.350055	3.03867	-0.163938
chr13	57696226	Spock1	-0.139695	0.350615	-19.1667	0.119292
chr5	148971521	Katnal1	-0.155883	0.351078	-26.0039	0.105733
chr8	120558056	Gse1	0.170576	0.351602	-17.5073	0.140787
chrX	12087563	Bcor	-0.136407	0.351789	-5.42169	0.198481
chrX	12087563	Bcor	-0.136407	0.351789	-4.10365	0.198481
chr11	69995965	Dvl2	-0.176813	0.353498	-4.91803	-0.145457
chr15	83307897	Arfgap3	-0.200679	0.353501	-8.75161	-0.113342
chr3	85442733	Arfip1	0.160419	0.354191	30.534	-0.0339744
chr3	85442733	Arfip1	0.160419	0.354191	30.534	-0.274595
chr11	98019526	Cacnb1	0.136909	0.354717	-42.8125	0.141274
chr11	118744189	Rbfox3	-0.123013	0.355636	-11.4907	0.170074
chr9	21165722	Pde4a	0.138743	0.35611	-2.6764	0.180769
chr19	4477117	Syt12	0.125463	0.356338	-3.01751	0.184415
chrX	12760971	Med14	-0.195278	0.356363	12.7155	0.125233
chr1	169531457	Nuf2	-0.127193	0.356602	2.97872	-0.306326
chr14	55104845	Ap1g2	-0.174697	0.356791	24.3573	-0.557205
chr14	70176912	Pdlim2	-0.129622	0.356873	3.04348	-0.171032
chr16	32739040	Muc4	0.185112	0.357004	20.2582	-1.59083
chr13	117602802	Hcn1	0.124972	0.357115	4.11148	0.136965
chr2	158189093	D630003M21Rik	0.178491	0.357831	18.9135	-0.163738
chr2	92934493	Syt13	0.115642	0.35822	9.31042	0.124292
chr2	92934493	Syt13	0.115642	0.35822	23.9478	0.124292
chr5	115927645	Cit	0.155424	0.358332	20.3435	0.108179
chr9	119344425	Acaa1a	-0.169648	0.35843	6.42857	-0.100741
chr11	80813969	Tmem98	0.113655	0.359244	-16.2963	-0.116342
chr1	16105131	Rpl7	-0.138436	0.359288	4.5994	-0.117721
chr7	45332861	Trpm4	0.153609	0.36037	-8.77917	-0.224136
chr12	103389235	Otub2	0.156176	0.360666	13.6364	0.161389
chr15	102670891	Atp5mc2	0.151522	0.360728	4.26132	-0.156614
chr17	26655586	Ergic1	0.143616	0.360762	8.17895	0.120586
chr1	133293986	Plekha6	-0.15313	0.360939	23.9153	0.141999
chr19	10265054	Dagla	0.121046	0.362294	-19.9265	0.261983
chr14	54937628	Cmtm5	-0.123551	0.363106	7.21649	-0.206308
chr12	5248161	Klhl29	-0.133082	0.363209	10.295	0.175079
chr5	20465132	Magi2	0.131348	0.363278	-27.9919	0.142185
chr5	20465132	Magi2	0.131348	0.363278	-13.4461	0.142185
chr14	31251159	Phf7	0.139331	0.363361	-3.68664	-0.146534
chr15	76724802	Arhgap39	-0.154836	0.363713	10.8976	0.157561
chrX	159256881	Rps6ka3	-0.201681	0.364422	13.25	0.133823
chr8	36600217	Dlc1	-0.144594	0.364573	-20.4817	0.12458
chrX	9273000	Xk	-0.18024	0.364732	-4.79335	0.115434
chrX	12079263	Bcor	0.158721	0.365008	-6.18118	0.198481
chr9	41996525	Sorl1	0.117144	0.365182	-19.5552	0.205133
chr8	120270633	Gse1	0.136077	0.366447	18.3536	0.140787
chr12	73046775	Six1	0.149152	0.366463	-3	-0.555901
chr12	5249396	Klhl29	-0.157634	0.366901	-23.0702	0.175079
chr1	46853251	Slc39a10	0.122084	0.367794	-3.07692	0.108784
chr11	52003995	Cdkl3	0.141996	0.367838	-2.83912	-0.149167
chr6	89331440	Plxna1	0.15895	0.36834	12.1951	0.104601
chr15	79028910	Gcat	0.138603	0.368563	7.68299	-1.46669
chr15	79028910	Gcat	0.138603	0.368563	4.03168	-1.46669
chr15	79028910	Gcat	0.138603	0.368563	7.68299	-0.15856
chr15	79028910	Gcat	0.138603	0.368563	4.03168	-0.15856
chr17	25794459	Antkmt	0.148517	0.368645	9.89078	-0.162356
chr7	100931364	Arhgef17	-0.118468	0.36948	4.92611	0.114335
chr13	95823583	Iqgap2	-0.141429	0.370236	20.865	0.287776
chr2	152093448	Scrt2	-0.141779	0.370352	3.87597	0.110495
chr8	11728703	Arhgef7	-0.142083	0.370377	-7.05882	0.123652
chr16	20730633	Thpo	-0.16786	0.370528	-9.33333	-0.159418
chr15	93500898	Prickle1	0.155519	0.371298	13.0116	0.141562
chr10	120979312	Lemd3	0.117795	0.37182	-3.78007	0.106901
chr10	44003629	Crybg1	-0.138089	0.371917	4.65116	-0.147543
chr3	29957324	Mecom	0.162722	0.37198	-23.0833	-0.141159
chr4	46991615	Gabbr2	0.12958	0.373583	-3.04935	0.151571
chr17	25792486	Antkmt	-0.144683	0.374598	-3.9604	-0.162356
chr3	5576285	Pex2	-0.131238	0.375189	-2.60223	-0.145689
chr10	54076117	Man1a	0.160354	0.375238	7.05882	-0.285184
chr18	37144753	Pcdha3	-0.149543	0.376611	-7.38636	0.11853
chr10	119239617	Cand1	0.146454	0.376827	6.55738	0.128918
chr10	120201303	Irak3	-0.100082	0.376875	-5.82011	-0.131696
chr3	28781153	Eif5a2	0.123335	0.376886	-2.57511	0.102294
chr13	57484495	Spock1	-0.139503	0.376972	23.6822	0.119292
chr6	94226277	Magi1	0.169375	0.377293	8.27919	0.11684
chr8	3620990	Pet100	-0.139494	0.377425	6.09441	-0.231524
chr14	69707142	R3hcc1	0.155315	0.377508	4.54545	-0.118488
chr16	36720565	Ildr1	-0.155245	0.377991	-24.0961	-0.611731
chr11	107337602	Pitpnc1	-0.178823	0.378065	26.9651	0.134097
chr7	19594526	Clasrp	0.141753	0.378949	-3.20208	-0.130348
chr7	19594526	Clasrp	0.141753	0.378949	-1.90346	-0.130348
chr7	19594526	Clasrp	0.141753	0.378949	-5.88235	-0.130348
chr15	66286540	Kcnq3	-0.120452	0.379049	-3.28947	0.122294
chr2	122638309	AA467197	0.111229	0.379238	-9.0119	-0.329516
chr18	60774300	Rps14	-0.13823	0.379664	4.38596	-0.267025
chr1	185284421	Rab3gap2	-0.157217	0.379823	-16.4376	0.10917
chr7	100893377	Arhgef17	0.115061	0.380162	9.72049	0.114335
chr14	55105035	Ap1g2	-0.174626	0.380742	22.1797	-0.557205
chr1	164458926	Atp1b1	0.105105	0.380745	2.85714	0.117755
chr1	158936098	Pappa2	0.201001	0.380795	-7.40741	0.20872
chr7	79375535	Rlbp1	0.103297	0.38085	16.3889	-0.204271
chr1	180987560	Ephx1	0.124142	0.38111	-7.78581	0.351716
chr1	75477311	Chpf	-0.132322	0.381548	-5.41688	0.152709
chr11	20020717	Spred2	-0.125587	0.381626	-5.44015	0.246245
chr11	20020717	Spred2	-0.125587	0.381626	-7.62211	0.246245
chr6	90782121	Iqsec1	-0.160316	0.381643	22.154	0.169169
chr8	125995427	Kcnk1	-0.106454	0.381774	4.51613	0.12938
chr11	114790393	Kif19a	-0.186757	0.38279	-27.3467	-0.295583
chrX	12133576	Bcor	0.126023	0.382963	-17.2628	0.198481
chr18	60775007	Rps14	-0.141751	0.383413	2.61438	-0.267025
chr5	143328574	Zdhhc4	-0.127863	0.383737	-11.1361	-0.112964
chr8	120323219	Gse1	-0.121957	0.384142	18.1177	0.140787
chr2	70567599	Gad1	0.113303	0.384352	-8.65521	0.129662
chr8	122602234	Galns	-0.086587	0.384532	9.85915	-0.146779
chr10	127497412	Stac3	0.129906	0.384808	22.1313	-0.169085
chr11	46109608	Adam19	-0.131575	0.385095	23.6742	0.193848
chr2	109677266	Bdnf	-0.143647	0.385447	8.53659	0.409404
chr1	75478578	Tmem198	-0.113505	0.386107	3.98156	0.217747
chrX	159256513	Rps6ka3	-0.173518	0.386246	7.38937	0.133823
chrX	159256513	Rps6ka3	-0.173518	0.386246	5.37962	0.133823
chr18	36992735	Pcdha5	-0.13739	0.38698	11.9901	0.178068
chr11	118609976	Rbfox3	0.147586	0.3879	-21.5015	0.170074
chr8	36952239	Dlc1	-0.124244	0.388318	12.166	0.12458
chr1	63273668	Zdbf2	0.137778	0.388501	3.65854	0.205545
chr1	75480280	Tmem198	0.103202	0.389055	-9.84793	0.217747
chr1	75480280	Tmem198	0.103202	0.389055	-4.05507	0.217747
chr17	83216189	Pkdcc	0.15955	0.38952	17.3684	-0.104077
chr9	54700041	Dnaja4	-0.127542	0.389686	-3.33333	0.115852
chr17	27597169	Rps10	0.17829	0.389947	-12.4314	-0.135206
chr7	19507374	Trappc6a	0.144969	0.390593	7.0019	-0.129186
chrX	167209755	Tmsb4x	0.177067	0.390908	-20.6331	-0.165953
chr18	36992820	Pcdha3	-0.147067	0.391784	-14.0486	0.11853
chr1	167000662	Fam78b	-0.113885	0.391786	1.49902	0.123425
chr1	167000662	Fam78b	-0.113885	0.391786	3.15634	0.123425
chr9	59539536	Tmem202	-0.130958	0.392215	3.80566	-0.195562
chr3	89237957	Trim46	-0.145973	0.392606	26.6877	0.133876
chr15	12205555	Mtmr12	-0.114495	0.392741	-2.90456	0.126634
chr5	115868995	Cit	-0.119252	0.393297	13.1587	0.108179
chr7	139389413	Inpp5a	0.135787	0.39374	2.645	0.116563
chr7	139389413	Inpp5a	0.135787	0.39374	4.29688	0.116563
chr5	76876261	Aasdh	0.181679	0.394137	14.9379	-0.246781
chr12	21135962	Asap2	-0.164899	0.394274	4.25532	0.146159
chr11	93955798	Nme2	-0.127077	0.394647	3.82979	-0.150766
chr2	114107759	Aqr	-0.134017	0.394664	29.6344	0.104402
chr9	20642142	Ubl5	-0.128684	0.39482	5.5794	-0.165613
chr2	134786470	Plcb1	-0.102614	0.395188	-7.57143	0.104494
chr18	37090377	Pcdha5	0.14057	0.395231	35.4804	0.178068
chrX	12761490	Med14	-0.220865	0.395758	15.6554	0.125233
chr1	192505665	Hhat	-0.129049	0.395768	-2.64618	-0.137146
chr2	84872449	Rtn4rl2	0.116926	0.395812	4.7619	0.231269
chr8	124721904	Ttc13	0.13763	0.395991	3.41463	-0.131344
chr15	79429630	Csnk1e	0.14206	0.396936	17.1487	0.103756
chr7	19586413	Clasrp	0.157663	0.396936	-24.8517	-0.130348
chr7	79052873	Acan	0.127045	0.397061	-6.11925	0.228409
chr9	40993283	Crtam	0.165135	0.397159	-16.1706	-2.24129
chr4	11388015	Esrp1	-0.132317	0.397472	-7.45081	-1.84793
chr6	89332200	Plxna1	0.134104	0.397629	9.71881	0.104601
chr2	153942823	Bpifb4	0.133095	0.397843	-13.7938	-1.44474
chr13	97138161	Nsa2	-0.125026	0.398985	2.68456	-0.105249
chr2	32962064	Rpl12	0.147429	0.399029	4.14201	-0.193183
chr12	80168451	Actn1	0.105459	0.39962	7.64758	0.117199
chr13	92426821	Ankrd34b	0.124654	0.400115	-2.99728	0.178215
chr13	92426821	Ankrd34b	0.124654	0.400115	-1.5925	0.178215
chr1	75479833	Chpf	0.130058	0.400616	3.36051	0.152709
chr18	37731114	Pcdhga2	-0.174995	0.400762	9.58904	0.167541
chr9	59540003	Tmem202	0.134989	0.401131	3.44828	-0.195562
chr14	116927056	Gpc6	0.111391	0.401132	3.10078	0.168187
chr18	37691303	Pcdhga2	0.118604	0.40135	22.5933	0.167541
chr1	92641911	Cops9	0.164543	0.401447	-2.06612	-0.204971
chr1	92641911	Cops9	0.164543	0.401447	-5.43478	-0.204971
chr18	37731076	Pcdhga2	-0.116332	0.401461	6.2432	0.167541
chr10	8257918	Ust	-0.130825	0.401945	8.19139	0.115313
chr2	104493783	Hipk3	0.132726	0.40249	2.6455	0.106686
chr7	45570585	Bcat2	-0.149736	0.402653	-4.93827	-0.114629
chrX	12089851	Bcor	-0.114445	0.402967	-5.34211	0.198481
chr16	36720570	Ildr1	-0.151107	0.402982	-23.9603	-0.611731
chr3	154596750	Cryz	0.137942	0.403459	2.09524	-0.190022
chr3	154596750	Cryz	0.137942	0.403459	4.72973	-0.190022
chr12	85220106	Eif2b2	-0.138082	0.403488	-3.63636	-0.106977
chr9	120127878	Rpsa	-0.122901	0.403551	3.0303	-0.164712
chr17	25794331	Metrn	-0.124845	0.403735	-7.14443	-0.102954
chr13	117958643	Hcn1	-0.113842	0.404654	10.8323	0.136965
chr4	15266111	Tmem64	0.157542	0.40476	3.96825	0.122367
chr12	113095960	Mta1	-0.123108	0.404845	-6.52789	0.106549
chr12	113095960	Mta1	-0.123108	0.404845	-13.9382	0.106549
chr5	129580162	Mmp17	0.110726	0.405146	-5.69774	0.121062
chr15	80372239	Cacna1i	-0.119764	0.405766	16.113	0.17014
chr9	102625991	Cep63	-0.136689	0.405898	-3.94737	-0.11196
chr15	9299880	Ugt3a1	0.186236	0.40609	6.53852	-0.188668
chr15	55557559	Mrpl13	0.130545	0.406213	-2.51424	-0.179416
chr4	46731760	Gabbr2	-0.11756	0.406222	-12.9779	0.151571
chr15	80323210	Cacna1i	-0.113484	0.406498	7.39347	0.17014
chr17	56470001	Ptprs	-0.135747	0.406989	-15.1237	0.121817
chr17	56470001	Ptprs	-0.135747	0.406989	-8.24411	0.121817
chr11	95045699	Itga3	-0.149188	0.407193	-16.8675	0.108244
chr11	95045699	Itga3	-0.149188	0.407193	-8.10044	0.108244
chr10	127454533	R3hdm2	-0.135668	0.407669	-10.9375	0.219167
chr6	91829499	Grip2	0.145728	0.407737	-18.9655	-0.416132
chr10	120201335	Irak3	0.0894384	0.407967	6.48129	-0.131696
chr18	37669211	Pcdhga2	-0.148889	0.407988	12.4198	0.167541
chr1	75475234	Tmem198	0.0964568	0.40854	24.3434	0.217747
chrX	12158579	Bcor	-0.139463	0.408645	9.07815	0.198481
chr9	40457762	Gramd1b	-0.144538	0.408886	26.9433	0.152925
chr3	28781074	Eif5a2	0.113214	0.408971	2.55566	0.102294
chr7	45333719	Trpm4	0.134554	0.409416	2.67176	-0.224136
chr19	16436772	Gna14	0.122965	0.410481	-5.4103	-0.751821
chr4	88031966	Mllt3	-0.124582	0.410743	-5	0.12048
chr4	149627360	Clstn1	-0.132866	0.411153	26.5277	0.130733
chr2	156615276	Dlgap4	-0.134152	0.411437	8.9461	0.103117
chr9	56744930	Lingo1	0.092484	0.411599	14.5395	0.224522
chr1	185242444	Rab3gap2	-0.188819	0.412264	16.195	0.10917
chr18	37090339	Pcdha5	-0.136994	0.412444	11.9565	0.178068
chr11	118569482	Rbfox3	-0.10275	0.412833	2.80899	0.170074
chr1	133171474	Plekha6	-0.118971	0.41422	-15.1947	0.141999
chr5	124123596	Pitpnm2	-0.123515	0.414406	18.8692	0.114651
chr10	115587656	Lgr5	-0.108473	0.41445	-2.75482	0.128262
chr10	115587656	Lgr5	-0.108473	0.41445	-1.53698	0.128262
chr3	30304808	Mecom	0.203775	0.414588	-29.3827	-0.141159
chr4	153998130	Cep104	-0.125236	0.415057	-19.8113	0.138457
chr8	70753490	Rab3a	-0.125129	0.415159	-4.06504	0.10379
chr8	124613228	Capn9	0.168208	0.415197	-13.7255	-0.424916
chr9	69990104	Bnip2	-0.123267	0.41562	4.81928	-0.161254
chr4	68954047	Brinp1	-0.0928102	0.415666	-1.84278	0.195909
chr4	68954047	Brinp1	-0.0928102	0.415666	-3.7037	0.195909
chr5	124123170	Pitpnm2	-0.137647	0.415962	21.0062	0.114651
chr16	22440611	Etv5	-0.129059	0.416219	2.5641	0.164282
chr17	25736168	Mslnl	0.141547	0.416246	-24.0927	-0.57634
chr8	70755204	Rab3a	0.149644	0.418014	4.70588	0.10379
chr8	70755204	Rab3a	0.149644	0.418014	5.94059	0.10379
chr18	37691748	Pcdhga3	-0.130987	0.418064	-17.3299	0.165986
chr9	40424439	Gramd1b	-0.124212	0.418239	-20.4217	0.152925
chr13	117602603	Hcn1	0.110126	0.419359	-4.54545	0.136965
chr9	106889182	Rbm15b	0.1142	0.420057	19.9745	0.17722
chr18	37737291	Pcdhgb1	-0.182359	0.420497	-25.1537	0.188191
chr5	129589825	Mmp17	-0.104675	0.42056	-13.0223	0.121062
chr5	129589825	Mmp17	-0.104675	0.42056	-26.9555	0.121062
chr5	129589825	Mmp17	-0.104675	0.42056	-19.3745	0.121062
chr4	124660041	Pou3f1	-0.115601	0.42066	-9.28814	0.209039
chr9	58488648	Insyn1	0.118782	0.42091	-1.36984	0.134216
chr9	58488648	Insyn1	0.118782	0.42091	-4.36681	0.134216
chr15	39787067	Dpys	0.140459	0.42148	-7.85924	-0.712622
chr7	144175601	Shank2	0.096712	0.422267	-5.64335	0.117405
chr17	25799441	Metrn	0.128439	0.422485	-7.95455	-0.102954
chrX	12088649	Bcor	0.102849	0.422624	-2.55374	0.198481
chr3	29998591	Mecom	-0.144555	0.423073	-6.81161	-0.141159
chr4	46184230	Xpa	-0.225944	0.423214	5.00497	-0.194185
chr19	37174737	Cpeb3	0.126559	0.423875	-2.71493	0.154947
chr18	58659418	Isoc1	-0.100999	0.423909	3.06513	-0.101429
chr13	105293969	Rnf180	-0.115461	0.42399	5.59441	-0.122902
chr15	76736143	Arhgap39	-0.136189	0.424624	-16.6012	0.157561
chr19	4855508	Ctsf	0.125516	0.424894	2.67274	-0.144357
chr15	102240697	Rarg	-0.11924	0.425197	23.5149	-0.10902
chr5	72268831	Atp10d	0.144936	0.425257	-19.391	-0.216625
chr5	72268831	Atp10d	0.144936	0.425257	25.3964	-0.216625
chr3	30514645	Mecom	0.135356	0.425259	6.90363	-0.141159
chr5	125177958	Ncor2	-0.132084	0.425687	-2.67857	0.264497
chr6	6878302	Dlx5	-0.144003	0.425691	-8.88211	0.134266
chr9	40685824	Clmp	-0.114977	0.42584	2.75862	0.190372
chr17	56425354	Ptprs	0.134715	0.426099	13.5829	0.121817
chr19	18631555	Nmrk1	-0.125003	0.426628	2.50389	-0.149747
chr14	111676113	Slitrk5	0.107196	0.426785	3.7037	0.13067
chr8	120441121	Gse1	-0.133181	0.42715	13.4789	0.140787
chr11	97109245	Tbx21	-0.129055	0.427536	13.255	-0.888428
chr11	97109245	Tbx21	-0.129055	0.427536	18.1814	-0.888428
chr2	152093588	Scrt2	0.124875	0.427584	-3.99832	0.110495
chr3	108284250	Sort1	0.115855	0.428683	3.20513	0.109346
chr17	26621609	Ergic1	0.11232	0.428745	8.37753	0.120586
chr19	45749026	Npm3	-0.125487	0.429853	-5.49451	-0.241976
chr18	36999042	Pcdha6	-0.135349	0.430194	-10.373	0.106169
chr1	133185901	Plekha6	-0.138317	0.431495	-10.3448	0.141999
chr12	70347527	Trim9	-0.11276	0.431804	2.51572	0.146549
chr15	102247170	Rarg	0.102092	0.431841	-2.57235	-0.10902
chr2	168571319	Nfatc2	-0.114343	0.43245	6.44587	-0.362017
chr1	94009778	Gal3st2c	-0.131978	0.432553	-6.6603	-0.914552
chr2	85070658	Tnks1bp1	0.111926	0.432637	2.95035	0.366412
chr7	34698574	Chst8	-0.126474	0.433396	13.6382	0.228889
chr18	78857736	Setbp1	0.123786	0.433618	10.9244	0.110624
chr10	13982847	Hivep2	0.0948719	0.434725	-3.34706	0.1361
chr11	24079589	Bcl11a	-0.108902	0.434739	-4.8951	0.132221
chr2	153002525	Ttll9	-0.109518	0.435087	24.5073	-0.393864
chr2	163204029	Tox2	0.129352	0.435705	4.31034	0.135477
chr4	136830156	Ephb2	-0.117026	0.435956	-25.6972	0.145263
chr1	58711718	Cflar	-0.117732	0.436368	2.6455	-0.222503
chr15	66286464	Kcnq3	0.1033	0.437089	-2.67857	0.122294
chr13	92426446	Ankrd34b	0.112237	0.437466	3.0303	0.178215
chr4	46195958	Xpa	-0.12761	0.437648	2.50712	-0.194185
chr16	92300780	Smim11	-0.123551	0.437855	8.38046	-0.165638
chr4	107889830	Czib	-0.120572	0.438185	4.62445	-0.184608
chr9	55044557	Chrnb4	0.121298	0.438454	-4.72285	-0.947716
chr9	44381722	Hyou1	-0.116394	0.439037	-8.19597	0.134702
chr1	133216029	Plekha6	0.123392	0.440346	19.1716	0.141999
chr5	143890874	Eif2ak1	-0.136478	0.440447	8.89567	0.10364
chr2	104494227	Hipk3	-0.122307	0.440451	2.66667	0.106686
chr17	25846325	Wdr90	-0.176241	0.440471	8.5389	-0.11705
chr18	37737396	Pcdhga2	0.133138	0.440795	-27.3611	0.167541
chr9	95560079	Paqr9	-0.110957	0.441686	-3.11724	0.137858
chr2	167188511	Kcnb1	-0.106691	0.441822	13.0637	0.184996
chr2	167188511	Kcnb1	-0.106691	0.441822	-9.28117	0.184996
chr7	35202548	Lrp3	0.144901	0.441924	-24.4048	0.100173
chr8	27142955	Rab11fip1	0.154173	0.442349	-10.3238	-0.245584
chr9	62536680	Coro2b	-0.108759	0.44307	-1.8256	0.14683
chr9	62536680	Coro2b	-0.108759	0.44307	-4.09091	0.14683
chr17	68841644	Tmem200c	0.0920012	0.443611	4.85437	0.168021
chr1	172206634	Pea15a	-0.106382	0.444076	3.19126	-0.138568
chr5	124249844	Pitpnm2	0.113874	0.44446	-4.8951	0.114651
chr17	27684308	Pacsin1	0.121164	0.444903	-16.4433	0.136114
chr18	37691303	Pcdhga3	0.119421	0.445293	22.5933	0.165986
chr2	24181954	Il36g	0.153022	0.446449	6.77966	-0.182351
chr6	89359949	Plxna1	0.123803	0.446547	15.9101	0.104601
chr7	49975160	Nell1	0.0805437	0.446566	4.13223	0.158452
chr17	34957654	Hspa1b	-0.120886	0.44672	11.4794	0.3422
chr18	37763115	Pcdhga3	-0.136643	0.447353	-11.4165	0.165986
chr17	24234436	Ccnf	-0.137491	0.447833	5	0.21197
chr2	109674243	Bdnf	-0.117737	0.448159	-3.30654	0.409404
chrX	71050212	Mamld1	-0.15456	0.448985	5.64737	0.174538
chrX	9272734	Xk	-0.153745	0.449216	-7.39304	0.115434
chr5	123976117	Hip1r	-0.128302	0.449274	-15.1731	0.162269
chr5	123976117	Hip1r	-0.128302	0.449274	-21.5762	0.162269
chr1	156303429	Tdrd5	0.12781	0.449561	3.14961	-0.374702
chr16	5885531	Rbfox1	0.0898929	0.449728	-2.5641	0.171378
chr16	7224532	Rbfox1	-0.136149	0.450395	18.0056	0.171378
chr9	106885523	Rbm15b	-0.111362	0.450709	4.22845	0.17722
chr4	46752711	Gabbr2	0.110984	0.450761	13.9098	0.151571
chr4	46752711	Gabbr2	0.110984	0.450761	8.49565	0.151571
chr17	34957672	Hspa1b	-0.131038	0.451664	10.2914	0.3422
chr6	113774352	Atp2b2	0.119638	0.452127	-19.7171	0.25194
chr1	75475285	Tmem198	0.0898132	0.452173	8.75064	0.217747
chr7	24994254	Atp1a3	-0.126766	0.452526	23.0655	0.162058
chrX	12091717	Bcor	-0.115111	0.452913	5.62771	0.198481
chr11	102908147	Kif18b	-0.118348	0.453601	15	-0.915221
chr14	46760753	Cdkn3	0.135874	0.453951	10.0865	-0.39306
chr3	85887673	Arfip1	-0.115996	0.454542	-6.97674	-0.274595
chr3	85887673	Arfip1	-0.115996	0.454542	-6.97674	-0.0339744
chr8	106903081	Utp4	0.112857	0.455383	24.7059	0.119918
chr15	79028592	Gcat	0.117056	0.455649	-4.81928	-1.46669
chr15	79028592	Gcat	0.117056	0.455649	-4.81928	-0.15856
chr12	55599598	Insm2	0.121112	0.455916	-3.8806	0.508894
chr18	37747480	Pcdhgb1	-0.134222	0.456037	-10.8785	0.188191
chr5	124190091	Pitpnm2	-0.159697	0.456166	-6.75676	0.114651
chr17	25736115	Mslnl	-0.131355	0.45672	-15.4839	-0.57634
chr11	62281270	Zswim7	-0.113015	0.457008	3.27463	-0.103128
chr1	75431388	Gmppa	-0.13513	0.457435	28.3836	-0.114456
chr1	75431388	Gmppa	-0.13513	0.457435	13.9878	-0.114456
chr11	62281260	Zswim7	-0.115826	0.457452	3.27463	-0.103128
chr11	97995992	Arl5c	0.11866	0.457715	6	-0.243791
chr3	18243093	Cyp7b1	-0.118516	0.457789	2.50784	-0.110175
chr15	78929812	Lgals1	-0.154049	0.458317	8.02606	-0.112136
chr11	69834293	Tmem256	-0.113716	0.458656	-7.54073	-0.212082
chr2	126397730	Atp8b4	0.105429	0.459697	-11.4797	-1.14767
chr16	94832892	Kcnj6	-0.107544	0.460166	-5.46595	0.112851
chr12	16895378	Rock2	0.105513	0.460489	4.375	0.120788
chr7	24990628	Atp1a3	-0.125734	0.461343	-25.7143	0.162058
chr4	118392640	Szt2	-0.148925	0.461604	11.3383	-0.133804
chr12	85219493	Eif2b2	0.109576	0.462036	2.71218	-0.106977
chrX	71962943	Prrg3	0.190751	0.462512	6.09125	0.122727
chr6	29507965	Kcp	-0.112439	0.462638	4.73373	-0.333428
chr14	18270696	Rpl15	0.120414	0.462657	-4.38025	-0.171822
chr7	30563687	Lin37	-0.114603	0.46281	-4.14938	-0.156633
chr1	172206395	Pea15a	0.0990801	0.463183	-4.5045	-0.138568
chr2	163320447	Tox2	-0.129036	0.463803	16.7742	0.135477
chr9	50659303	Dlat	0.101541	0.465777	3.72671	0.100495
chr5	37717344	Stk32b	-0.100241	0.466099	5.7737	0.235449
chr18	36992820	Pcdha5	0.124749	0.466115	-14.0486	0.178068
chr17	32036410	Rrp1b	-0.116476	0.466254	-2.97817	-0.451285
chr11	119997539	Baiap2	0.103753	0.466364	23.9575	0.114844
chr19	57701069	Atrnl1	0.0975236	0.46662	-6.89655	0.125714
chr17	46455684	Ttbk1	-0.118002	0.466644	5.69251	0.106271
chr5	121374789	Trafd1	-0.100861	0.466749	11.0651	-0.178817
chr7	80904717	Nmb	0.108081	0.467284	13.6834	-0.557655
chr9	63471990	Iqch	-0.127059	0.467294	-6.25506	-1.33685
chr4	155892161	Acap3	0.111708	0.467554	2.77337	0.106659
chr8	116589498	Cdyl2	-0.101865	0.467945	-18.022	0.297573
chr16	22918947	Fetub	-0.125166	0.46862	17.274	-3.76006
chr16	22918947	Fetub	-0.125166	0.46862	12.8023	-3.76006
chr2	122637984	AA467197	-0.0913915	0.46931	3.96066	-0.329516
chr15	102326571	Pfdn5	-0.11869	0.469698	-4.2328	-0.15523
chr6	85915580	Nat8f1	-0.111097	0.470378	-4.66082	-0.133634
chr8	120397564	Gse1	-0.112946	0.470653	-14.9769	0.140787
chr2	32962107	Rpl12	-0.119217	0.471075	-2.86415	-0.193183
chr8	120495056	Gse1	0.109396	0.471543	13.1242	0.140787
chr8	95248490	Cngb1	-0.124364	0.47178	-3.79589	-2.63644
chr7	116334600	Rps13	-0.123192	0.472197	-2.5974	-0.116964
chr18	79109069	Setbp1	0.10617	0.474304	-3.57143	0.110624
chr1	133171375	Plekha6	-0.104198	0.47484	-18.1305	0.141999
chr13	57429287	Spock1	-0.102869	0.474937	-12.402	0.119292
chr11	72206862	Txndc17	-0.111052	0.475094	4.2471	-0.164887
chr2	163203185	Tox2	-0.120244	0.477068	3.5461	0.135477
chrX	12761029	Med14	-0.18186	0.47718	6.22881	0.125233
chr18	74042962	Mapk4	-0.0848614	0.477519	26.4908	0.270712
chr11	61023253	Kcnj12	-0.114209	0.477694	13.6008	0.141852
chr5	130024653	Asl	-0.0756717	0.479127	-23.6179	-0.224922
chr8	120229296	Gse1	-0.107022	0.47921	-6.25	0.140787
chr15	79441789	Csnk1e	0.119767	0.479564	3.60656	0.103756
chr15	79441789	Csnk1e	0.119767	0.479564	1.31782	0.103756
chr8	84784873	Nfix	-0.109764	0.479686	6.48148	0.195983
chr12	85608220	Jdp2	0.10704	0.480634	15	0.383755
chr12	85608220	Jdp2	0.10704	0.480634	15	0.244138
chr11	118907300	Rbfox3	-0.084373	0.481397	-8.64782	0.170074
chr10	122930783	Ppm1h	0.096043	0.482938	-20.5614	0.122147
chr18	37144753	Pcdha5	-0.114459	0.483415	-7.38636	0.178068
chr9	62539567	Coro2b	-0.178476	0.483539	29.4794	0.14683
chr17	24444952	E4f1	-0.111067	0.483888	14.4381	-0.145051
chr17	24444952	E4f1	-0.111067	0.483888	8.89964	-0.145051
chr3	95217350	Gabpb2	-0.107565	0.483889	-2.63158	-0.131842
chrX	12127986	Bcor	0.0944318	0.483963	-4.53681	0.198481
chr18	37090377	Pcdha12	0.0974793	0.484175	35.4804	0.12492
chr5	131624329	Auts2	0.132812	0.4843	13.1531	0.177413
chr10	13965156	Hivep2	-0.0931054	0.484653	-2.58621	0.1361
chr5	115985521	Cit	0.105521	0.484823	12.5753	0.108179
chr17	32350451	Akap8l	-0.123327	0.48489	4.80769	-0.107812
chr10	119240052	Cand1	0.102139	0.485051	4.48718	0.128918
chr2	152093161	Scrt2	-0.103062	0.485421	-8.75912	0.110495
chr3	31094689	Skil	-0.106758	0.4857	2.84238	0.11621
chr4	9281928	Clvs1	-0.122012	0.48572	-10.0242	0.135204
chr2	121442555	Ell3	-0.116633	0.486118	8.33109	-2.54151
chr10	85133760	Cry1	-0.10358	0.48645	-21.7585	0.117917
chrX	71050377	Mamld1	0.171545	0.487275	-9.28428	0.174538
chr17	56425704	Ptprs	0.112159	0.487668	-4.16667	0.121817
chr11	97114956	Tbx21	0.115078	0.487706	-2.78244	-0.888428
chr15	88891211	Ttll8	0.0905042	0.487956	5.48981	-0.142504
chr6	90987931	Iqsec1	-0.108994	0.489227	-2.73384	0.169169
chr7	13007402	Zbtb45	0.109794	0.489285	-21.847	0.116388
chr2	109678152	Bdnf	-0.100743	0.489687	-2.95386	0.409404
chr4	133063166	Ahdc1	0.116641	0.489748	6.65154	0.1742
chr19	4476944	Syt12	0.0968863	0.491064	-3.17265	0.184415
chr18	36992792	Pcdha3	0.107333	0.4912	16.7016	0.11853
chr11	102604823	Fzd2	-0.0937121	0.491502	2.85714	0.118387
chr13	69534758	Tent4a	0.101686	0.491878	2.74346	0.149448
chr2	180594497	Ogfr	-0.108596	0.491965	19.1492	-0.145834
chr1	46853192	Slc39a10	0.0798219	0.492012	3.00601	0.108784
chr16	95296632	Kcnj15	-0.11742	0.492117	-4.59633	-1.26626
chrX	9272934	Xk	0.139688	0.492295	5.5486	0.115434
chr2	163204612	Tox2	0.111912	0.492443	-2.85714	0.135477
chr6	89345266	Plxna1	0.11109	0.492926	8.83983	0.104601
chr6	89345266	Plxna1	0.11109	0.492926	25.2514	0.104601
chr11	98014598	Cacnb1	0.10343	0.493065	-18.5818	0.141274
chr4	124658917	Pou3f1	0.116282	0.493243	4.93827	0.209039
chr5	125026935	Ncor2	-0.154468	0.493926	19.4444	0.264497
chr14	20729377	Ndst2	0.0926808	0.494199	-8.29796	-0.152567
chr16	10543346	Clec16a	-0.0842585	0.494485	-2.58621	0.104244
chr2	163203972	Tox2	-0.109161	0.49489	-3.22581	0.135477
chr11	119081197	Cbx4	-0.10575	0.495141	-21.6312	0.147193
chr7	141079856	Pkp3	-0.106644	0.495201	-9.40072	-0.208264
chr11	87868573	Epx	0.119998	0.49547	-10.9589	-0.652734
chr14	8004470	Abhd6	-0.0884917	0.49621	9.56572	0.129514
chr9	48835653	Zbtb16	-0.107733	0.497543	-3.06513	0.186857
chr1	158839573	Pappa2	0.112887	0.498111	8.36787	0.20872
chr12	55600517	Insm2	-0.106989	0.499681	5.77222	0.508894
chr15	12322355	Golph3	-0.0854356	0.500027	2.58065	0.14406
chr7	50728820	Nell1	-0.0924953	0.50085	12.0539	0.158452
chr13	57875440	Spock1	-0.107264	0.500894	-8.71722	0.119292
chr17	25799454	Antkmt	0.109595	0.501227	9.44444	-0.162356
chr5	33129858	Slc5a1	-0.120218	0.501645	-6.27706	-4.22971
chr15	102299225	Espl1	0.108521	0.502324	-7.78195	-1.16573
chr14	70176920	Pdlim2	0.0947306	0.502571	3.04177	-0.171032
chr7	19507473	Trappc6a	-0.108587	0.502824	10.9584	-0.129186
chr15	102157069	Soat2	0.102843	0.503448	-13.6364	-0.126074
chr5	103210920	Mapk10	0.0932498	0.503529	6.60714	0.167823
chr12	73053795	Six1	-0.10848	0.504234	4.72441	-0.555901
chr18	36980352	Pcdha3	0.106729	0.504344	6.90497	0.11853
chr3	30514505	Mecom	-0.109735	0.504603	-5.57297	-0.141159
chr19	23141733	Klf9	0.0853869	0.504929	-4.63576	0.139085
chr3	85759726	Arfip1	0.132202	0.504962	11.3158	-0.0339744
chr3	85759726	Arfip1	0.132202	0.504962	11.3158	-0.274595
chr3	85759726	Arfip1	0.132202	0.504962	-13.3333	-0.0339744
chr3	85759726	Arfip1	0.132202	0.504962	-13.3333	-0.274595
chr12	55600739	Insm2	-0.110384	0.505791	18.5714	0.508894
chr15	80288032	Cacna1i	-0.08347	0.506239	4.31362	0.17014
chr18	37766911	Pcdhgb1	0.108826	0.506458	29.0169	0.188191
chr18	37763192	Pcdhga2	-0.103477	0.507198	-18.7684	0.167541
chr17	32951851	Cyp4f13	-0.122989	0.507279	-32.6678	-0.156471
chr17	56718005	Vmac	-0.0902145	0.507377	-2.75862	-0.1395
chr17	56718005	Vmac	-0.0902145	0.507377	2.66667	-0.1395
chr1	133226218	Plekha6	-0.102131	0.50799	18.5562	0.141999
chr15	102240716	Rarg	-0.102416	0.508087	18.8906	-0.10902
chr1	86303141	B3gnt7	-0.113141	0.508239	8.06237	-0.145747
chr7	25000645	Atp1a3	-0.105044	0.509174	-14.4718	0.162058
chr2	24367700	Psd4	0.0841158	0.50922	-3.68272	-0.298492
chr5	115862649	Cit	0.0953654	0.509273	24.3841	0.108179
chr11	118544097	Rbfox3	-0.0989947	0.5094	-8.35349	0.170074
chr4	124658100	Pou3f1	0.0991254	0.509828	4.04624	0.209039
chr10	75564859	Ggt1	-0.109007	0.510135	27.6848	-0.252885
chr18	37090377	Pcdha3	-0.113198	0.510395	35.4804	0.11853
chr7	4523983	Dnaaf3	-0.097935	0.510479	9.09935	-0.231845
chr3	30013129	Mecom	-0.106427	0.510506	-3.41564	-0.141159
chr19	16436364	Gna14	0.0942268	0.511191	3.98176	-0.751821
chr19	16436528	Gna14	0.0957804	0.511338	-4.87805	-0.751821
chr8	84785082	Nfix	-0.112193	0.512059	-6.59341	0.195983
chr17	26655720	Ergic1	-0.0868648	0.512384	-21.015	0.120586
chr11	119039251	Cbx8	0.107834	0.513221	14.8936	0.313314
chr7	109686741	Dennd2b	-0.104489	0.513712	-23.2734	-0.130779
chrX	12136546	Bcor	0.0848816	0.513825	4.79619	0.198481
chr18	37726736	Pcdhga3	0.101142	0.513835	8.75778	0.165986
chr8	117436266	Cmip	-0.13921	0.514462	9.22014	0.153193
chr7	89517424	Prss23	-0.106978	0.515069	-2.7027	0.161312
chr16	10545530	Clec16a	0.0819892	0.515441	3.7037	0.104244
chr16	10545530	Clec16a	0.0819892	0.515441	1.84332	0.104244
chr5	38484031	Slc2a9	-0.101218	0.516355	-18.8002	-0.232629
chr13	54948972	Unc5a	-0.104723	0.516387	-2.9661	0.158464
chr1	133182641	Plekha6	0.095856	0.516684	-5.02229	0.141999
chr12	80260010	Actn1	-0.0878202	0.516843	-7.26319	0.117199
chr10	5209318	Syne1	-0.0836328	0.518042	8.58663	0.16484
chr9	56089682	Pstpip1	-0.118971	0.518264	-26.5293	-0.277983
chrX	12761455	Med14	0.172031	0.518329	6.66558	0.125233
chrX	12761455	Med14	0.172031	0.518329	14.0304	0.125233
chr19	3851371	Chka	0.0865349	0.51837	2.75862	-0.117498
chr17	73108270	Lclat1	0.0904592	0.518455	2.5641	0.100381
chr9	95559766	Paqr9	-0.0914057	0.518684	1.49477	0.137858
chr9	95559766	Paqr9	-0.0914057	0.518684	2.76074	0.137858
chr4	136763875	Ephb2	0.0843939	0.518771	12.6912	0.145263
chr8	84785177	Nfix	-0.106673	0.518975	-18.1806	0.195983
chr3	154596961	Cryz	0.111837	0.519151	2.75862	-0.190022
chr17	56425581	Ptprs	-0.100346	0.519821	-13.2411	0.121817
chr13	46561899	Cap2	-0.0952174	0.520523	-8.3042	0.114291
chr6	113779206	Atp2b2	-0.0849634	0.520631	-18.3912	0.25194
chr7	100894513	Arhgef17	0.0846538	0.521018	6.92282	0.114335
chr4	154006550	Cep104	0.111576	0.521255	7.41566	0.138457
chr4	154006550	Cep104	0.111576	0.521255	13.0435	0.138457
chr10	75936257	Mmp11	-0.084675	0.521442	5.28717	-0.277978
chr3	138890003	Tspan5	0.101024	0.521875	-15.785	0.127032
chr13	92425942	Ankrd34b	-0.0925811	0.522147	5.6338	0.178215
chr18	37744608	Pcdhgb1	0.0975516	0.52255	-6.57509	0.188191
chr8	120295488	Gse1	0.108693	0.523323	24.1347	0.140787
chr5	33104301	Slc5a1	0.132048	0.523501	-12.7679	-4.22971
chr7	30367249	Lrfn3	0.105924	0.523965	15.748	0.118548
chr2	92949150	Syt13	0.0870972	0.524074	-20.82	0.124292
chr5	148552462	Ubl3	0.083812	0.524166	2.83688	0.13256
chr3	67440149	Gfm1	0.161618	0.52501	-6.54762	0.17609
chr7	49975393	Nell1	0.0624262	0.52606	5.87703	0.158452
chr2	167307551	B4galt5	0.0801649	0.526222	20.5648	0.146321
chr2	35776468	Ttll11	-0.0807111	0.526332	-19.9337	0.161234
chr3	94466910	Riiad1	-0.109022	0.526424	-29.1683	-0.566324
chr8	120555336	Gse1	-0.0935772	0.526618	11.5734	0.140787
chr9	40730861	Clmp	0.0838433	0.526711	-2.89855	0.190372
chr9	78481766	Eef1a1	-0.108726	0.526966	4.12371	-0.111757
chr2	85058250	Tnks1bp1	-0.0809504	0.52718	6.97674	0.366412
chr2	104493539	Hipk3	0.0991518	0.527595	2.8169	0.106686
chr18	37766911	Pcdhga3	-0.105665	0.527702	29.0169	0.165986
chr2	25292172	Grin1	-0.0970646	0.529118	-4.86111	0.123732
chr7	89509932	Prss23	0.128642	0.529387	6.07903	0.161312
chr11	114786405	Kif19a	0.0933738	0.52992	-5.8997	-0.295583
chr18	37755763	Pcdhga3	-0.10423	0.529995	14.6728	0.165986
chr8	123225150	Cdk10	-0.108785	0.530122	4.25532	-0.105369
chr8	86585617	Abcc12	-0.0861714	0.530535	-2.55955	0.558157
chr9	108692988	Prkar2a	0.119478	0.531187	4.9505	0.118383
chr11	80476944	Cdk5r1	0.0733677	0.531547	-2.96296	0.124327
chr9	21411458	Qtrt1	-0.102825	0.53182	-5.21358	-0.161006
chr4	149627378	Clstn1	-0.0929039	0.532046	10.6712	0.130733
chr2	84840337	Slc43a1	0.102125	0.532048	2.5767	-0.413134
chr16	21856331	Map3k13	-0.104414	0.53242	-25.5277	0.153535
chr7	35202538	Lrp3	0.0984068	0.532836	11.4115	0.100173
chr6	8259173	Glcci1	-0.0870229	0.53293	2.57825	0.120848
chr6	8259173	Glcci1	-0.0870229	0.53293	-9.58234	0.120848
chr13	54970121	Unc5a	-0.107172	0.533327	-17.7303	0.158464
chr7	76832927	Agbl1	-0.142675	0.534066	14.4928	0.613082
chr15	83305669	Arfgap3	0.110522	0.534824	12.868	-0.113342
chr18	77767676	Haus1	-0.0937228	0.53489	3.4375	-0.119809
chr5	103135019	Mapk10	0.0848715	0.535221	22.7638	0.167823
chr1	75479833	Tmem198	0.073328	0.535269	3.36051	0.217747
chr17	56473942	Ptprs	0.0894637	0.535456	3.8277	0.121817
chr14	12406883	Cadps	-0.0832534	0.53549	14.3157	0.106388
chr18	37731114	Pcdhga3	0.11909	0.535554	9.58904	0.165986
chr7	67050958	Adamts17	0.146479	0.535731	-12.0377	-0.753451
chr2	35581716	Dab2ip	0.0820373	0.535981	5.77572	0.161452
chrX	151047030	Fgd1	-0.191908	0.536062	3.98567	0.108856
chr13	49691860	Iars1	0.111126	0.536361	-5.98834	0.10956
chr13	49691860	Iars1	0.111126	0.536361	-12.9465	0.10956
chr3	87732664	Arhgef11	-0.0917967	0.537742	-8.94955	0.108896
chr11	119037303	Cbx8	-0.0937252	0.537915	-7.93567	0.313314
chr11	19924594	Spred2	0.0882946	0.538275	4.81928	0.246245
chr13	97240906	Enc1	0.0823333	0.538409	3.14136	0.146162
chr8	120244081	Gse1	0.105356	0.538481	-12.312	0.140787
chr6	39206345	Kdm7a	0.0913381	0.53877	-3.87597	0.194887
chr11	118825384	Rbfox3	-0.0833321	0.539086	20.7602	0.170074
chr16	10545501	Clec16a	-0.0789401	0.539367	3.76074	0.104244
chr9	115310743	Stt3b	-0.0970074	0.539581	-2.8169	0.103764
chr11	98003325	Cacnb1	-0.0899964	0.539608	13.7677	0.141274
chr7	100931513	Arhgef17	0.0776367	0.53982	4.62185	0.114335
chr11	118908509	Rbfox3	-0.143978	0.54044	-3.9548	0.170074
chr3	67462720	Gfm1	-0.0943103	0.540845	11.5707	0.17609
chr13	62383207	Gm3604	0.155741	0.541353	11.166	-0.505622
chr18	60775027	Rps14	0.104578	0.541525	3.92157	-0.267025
chr2	167307598	B4galt5	-0.0806766	0.541546	-20.3947	0.146321
chr12	55600903	Insm2	0.107054	0.541547	-18.3654	0.508894
chr18	36992740	Pcdha6	-0.0887538	0.542052	-17.8864	0.106169
chr18	37755763	Pcdhga2	-0.0880764	0.543105	14.6728	0.167541
chr13	95708522	Iqgap2	-0.113614	0.54315	9.13043	0.287776
chr6	29493213	Kcp	0.119227	0.54342	-10.6505	-0.333428
chr5	144546358	Nptx2	0.0964588	0.543563	-2.96736	0.448176
chr14	18270632	Rpl15	-0.0950209	0.544403	3.26087	-0.171822
chrX	159414598	Map7d2	-0.129293	0.544808	12.5066	0.130009
chr12	80168416	Actn1	0.075344	0.544977	7.16682	0.117199
chr4	42917262	Phf24	0.0925027	0.545669	-2.6178	0.105381
chr13	69535342	Tent4a	0.0884301	0.545829	2.94118	0.149448
chr4	136053308	Rpl11	-0.0916292	0.546492	2.91971	-0.224564
chr8	36639948	Dlc1	0.0883053	0.546624	18.6797	0.12458
chr11	20021977	Spred2	0.105728	0.546711	27.5404	0.246245
chrX	12089684	Bcor	0.0880313	0.54696	-8.32635	0.198481
chr12	113095947	Mta1	-0.112532	0.547063	11.5385	0.106549
chr16	94762598	Kcnj6	-0.079672	0.547153	10.7692	0.112851
chr3	31094999	Skil	-0.0921474	0.54808	3.19635	0.11621
chr16	10545577	Clec16a	0.0794014	0.5481	3.7037	0.104244
chr16	10545577	Clec16a	0.0794014	0.5481	1.41759	0.104244
chr8	36732959	Dlc1	-0.0888382	0.548932	-4.09556	0.12458
chr10	70599013	Phyhipl	0.0923981	0.548946	-3.38365	0.107536
chr1	192190780	Kcnh1	0.0698936	0.549044	2.5974	0.147111
chr7	75736807	Akap13	-0.083087	0.549329	12.4726	-0.225148
chr1	133171393	Plekha6	-0.082286	0.549379	-20.0049	0.141999
chr1	133171393	Plekha6	-0.082286	0.549379	-7.22927	0.141999
chr7	25010680	Atp1a3	-0.0919937	0.550042	3.07591	0.162058
chr16	20732949	Thpo	0.0944788	0.550371	-4.0107	-0.159418
chr16	20732949	Thpo	0.0944788	0.550371	-1.23705	-0.159418
chrX	12081634	Bcor	0.0878364	0.550385	10.5066	0.198481
chr6	124409454	Pex5	-0.0991158	0.55065	22.6265	0.112997
chr6	124409454	Pex5	-0.0991158	0.55065	-17.1605	0.112997
chr6	124825205	Cdca3	-0.110723	0.551179	15.1064	-0.512453
chr4	133039287	Ahdc1	-0.0983596	0.551317	-5.7971	0.1742
chr19	45749250	Npm3	0.0883409	0.551948	3.20513	-0.241976
chr4	133672830	Pigv	-0.0958919	0.552165	-3.6317	-0.235972
chr7	25010536	Atp1a3	-0.0892004	0.552807	-4.82759	0.162058
chr4	135545068	Grhl3	0.0983164	0.553393	11.8919	0.188649
chr17	25745037	Mslnl	0.107338	0.553578	-30.789	-0.57634
chr7	67029695	Adamts17	-0.125157	0.553994	10.2941	-0.732958
chr7	19691980	Apoc1	0.0851135	0.554498	12.3061	-0.567106
chr8	86585437	Abcc12	-0.0824989	0.554553	-4.34783	0.558157
chr9	48372631	Nxpe4	-0.136084	0.554592	-10.0344	-0.131135
chr18	37674889	Pcdhga3	-0.0894055	0.555351	24.9489	0.165986
chr2	109693748	Bdnf	0.0849367	0.555628	-3.01003	0.409404
chr15	90946043	Kif21a	0.130448	0.555904	-4.21286	0.117657
chr5	19376811	Magi2	0.132498	0.556254	31.251	0.142185
chr17	5941664	Synj2	-0.100228	0.556726	3.2967	0.148688
chr7	144411295	Shank2	-0.0782866	0.556756	4.81891	0.117405
chr19	16436719	Gna14	0.0863821	0.55678	-8.09249	-0.751821
chr19	18809046	Trpm6	0.112779	0.556911	-20.8781	-0.122632
chr19	6909915	Trmt112	-0.0876391	0.557279	-6.61157	-0.130334
chr4	56973523	Frrs1l	0.0955042	0.557309	-9.47368	0.125473
chr11	4441095	Hormad2	-0.103592	0.557575	-41.8182	-1.31505
chrX	151047055	Fgd1	-0.162249	0.558038	-15.1908	0.108856
chr7	135716210	Mki67	-0.0812034	0.558333	-3.13696	-0.586164
chr16	4419259	Adcy9	-0.0849605	0.558711	5.68207	0.170679
chr1	75185204	Atg9a	0.151589	0.558971	39.1248	0.121738
chr11	60748150	Top3a	-0.0981672	0.559156	-3.15789	-0.114021
chr1	64617633	Mettl21a	-0.0909352	0.559302	2.77778	-0.130485
chr5	47984992	Slit2	0.0721685	0.559413	-11.4969	0.137377
chr18	37695207	Pcdhga2	-0.124442	0.559603	13.4706	0.167541
chr4	118390745	Szt2	0.108912	0.559791	-16.8845	-0.133804
chr17	25794459	Metrn	0.0912618	0.56009	9.89078	-0.102954
chr5	115963456	Cit	-0.0893623	0.560296	26.501	0.108179
chr2	152093577	Scrt2	-0.0823219	0.560611	8.88889	0.110495
chr11	107376483	Pitpnc1	-0.0985426	0.560812	15.3507	0.134097
chr18	37695207	Pcdhga3	-0.117834	0.561677	13.4706	0.165986
chr5	72282297	Atp10d	0.0979486	0.562084	-9.63855	-0.216625
chr19	16436891	Gna14	-0.0856096	0.562751	6.05325	-0.751821
chr5	37585284	Stk32b	0.0786072	0.562988	-2.95854	0.235449
chr18	36992740	Pcdha3	-0.0919395	0.563833	-17.8864	0.11853
chr5	148959169	Katnal1	-0.0895124	0.564816	6.75676	0.105733
chr1	187606811	Esrrg	-0.0940527	0.56572	-6.845	0.232501
chr1	187606811	Esrrg	-0.0940527	0.56572	-13.9344	0.232501
chr2	28463456	Mrps2	-0.105554	0.566466	-16.1905	0.125294
chr11	59964991	Rasd1	-0.101554	0.566596	4.0992	0.305918
chr7	66974911	Adamts17	-0.118003	0.566763	21.4787	-0.732958
chr7	139495930	Inpp5a	-0.0933248	0.568142	12.7041	0.116563
chr12	73045857	Six1	0.0926884	0.568593	2.86998	-0.555901
chr12	73045857	Six1	0.0926884	0.568593	-4.41176	-0.555901
chr9	48836227	Zbtb16	-0.0924981	0.568805	-2.96736	0.186857
chr9	63706608	Smad3	-0.0876363	0.569154	6.01582	0.124264
chr18	84589647	Zfp407	0.0867769	0.569183	4.32432	0.109217
chr3	36571873	Ccna2	0.0815294	0.570204	2.92738	-0.260887
chr13	105293931	Rnf180	-0.0828027	0.570235	4.8951	-0.122902
chr2	35553499	Dab2ip	-0.0919183	0.57052	-31.9319	0.161452
chr4	133065226	Ahdc1	-0.104694	0.570565	-8.79121	0.1742
chrX	151047619	Fgd1	0.15321	0.570643	16.9117	0.108856
chr18	37675380	Pcdhga2	0.0871456	0.570844	-18.1115	0.167541
chr14	55105089	Ap1g2	-0.111681	0.572447	24.1965	-0.557205
chr11	62281154	Zswim7	-0.088192	0.572449	4.37956	-0.103128
chr11	119091066	Cbx4	0.0789767	0.572726	-1.17546	0.147193
chr11	119091066	Cbx4	0.0789767	0.572726	-2.7027	0.147193
chr4	133013786	Ahdc1	-0.0861716	0.57279	-3.49044	0.1742
[truncated: 1,168 more rows]

## Sheet: Hippo PCS vs Control
chr	start	Gene	Coeff Meth	p Meth	meth.diff	log2FoldChange
chr7	36723204	Tshz3	-0.844328	2.02e-12	-16.6598	0.654147
chr7	36713654	Tshz3	-0.612991	3.84e-07	-27.5113	0.654147
chr4	152075969	Plekhg5	0.604318	6.83e-06	-20.5551	-0.274022
chr11	30954409	Asb3	-0.659323	9.46e-06	-3.66724	0.103758
chr8	122476020	Rnf166	0.702534	1.09e-05	-5.09465	-0.541957
chr2	163225077	Tox2	-0.510598	1.13e-05	-35.041	0.419788
chr8	75034203	Tom1	0.669508	1.51e-05	-4.72448	-0.191389
chr10	127380652	R3hdm2	-0.691049	1.96e-05	-2.72565	0.197874
chr10	127380652	R3hdm2	-0.691049	1.96e-05	-2.72565	0.197874
chr10	127380652	R3hdm2	-0.691049	1.96e-05	-5.26553	0.197874
chr10	127380652	R3hdm2	-0.691049	1.96e-05	-5.26553	0.197874
chr3	32397379	Pik3ca	-0.561462	3.25e-05	-15.3317	0.253621
chr15	57695102	Zhx2	0.585166	6.16e-05	-2.69608	-0.272571
chr19	5602436	Rnaseh2c	0.5717	8.22e-05	-8.92907	-0.730672
chr19	5602436	Rnaseh2c	0.5717	8.22e-05	-8.92907	-0.730672
chr19	5602436	Rnaseh2c	0.5717	8.22e-05	-8.92907	-0.397509
chr19	5602436	Rnaseh2c	0.5717	8.22e-05	-8.92907	-0.397509
chr15	76350687	Sharpin	0.634791	0.00011789	-6.46521	-0.439975
chr10	85102900	Tmem263	-0.600147	0.00012665	-6.41904	0.119776
chr10	79669619	Tpgs1	0.648458	0.00015516	-4.4731	-1.12751
chr18	10030043	Usp14	-0.613802	0.00016552	-4.92601	0.14484
chr7	36769199	Tshz3	-0.552404	0.00019085	-13.4764	0.654147
chr18	66152473	Ccbe1	0.56058	0.00023026	35.5893	0.175995
chr18	66152473	Ccbe1	0.56058	0.00023026	35.5893	0.175995
chr18	66152473	Ccbe1	0.56058	0.00023026	22.619	0.175995
chr18	66152473	Ccbe1	0.56058	0.00023026	22.619	0.175995
chr10	95515677	Ube2n	-0.559696	0.0002563	-3.72431	0.112667
chr9	4310054	Aasdhppt	-0.532932	0.00047168	-4.13916	0.145764
chr2	164461299	Dbndd2	0.531063	0.00052708	-3.69427	-0.223496
chr10	85102751	Tmem263	-0.485148	0.00053384	-7.25418	0.119776
chr11	120823701	Fasn	0.599197	0.00068274	-5.07719	-0.577393
chr4	133887915	Rps6ka1	0.493352	0.00071283	-7.55427	-0.339512
chr4	135856341	Srsf10	-0.488543	0.00087717	-9.21888	0.160184
chr5	52534981	Lgi2	-0.451899	0.00088235	-25.8968	0.411399
chr14	122106993	Tm9sf2	-0.525286	0.00090124	-6.20017	0.111284
chr4	134914855	Tmem50a	0.545971	0.00102713	-4.84809	-0.140354
chr7	126759467	Mapk3	0.436437	0.00113316	-3.6407	-0.191478
chr15	76701461	Mfsd3	0.482239	0.0013092	-3.93102	-0.653641
chr7	66060896	Pcsk6	0.547397	0.00137837	-4.45699	-0.144001
chr15	76701550	Mfsd3	0.555033	0.00146092	-5.85948	-0.653641
chr7	44468131	Josd2	0.559692	0.00149258	-3.15988	-0.379938
chr14	18238474	Nr1d2	-0.570418	0.00157744	-14.2112	0.151168
chr8	25785557	Bag4	-0.457014	0.00162975	-4.74328	0.106378
chr13	55472412	Prr7	0.558927	0.00186618	-5.93168	-2.25056
chr17	65613283	Vapa	-0.492559	0.00187955	-4.41514	0.108529
chr9	4309506	Aasdhppt	-0.491977	0.00210408	-5.37232	0.145764
chr8	122775446	Acsf3	0.544189	0.00221258	-3.91982	-0.3132
chr7	29155744	Fam98c	0.546132	0.00234799	-4.79937	-0.572029
chr15	76069440	Scrib	0.427374	0.00239294	-5.67371	-0.301744
chr3	135438855	Ube2d3	-0.56976	0.00254749	-4.82506	0.185309
chr3	135423537	Cisd2	-0.483559	0.0025583	-4.38937	0.106249
chr4	128727714	Phc2	0.502513	0.00261389	-3.89198	-0.159369
chr3	69127417	Kpna4	-0.386817	0.00280929	-3.86143	0.137709
chr5	135008994	Abhd11	0.510337	0.00323809	-7.62363	-0.248271
chr4	128654882	Phc2	0.465505	0.00326178	-4.92563	-0.159369
chr5	18360234	Gnai1	-0.443337	0.00366961	-13.0902	0.183781
chr5	136116765	Polr2j	0.523551	0.00369377	-4.05962	-0.388794
chr8	83698839	Pkn1	0.429329	0.00384863	-11.8264	-0.185757
chr8	83698839	Pkn1	0.429329	0.00384863	-11.8264	-0.185757
chr8	83698839	Pkn1	0.429329	0.00384863	-6.12324	-0.185757
chr8	83698839	Pkn1	0.429329	0.00384863	-6.12324	-0.185757
chr11	60222798	Srebf1	0.474607	0.00391023	-7.42563	-0.398477
chr12	112674031	Akt1	0.45618	0.00427309	-11.7212	-0.376241
chr9	118040919	Azi2	-0.475412	0.00475922	-6.83233	0.120637
chr7	110018455	Ipo7	-0.387023	0.00476177	-4.92755	0.133588
chr7	130521443	Ate1	0.448268	0.00490986	-20.4205	0.110375
chr6	83115587	Mogs	0.503027	0.00491827	-4.07286	-0.185056
chr14	68129454	Nefm	-0.40306	0.00493691	13.7276	0.18087
chr12	102757557	Gm20604	-0.595472	0.00494945	-4.95557	0.12935
chr6	56797496	Kbtbd2	-0.395407	0.00545184	-4.12782	0.102406
chr10	57532252	Serinc1	-0.415489	0.00545406	-5.53345	0.121145
chr5	137747290	Tsc22d4	0.446588	0.00549007	-14.5129	-0.60715
chr7	36713578	Tshz3	-0.389152	0.00554313	-32.3044	0.654147
chr2	57114353	Nr4a2	0.464198	0.00575819	-3.96193	0.288413
chr2	26910477	Rpl7a	0.430034	0.00591156	-5.43178	-0.373433
chr2	26910477	Rpl7a	0.430034	0.00591156	-5.43178	-0.373433
chr2	26910477	Rpl7a	0.430034	0.00591156	-5.43178	-0.285192
chr2	26910477	Rpl7a	0.430034	0.00591156	-5.43178	-0.285192
chr11	117849360	Birc5	0.569515	0.00624893	-10.9732	-0.849898
chr12	102743907	Gm20604	-0.453909	0.00728776	-4.08344	0.12935
chr12	102743907	Gm20604	-0.453909	0.00728776	-4.08344	0.12935
chr12	102743907	Gm20604	-0.453909	0.00728776	-8.99249	0.12935
chr12	102743907	Gm20604	-0.453909	0.00728776	-8.99249	0.12935
chr15	22699313	Cdh18	-0.377704	0.00740426	-6.89643	0.391245
chr15	22699313	Cdh18	-0.377704	0.00740426	-6.89643	0.391245
chr15	22699313	Cdh18	-0.377704	0.00740426	-6.89643	0.224388
chr15	22699313	Cdh18	-0.377704	0.00740426	-6.89643	0.224388
chr7	126695823	Bola2	0.426922	0.00743484	-18.0697	-0.710014
chr9	44721023	Phldb1	-0.544689	0.00744548	31.1979	-0.308922
chr8	122775508	Acsf3	0.480992	0.00751161	-15.8529	-0.3132
chr10	54074711	Man1a	-0.419466	0.00759982	-5.23382	0.129784
chr5	106574721	Zfp644	-0.410456	0.0078572	-5.06703	0.127551
chr11	4218220	Castor1	0.490477	0.00796975	-5.14595	-0.416496
chr9	57645431	Csk	0.380031	0.00813722	-4.84929	-0.308796
chr16	18234994	Zdhhc8	0.530355	0.0082132	-7.09929	-0.306196
chr16	20717607	Clcn2	0.443645	0.00832675	-6.68443	-0.290969
chr3	157534101	Zranb2	0.406692	0.0085883	-5.12821	0.122547
chr5	143328847	Zdhhc4	0.407101	0.00883005	-6.132	-0.296638
chr7	44552050	Pold1	-0.388053	0.00895077	17.4839	-0.289107
chr4	59035246	Gng10	0.444527	0.00943572	-5.35968	-0.758636
chr17	56074860	Hdgfl2	0.347404	0.00975695	-4.16205	-0.23289
chr8	83653537	Gipc1	0.428144	0.0103637	-4.17206	-0.329242
chr12	87200250	Tmed8	-0.390315	0.0105328	-2.78437	0.13331
chr16	18234995	Zdhhc8	0.519171	0.0111082	-4.36302	-0.306196
chr1	174836682	Grem2	0.374456	0.0112464	10.3895	0.250937
chr14	31161642	Stab1	-0.387712	0.0121131	17.8347	-0.444939
chr19	10882033	Tmem109	-0.476438	0.0130736	8.07199	-0.368767
chr5	33782433	Letm1	0.47145	0.0134187	-15.7	-0.263511
chr7	19185435	Eml2	0.374345	0.0152578	-19.5381	-0.349275
chr11	120581753	Arhgdia	0.386525	0.0154354	-4.51478	-0.201738
chr4	14864445	Pip4p2	-0.468365	0.0155268	-20.8821	0.142712
chr12	112961744	Brf1	-0.419189	0.0156704	7.88246	-0.133476
chr11	74724183	Pafah1b1	-0.372111	0.0163059	-11.4047	0.107368
chr8	83698897	Pkn1	0.449879	0.0164046	-3.88368	-0.185757
chr11	70699903	Kif1c	-0.357708	0.0166651	-2.80374	-0.19836
chr5	135008995	Abhd11	0.370881	0.0172619	-5.74687	-0.248271
chr7	127944836	Prss36	0.368532	0.0176797	-5.23163	-0.425784
chr15	76625968	Vps28	0.39813	0.0177583	-4.94257	-0.294037
chr15	78406210	Tst	0.393826	0.0189181	-18.6788	-0.301355
chr10	30803169	Ncoa7	-0.405427	0.0211816	-8.75889	0.188745
chr18	60748786	Rps14	0.423328	0.0216405	-3.53536	-0.342572
chr14	75493714	Siah3	-0.292966	0.0221754	-6.11699	0.129958
chr11	6546967	Ccm2	0.400885	0.0225025	-6.03929	-0.266344
chr4	59035524	Gng10	-0.363178	0.0228855	-6.33234	-0.758636
chr13	107021930	Kif2a	-0.287238	0.0231917	-6.49645	0.122423
chr8	84977910	Junb	0.510304	0.0233134	-5.45011	-0.798526
chr2	26910477	Med22	0.384381	0.0235899	-5.43178	-0.373433
chr2	26910477	Med22	0.384381	0.0235899	-5.43178	-0.373433
chr2	26910477	Med22	0.384381	0.0235899	-5.43178	-0.285192
chr2	26910477	Med22	0.384381	0.0235899	-5.43178	-0.285192
chr18	36745190	Ik	0.344597	0.0236378	-2.9751	0.119606
chr18	36745190	Ik	0.344597	0.0236378	-2.9751	0.119606
chr10	80053964	Gpx4	0.355961	0.0239913	-3.87664	-0.319763
chr7	6948279	Usp29	-0.322157	0.026031	18.5455	0.224613
chr1	187984317	Esrrg	-0.299573	0.0270705	-15.8577	0.136209
chr1	63273771	Zdbf2	-0.326017	0.0270741	-4.82838	0.377062
chr2	30416351	Crat	0.389416	0.0273176	-8.04013	-0.21347
chr5	134176586	Rcc1l	0.398133	0.0274843	-5.93663	-0.470084
chr19	59345181	Pdzd8	-0.272529	0.0281891	-6.93072	0.104999
chr2	167062632	Znfx1	0.42557	0.0285843	-5.8031	-0.196971
chr11	100622851	Nkiras2	0.317946	0.0287541	-9.07193	-0.127282
chr11	100622851	Nkiras2	0.317946	0.0287541	-9.07193	-0.127282
chr11	100622851	Nkiras2	0.317946	0.0287541	-4.01957	-0.127282
chr11	100622851	Nkiras2	0.317946	0.0287541	-4.01957	-0.127282
chr5	114393775	Ube3b	0.332803	0.0288043	4.2735	-0.284802
chr11	70845407	Rabep1	-0.417194	0.0293427	-24.4507	0.103557
chr18	73754320	Elac1	-0.35733	0.0302486	-18.3979	0.10229
chr17	50190276	Rftn1	0.315514	0.0307789	-4.90912	-0.277139
chr11	103649729	Rprml	0.357678	0.0312854	-5.98756	-0.976002
chr8	66696710	Npy1r	-0.331452	0.031345	-13.345	0.18971
chr2	96431144	Lrrc4c	0.272462	0.0314705	4.61468	0.10467
chr2	96431144	Lrrc4c	0.272462	0.0314705	4.61468	0.10467
chr2	96431144	Lrrc4c	0.272462	0.0314705	4.61468	0.10467
chr2	96431144	Lrrc4c	0.272462	0.0314705	7.45074	0.188885
chr2	96431144	Lrrc4c	0.272462	0.0314705	7.45074	0.188885
chr2	96431144	Lrrc4c	0.272462	0.0314705	7.45074	0.188885
chr2	96431144	Lrrc4c	0.272462	0.0314705	7.45074	0.10467
chr2	96431144	Lrrc4c	0.272462	0.0314705	7.45074	0.10467
chr2	96431144	Lrrc4c	0.272462	0.0314705	7.45074	0.10467
chr5	15935471	Cacna2d1	-0.337525	0.0320381	-7.11695	0.105975
chr4	151988514	Thap3	0.376076	0.0324817	-9.03541	-0.588503
chr2	13579489	Vim	-0.176278	0.0332735	20.1136	-0.246528
chr7	65861866	Pcsk6	0.406885	0.033946	-3.51959	-0.144001
chr14	18327083	Ube2e1	0.307216	0.0341123	-5.42932	0.118363
chr4	128727967	Phc2	0.393915	0.0344356	-22.3188	-0.159369
chr10	52418176	Nus1	-0.375318	0.0345864	-14.603	0.148667
chr19	18631571	Ostf1	0.300527	0.0348737	-16.3806	-0.165264
chr10	81045621	Sgta	0.320024	0.0360384	-15.4875	-0.190654
chr4	21728032	Ccnc	-0.315418	0.0393977	-5.5766	0.105743
chr18	60748469	Rps14	0.344033	0.039537	-5.73444	-0.342572
chr3	103914990	Rsbn1	-0.302375	0.0395458	-4.9693	0.153347
chr5	114690695	Gltp	0.341228	0.0395517	-4.79789	-0.169597
chr19	4042314	Gstp1	-0.301453	0.0397367	19.1866	-0.316229
chr8	71725336	Fcho1	-0.324791	0.040026	7.01505	-0.359499
chr18	3383325	Cul2	-0.373106	0.0401828	-5.14134	0.125178
chr13	76863136	Mctp1	0.28935	0.0408986	18.7482	0.144959
chr15	99458003	Nckap5l	0.365606	0.0435424	-5.42083	-0.541152
chr7	141475850	Tspan4	0.292386	0.0438984	-15.1373	-0.322304
chr7	141475850	Tspan4	0.292386	0.0438984	-15.1373	-0.322304
chr13	55471704	Prr7	0.374114	0.0440403	-5.29006	-2.25056
chr15	41447512	Oxr1	-0.359663	0.0446692	-7.29934	0.219043
chr7	19458467	Mark4	-0.307217	0.0453406	-6.55833	0.219562
chr14	33351293	Arhgap22	0.363244	0.0457484	-7.05916	-0.382242
chr17	47737608	Tfeb	0.298443	0.0457753	-3.19149	-0.708333
chr6	83115557	Mogs	0.407078	0.0465596	-3.8294	-0.185056
chr4	59035533	Gng10	-0.323572	0.0467436	-5.53961	-0.758636
chr10	80054211	Gpx4	0.283826	0.0493762	-6.4525	-0.319763
chr8	119829554	Cotl1	-0.342475	0.0498899	-15.6119	-0.246474
chr14	16365512	Top2b	-0.291925	0.0514348	-10.337	0.116095
chr14	18270697	Rpl15	0.335489	0.0527175	-6.2823	-0.539798
chr16	20716334	Clcn2	0.353814	0.0529166	-5.0844	-0.290969
chr12	105784958	Papola	0.286103	0.0536667	4.5283	0.132851
chr17	8341125	Prr18	0.338265	0.0541308	-5.97426	-0.189016
chr19	18631385	Ostf1	0.262363	0.0547636	-5.02406	-0.165264
chr4	59035569	Gng10	-0.300713	0.0578135	-5.14012	-0.758636
chr16	87412686	Ltn1	0.293815	0.058195	-3.57143	0.115893
chr10	80054001	Gpx4	0.262034	0.0585765	-4.38163	-0.319763
chr6	120463695	Il17ra	0.279859	0.0591585	-4.96834	-0.227126
chr19	5720618	Ehbp1l1	-0.258375	0.0607309	13.5998	-0.648524
chr19	5720618	Ehbp1l1	-0.258375	0.0607309	13.5998	-0.648524
chr19	5720618	Ehbp1l1	-0.258375	0.0607309	13.5998	-0.544712
chr19	5720618	Ehbp1l1	-0.258375	0.0607309	13.5998	-0.544712
chr7	45459845	Ftl1	0.256646	0.0620452	-3.85617	-0.200741
chr10	80053965	Gpx4	0.300258	0.0621524	-4.09429	-0.319763
chr6	85332872	Sfxn5	-0.287144	0.0654699	2.54237	-0.180089
chr11	62281390	Ttc19	-0.276243	0.0668322	-13.8055	0.170261
chr4	110238176	Elavl4	-0.288534	0.068108	-16.7993	0.16995
chr4	110238176	Elavl4	-0.288534	0.068108	-16.7993	0.16995
chr4	110238176	Elavl4	-0.288534	0.068108	-16.7993	0.459307
chr4	110238176	Elavl4	-0.288534	0.068108	-16.7993	0.459307
chr1	91179997	Ramp1	0.306719	0.0701671	-10.7971	-0.299632
chr15	89075939	Trabd	0.285198	0.0719448	10.5422	-0.31275
chr4	59035496	Gng10	-0.292862	0.0725035	-5.9578	-0.758636
chr10	54075679	Man1a	-0.267139	0.0726679	-5.23269	0.129784
chr17	8801300	Pde10a	0.225785	0.0735348	-4.13531	0.1019
chr17	74338793	Spast	-0.250738	0.0742683	-9.93196	0.128175
chr16	17646372	Ccdc74a	0.313288	0.0751323	-6.33933	-0.255329
chr11	116199035	Ten1	0.298888	0.0771543	-13.2679	-0.307323
chr11	116199035	Ten1	0.298888	0.0771543	-13.2679	-0.307323
chr7	126898336	Tmem219	-0.239167	0.0771647	2.79489	-0.32107
chr13	55464539	Prr7	0.374011	0.0786078	-4.84723	-2.25056
chr8	83653569	Gipc1	0.330708	0.0787348	-5.73518	-0.329242
chr4	147941138	Plod1	0.325619	0.0787975	-4.01258	-0.237987
chr4	147941138	Plod1	0.325619	0.0787975	-4.01258	-0.237987
chr4	147941138	Plod1	0.325619	0.0787975	-4.01258	-0.112998
chr4	147941138	Plod1	0.325619	0.0787975	-4.01258	-0.112998
chr3	157534511	Zranb2	-0.322778	0.0809914	-10.9184	0.122547
chr11	74724651	Pafah1b1	0.223997	0.0814145	-2.62009	0.107368
chrX	162829724	Txlng	0.43747	0.0822102	14.5108	0.128089
chr2	121449586	Serf2	0.302715	0.0831787	-3.75067	-0.214498
chr5	53157592	Sel1l3	-0.259374	0.0843699	-17.4968	0.254001
chr14	18271338	Rpl15	0.318106	0.084745	-4.44478	-0.539798
chr2	30415564	Crat	0.317889	0.0847878	-4.32468	-0.21347
chr9	78481071	Eef1a1	0.304918	0.084943	-4.04185	-0.146197
chr10	22731932	Tbpl1	-0.230576	0.0853666	-7.26455	0.102823
chr4	133863737	Rps6ka1	0.23208	0.0853926	-18.9192	-0.339512
chr14	56669081	Mphosph8	-0.216504	0.0858965	-3.37079	0.106337
chr16	32143976	Nrros	0.231666	0.0867085	-4.48842	-0.293657
chr11	60910731	Natd1	-0.247675	0.0904153	11.5589	-0.175254
chr2	61805223	Tbr1	-0.262109	0.0908028	-5.05406	0.377228
chr2	61805223	Tbr1	-0.262109	0.0908028	-5.05406	0.377228
chr2	61805223	Tbr1	-0.262109	0.0908028	-5.05406	0.177594
chr2	61805223	Tbr1	-0.262109	0.0908028	-5.05406	0.177594
chr10	127541579	Lrp1	0.274536	0.0924453	-14.8352	-0.267113
chr7	127016750	Mvp	0.271983	0.0936201	-4.21187	-0.38543
chr2	21756685	Gpr158	0.24615	0.0941897	13.6986	0.128826
chr4	148591446	Srm	0.28964	0.0967543	-5.88171	-0.310154
chr16	11066200	Litaf	0.24847	0.107191	-31.5549	-0.213914
chr16	30600987	Fam43a	0.22645	0.114144	-2.55474	0.355514
chr4	59035539	Gng10	-0.259381	0.119376	-5.52474	-0.758636
chr8	110721197	Mtss2	0.281835	0.119547	-7.04815	-0.122579
chr11	88204261	Mrps23	0.287647	0.120577	-15	-0.366672
chr12	112678818	Akt1	-0.251458	0.120612	-2.67483	-0.376241
chr14	16364682	Top2b	-0.234827	0.120973	-15.7488	0.116095
chr13	67128189	Zfp759	-0.248059	0.123987	-29.5238	0.126502
chr11	100899956	Stat3	0.235698	0.124134	-5.84416	-0.255804
chr19	4042279	Gstp1	-0.272577	0.128162	-22.4679	-0.316229
chr5	114774821	Ankrd13a	0.263329	0.129687	-16.1698	-0.119257
chr5	114774821	Ankrd13a	0.263329	0.129687	-16.1698	-0.119257
chr5	114774821	Ankrd13a	0.263329	0.129687	-16.1698	-0.168953
chr5	114774821	Ankrd13a	0.263329	0.129687	-16.1698	-0.168953
chr13	93304206	Homer1	0.222326	0.130278	-3.89581	0.206767
chr11	4218389	Castor1	0.231283	0.132054	-2.60144	-0.416496
chr1	38836544	Lonrf2	0.215122	0.133918	-4.85038	0.108226
chr10	122823721	Ppm1h	0.209689	0.137818	12.993	0.120558
chr16	22265714	Tra2b	0.226634	0.139251	-2.57511	0.139477
chr7	143052895	Cd81	0.21786	0.14178	-6.26171	-0.297096
chr12	34248381	Hdac9	-0.202575	0.142583	13.5593	0.121539
chr7	45124037	Rps11	-0.235183	0.142642	-10.0934	-0.144629
chr7	109782022	Nrip3	-0.235533	0.142707	-9.64397	0.113619
chr5	143328527	Zdhhc4	0.204771	0.142718	-9.93131	-0.296638
chr1	187605708	Esrrg	0.213074	0.143	-12.6202	0.136209
chr11	120617752	Pcyt2	0.22323	0.143059	-2.83688	-0.174881
chr16	87432346	Ltn1	-0.226789	0.143342	-4.26827	0.115893
chr10	75860196	Mif	0.268638	0.146453	-10.7973	-1.21135
chr2	26465507	Notch1	-0.253117	0.148583	-6.47059	-0.144432
chr15	58823541	Tmem65	-0.219485	0.149246	-5.35361	0.149184
chr5	74535786	Fip1l1	-0.282388	0.149369	-10.9502	0.12586
chr5	74535786	Fip1l1	-0.282388	0.149369	-10.9502	0.12586
chr2	119326460	Dll4	-0.23795	0.151361	4.04984	-0.183663
chr15	76177539	Plec	0.254804	0.151734	4.92063	-0.240326
chr18	37880050	Diaph1	0.214228	0.154843	-4.41915	-0.18051
chr17	46645648	Klc4	0.202074	0.155477	-7.76699	-0.237623
chr11	117969197	Socs3	0.150834	0.155573	-2.59366	-0.236296
chr8	83670195	Pkn1	0.201132	0.158064	-7.62164	-0.185757
chr4	148626469	Tardbp	-0.268963	0.158164	-19.0704	0.109294
chr6	143166377	Etnk1	-0.19015	0.15883	-3.75381	0.107565
chr14	30549613	Tkt	0.228888	0.161481	-3.44821	-0.28
chr6	56797609	Kbtbd2	-0.176954	0.162807	-2.51799	0.102406
chr4	133862003	Rps6ka1	-0.199273	0.164162	21.1538	-0.339512
chr4	133862003	Rps6ka1	-0.199273	0.164162	21.1538	-0.339512
chr4	133862003	Rps6ka1	-0.199273	0.164162	21.1538	-0.673142
chr4	133862003	Rps6ka1	-0.199273	0.164162	21.1538	-0.673142
chrX	99136847	Efnb1	-0.338497	0.164317	8.03119	-0.417592
chr15	76538848	Slc52a2	0.23407	0.164473	-4.14548	-0.366867
chr14	49172846	Naa30	-0.295147	0.165582	-24.0428	0.122501
chr2	90885940	C1qtnf4	0.279038	0.165665	-3.59408	-1.86643
chr11	69846575	Plscr3	0.266606	0.169228	-5.04456	-0.193818
chr15	41788901	Oxr1	-0.238644	0.172996	-6.06923	0.219043
chr5	65391314	Rpl9	-0.18646	0.175948	-15.9376	-0.156947
chr11	60210614	Srebf1	-0.184739	0.178735	-3.49229	-0.398477
chr10	5922474	Rgs17	-0.255809	0.180249	-5.15176	0.20782
chr18	60774609	Rps14	0.243472	0.18031	-3.43016	-0.342572
chr4	59189517	Ugcg	-0.190853	0.18058	-3.53606	0.128664
chr7	141467489	Cd151	0.180997	0.184395	-10.7594	-0.19313
chr15	76069159	Scrib	0.220783	0.184898	-18.578	-0.301744
chr2	153241339	Pofut1	0.209781	0.187475	-13.2601	-0.135247
chr11	6570923	Ccm2	0.192463	0.190296	-20.821	-0.266344
chr11	77508340	Trp53i13	0.209663	0.19476	-17.801	-0.60539
chr11	77508340	Trp53i13	0.209663	0.19476	-17.801	-0.60539
chr11	77508340	Trp53i13	0.209663	0.19476	-18.4463	-0.60539
chr11	77508340	Trp53i13	0.209663	0.19476	-18.4463	-0.60539
chr17	55445994	St6gal2	-0.234736	0.19497	-23.4724	0.138928
chr7	141339350	Eps8l2	0.188162	0.196908	-25.9009	-0.641456
chr5	125297255	Scarb1	-0.197416	0.196961	-4.55822	-0.221001
chr2	57114868	Nr4a2	0.190411	0.19809	-20.5089	0.288413
chr6	106365339	Cntn4	0.157315	0.200202	-11.1111	0.348637
chr5	30114722	Garem2	-0.263174	0.201019	-5.839	-0.234762
chr2	115657317	Cdin1	-0.220285	0.201049	22.1451	0.10139
chr18	60748215	Rps14	0.211218	0.203422	-5.58573	-0.342572
chr8	84979822	Junb	0.249041	0.20662	-19.5946	-0.798526
chr11	6065401	Camk2b	0.207228	0.207695	-3.20513	-0.191969
chr7	29172898	Spred3	0.190005	0.208489	-16.7888	0.134746
chr7	29172898	Spred3	0.190005	0.208489	-16.7888	0.134746
chrX	7922466	Pcsk1n	-0.305379	0.210636	11.2106	-1.20922
chr15	80012950	Pdgfb	0.200617	0.215527	-7.97923	-0.108778
chr4	131920413	Tmem200b	0.194669	0.217907	8.70559	-1.16031
chr13	71962847	Irx1	0.21262	0.218095	-6.37478	-2.35959
chr9	77332306	Mlip	0.166302	0.219534	2.67857	0.2899
chr16	31274990	Ppp1r2	0.18241	0.219628	2.85609	0.108776
chr15	76698029	Mfsd3	0.181088	0.219848	12.623	-0.653641
chr11	75452914	Wdr81	-0.181877	0.221741	8.03402	-0.252796
chr7	65862127	Pcsk6	0.226212	0.222383	-5.29208	-0.144001
chr11	70860851	Rabep1	-0.186522	0.225762	-9.45946	0.103557
chr7	109985728	Tmem41b	0.184774	0.2306	-7.23684	0.173779
chr7	45084293	Rcn3	-0.1812	0.231991	8.57143	-0.741858
chr17	47737795	Tfeb	0.197183	0.232168	-9.18838	-0.708333
chr7	44879339	Med25	-0.183077	0.233254	9.18864	-0.401479
chr7	28179565	Dyrk1b	0.211246	0.233832	-4.39957	-0.308336
chr14	61557347	Spryd7	-0.18201	0.234378	-3.60716	0.14212
chr14	22198915	Lrmda	0.134993	0.237382	12.8514	-0.37567
chr17	35683579	Ddr1	-0.156101	0.23759	15.5367	-0.203571
chr5	35729327	Sh3tc1	-0.149436	0.23789	13.3272	-0.358394
chr5	65390927	Rpl9	0.18355	0.238135	2.54403	-0.156947
chr2	5137929	Ccdc3	0.173737	0.240193	-3.84615	-0.3212
chr8	11007314	Irs2	0.199669	0.243103	-4.35983	0.120666
chr1	187609760	Esrrg	0.238808	0.243214	-38.114	0.136209
chr4	109476378	Rnf11	-0.187021	0.243329	-4.66043	0.135705
chr5	114774821	Git2	0.203226	0.243359	-16.1698	-0.119257
chr5	114774821	Git2	0.203226	0.243359	-16.1698	-0.119257
chr5	114774821	Git2	0.203226	0.243359	-16.1698	-0.168953
chr5	114774821	Git2	0.203226	0.243359	-16.1698	-0.168953
chr15	89527233	Shank3	0.174059	0.243732	-14.5909	-0.251875
chr3	121263128	Tlcd4	-0.214156	0.247895	-6.65409	0.146378
chr5	124116176	Arl6ip4	0.182266	0.249647	-5.12218	-0.494838
chr9	20492804	Zfp426	-0.172868	0.252541	-11.2233	0.124236
chr3	130283635	Col25a1	0.179348	0.254352	8.37705	0.199981
chr4	13744499	Runx1t1	-0.143013	0.255832	-10.1591	0.212936
chr7	140125851	Paox	0.205393	0.256702	-5.71206	-0.267863
chr16	28477974	Fgf12	0.21691	0.25943	23.7239	0.187582
chr16	18066503	Prodh	-0.168514	0.261471	-3.32103	-0.324423
chr18	37144534	Pcdha10	-0.185376	0.261564	-4.20168	0.440197
chr18	37144534	Pcdha10	-0.185376	0.261564	-4.20168	0.440197
chr18	37144534	Pcdha10	-0.185376	0.261564	-4.20168	0.440197
chr18	37144534	Pcdha10	-0.185376	0.261564	-4.20168	0.261872
chr18	37144534	Pcdha10	-0.185376	0.261564	-4.20168	0.261872
chr18	37144534	Pcdha10	-0.185376	0.261564	-4.20168	0.261872
chr2	80038427	Pde1a	0.147863	0.262788	22.9956	0.135601
chr15	31531117	Marchf6	-0.123869	0.270372	-2.51397	0.100454
chr15	91322559	Slc2a13	0.128031	0.272473	14.5394	0.142666
chr8	11009467	Irs2	0.183696	0.273963	-5.34815	0.120666
chr2	77817627	Zfp385b	0.177363	0.281605	4.00589	0.11186
chrX	140665245	Mid2	0.395567	0.285357	14.075	0.176206
chr8	70131434	Rfxank	0.165152	0.288499	-6.91545	-0.306348
chr4	119170610	Zfp691	0.169063	0.291875	4.60251	-0.508333
chr16	17646307	Ccdc74a	0.223404	0.294177	-7.75105	-0.255329
chr17	47736937	Tfeb	0.16842	0.29553	-3.125	-0.708333
chr1	33814512	Zfp451	-0.184162	0.297973	-7.11591	0.326141
chr3	36653185	Trpc3	-0.150997	0.298407	-9.00703	0.425243
chr10	81174921	Eef2	0.158588	0.302747	6.50888	-0.311528
chr8	71725281	Fcho1	0.165303	0.303099	6.97674	-0.359499
chr2	61811819	Tbr1	-0.174228	0.303785	-15.2166	0.177594
chr7	28182487	Dyrk1b	-0.178137	0.306876	13.1868	-0.308336
chr12	20990411	Asap2	-0.125388	0.307881	-4.06504	0.115464
chr7	109985683	Tmem41b	0.147922	0.308009	-4.94777	0.173779
chr10	121310779	Tbc1d30	0.156517	0.309464	-7.21894	0.10186
chr1	184732128	Hlx	0.167858	0.312292	-6.19002	-0.890332
chr5	74032213	Usp46	-0.12626	0.317173	9.72389	0.103242
chr9	105495184	Atp2c1	-0.138895	0.318105	-15.1423	0.101855
chr1	46853145	Slc39a10	-0.186301	0.323087	-5.09804	0.18358
chr5	150674115	Pds5b	-0.205667	0.323484	-11.9048	0.143021
chr10	52417661	Nus1	-0.189903	0.324399	-26.0443	0.148667
chrX	139610614	Rnf128	-0.277558	0.327104	16.6481	0.26182
chr12	112674219	Akt1	-0.152558	0.330066	2.68595	-0.376241
chr8	70770725	Pik3r2	-0.15134	0.331011	20.5486	-0.252584
chr15	86223521	Tbc1d22a	0.143646	0.33325	5.29216	-0.182147
chr19	42762334	Hps1	-0.148841	0.335625	4.37158	-0.500576
chr15	76350778	Sharpin	0.161612	0.339168	-6.42307	-0.439975
chr1	187997679	Esrrg	-0.152635	0.340624	-5.20955	0.136209
chrX	139610840	Rnf128	0.422935	0.34265	10.1461	0.26182
chr7	45718523	Sphk2	0.178796	0.342858	-10.6349	-0.330976
chr7	45718523	Sphk2	0.178796	0.342858	-10.6349	-0.330976
chr2	166622355	Prex1	-0.162135	0.345441	21.5205	-0.205909
chr5	120549610	Tpcn1	-0.154403	0.348396	-15.9963	-0.150995
chr8	124897904	Exoc8	-0.175747	0.350184	-5.21194	0.105132
chr16	23108277	Eif4a2	-0.125822	0.351045	-2.96902	0.167718
chr5	143474730	Daglb	-0.133306	0.354283	-12.2388	-0.281575
chr5	143474730	Daglb	-0.133306	0.354283	-12.2388	-0.281575
chr5	143474730	Daglb	-0.133306	0.354283	-12.2388	-0.248401
chr5	143474730	Daglb	-0.133306	0.354283	-12.2388	-0.248401
chr10	95515844	Ube2n	-0.149561	0.357405	2.5641	0.112667
chr17	27925524	Anks1	0.149685	0.35895	28.8416	-0.190938
chr5	8169280	Adam22	-0.139163	0.360536	-3.36788	0.112254
chr2	52424616	Arl5a	-0.160782	0.361281	-5.23184	0.150696
chr17	43629027	Tdrd6	0.146426	0.361479	-15.6818	0.980649
chr4	59035189	Gng10	0.157659	0.362817	-2.86941	-0.758636
chr4	59035185	Gng10	0.155986	0.364664	-2.71505	-0.758636
chr1	160792757	Rabgap1l	-0.142765	0.36636	-6.06287	0.159462
chr12	105684929	Gskip	-0.178287	0.369793	-9.30392	0.136331
chr12	35047152	Snx13	0.144282	0.370726	-6.00877	0.106565
chr4	91371550	Elavl2	-0.150969	0.371929	-3.77955	0.177172
chr9	64172844	Rpl4	-0.135598	0.374032	-2.82486	-0.161495
chr6	119308729	Cacna2d4	-0.12352	0.375823	16.5608	-0.71203
chr12	64965687	Togaram1	-0.133979	0.376936	-8.40925	0.132115
chr11	120713745	Lrrc45	0.176557	0.379593	-4.10196	-0.550097
chr8	122479079	Rnf166	-0.135709	0.380147	19.2467	-0.541957
chr17	28313634	Fance	-0.138059	0.381521	2.58303	-0.430588
chr6	8957135	Nxph1	0.136107	0.389087	-9.70391	0.162661
chr16	33056870	Rpl35a	-0.134034	0.391698	-4.28161	-0.171371
chr15	76069643	Scrib	-0.117806	0.393226	-3.03571	-0.301744
chr19	4214407	Clcf1	0.143255	0.394718	-10.7577	-0.520407
chr8	11008815	Irs2	-0.160119	0.395029	-9.23559	0.120666
chr7	46005462	Abcc6	-0.144482	0.395613	32.5458	-0.906353
chr4	59035177	Gng10	0.148584	0.396441	-3.20065	-0.758636
chr12	102743525	Gm20604	-0.162713	0.396547	-3.43665	0.12935
chr12	32378870	Ccdc71l	-0.112592	0.397933	-3.93693	0.165483
chrX	139610629	Rnf128	-0.244638	0.399491	22.074	0.26182
chr9	114401327	Glb1	0.0940234	0.403077	3.52564	-0.106102
chr4	91381377	Elavl2	-0.117872	0.403424	-6.33803	0.177172
chr11	117810024	Syngr2	-0.0860112	0.407625	-5	-0.369822
chr8	110721232	Mtss2	0.129806	0.408642	-7.36715	-0.122579
chr11	23895061	Papolg	0.152131	0.411023	-6.89655	0.112627
chr5	16050575	Cacna2d1	0.14274	0.420345	17.9962	0.105975
chr1	9546259	Adhfe1	-0.124577	0.422473	-3.80952	-0.161182
chr2	180589967	Ogfr	0.162803	0.42337	-4.25092	-0.166119
chr8	71592066	Pgls	0.117693	0.424406	-3.9548	-1.15935
chr11	70700314	Kif1c	0.112377	0.424923	-6.04027	-0.19836
chr11	70700314	Kif1c	0.112377	0.424923	-6.04027	-0.19836
chr11	70700314	Kif1c	0.112377	0.424923	-6.04027	-0.246976
chr11	70700314	Kif1c	0.112377	0.424923	-6.04027	-0.246976
chrX	105120811	Magee1	0.139637	0.428157	-3.60848	0.111403
chr2	21368593	Gpr158	0.128635	0.430419	20.8333	0.128826
chr9	108854185	Slc26a6	0.141958	0.43578	-5.68999	-0.186238
chr8	70872965	Ccdc124	-0.138238	0.446249	-9.14414	-0.591197
chr9	28404209	Opcml	-0.114887	0.447432	-8.13953	0.147294
chr4	120951620	Zfp69	-0.119401	0.453501	-5.96514	-0.283587
chr11	3914483	Slc35e4	0.139043	0.454711	-6.51704	-0.523051
chr1	153487395	Dhx9	0.155801	0.45979	-19.5789	0.119384
chr10	69148409	Rhobtb1	-0.1235	0.464621	11.842	-0.470373
chr9	46283203	Bud13	-0.118802	0.469941	-5.48899	-0.240608
chr11	33754289	Kcnip1	0.104781	0.470503	-19.3137	0.108901
chr15	80005825	Pdgfb	0.101126	0.474836	17.1898	-0.108778
chr9	64172821	Rpl4	0.105375	0.475637	-5.66923	-0.161495
chr1	184734519	Hlx	0.0969636	0.481236	-9.55882	-0.890332
chr18	23039735	Nol4	-0.109646	0.486113	-14.8862	0.161927
chr19	4038005	Gstp1	0.114885	0.487607	-5.10139	-0.316229
chr6	119330573	Cacna2d4	0.108864	0.49646	-4.73673	-0.71203
chr7	46033851	Abcc6	-0.0993066	0.499215	-4.21053	-0.906353
chr4	59035196	Gng10	0.119976	0.500284	-3.36649	-0.758636
chr2	25273424	Ssna1	-0.102016	0.500389	17.1022	-0.180318
chr11	69847915	Plscr3	-0.14454	0.502582	-10.7609	-0.193818
chr9	78481035	Eef1a1	-0.11071	0.505914	-4.15886	-0.146197
chr5	35705939	Sh3tc1	0.0866784	0.512676	7.14286	-0.358394
chr3	36689088	Trpc3	0.128407	0.51308	-16.9113	0.425243
chr17	46305593	Abcc10	-0.098002	0.513197	-14	-0.243044
chr11	120618773	Sirt7	0.0920165	0.513739	7.57576	-0.174881
chr11	120618773	Sirt7	0.0920165	0.513739	7.57576	-0.174881
chr11	120618773	Sirt7	0.0920165	0.513739	7.57576	-0.247477
chr11	120618773	Sirt7	0.0920165	0.513739	7.57576	-0.247477
chr9	4309218	Aasdhppt	-0.1071	0.514808	-7.29067	0.145764
chr11	77848106	Myo18a	0.100619	0.516057	-11.596	-0.236418
chr11	77848106	Myo18a	0.100619	0.516057	-11.596	-0.236418
chr11	77848106	Myo18a	0.100619	0.516057	-11.596	-0.283833
chr11	77848106	Myo18a	0.100619	0.516057	-11.596	-0.283833
chr2	153345932	Asxl1	-0.140598	0.516292	-35.5651	0.117193
chr11	119195049	Tbc1d16	-0.112133	0.520244	-13.8351	-0.102045
chr11	119195049	Tbc1d16	-0.112133	0.520244	-13.8351	-0.102045
chr11	119195049	Tbc1d16	-0.112133	0.520244	-25.5079	-0.102045
chr11	119195049	Tbc1d16	-0.112133	0.520244	-25.5079	-0.102045
chr13	93498706	Jmy	-0.0921261	0.52181	-9.19994	0.158953
chr4	33924071	Cnr1	-0.119651	0.522835	-12.4404	0.201334
chr1	183221429	Disp1	0.132755	0.524301	-6.26066	-0.244974
chr6	34897852	Wdr91	0.12019	0.524555	12.0316	-0.217398
chr2	57123624	Nr4a2	0.0984137	0.525547	-2.63479	0.288413
chr2	57123624	Nr4a2	0.0984137	0.525547	-2.63479	0.288413
chr2	57123624	Nr4a2	0.0984137	0.525547	-5.54601	0.288413
chr2	57123624	Nr4a2	0.0984137	0.525547	-5.54601	0.288413
chr1	84695881	Dner	-0.092186	0.527076	-3.04213	0.163653
chrX	74368450	Ubl4a	0.160327	0.528107	12.1185	0.158691
chrX	74368450	Ubl4a	0.160327	0.528107	12.1185	0.158691
chr11	103646632	Rprml	0.094956	0.534111	-9.78261	-0.976002
chr19	59344268	Pdzd8	-0.0824078	0.543934	-14.4421	0.104999
chr2	76406638	Osbpl6	0.0788067	0.546472	-4.09057	0.177429
chr7	75868221	Klhl25	0.0856884	0.550347	15.5865	-0.209201
chr7	126912501	Tmem219	-0.0825243	0.552937	22.9073	-0.32107
chr10	81106112	Map2k2	-0.115828	0.559047	-3.97296	-0.384679
chr1	84695844	Dner	-0.0994418	0.560349	-15.7156	0.163653
chr2	13574328	Vim	0.055004	0.561263	-6.78053	-0.246528
chr19	6502470	Nrxn2	0.0904668	0.561301	-5.01414	-0.271664
chr3	89350421	Adam15	-0.0864098	0.562368	-2.78261	-0.233653
chr6	85332464	Sfxn5	0.119898	0.563319	-4.96232	-0.180089
chr11	33992805	Kcnip1	0.100911	0.56607	18.4646	0.108901
chr11	72607098	Ube2g1	0.0786922	0.566782	-7.92079	0.164629
chr11	72607098	Ube2g1	0.0786922	0.566782	-7.92079	0.164629
chr11	72607098	Ube2g1	0.0786922	0.566782	-7.92079	0.119588
chr11	72607098	Ube2g1	0.0786922	0.566782	-7.92079	0.119588
chr7	127842117	Stx4a	0.080278	0.57167	-4.36217	-0.179754
chr5	140784698	Gna12	0.0886393	0.572882	6.42202	-0.229361
chr15	84313730	Parvb	0.0886011	0.575714	9.74861	-0.163177
chr5	24591338	Chpf2	-0.0812763	0.575715	-16.8176	-0.288304
chr13	55471905	Prr7	0.105681	0.575898	-4.24211	-2.25056
chr6	24665172	Wasl	-0.0661465	0.576638	3.08642	0.103434
chr6	113326939	Ogg1	0.100305	0.577064	-4.18391	-0.165055
chr15	86223765	Tbc1d22a	-0.081868	0.58049	3.45733	-0.182147
chr11	70705720	Kif1c	-0.0784647	0.598508	-4.48382	-0.19836
chr5	148027723	Mtus2	-0.087456	0.59871	26.4286	0.171728
chr7	126898296	Tmem219	-0.0710308	0.600302	2.91479	-0.32107
chr13	93304296	Homer1	0.0724723	0.602302	-6.49057	0.206767
chr11	120618773	Pcyt2	0.0718329	0.622182	7.57576	-0.247477
chr11	120618773	Pcyt2	0.0718329	0.622182	7.57576	-0.247477
chr11	120618773	Pcyt2	0.0718329	0.622182	7.57576	-0.174881
chr11	120618773	Pcyt2	0.0718329	0.622182	7.57576	-0.174881
chr11	120624917	Sirt7	0.0787436	0.62525	-5.75117	-0.247477
chr11	120624917	Sirt7	0.0787436	0.62525	-5.75117	-0.247477
chr5	114749447	Git2	0.0694185	0.633709	-5.1467	-0.119257
chr11	89060677	Dgke	-0.0671771	0.636861	-2.90472	0.116925
chr16	52254689	Alcam	-0.0865175	0.637084	10.6683	0.228014
chr5	121982043	Cux2	0.059882	0.638827	-17.7862	0.709703
chr9	21073622	Raver1	0.117914	0.64168	-26.348	-0.193107
chr15	79038487	Gcat	0.0655432	0.644415	-13.0321	-0.545773
chr2	121140323	Adal	-0.066679	0.644789	-3.8961	0.106274
chr6	83032873	Dok1	0.0689767	0.645303	-5.89054	-0.319804
chr10	75721592	Cabin1	-0.0740321	0.64635	10.2889	-0.35558
chr6	8951686	Nxph1	0.0707681	0.649249	-18.5445	0.162661
chr5	30114696	Garem2	0.0780726	0.650253	-4.38662	-0.234762
chr7	57386826	Gabrg3	-0.0669676	0.652492	-7.85686	0.248828
chr3	89270517	Slc50a1	-0.0728706	0.657577	-5.63551	-0.347039
chr1	24707996	Lmbrd1	0.0590951	0.659424	2.73973	0.101407
chr11	116198915	Ten1	-0.0874988	0.661229	-7.17817	-0.307323
chr11	116198915	Ten1	-0.0874988	0.661229	-7.17817	-0.307323
chr15	78765936	Mfng	0.0599679	0.662361	-6.55474	-0.435468
chr11	87591781	Mtmr4	0.0929963	0.663819	-6.67031	0.163333
chr12	61628737	Lrfn5	0.0539634	0.675666	5.29801	0.104726
chr8	34146786	Leprotl1	-0.0771284	0.682233	-4.57402	0.109132
chr15	99423472	Nckap5l	-0.0727416	0.686273	37.033	-0.541152
chr6	24665149	Wasl	0.0481974	0.689641	3.7037	0.103434
chr14	104522476	Obi1	0.0625216	0.694301	-4.74709	0.114237
chr19	5725081	Ehbp1l1	-0.0577983	0.69675	18.733	-0.648524
chr7	127842158	Stx4a	-0.0647318	0.702463	-3.42956	-0.179754
chr12	111442865	Tnfaip2	-0.0517619	0.707106	8.36114	-0.370267
chr8	34146501	Leprotl1	0.0680152	0.707609	-3.77203	0.109132
chr8	25785050	Bag4	0.0476328	0.707907	-3.94737	0.106378
chr8	120537589	Gse1	0.0584792	0.716291	-3.36538	-0.488683
chr18	37144534	Pcdha5	0.0528296	0.722816	-4.20168	0.440197
chr18	37144534	Pcdha5	0.0528296	0.722816	-4.20168	0.440197
chr18	37144534	Pcdha5	0.0528296	0.722816	-4.20168	0.440197
chr18	37144534	Pcdha5	0.0528296	0.722816	-4.20168	0.261872
chr18	37144534	Pcdha5	0.0528296	0.722816	-4.20168	0.261872
chr18	37144534	Pcdha5	0.0528296	0.722816	-4.20168	0.261872
chr10	127124894	Os9	-0.047655	0.722836	-20.0658	-0.121295
chr15	43170401	Rspo2	0.0503875	0.725965	2.51046	0.281048
chr6	125350104	Tnfrsf1a	-0.0361646	0.728304	20.5265	-0.402354
chr7	141475272	Tspan4	-0.0420141	0.729331	-5.40003	-0.322304
chr7	141475272	Tspan4	-0.0420141	0.729331	-5.40003	-0.322304
chr15	76206368	Plec	0.060687	0.730494	10.6636	-0.240326
chr15	78942719	Nol12	0.0544814	0.731169	-4.23153	-0.218181
chr8	71712220	Fcho1	-0.0561079	0.731645	-14.1991	-0.359499
chr13	77135482	Slf1	-0.0437058	0.740116	-3.14465	0.108733
chr14	52014690	Zfp219	0.057181	0.741119	-6.99323	-0.401802
chr4	59035222	Gng10	0.0583923	0.741375	-3.19891	-0.758636
chr11	117810506	Syngr2	-0.0306237	0.744432	4.88889	-0.369822
chr4	147941285	Plod1	0.0585888	0.74674	-7.22992	-0.237987
chr4	147941285	Plod1	0.0585888	0.74674	-7.22992	-0.237987
chr4	147941285	Plod1	0.0585888	0.74674	-7.22992	-0.112998
chr4	147941285	Plod1	0.0585888	0.74674	-7.22992	-0.112998
chr7	109975533	Tmem41b	0.0599882	0.747013	-14.5135	0.173779
chr4	59035483	Gng10	-0.0569073	0.747809	-12.0662	-0.758636
chr4	155770583	Vwa1	0.0537728	0.7482	-11.0045	-0.411807
chr3	16183552	Ythdf3	-0.0407843	0.751604	-3.07692	0.14542
chr16	35983410	Kpna1	-0.046945	0.762159	-8.00715	0.131485
chr17	47737696	Tfeb	0.0629569	0.76554	-42.504	-0.708333
chr5	114774841	Ankrd13a	-0.0440048	0.765918	3.17073	-0.119257
chr5	114774841	Ankrd13a	-0.0440048	0.765918	3.17073	-0.119257
chr5	114774841	Ankrd13a	-0.0440048	0.765918	3.17073	-0.168953
chr5	114774841	Ankrd13a	-0.0440048	0.765918	3.17073	-0.168953
chr11	77832473	Myo18a	0.0474546	0.766451	-16.2418	-0.283833
chr11	77832473	Myo18a	0.0474546	0.766451	-16.2418	-0.283833
chr11	77832473	Myo18a	0.0474546	0.766451	-16.2418	-0.236418
chr11	77832473	Myo18a	0.0474546	0.766451	-16.2418	-0.236418
chr7	19176557	Eml2	-0.0452798	0.770512	-3.84615	-0.349275
chr4	59035209	Gng10	-0.0498933	0.773954	-3.20427	-0.758636
chr11	103649730	Rprml	0.0528548	0.775897	-5.1251	-0.976002
chr11	98022464	Rpl19	0.0395719	0.779032	3.89222	-0.294725
chr3	129533540	Elovl6	-0.0323302	0.784584	-22.7228	0.167828
chr4	59035192	Gng10	0.050814	0.784885	-2.54683	-0.758636
chr19	6140937	Arl2	0.042905	0.785522	-5.36334	-0.281298
chr17	8801180	Pde10a	-0.0308569	0.795931	-7.25522	0.1019
chr4	40723245	Dnaja1	-0.0322147	0.807569	-2.8777	0.154681
chr10	84965357	Ric8b	-0.0386753	0.811487	-7.98695	0.133389
chr17	35683495	Ddr1	-0.0358578	0.815795	25.6895	-0.203571
chr9	28403402	Opcml	0.0339655	0.816087	-2.68478	0.147294
chr6	85215696	Sfxn5	0.0429592	0.816259	10	-0.180089
chr4	131921341	Tmem200b	-0.0398782	0.817903	-10.3343	-1.16031
chr6	100834085	Ppp4r2	-0.0360013	0.825069	-6.66686	0.104309
chr9	111057066	Ccrl2	-0.0278893	0.828759	6.58024	-0.118472
chr5	114774841	Git2	0.0303518	0.833002	3.17073	-0.119257
chr5	114774841	Git2	0.0303518	0.833002	3.17073	-0.119257
chr5	114774841	Git2	0.0303518	0.833002	3.17073	-0.168953
chr5	114774841	Git2	0.0303518	0.833002	3.17073	-0.168953
chr10	111010273	Zdhhc17	0.0259255	0.833671	-5.71948	0.108696
chr5	140784691	Gna12	0.0312223	0.834945	22.8581	-0.229361
chr2	153291308	Kif3b	0.0383786	0.840115	-5.56849	0.10026
chr12	32379882	Ccdc71l	-0.0264686	0.843842	-4.66271	0.165483
chr9	114401542	Glb1	0.0204772	0.846372	-7.58706	-0.106102
chr6	125313745	Ltbr	-0.0248694	0.850628	-3.48704	-0.350521
chr13	96542893	Cert1	-0.0318782	0.861444	-16.7636	0.15341
chr10	54057056	Man1a	-0.0327721	0.863696	-5.41667	0.129784
chr15	76671566	Ppp1r16a	-0.0243524	0.866187	-4.64866	-0.324119
chr11	57719594	Galnt10	0.0206058	0.866669	14.1153	-0.230527
chr4	136890242	C1qc	-0.0130035	0.868972	22.1121	-0.278869
chr5	17662961	Sema3c	0.0239709	0.869174	4.85437	0.178897
chr8	88199777	Tent4b	-0.0187469	0.870756	2.51046	0.102784
chr11	115627830	Slc25a19	0.0241707	0.87374	-2.55864	-0.335848
chr8	11009784	Irs2	-0.0244199	0.875843	-7.99977	0.120666
chr14	33319987	Arhgap22	-0.0301864	0.875964	-5.1997	-0.382242
chr5	24452016	Tmub1	0.0312114	0.877014	-5.70449	-0.329948
chr1	187997732	Esrrg	-0.0188182	0.886821	-3.42156	0.136209
chr14	61557309	Spryd7	0.020358	0.894459	3.06793	0.246306
chr14	61557309	Spryd7	0.020358	0.894459	3.06793	0.246306
chr14	61557309	Spryd7	0.020358	0.894459	3.06793	0.14212
chr14	61557309	Spryd7	0.020358	0.894459	3.06793	0.14212
chr5	73663534	Spata18	0.0191989	0.895112	6.85714	-1.81909
chr5	121204867	Rpl6	0.0156112	0.896024	-3.20856	-0.296308
chr17	25799458	Metrn	-0.0203909	0.900088	12.0281	-0.755352
chrX	44789976	Dcaf12l1	-0.0315046	0.90138	12.3657	0.165665
chr10	22730977	Tbpl1	-0.0173352	0.901551	-9.56157	0.102823
chr7	25380030	Lipe	-0.0209184	0.906697	9.92897	-0.405289
chr5	143478385	Daglb	0.0180515	0.907958	-11.5942	-0.281575
chr17	35154502	Prrc2a	0.0178238	0.909685	16.2653	-0.655629
chrX	120365105	Pcdh11x	-0.0164219	0.913941	-19.2743	0.606776
chr6	29433276	Flnc	-0.0132339	0.919094	-5.3272	-0.517716
chr11	117969199	Socs3	0.0104248	0.919694	-3.48022	-0.236296
chr11	62281315	Ttc19	0.0155074	0.921284	-15.5188	0.170261
chr8	105277475	Nol3	0.0115204	0.927822	10.8184	-0.108681
chr16	10992937	Litaf	0.013392	0.933734	-5.27118	-0.213914
chr19	3917019	Aldh3b1	-0.0097313	0.934166	15.5706	-0.315079
chr2	65963333	Csrnp3	0.00785873	0.935833	-18.9411	0.100409
chr11	44470372	Ublcp1	-0.0133184	0.939493	-5.35566	0.122954
chr8	120537572	Gse1	-0.0118607	0.940579	-2.88462	-0.488683
chr2	169702895	Tshz2	0.0101096	0.942033	15.2982	0.858764
chr11	6065228	Camk2b	-0.0107016	0.94554	-3.19767	-0.191969
chr8	70139929	Rfxank	0.0119637	0.945974	-8.03874	-0.306348
chr11	115237859	Tmem104	0.00961811	0.946496	16.4384	-0.343965
chr12	112678711	Akt1	0.0103692	0.948434	-3.29341	-0.376241
chr13	75090318	Pcsk1	-0.0107792	0.949723	-3.57143	0.468408
chr17	46248296	Yipf3	0.00861136	0.9621	-3.57385	-0.297522
chr7	44470460	Josd2	-0.0062716	0.963594	-16.6778	-0.379938
chr11	70699975	Kif1c	0.00660052	0.973794	-8.76628	-0.19836
chr14	61556851	Spryd7	0.0040457	0.978734	-3.08642	0.14212
chr14	61556851	Spryd7	0.0040457	0.978734	-3.08642	0.14212
chr14	61556851	Spryd7	0.0040457	0.978734	-3.08642	0.246306
chr14	61556851	Spryd7	0.0040457	0.978734	-3.08642	0.246306
chrX	139610616	Rnf128	0.00733244	0.980921	23.4227	0.26182
chr13	77135418	Slf1	0.00317046	0.981066	-3.15457	0.108733
chr7	141482042	Tspan4	0.0023875	0.98527	-5.29175	-0.322304
chr2	119326737	Dll4	0.00228069	0.989937	-5.28409	-0.183663
chr8	89043925	Sall1	-0.0007939	0.993489	-3.87097	-0.205894
chrX	139610983	Rnf128	0.00234712	0.994328	14.9835	0.26182
chr17	35683511	Ddr1	0.00080531	0.995989	15.5322	-0.203571
chr16	18426338	Comt	0.00053132	0.997726	-3.88632	-0.180265
chr3	145653516	Ccn1	0.00022321	0.998693	-2.60047	-0.443331
