# Supplementary material for: Brain DNA Methylation Atlas of AppNL‐G‐F Alzheimer's Disease Model Mice Across Age and Region Reveals Choline‐Induced Resilience
Source: Aging Cell. 2025 Oct 13;24(11):e70241. doi: 10.1111/acel.70241 (PMC12611327; doi:10.1111/acel.70241)
Supplement: Supplementary file 5 — File S4: Distal CpG Correlation. [file ACEL-24-e70241-s001.xlsx]

## Sheet: Cortex NLGF vs WT Distal
chr	start	Gene	pearsons r	pvalue	regression beta	fdr	meth.diff
chr1	101210749	Aim2	-0.507972	0.00183807	-0.493792	0.0225634	-12.5542
chr1	101210749	Col9a1	-0.469593	0.00669573	-0.426235	0.0431604	-12.5542
chr1	101210749	Fcgr3	-0.468592	0.00518706	-0.338355	0.0378542	-12.5542
chr1	101210749	Fcgr4	-0.515609	0.00213335	-0.398578	0.0241156	-12.5542
chr1	101210749	Hlx	-0.500961	0.00298257	-0.450694	0.0282682	-12.5542
chr1	101210749	Ifi204	-0.569785	0.000663877	-0.402362	0.0138225	-12.5542
chr1	101210749	Ifi209	-0.473506	0.00538087	-0.388358	0.038591	-12.5542
chr1	101210749	Zdbf2	0.529743	0.00127306	0.493646	0.0189062	-12.5542
chr1	101902673	Slc11a1	0.555503	0.00483115	0.379787	0.0365222	10.6907
chr1	101902673	Tmem37	0.686033	0.000214868	0.450237	0.00890668	10.6907
chr1	105862343	Arhgap30	0.683225	0.000640522	0.58143	0.0135631	8.6949
chr1	105862343	Atf3	0.533312	0.00877862	0.365449	0.0499361	8.6949
chr1	105862343	Cacna1s	0.592601	0.00288539	0.574886	0.0278566	8.6949
chr1	105862343	Cd244a	0.557968	0.00566356	0.424003	0.0395663	8.6949
chr1	105862343	Cd48	0.655334	0.000931201	0.514878	0.0162178	8.6949
chr1	105862343	Cd84	0.651509	0.00102103	0.454093	0.0169508	8.6949
chr1	105862343	Cfap126	0.586659	0.00518292	0.456861	0.0378442	8.6949
chr1	105862343	Col4a3	-0.601978	0.00303474	-0.616178	0.0284969	8.6949
chr1	105862343	Creg1	0.544293	0.00725101	0.438562	0.0450264	8.6949
chr1	105862343	Cryzl2	0.666355	0.000709072	0.601803	0.0143566	8.6949
chr1	105862343	Ctse	0.655275	0.00093254	0.436485	0.0162189	8.6949
chr1	105862343	F11r	0.671061	0.000629073	0.540287	0.013459	8.6949
chr1	105862343	Fcer1g	0.695657	0.00046255	0.470543	0.0119752	8.6949
chr1	105862343	Fcgr3	0.635729	0.00147392	0.512196	0.0204658	8.6949
chr1	105862343	Fcgr4	0.610979	0.00252279	0.460988	0.0262037	8.6949
chr1	105862343	Glrp1	0.745475	0.000105132	0.797356	0.00722446	8.6949
chr1	105862343	Il18rap	0.588829	0.00497982	0.582688	0.0370632	8.6949
chr1	105862343	Il1rl1	0.650243	0.00141686	0.721371	0.0199681	8.6949
chr1	105862343	Inpp5d	0.648856	0.001462	0.529991	0.0203782	8.6949
chr1	105862343	Ly9	0.69675	0.000314849	0.494038	0.0103566	8.6949
chr1	105862343	Mcm3	0.57056	0.00691414	0.462831	0.0437798	8.6949
chr1	105862343	Mlph	0.612158	0.00190545	0.570781	0.0229141	8.6949
chr1	105862343	Ncf2	0.63552	0.00111908	0.521089	0.0175855	8.6949
chr1	105862343	Neurl3	0.709372	0.000460799	0.505835	0.0119723	8.6949
chr1	105862343	Pdcd1	0.534238	0.00864029	0.407778	0.0494927	8.6949
chr1	105862343	Ptpn18	0.626481	0.00181122	0.588246	0.0224612	8.6949
chr1	105862343	Ptprc	0.668453	0.00092491	0.480036	0.0161862	8.6949
chr1	105862343	Rab7b	0.54611	0.00855437	0.383866	0.0491891	8.6949
chr1	105862343	Scg2	-0.682706	0.000463514	-0.552123	0.0119752	8.6949
chr1	105862343	Slamf9	0.749424	9.22e-05	0.539402	0.00706838	8.6949
chr1	105862343	Sp100	0.614406	0.00234801	0.518314	0.0250684	8.6949
chr1	105862343	Sp110	0.657182	0.000890283	0.53334	0.01604	8.6949
chr1	105862343	Traf3ip3	0.655951	0.000917366	0.584396	0.0161285	8.6949
chr1	105862343	Ugt1a7c	0.66774	0.000684669	0.515679	0.0140415	8.6949
chr1	105862343	Zdbf2	-0.692669	0.000353055	-0.635422	0.0108614	8.6949
chr1	106418852	Arhgap30	0.55346	0.00151103	0.450726	0.0207543	8.69536
chr1	106418852	Atf3	0.549545	0.00136408	0.457732	0.0195716	8.69536
chr1	106418852	Cd84	0.523965	0.00421211	0.381165	0.0336678	8.69536
chr1	106418852	Cfh	0.493713	0.00649231	0.399716	0.0423651	8.69536
chr1	106418852	Creg1	0.574199	0.000906484	0.504796	0.0160402	8.69536
chr1	106418852	Cryzl2	0.707023	2.6e-05	0.685724	0.00455012	8.69536
chr1	106418852	Ctse	0.549636	0.00201197	0.404269	0.023541	8.69536
chr1	106418852	Fcer1g	0.531842	0.00298461	0.443535	0.028277	8.69536
chr1	106418852	Fcgr3	0.488641	0.00715312	0.389067	0.0446368	8.69536
chr1	106418852	Fcgr4	0.553468	0.00224929	0.44642	0.0246436	8.69536
chr1	106418852	Glrp1	0.578252	0.00126828	0.631181	0.0188698	8.69536
chr1	106418852	Ifi204	0.52351	0.00356417	0.395281	0.031208	8.69536
chr1	106418852	Ifi209	0.63347	0.000296227	0.551979	0.010063	8.69536
chr1	106418852	Ifi211	0.618415	0.000270243	0.557908	0.00963096	8.69536
chr1	106418852	Ifi214	0.662667	6.61e-05	0.669709	0.00629273	8.69536
chr1	106418852	Inpp5d	0.597031	0.000796514	0.470924	0.0152571	8.69536
chr1	106418852	Ncf2	0.479889	0.00728201	0.43222	0.045128	8.69536
chr1	106418852	Neurl3	0.597132	0.000494622	0.516021	0.012269	8.69536
chr1	106418852	Pdcd1	0.558369	0.00109704	0.451085	0.017427	8.69536
chr1	106418852	Ppfia4	0.600968	0.000719876	0.554902	0.0144145	8.69536
chr1	106418852	Prdx6	0.622014	0.000409646	0.563834	0.0115455	8.69536
chr1	106418852	Rab7b	0.652737	9.25e-05	0.500621	0.00706838	8.69536
chr1	106418852	Rgs1	0.614521	0.000235157	0.526614	0.00913815	8.69536
chr1	106418852	Slamf8	0.585263	0.000852951	0.53601	0.0157207	8.69536
chr1	106418852	Slamf9	0.485132	0.00764288	0.435099	0.0464606	8.69536
chr1	106418852	Slc11a1	0.643557	0.000220267	0.556026	0.00898629	8.69536
chr1	106418852	Sp100	0.729459	7.14e-06	0.678105	0.00287129	8.69536
chr1	106418852	Sp110	0.497933	0.00510915	0.416294	0.0375579	8.69536
chr1	106418852	Stat1	0.622897	0.000399712	0.581777	0.0115251	8.69536
chr1	106418852	Tagln2	0.558862	0.00132695	0.522146	0.0192563	8.69536
chr1	106418852	Tmem37	0.627173	0.000354561	0.519097	0.0108614	8.69536
chr1	106418852	Ugt1a6a	0.532178	0.00246959	0.429524	0.0258996	8.69536
chr1	114206483	Cxcr4	-0.608182	0.000135832	-0.497182	0.00768705	-6.79157
chr1	114230071	Traf3ip3	-0.579935	0.00190047	-0.597122	0.0229141	-7.09796
chr1	115447409	A630001G21Rik	-0.513706	0.000823336	-0.366049	0.01552	-6.06504
chr1	115447409	Dbi	-0.461461	0.00310715	-0.412966	0.0288781	-6.06504
chr1	115447409	Fcgr3	-0.433845	0.00650331	-0.296541	0.0424151	-6.06504
chr1	115447409	Il1rl2	-0.488567	0.00160108	-0.358752	0.0212557	-6.06504
chr1	115447409	Ptprc	-0.419441	0.00875801	-0.253782	0.0498859	-6.06504
chr1	115447409	Slamf9	-0.46869	0.00299782	-0.31414	0.0283312	-6.06504
chr1	116980513	Aim2	-0.679588	0.000503663	-0.594656	0.0123416	-9.17335
chr1	116980513	Cxcr4	-0.653768	0.000716134	-0.557499	0.0143963	-9.17335
chr1	117194564	Il1rl2	-0.503311	0.00282926	-0.371035	0.0276932	-14.5605
chr1	117194564	Stat1	-0.513158	0.0022587	-0.419413	0.0246436	-14.5605
chr1	117204135	Ccdc190	0.643236	0.00296797	0.497024	0.0282141	14.2229
chr1	117204135	Col4a3	-0.57207	0.00673377	-0.584086	0.0432188	14.2229
chr1	117204135	Ctse	0.63089	0.00285771	0.349173	0.027811	14.2229
chr1	117204135	Ptpn18	0.589262	0.00494009	0.525509	0.0368982	14.2229
chr1	118042178	Cd244a	0.591342	0.0018509	0.343603	0.0226767	10.9687
chr1	118042178	Cxcr4	0.516726	0.00487222	0.387924	0.0366824	10.9687
chr1	118115213	Il18rap	-0.477292	0.00184448	-0.45149	0.0226089	-11.6174
chr1	118158906	Aim2	0.595064	0.00443271	0.490063	0.0348285	5.24343
chr1	118158906	Atf3	0.612208	0.00190334	0.28734	0.0229141	5.24343
chr1	118158906	Ifi214	0.563055	0.00515252	0.456477	0.0377198	5.24343
chr1	118158906	Mcm3	0.698102	0.000148771	0.565059	0.00795844	5.24343
chr1	118530544	Ccdc190	-0.523439	0.00508056	-0.431059	0.037452	-8.20551
chr1	118530544	Cd244a	-0.569805	0.00191817	-0.376046	0.0229692	-8.20551
chr1	118530544	Cxcr4	-0.59032	0.000943619	-0.474878	0.0163222	-8.20551
chr1	118530544	Il1rl1	-0.518414	0.00560134	-0.504969	0.039383	-8.20551
chr1	118530544	Tmem37	-0.55391	0.0033261	-0.463781	0.0299536	-8.20551
chr1	118625844	Ifi204	-0.502478	0.0017902	-0.380046	0.0224399	-5.5405
chr1	118625844	Ifi209	-0.478499	0.00364171	-0.409017	0.0315533	-5.5405
chr1	118625844	Ugt1a6a	-0.462493	0.00395045	-0.430485	0.0327303	-5.5405
chr1	119022859	Ccdc190	0.529983	0.00535667	0.476419	0.038513	12.5113
chr1	119022859	Col9a1	0.667803	0.000141264	0.642176	0.00780893	12.5113
chr1	119022859	Cxcr4	0.520182	0.00644845	0.445772	0.0421763	12.5113
chr1	119022859	Ifi211	0.510194	0.00774805	0.397251	0.0467977	12.5113
chr1	119022859	Slamf6	0.559027	0.00299007	0.4427	0.0283076	12.5113
chr1	119022859	Slamf9	0.51815	0.00562998	0.358262	0.0394642	12.5113
chr1	119022859	Sp140	0.497887	0.00822302	0.3599	0.0481667	12.5113
chr1	119022859	Traf3ip3	0.509063	0.00566479	0.416915	0.0395663	12.5113
chr1	119064408	Cacna1s	-0.465893	0.00479281	-0.415685	0.0364191	-7.92066
chr1	119064408	Ccdc190	-0.469138	0.00588495	-0.400971	0.0403717	-7.92066
chr1	119064408	Il18rap	-0.524125	0.00174362	-0.45375	0.0221288	-7.92066
chr1	119064408	Ptpn18	-0.466502	0.00711612	-0.51343	0.0444697	-7.92066
chr1	119064408	Rgs1	-0.459571	0.00625043	-0.375219	0.0415007	-7.92066
chr1	119064408	Scg2	0.488028	0.00341145	0.351538	0.0303694	-7.92066
chr1	119077415	Cfap126	-0.49904	0.00364335	-0.496882	0.0315533	-6.4545
chr1	119077415	Fcgr4	-0.548984	0.00113878	-0.354042	0.0177416	-6.4545
chr1	119077415	Glrp1	-0.466749	0.00617733	-0.373054	0.041296	-6.4545
chr1	119077415	Ifi209	-0.44937	0.00767293	-0.365292	0.0465654	-6.4545
chr1	119077415	Ifi214	-0.471061	0.00492465	-0.41881	0.0368478	-6.4545
chr1	119077415	Mcm3	-0.538038	0.00123977	-0.500097	0.0186617	-6.4545
chr1	119077415	Mlph	-0.512704	0.00228261	-0.435082	0.0247762	-6.4545
chr1	119077415	Pappa2	0.620115	0.00019847	0.523954	0.00871005	-6.4545
chr1	119077415	Prdx6	-0.531977	0.00206889	-0.384639	0.0237983	-6.4545
chr1	119077415	Slamf6	-0.450979	0.00843745	-0.331626	0.0487376	-6.4545
chr1	119079576	Fcer1g	-0.573742	0.00271154	-0.414336	0.0270969	-12.0015
chr1	119079576	Scg2	0.53825	0.00313063	0.416553	0.0290326	-12.0015
chr1	119255587	A630001G21Rik	0.548795	0.000297422	0.393875	0.0100901	9.77758
chr1	119255587	Aim2	0.452129	0.0034013	0.498718	0.0303461	9.77758
chr1	119255587	Arhgap30	0.531723	0.000494912	0.404316	0.012269	9.77758
chr1	119255587	Atf3	0.420333	0.00771617	0.320841	0.0466939	9.77758
chr1	119255587	Cacna1s	0.470459	0.00166619	0.479245	0.0216907	9.77758
chr1	119255587	Casp8	0.441147	0.0043809	0.377828	0.0345496	9.77758
chr1	119255587	Cd48	0.492649	0.00124044	0.365937	0.0186617	9.77758
chr1	119255587	Cd84	0.511979	0.000863251	0.361189	0.0158055	9.77758
chr1	119255587	Ctse	0.419238	0.00789355	0.301765	0.0472053	9.77758
chr1	119255587	Cxcr4	0.552017	0.000221902	0.468548	0.00899851	9.77758
chr1	119255587	F11r	0.47495	0.00224895	0.385063	0.0246436	9.77758
chr1	119255587	Fcer1g	0.523573	0.000526413	0.408978	0.0125362	9.77758
chr1	119255587	Fcgr2b	0.534006	0.000463054	0.335778	0.0119752	9.77758
chr1	119255587	Fcgr3	0.463335	0.00260462	0.357749	0.0265947	9.77758
chr1	119255587	Il18rap	0.430343	0.00557531	0.440293	0.0393415	9.77758
chr1	119255587	Inpp5d	0.421216	0.00757547	0.324585	0.0462165	9.77758
chr1	119255587	Ly9	0.500763	0.0011669	0.337864	0.0179883	9.77758
chr1	119255587	Ncf2	0.500991	0.000992157	0.389411	0.0166715	9.77758
chr1	119255587	Pdcd1	0.456738	0.00305101	0.352083	0.0285968	9.77758
chr1	119255587	Ptprc	0.523493	0.000626638	0.355874	0.0134581	9.77758
chr1	119255587	Rpl31	0.453245	0.0037597	0.476018	0.0319023	9.77758
chr1	119255587	Slamf6	0.498736	0.00105447	0.453355	0.0172199	9.77758
chr1	119255587	Slamf9	0.54243	0.000299468	0.420725	0.0101247	9.77758
chr1	119255587	Traf3ip3	0.418701	0.00643954	0.392222	0.0421631	9.77758
chr1	119255587	Ugt1a7c	0.480303	0.00197101	0.373226	0.0232946	9.77758
chr1	119255587	Zdbf2	-0.494544	0.00101369	-0.483206	0.0168793	9.77758
chr1	119428098	Cd244a	-0.577501	0.00160918	-0.357792	0.0212852	-9.94963
chr1	119428098	F11r	-0.516306	0.00414048	-0.420288	0.0333799	-9.94963
chr1	119428098	Fcgr4	-0.513614	0.00437546	-0.351244	0.0345383	-9.94963
chr1	119428098	Ifi214	-0.524369	0.00417766	-0.451627	0.0335507	-9.94963
chr1	119428098	Mcm3	-0.514912	0.00359625	-0.490661	0.0313484	-9.94963
chr1	120342909	Arhgap30	-0.445633	0.00504884	-0.321125	0.0373809	-9.69432
chr1	120342909	Atf3	-0.589029	0.000125389	-0.409257	0.00753855	-9.69432
chr1	120342909	Cd48	-0.574558	0.000200051	-0.369205	0.00873979	-9.69432
chr1	120342909	Cd84	-0.575821	0.000295286	-0.334162	0.0100445	-9.69432
chr1	120342909	Col9a1	-0.437825	0.00672634	-0.434872	0.0432153	-9.69432
chr1	120342909	Creg1	-0.55694	0.000510946	-0.359178	0.012372	-9.69432
chr1	120342909	Cxcr4	-0.588787	0.000126396	-0.45331	0.0075748	-9.69432
chr1	120342909	F11r	-0.467347	0.00405546	-0.31969	0.033071	-9.69432
chr1	120342909	Fcgr2b	-0.486111	0.0026484	-0.250546	0.0267578	-9.69432
chr1	120342909	Fcgr3	-0.470176	0.0038088	-0.310452	0.0321	-9.69432
chr1	120342909	Fcgr4	-0.462553	0.0039452	-0.309073	0.0327072	-9.69432
chr1	120342909	Hlx	-0.461237	0.00406288	-0.358637	0.0331024	-9.69432
chr1	120342909	Ifi204	-0.505804	0.00140492	-0.33426	0.0198659	-9.69432
chr1	120342909	Ifi209	-0.462153	0.00398061	-0.351541	0.0328323	-9.69432
chr1	120342909	Ifi214	-0.572545	0.000139707	-0.531058	0.00777124	-9.69432
chr1	120342909	Inpp5d	-0.515022	0.00182855	-0.318622	0.0225261	-9.69432
chr1	120342909	Ly9	-0.51851	0.00119669	-0.316383	0.0182327	-9.69432
chr1	120342909	Ncf2	-0.473152	0.00409677	-0.308479	0.0332266	-9.69432
chr1	120342909	Neurl3	-0.512866	0.00117151	-0.330838	0.0179979	-9.69432
chr1	120342909	Pdcd1	-0.484296	0.00206324	-0.338083	0.0237739	-9.69432
chr1	120342909	Ppfia4	-0.570202	0.000282762	-0.43715	0.00984245	-9.69432
chr1	120342909	Ptprc	-0.463214	0.00444053	-0.277743	0.0348356	-9.69432
chr1	120342909	Rab7b	-0.451527	0.00502886	-0.318648	0.0373136	-9.69432
chr1	120342909	Rgs1	-0.494368	0.00160598	-0.352141	0.0212852	-9.69432
chr1	120342909	Slamf6	-0.503362	0.00108917	-0.375245	0.0173616	-9.69432
chr1	120342909	Slamf9	-0.506896	0.00116337	-0.365439	0.0179814	-9.69432
chr1	120342909	Ugt1a6a	-0.630072	2.93e-05	-0.536957	0.00476	-9.69432
chr1	120342909	Ugt1a7c	-0.497394	0.00236566	-0.318617	0.0252146	-9.69432
chr1	120342909	Zdbf2	0.555725	0.00035596	0.49827	0.0108614	-9.69432
chr1	120427575	A630001G21Rik	0.457929	0.00736729	0.346095	0.0454707	10.2227
chr1	120427575	Cd244a	0.490119	0.00378688	0.339727	0.0320002	10.2227
chr1	120427575	Fcgr4	0.53841	0.00122829	0.409399	0.0185558	10.2227
chr1	120427575	Ifi211	0.592802	0.000349976	0.456018	0.010845	10.2227
chr1	120427575	Ifi214	0.515602	0.00252574	0.467691	0.0262037	10.2227
chr1	120427575	Ly9	0.45016	0.00857192	0.285618	0.0492508	10.2227
chr1	120427575	Neurl3	0.535604	0.00275077	0.310074	0.0272822	10.2227
chr1	120427575	Rufy4	0.583066	0.000461511	0.547099	0.0119752	10.2227
chr1	120427575	Sp110	0.518006	0.00283683	0.333111	0.0277352	10.2227
chr1	120698956	A630001G21Rik	-0.440524	0.00808485	-0.347813	0.047815	-10.0417
chr1	120698956	Aim2	-0.466908	0.00615759	-0.448228	0.0412223	-10.0417
chr1	120698956	Cd244a	-0.436233	0.00879935	-0.321379	0.0499787	-10.0417
chr1	120698956	Cd48	-0.443797	0.00670293	-0.307065	0.0431726	-10.0417
chr1	120698956	Cd84	-0.467161	0.00534455	-0.297072	0.0384608	-10.0417
chr1	120698956	Il1rl1	-0.469975	0.00503863	-0.421146	0.037327	-10.0417
chr1	120698956	Rab7b	-0.507841	0.00156793	-0.403772	0.0210527	-10.0417
chr1	120698956	Stat1	-0.544056	0.00088108	-0.448516	0.015946	-10.0417
chr1	120698956	Ugt1a7c	-0.496531	0.00329123	-0.355721	0.0297829	-10.0417
chr1	120699017	Cfap126	-0.492782	0.00306766	-0.527722	0.0286578	-7.77729
chr1	120699017	Hmcn1	-0.449972	0.0066845	-0.487508	0.0431099	-7.77729
chr1	120699017	Il1rl2	-0.502095	0.00248046	-0.387143	0.0259912	-7.77729
chr1	120699017	Ptpn18	-0.454522	0.00692344	-0.468617	0.0438168	-7.77729
chr1	120699017	Rgs1	-0.470852	0.0043072	-0.381467	0.0341485	-7.77729
chr1	120699017	Slc11a1	-0.474206	0.00460706	-0.354792	0.0356689	-7.77729
chr1	120699017	Tagln2	-0.549061	0.000524734	-0.567009	0.0125129	-7.77729
chr1	122041782	Cxcr4	-0.457105	0.0050676	-0.355682	0.0374452	-5.6293
chr1	122365420	Arhgap30	-0.507987	0.00216176	-0.365594	0.0242492	-7.60314
chr1	122365420	Cacna1s	-0.533965	0.00137203	-0.426697	0.0196302	-7.60314
chr1	122365420	Cxcr4	-0.457776	0.00842598	-0.369288	0.0487314	-7.60314
chr1	122365420	Fcgr2b	-0.486952	0.00301153	-0.307591	0.0283629	-7.60314
chr1	122365420	Fcgr3	-0.463909	0.00571786	-0.361426	0.0397573	-7.60314
chr1	122365420	Fcgr4	-0.655931	3.41e-05	-0.531918	0.00492624	-7.60314
chr1	122365420	Glrp1	-0.470113	0.00576909	-0.404879	0.0399653	-7.60314
chr1	122365420	Hlx	-0.514469	0.00306643	-0.390889	0.0286568	-7.60314
chr1	122365420	Ifi204	-0.481255	0.00612734	-0.36947	0.0411397	-7.60314
chr1	122365420	Ifi207	-0.55088	0.000893095	-0.422195	0.01604	-7.60314
chr1	122365420	Ifi209	-0.614392	0.000142595	-0.520263	0.00780893	-7.60314
chr1	122365420	Il18rap	-0.500754	0.00351074	-0.420212	0.0309381	-7.60314
chr1	122365420	Il1rl1	-0.477474	0.00571854	-0.422681	0.0397573	-7.60314
chr1	122365420	Inpp5d	-0.491142	0.00318274	-0.347098	0.0292962	-7.60314
chr1	122365420	Ly9	-0.543592	0.00089188	-0.361063	0.01604	-7.60314
chr1	122365420	Mlph	-0.488071	0.0039582	-0.437761	0.0327509	-7.60314
chr1	122365420	Ptprc	-0.4983	0.00231583	-0.339024	0.0249556	-7.60314
chr1	122365420	Slamf6	-0.501253	0.00407205	-0.367382	0.0331256	-7.60314
chr1	122365420	Slc11a1	-0.475716	0.00592529	-0.338093	0.0405717	-7.60314
chr1	122365420	Sp100	-0.484872	0.00491501	-0.359938	0.0368191	-7.60314
chr1	122365420	Sp140	-0.586119	0.000338177	-0.46261	0.0107146	-7.60314
chr1	122365420	Stat1	-0.538457	0.00147699	-0.411251	0.0204971	-7.60314
chr1	122365420	Tmem37	-0.604358	0.000404779	-0.515074	0.0115455	-7.60314
chr1	122365420	Ugt1a6a	-0.474771	0.00524196	-0.381287	0.0380578	-7.60314
chr1	122856334	Aim2	-0.576737	0.000549886	-0.528169	0.0127604	-5.69572
chr1	122856334	Arhgap30	-0.46709	0.00703443	-0.283171	0.0442109	-5.69572
chr1	122856334	Atf3	-0.780051	1.41e-07	-0.578022	0.000947267	-5.69572
chr1	122856334	Cacna1s	-0.519407	0.00195104	-0.439964	0.0231828	-5.69572
chr1	122856334	Casp8	-0.537661	0.00125153	-0.458727	0.0187397	-5.69572
chr1	122856334	Cd48	-0.69016	1.24e-05	-0.446848	0.00343315	-5.69572
chr1	122856334	Cd84	-0.66941	3.82e-05	-0.387283	0.00516627	-5.69572
chr1	122856334	Creg1	-0.586452	0.000419589	-0.447285	0.0116522	-5.69572
chr1	122856334	Ctse	-0.50787	0.00300371	-0.310297	0.0283312	-5.69572
chr1	122856334	Cxcr4	-0.601893	0.000268132	-0.455432	0.00962323	-5.69572
chr1	122856334	F11r	-0.560314	0.00104473	-0.38519	0.0171723	-5.69572
chr1	122856334	Fcgr2b	-0.61179	0.000255168	-0.326761	0.00944687	-5.69572
chr1	122856334	Fcgr3	-0.735955	3.57e-06	-0.489658	0.00256088	-5.69572
chr1	122856334	Fcgr4	-0.537262	0.00182953	-0.382629	0.0225261	-5.69572
chr1	122856334	Ifi204	-0.609356	0.00021416	-0.417872	0.00890668	-5.69572
chr1	122856334	Ifi209	-0.535454	0.00190852	-0.434872	0.0229238	-5.69572
chr1	122856334	Ifi213	-0.514603	0.00305743	-0.395139	0.0286267	-5.69572
chr1	122856334	Inpp5d	-0.502557	0.00337574	-0.328183	0.030214	-5.69572
chr1	122856334	Ly9	-0.711502	7.21e-06	-0.448064	0.00287129	-5.69572
chr1	122856334	Mcm3	-0.489638	0.00445027	-0.427834	0.0348586	-5.69572
chr1	122856334	Ncf2	-0.480714	0.0053538	-0.336582	0.0385056	-5.69572
chr1	122856334	Neurl3	-0.550755	0.00132442	-0.397606	0.0192446	-5.69572
chr1	122856334	Pdcd1	-0.624183	0.00017508	-0.403943	0.00843033	-5.69572
chr1	122856334	Ptpn18	-0.584421	0.000355286	-0.549634	0.0108614	-5.69572
chr1	122856334	Ptprc	-0.528882	0.00185768	-0.298614	0.0227339	-5.69572
chr1	122856334	Rab7b	-0.494317	0.00470491	-0.331033	0.036116	-5.69572
chr1	122856334	Rcsd1	-0.666894	3.07e-05	-0.542955	0.00478911	-5.69572
chr1	122856334	Rgs1	-0.461111	0.00691725	-0.31936	0.0437886	-5.69572
chr1	122856334	Scg2	0.553167	0.000691063	0.372766	0.014122	-5.69572
chr1	122856334	Slamf6	-0.523367	0.00251715	-0.330049	0.0261886	-5.69572
chr1	122856334	Slamf8	-0.501058	0.00297607	-0.444811	0.0282325	-5.69572
chr1	122856334	Slamf9	-0.56004	0.00105196	-0.368538	0.0172106	-5.69572
chr1	122856334	Slc11a1	-0.516224	0.00295057	-0.328647	0.0281434	-5.69572
chr1	122856334	Sp140	-0.642559	7.33e-05	-0.494173	0.00664054	-5.69572
chr1	122856334	Tagln2	-0.493333	0.00411647	-0.383003	0.033259	-5.69572
chr1	122856334	Traf3ip3	-0.602767	0.000261246	-0.503429	0.00949678	-5.69572
chr1	122856334	Ugt1a6a	-0.485927	0.0055814	-0.402121	0.0393469	-5.69572
chr1	124046938	Atf3	-0.618927	0.00277708	-0.438744	0.0273962	-14.8843
chr1	124046938	Cd48	-0.563052	0.00787061	-0.366139	0.047117	-14.8843
chr1	124046938	Col9a1	-0.638789	0.00182755	-0.695125	0.0225261	-14.8843
chr1	124046938	F11r	-0.656222	0.00167677	-0.470353	0.0217711	-14.8843
chr1	124046938	Fcgr4	-0.578108	0.00605108	-0.460264	0.0408763	-14.8843
chr1	124046938	Hlx	-0.710769	0.000443768	-0.540121	0.0117828	-14.8843
chr1	124046938	Ifi204	-0.656555	0.00122599	-0.467357	0.0185321	-14.8843
chr1	124046938	Ifi209	-0.56268	0.00640787	-0.481848	0.0421137	-14.8843
chr1	124046938	Ifi211	-0.7192	0.000768548	-0.553814	0.0149991	-14.8843
chr1	124046938	Ifi213	-0.68504	0.00085969	-0.690243	0.0157845	-14.8843
chr1	124046938	Ifi214	-0.744869	0.000164759	-0.631562	0.00823915	-14.8843
chr1	124046938	Ly9	-0.571819	0.00843408	-0.318021	0.0487376	-14.8843
chr1	124046938	Slamf6	-0.76764	4.86e-05	-0.753514	0.00566951	-14.8843
chr1	124046938	Sp100	-0.744873	0.0002534	-0.546047	0.00939983	-14.8843
chr1	124046938	Stat1	-0.675095	0.00294435	-0.56218	0.0281368	-14.8843
chr1	12588720	Arhgap30	0.479027	0.00415446	0.314302	0.0334278	7.07071
chr1	12588720	Atf3	0.455583	0.00595546	0.339022	0.0406789	7.07071
chr1	12588720	Casp8	0.489418	0.00284658	0.416441	0.0277769	7.07071
chr1	12588720	Cd48	0.523588	0.0014841	0.380731	0.0205174	7.07071
chr1	12588720	Cd84	0.49313	0.00261311	0.343304	0.0266236	7.07071
chr1	12588720	Ctse	0.467717	0.00402244	0.309189	0.0329923	7.07071
chr1	12588720	Cxcr4	0.623547	6.29e-05	0.557661	0.00629205	7.07071
chr1	12588720	Fcer1g	0.468068	0.00524424	0.370889	0.0380578	7.07071
chr1	12588720	Fcgr2b	0.542689	0.00110258	0.34991	0.0174387	7.07071
chr1	12588720	Fcgr3	0.443029	0.00769125	0.341471	0.0466542	7.07071
chr1	12588720	Ifi204	0.496124	0.0028444	0.329836	0.0277683	7.07071
chr1	12588720	Ifi207	0.463939	0.00653715	0.302329	0.0425331	7.07071
chr1	12588720	Ifi211	0.524921	0.00143595	0.444708	0.0201588	7.07071
chr1	12588720	Ly9	0.551008	0.000496544	0.358146	0.0122929	7.07071
chr1	12588720	Mlph	0.551112	0.000601237	0.508768	0.0132387	7.07071
chr1	12588720	Pdcd1	0.501448	0.00251786	0.349615	0.0261886	7.07071
chr1	12588720	Ptprc	0.575703	0.000455809	0.384826	0.0119035	7.07071
chr1	12588720	Rab7b	0.636652	6.8e-05	0.500342	0.00635341	7.07071
chr1	12588720	Slamf9	0.451967	0.0072869	0.350831	0.045128	7.07071
chr1	12588720	Slc11a1	0.614736	0.000109649	0.442897	0.00725872	7.07071
chr1	12588720	Sp140	0.485416	0.00232405	0.401831	0.0249691	7.07071
chr1	12588720	Tagln2	0.580074	0.00032334	0.532445	0.0104311	7.07071
chr1	12588720	Ugt1a7c	0.523345	0.001493	0.418998	0.0205844	7.07071
chr1	12588753	Cacna1s	0.444284	0.00663591	0.444345	0.0429382	5.36612
chr1	12588753	Fcer1g	0.460453	0.00700836	0.324034	0.0440798	5.36612
chr1	126046048	Atf3	0.47891	0.00312767	0.345607	0.0290157	6.17345
chr1	126046048	Ccdc190	0.531523	0.000850349	0.454396	0.0157144	6.17345
chr1	126046048	Ifi214	0.491424	0.0020101	0.464591	0.023541	6.17345
chr1	126046048	Ptprc	0.489531	0.00283926	0.314757	0.0277483	6.17345
chr1	127235406	A630001G21Rik	0.484011	0.00580008	0.347091	0.0400597	7.72232
chr1	127235406	Col9a1	0.517425	0.00204441	0.509526	0.0236775	7.72232
chr1	127235406	Ifi211	0.5308	0.00177523	0.431048	0.0223523	7.72232
chr1	127235406	Mcm3	0.512584	0.00228897	0.461165	0.0248029	7.72232
chr1	127235406	Tagln2	0.483488	0.00436595	0.431366	0.0345173	7.72232
chr1	131088511	Cxcr4	-0.553779	0.00182975	-0.480537	0.0225261	-14.8586
chr1	131088511	Fcgr2b	-0.521956	0.00438718	-0.339191	0.0345776	-14.8586
chr1	131088511	Pdcd1	-0.512394	0.00530778	-0.371196	0.038328	-14.8586
chr1	131088511	Slamf9	-0.530606	0.00367519	-0.401574	0.031635	-14.8586
chr1	131088511	Tagln2	-0.501475	0.00558149	-0.462905	0.0393469	-14.8586
chr1	131088511	Tmem37	-0.526244	0.00575313	-0.370183	0.0398764	-14.8586
chr1	131088511	Ugt1a7c	-0.605112	0.000825963	-0.465411	0.0155333	-14.8586
chr1	13219545	Ccdc190	0.612417	0.00189464	0.587995	0.0229131	17.794
chr1	13219545	Cfh	0.559243	0.00839598	0.389347	0.0486304	17.794
chr1	13219545	Col9a1	0.606067	0.00358912	0.595049	0.0313417	17.794
chr1	13219545	Dbi	0.573357	0.0082202	0.480161	0.0481667	17.794
chr1	13219545	Il18rap	0.695425	0.000326844	0.708124	0.0104995	17.794
chr1	13219545	Pappa2	-0.633408	0.00205264	-0.535816	0.0237258	17.794
chr1	13219545	Rpl31	0.58369	0.00547183	0.583609	0.038944	17.794
chr1	13219545	Rufy4	0.596406	0.00703269	0.546635	0.0442109	17.794
chr1	13219545	Traf3ip3	0.593424	0.00359954	0.530705	0.0313536	17.794
chr1	132198777	Casp8	-0.458824	0.00556639	-0.330824	0.0393113	-11.1937
chr1	132198777	Cd84	-0.497256	0.00277202	-0.29902	0.0273755	-11.1937
chr1	132198777	Fcgr2b	-0.442001	0.00785078	-0.242966	0.0470602	-11.1937
chr1	132198777	Fcgr4	-0.442912	0.00770927	-0.361682	0.0466873	-11.1937
chr1	132198777	Ly9	-0.466016	0.00547351	-0.277016	0.038944	-11.1937
chr1	132198777	Rgs1	-0.444226	0.00664384	-0.341134	0.0429567	-11.1937
chr1	132198777	Tmem37	-0.513676	0.00159881	-0.462064	0.0212552	-11.1937
chr1	132982107	Aim2	-0.571394	0.000786436	-0.606191	0.0151632	-6.23849
chr1	132982107	Arhgap30	-0.510268	0.00241472	-0.44965	0.0255339	-6.23849
chr1	132982107	Atf3	-0.575975	0.000697261	-0.543135	0.0141853	-6.23849
chr1	132982107	Casp8	-0.501958	0.00401202	-0.424183	0.0329629	-6.23849
chr1	132982107	Cd244a	-0.595374	0.000257172	-0.555054	0.00945711	-6.23849
chr1	132982107	Cd84	-0.493918	0.00348601	-0.385201	0.0307888	-6.23849
chr1	132982107	Cxcr4	-0.524746	0.00171781	-0.509547	0.0219786	-6.23849
chr1	132982107	F11r	-0.593383	0.000344148	-0.547411	0.0107961	-6.23849
chr1	132982107	Fcer1g	-0.579906	0.000627939	-0.449672	0.0134581	-6.23849
chr1	132982107	Fcgr2b	-0.482168	0.00807832	-0.311908	0.0478039	-6.23849
chr1	132982107	Fcgr3	-0.548877	0.00114184	-0.443394	0.0177565	-6.23849
chr1	132982107	Fcgr4	-0.644685	9.05e-05	-0.53398	0.00706838	-6.23849
chr1	132982107	Hlx	-0.484985	0.00422898	-0.48822	0.0337389	-6.23849
chr1	132982107	Ifi204	-0.525982	0.00237288	-0.42729	0.0252597	-6.23849
chr1	132982107	Ifi209	-0.51697	0.00290247	-0.451197	0.0279152	-6.23849
chr1	132982107	Ifi214	-0.509455	0.00289979	-0.579532	0.0279105	-6.23849
chr1	132982107	Il1rl1	-0.51358	0.00369906	-0.517316	0.0316869	-6.23849
chr1	132982107	Il1rl2	-0.573691	0.000597505	-0.528192	0.0132248	-6.23849
chr1	132982107	Ly9	-0.537254	0.00152073	-0.391172	0.0207976	-6.23849
chr1	132982107	Mlph	-0.492583	0.0035893	-0.480192	0.0313417	-6.23849
chr1	132982107	Ncf2	-0.604942	0.000244773	-0.499295	0.00921736	-6.23849
chr1	132982107	Neurl3	-0.592809	0.000349903	-0.491071	0.010845	-6.23849
chr1	132982107	Pdcd1	-0.515436	0.00300207	-0.421596	0.0283312	-6.23849
chr1	132982107	Ppfia4	-0.653126	9.13e-05	-0.586585	0.00706838	-6.23849
chr1	132982107	Ptpn18	-0.502197	0.00290108	-0.516982	0.0279123	-6.23849
chr1	132982107	Ptprc	-0.537298	0.00182798	-0.380845	0.0225261	-6.23849
chr1	132982107	Slamf6	-0.626982	0.000123084	-0.477979	0.00753855	-6.23849
chr1	132982107	Slamf8	-0.581706	0.00047936	-0.605999	0.012196	-6.23849
chr1	132982107	Slamf9	-0.462049	0.00776101	-0.370114	0.0468427	-6.23849
chr1	132982107	Sp100	-0.501247	0.00407258	-0.390374	0.0331256	-6.23849
chr1	132982107	Stat1	-0.769225	1.08e-06	-0.700133	0.00256088	-6.23849
chr1	132982107	Zdbf2	0.444488	0.00844602	0.461728	0.0487484	-6.23849
chr1	132983459	Cxcr4	0.465724	0.00550678	0.364567	0.0390531	7.24306
chr1	132983459	Pappa2	-0.479869	0.00544697	-0.409471	0.0389223	7.24306
chr1	132983459	Rufy4	0.681907	1.24e-05	0.605371	0.00343315	7.24306
chr1	133329406	A630001G21Rik	-0.447819	0.00376022	-0.349476	0.0319023	-6.34167
chr1	133329406	Ifi207	-0.49713	0.00149735	-0.319689	0.020606	-6.34167
chr1	133329406	Ifi209	-0.452401	0.00337973	-0.369039	0.0302284	-6.34167
chr1	133329406	Ifi211	-0.533005	0.000570396	-0.46242	0.0129293	-6.34167
chr1	133329406	Neurl3	-0.510513	0.00124516	-0.315377	0.0186774	-6.34167
chr1	133329406	Pappa2	0.417483	0.00735586	0.385886	0.0454332	-6.34167
chr1	133329406	Slamf6	-0.532802	0.000479617	-0.412795	0.012196	-6.34167
chr1	133329406	Sp140	-0.499235	0.00104042	-0.401588	0.0171539	-6.34167
chr1	133351871	Fcgr3	-0.542826	0.00744124	-0.335113	0.0457715	-7.77776
chr1	133351871	Ncf2	-0.582881	0.00351265	-0.348285	0.0309381	-7.77776
chr1	133452663	Cryzl2	0.417869	0.0081204	0.315949	0.0478926	8.60963
chr1	133452663	Pappa2	-0.430418	0.00623608	-0.362737	0.0414568	8.60963
chr1	133452663	Ptpn18	0.417148	0.00824222	0.35007	0.0482346	8.60963
chr1	133452663	Sp140	0.490361	0.00113526	0.398534	0.0177158	8.60963
chr1	133661387	Cfap126	-0.472928	0.00179286	-0.464182	0.0224399	-6.0484
chr1	133661387	Creg1	-0.612979	5.5e-05	-0.41497	0.00586695	-6.0484
chr1	133661387	Fcer1g	-0.450153	0.00314559	-0.318609	0.0290652	-6.0484
chr1	133661387	Fcgr3	-0.578536	0.000114394	-0.422141	0.00739227	-6.0484
chr1	133661387	Fcgr4	-0.439978	0.00570699	-0.304384	0.0397301	-6.0484
chr1	133661387	Ifi207	-0.491872	0.00171005	-0.31301	0.0219345	-6.0484
chr1	133661387	Ifi209	-0.42926	0.00510045	-0.336718	0.0375115	-6.0484
chr1	133661387	Pappa2	0.446836	0.00384655	0.387284	0.0322942	-6.0484
chr1	133661387	Prdx6	-0.433094	0.00832866	-0.327859	0.0484948	-6.0484
chr1	133661387	Rab7b	-0.416522	0.00750659	-0.29435	0.0459399	-6.0484
chr1	133661387	Rcsd1	-0.532672	0.00033683	-0.452706	0.0106986	-6.0484
chr1	133661387	Rufy4	-0.439691	0.00509819	-0.421218	0.0375058	-6.0484
chr1	133661387	Slamf9	-0.448003	0.0033106	-0.307681	0.0298869	-6.0484
chr1	133661387	Sp140	-0.453824	0.00288046	-0.320854	0.0278542	-6.0484
chr1	133661387	Tagln2	-0.461986	0.00269097	-0.414766	0.0269946	-6.0484
chr1	133661387	Ugt1a6a	-0.524525	0.000512038	-0.446945	0.012372	-6.0484
chr1	133661387	Ugt1a7c	-0.415244	0.00771139	-0.286323	0.0466873	-6.0484
chr1	133788109	A630001G21Rik	-0.685746	0.000427041	-0.524268	0.0116812	-12.9986
chr1	133788109	Atf3	-0.545113	0.00483316	-0.372663	0.0365222	-12.9986
chr1	133788109	Cfap126	-0.594753	0.00217452	-0.554403	0.0242685	-12.9986
chr1	133788109	Col9a1	-0.587559	0.00201291	-0.588962	0.023541	-12.9986
chr1	133788109	Hlx	-0.560772	0.0043645	-0.431052	0.0345166	-12.9986
chr1	133788109	Ifi204	-0.580536	0.00368006	-0.371687	0.0316363	-12.9986
chr1	133788109	Ifi209	-0.573976	0.00269822	-0.435738	0.0270247	-12.9986
chr1	133788109	Ifi211	-0.611793	0.00192073	-0.423662	0.0229755	-12.9986
chr1	133788109	Ifi214	-0.535383	0.00701713	-0.45596	0.044124	-12.9986
chr1	133788109	Rcsd1	-0.556234	0.00476403	-0.455604	0.0363307	-12.9986
chr1	133788109	Sp110	-0.61248	0.00244494	-0.42088	0.0257598	-12.9986
chr1	133788109	Zdbf2	0.693814	0.000240899	0.63504	0.00921736	-12.9986
chr1	133798675	Cfh	-0.639983	0.00178056	-0.374634	0.0223594	-13.4881
chr1	133798675	Il18rap	-0.607656	0.00210135	-0.566899	0.0239658	-13.4881
chr1	133798675	Traf3ip3	-0.592852	0.00462077	-0.496522	0.0357316	-13.4881
chr1	133860012	Scg2	-0.62349	0.000511776	-0.476545	0.012372	15.4193
chr1	134063021	Cd244a	-0.425773	0.00615982	-0.2891	0.0412223	-7.57438
chr1	134063021	Stat1	-0.460828	0.00359534	-0.359598	0.0313484	-7.57438
chr1	134241611	Aim2	-0.479049	0.0073998	-0.414937	0.0455977	-11.9455
chr1	134241611	Casp8	-0.506151	0.0036705	-0.360062	0.0316203	-11.9455
chr1	134298792	A630001G21Rik	0.468724	0.00261505	0.524159	0.0266326	5.47061
chr1	134298792	Slamf6	0.406774	0.008308	0.403535	0.0484411	5.47061
chr1	134299098	A630001G21Rik	0.41684	0.00829464	0.319198	0.0483965	5.41551
chr1	134299098	Aim2	0.499437	0.00103475	0.486432	0.0170845	5.41551
chr1	134299098	Arhgap30	0.522131	0.000651222	0.373143	0.013721	5.41551
chr1	134299098	Cd48	0.476451	0.00188402	0.328744	0.0228651	5.41551
chr1	134299098	Dbi	0.625223	1.61e-05	0.615413	0.00371725	5.41551
chr1	134299098	Ifi213	0.411355	0.00836387	0.369897	0.0485794	5.41551
chr1	134299098	Il1rl1	0.450201	0.00403017	0.425707	0.0330308	5.41551
chr1	134299098	Il1rl2	0.504338	0.00106118	0.365334	0.0172408	5.41551
chr1	134299098	Mcm3	0.572125	0.000141655	0.515317	0.00780893	5.41551
chr1	134299098	Slamf9	0.601626	6.46e-05	0.451746	0.00629273	5.41551
chr1	134299098	Sp110	0.483946	0.00208099	0.321305	0.0238542	5.41551
chr1	134299098	Zdbf2	-0.522882	0.000452546	-0.45996	0.0118778	5.41551
chr1	134299125	A630001G21Rik	0.407854	0.00812158	0.33598	0.0478926	8.14375
chr1	134299125	Arhgap30	0.518691	0.000849056	0.339703	0.0157144	8.14375
chr1	134299125	Cacna1s	0.500567	0.000735349	0.490323	0.0146321	8.14375
chr1	134299125	Cd244a	0.41744	0.00736261	0.302122	0.0454529	8.14375
chr1	134299125	Cd48	0.492331	0.00107647	0.339609	0.0173067	8.14375
chr1	134299125	Creg1	0.430831	0.00492343	0.317721	0.0368478	8.14375
chr1	134299125	F11r	0.467425	0.00269767	0.335322	0.0270247	8.14375
chr1	134299125	Fcer1g	0.424175	0.0063763	0.30556	0.041992	8.14375
chr1	134299125	Fcgr3	0.431232	0.00612818	0.301424	0.0411397	8.14375
chr1	134299125	Fcgr4	0.456055	0.00352426	0.339276	0.0309951	8.14375
chr1	134299125	Ifi204	0.444211	0.00408559	0.328779	0.0331889	8.14375
chr1	134299125	Il18rap	0.562055	0.000196433	0.489244	0.00865626	8.14375
chr1	134299125	Il1rl1	0.476921	0.00186182	0.481488	0.0227556	8.14375
chr1	134299125	Ly9	0.460029	0.00282057	0.286124	0.0276614	8.14375
chr1	134299125	Neurl3	0.496983	0.00110531	0.363595	0.0174433	8.14375
chr1	134299125	Pdcd1	0.485649	0.00128754	0.370904	0.019005	8.14375
chr1	134299125	Ptprc	0.491615	0.00148099	0.313359	0.0205079	8.14375
chr1	134299125	Slamf6	0.451649	0.00343974	0.393026	0.0305258	8.14375
chr1	134299125	Slamf9	0.497183	0.000809187	0.38808	0.0153788	8.14375
chr1	134299125	Slc11a1	0.426773	0.00673994	0.299393	0.0432261	8.14375
chr1	134299125	Sp110	0.460182	0.00281026	0.350722	0.0276029	8.14375
chr1	134299125	Stat1	0.486628	0.00225748	0.424121	0.0246436	8.14375
chr1	134299125	Ugt1a7c	0.431539	0.00682655	0.297868	0.0435096	8.14375
chr1	134299125	Zdbf2	-0.434343	0.00405194	-0.412587	0.0330675	8.14375
chr1	134514417	Rufy4	0.534644	0.00280888	0.51106	0.0276001	7.08809
chr1	134919050	Ifi214	-0.571615	0.000334608	-0.570234	0.0106785	-11.8049
chr1	134919050	Ugt1a6a	-0.482898	0.00246789	-0.443754	0.0258996	-11.8049
chr1	135085540	Ccdc190	0.463032	0.00341819	0.42218	0.0304012	5.35009
chr1	135085540	Col9a1	0.559766	0.000258131	0.544337	0.00945711	5.35009
chr1	135085540	Fcgr3	0.450614	0.00512916	0.341977	0.0376033	5.35009
chr1	135085540	Fcgr4	0.531967	0.000840281	0.361565	0.0156475	5.35009
chr1	135085540	Hlx	0.417279	0.00822	0.361558	0.0481667	5.35009
chr1	135085540	Ifi204	0.551768	0.000400046	0.382738	0.0115251	5.35009
chr1	135085540	Ifi209	0.70026	1.99e-06	0.597138	0.00256088	5.35009
chr1	135085540	Ifi211	0.551192	0.00033522	0.441427	0.0106785	5.35009
chr1	135085540	Pappa2	-0.493577	0.00163835	-0.463792	0.0215033	5.35009
chr1	135085540	Slamf6	0.591382	5.86e-05	0.494178	0.00605074	5.35009
chr1	135085540	Slamf9	0.419456	0.007858	0.318716	0.0470924	5.35009
chr1	135085540	Sp110	0.431644	0.00681142	0.296576	0.0434677	5.35009
chr1	135085540	Sp140	0.606777	6.85e-05	0.445515	0.00637846	5.35009
chr1	135085540	Stat1	0.436775	0.00611174	0.37866	0.0410844	5.35009
chr1	135085540	Ugt1a6a	0.492019	0.00126124	0.457481	0.0188408	5.35009
chr1	135325033	A630001G21Rik	-0.509904	0.000913462	-0.374369	0.0160853	-17.3792
chr1	135325033	Atf3	-0.494009	0.00139232	-0.327927	0.019809	-17.3792
chr1	135325033	Casp8	-0.495564	0.00133727	-0.350807	0.0193415	-17.3792
chr1	135325033	Cd48	-0.560109	0.000255411	-0.354583	0.00944687	-17.3792
chr1	135325033	Cd84	-0.542369	0.000435466	-0.328233	0.011734	-17.3792
chr1	135325033	Creg1	-0.495621	0.00181347	-0.314076	0.0224672	-17.3792
chr1	135325033	Ctse	-0.444393	0.00518726	-0.251083	0.0378542	-17.3792
chr1	135325033	Cxcr4	-0.558893	0.000177963	-0.422198	0.00843774	-17.3792
chr1	135325033	F11r	-0.596586	9.74e-05	-0.410531	0.00715569	-17.3792
chr1	135325033	Fcgr2b	-0.496874	0.00175811	-0.271421	0.0222478	-17.3792
chr1	135325033	Fcgr3	-0.427491	0.00663808	-0.282186	0.0429413	-17.3792
chr1	135325033	Fcgr4	-0.474456	0.00261653	-0.331812	0.026637	-17.3792
chr1	135325033	Ifi204	-0.436825	0.00610516	-0.278676	0.0410518	-17.3792
chr1	135325033	Ifi209	-0.502044	0.00154519	-0.375528	0.0209293	-17.3792
chr1	135325033	Ifi211	-0.434036	0.00647717	-0.343732	0.0423127	-17.3792
chr1	135325033	Ifi213	-0.418004	0.00809793	-0.349881	0.047815	-17.3792
chr1	135325033	Ly9	-0.53853	0.000405273	-0.329156	0.0115455	-17.3792
chr1	135325033	Mlph	-0.429929	0.0070603	-0.366967	0.0442669	-17.3792
chr1	135325033	Neurl3	-0.43316	0.00587888	-0.276152	0.0403518	-17.3792
chr1	135325033	Ptprc	-0.422372	0.00825161	-0.245224	0.0482536	-17.3792
chr1	135325033	Rab7b	-0.568469	0.000159706	-0.424009	0.00809626	-17.3792
chr1	135325033	Rufy4	-0.44008	0.00448799	-0.404878	0.0350568	-17.3792
chr1	135325033	Scg2	0.546349	0.000387342	0.402084	0.0113261	-17.3792
chr1	135325033	Slamf6	-0.593874	4.26e-05	-0.454697	0.00545562	-17.3792
chr1	135325033	Slc11a1	-0.498542	0.00144435	-0.303556	0.0202098	-17.3792
chr1	135325033	Sp110	-0.570132	0.000229777	-0.367091	0.00913716	-17.3792
chr1	135325033	Sp140	-0.497698	0.00108434	-0.395634	0.0173289	-17.3792
chr1	135325033	Traf3ip3	-0.449538	0.00409124	-0.365333	0.0332062	-17.3792
chr1	135325033	Zdbf2	0.466258	0.00212216	0.410332	0.0240626	-17.3792
chr1	135342189	Atf3	0.564928	0.00033121	0.368813	0.0105995	11.0563
chr1	135342189	Col4a3	-0.558882	0.000217278	-0.558077	0.00893373	11.0563
chr1	135342189	Cxcr4	0.484917	0.00175615	0.387429	0.0222341	11.0563
chr1	135342189	Il18rap	0.5487	0.000437504	0.494279	0.0117516	11.0563
chr1	135342189	Tmem37	0.476185	0.00332779	0.389325	0.0299536	11.0563
chr1	135342202	Col4a3	-0.573888	0.000165209	-0.568358	0.00823915	10.0532
chr1	135342202	Cxcr4	0.419963	0.00866588	0.327764	0.0495862	10.0532
chr1	135342202	Tmem37	0.494007	0.00188697	0.41516	0.0228651	10.0532
chr1	135358934	Cryzl2	-0.663761	0.00266773	-0.520787	0.0268819	-12.124
chr1	135358934	Dbi	-0.605752	0.00771406	-0.666376	0.0466923	-12.124
chr1	135358934	Mcm3	-0.750046	0.000139882	-0.69401	0.00777124	-12.124
chr1	135358934	Pappa2	0.675125	0.00151608	0.509606	0.0207966	-12.124
chr1	135358934	Zdbf2	0.63906	0.00322328	0.653311	0.0294405	-12.124
chr1	135578723	Ctse	0.560878	0.00435552	0.336343	0.0344671	9.58763
chr1	135578723	Ly9	0.537632	0.00814869	0.381039	0.0480008	9.58763
chr1	135578723	Ncf2	0.57945	0.00300357	0.458539	0.0283312	9.58763
chr1	135578723	Traf3ip3	0.652997	0.000730211	0.564009	0.0145872	9.58763
chr1	135578723	Ugt1a7c	0.625132	0.0018655	0.369476	0.0227633	9.58763
chr1	135890010	Arhgap30	-0.51321	0.00190974	-0.346563	0.0229238	-11.1063
chr1	135890010	Atf3	-0.495614	0.00287755	-0.330364	0.0278542	-11.1063
chr1	135890010	Cd244a	-0.506386	0.00224464	-0.362224	0.0246436	-11.1063
chr1	135890010	Cd48	-0.451478	0.00571135	-0.297274	0.0397495	-11.1063
chr1	135890010	Creg1	-0.533673	0.000802607	-0.356792	0.015334	-11.1063
chr1	135890010	Cryzl2	-0.479085	0.00414921	-0.343563	0.0334066	-11.1063
chr1	135890010	Dbi	-0.459772	0.00478507	-0.438552	0.0364147	-11.1063
chr1	135890010	F11r	-0.494031	0.00255905	-0.350107	0.0263829	-11.1063
chr1	135890010	Fcer1g	-0.499454	0.00225364	-0.318548	0.0246436	-11.1063
chr1	135890010	Fcgr3	-0.461589	0.00525188	-0.312168	0.0380797	-11.1063
chr1	135890010	Ifi204	-0.490261	0.00377527	-0.299488	0.0319659	-11.1063
chr1	135890010	Ifi207	-0.502132	0.00211494	-0.324458	0.0240168	-11.1063
chr1	135890010	Ifi209	-0.470759	0.00495609	-0.361547	0.0370069	-11.1063
chr1	135890010	Inpp5d	-0.443934	0.00853794	-0.299701	0.0491602	-11.1063
chr1	135890010	Ly9	-0.474902	0.00394275	-0.278748	0.0327065	-11.1063
chr1	135890010	Ncf2	-0.459748	0.00545948	-0.29841	0.038944	-11.1063
chr1	135890010	Pdcd1	-0.527984	0.0011148	-0.364997	0.0175509	-11.1063
chr1	135890010	Rcsd1	-0.575133	0.000301423	-0.499729	0.0101446	-11.1063
chr1	135890010	Slamf6	-0.467066	0.00467386	-0.306743	0.0360214	-11.1063
chr1	135890010	Slamf7	-0.640668	3.39e-05	-0.567613	0.00491924	-11.1063
chr1	135890010	Sp110	-0.50033	0.00258354	-0.307037	0.026508	-11.1063
chr1	135890010	Sp140	-0.543279	0.000744764	-0.413389	0.0147272	-11.1063
chr1	136007518	Arhgap30	0.701432	0.00117937	0.500661	0.0180095	15.1004
chr1	136007518	Cacna1s	0.717523	0.000543222	0.578316	0.0126752	15.1004
chr1	136007518	Ccdc190	0.82433	2.59e-05	0.77753	0.00455012	15.1004
chr1	136007518	Cd48	0.838465	1.39e-05	0.555132	0.00366783	15.1004
chr1	136007518	Cd84	0.862712	4.09e-06	0.5904	0.00259687	15.1004
chr1	136007518	Col9a1	0.782824	0.000122627	0.747914	0.00753855	15.1004
chr1	136007518	Creg1	0.738086	0.000470352	0.531528	0.0120846	15.1004
chr1	136007518	Ctse	0.739473	0.000452969	0.518194	0.0118778	15.1004
chr1	136007518	Cxcr4	0.804288	9.95e-05	0.496712	0.00719956	15.1004
chr1	136007518	Dbi	0.763616	0.000142067	0.72212	0.00780893	15.1004
chr1	136007518	F11r	0.790503	9.44e-05	0.599931	0.00709654	15.1004
chr1	136007518	Fcer1g	0.762488	0.00037247	0.501907	0.0110825	15.1004
chr1	136007518	Fcgr3	0.864676	3.67e-06	0.608726	0.00256088	15.1004
chr1	136007518	Hlx	0.627422	0.00306328	0.536273	0.0286568	15.1004
chr1	136007518	Ly9	0.780778	0.000131263	0.456775	0.00767407	15.1004
chr1	136007518	Ncf2	0.744822	0.000390899	0.562809	0.0113818	15.1004
chr1	136007518	Neurl3	0.704261	0.00110387	0.433372	0.0174433	15.1004
chr1	136007518	Pdcd1	0.677546	0.00200525	0.453435	0.023541	15.1004
chr1	136007518	Ptprc	0.628222	0.00523908	0.353626	0.0380578	15.1004
chr1	136007518	Rab7b	0.664288	0.0019214	0.506588	0.0229755	15.1004
chr1	136007518	Rcsd1	0.690309	0.00107011	0.60708	0.0173067	15.1004
chr1	136007518	Slamf6	0.606972	0.00454113	0.364603	0.0353415	15.1004
chr1	136007518	Slamf9	0.841463	1.2e-05	0.598381	0.00343315	15.1004
chr1	136007518	Traf3ip3	0.631016	0.00498286	0.606177	0.0370632	15.1004
chr1	136007518	Ugt1a6a	0.765932	0.00013179	0.628073	0.00767407	15.1004
chr1	136007518	Ugt1a7c	0.701026	0.000826486	0.523911	0.0155333	15.1004
chr1	136133248	Aim2	0.632465	0.00010289	0.625528	0.00722446	14.27
chr1	136133248	Arhgap30	0.510202	0.0033646	0.377334	0.0301568	14.27
chr1	136133248	Atf3	0.697931	4.47e-06	0.53187	0.00269537	14.27
chr1	136133248	Casp8	0.709994	7.69e-06	0.547085	0.00296232	14.27
chr1	136133248	Cd48	0.624907	0.000101227	0.421323	0.00722446	14.27
chr1	136133248	Cd84	0.691441	2.32e-05	0.443968	0.00442192	14.27
chr1	136133248	Creg1	0.548677	0.000945667	0.378879	0.0163243	14.27
chr1	136133248	Cryzl2	0.646889	0.000112049	0.446407	0.007357	14.27
chr1	136133248	Ctse	0.582834	0.000464513	0.379009	0.011983	14.27
chr1	136133248	Cxcr4	0.575769	0.000870874	0.455061	0.0158858	14.27
chr1	136133248	Dbi	0.527793	0.0022772	0.479603	0.0247387	14.27
chr1	136133248	F11r	0.600796	0.000218196	0.464523	0.00895698	14.27
chr1	136133248	Fcer1g	0.606795	0.000231479	0.420668	0.00913815	14.27
chr1	136133248	Fcgr2b	0.562936	0.000977689	0.313329	0.0166445	14.27
chr1	136133248	Fcgr3	0.604991	0.000311674	0.436522	0.0102986	14.27
chr1	136133248	Fcgr4	0.667387	2.21e-05	0.495059	0.00430027	14.27
chr1	136133248	Glrp1	0.512556	0.00319712	0.403541	0.029331	14.27
chr1	136133248	Hlx	0.537353	0.00151707	0.434107	0.0207966	14.27
chr1	136133248	Ifi204	0.642033	7.46e-05	0.455182	0.00669516	14.27
chr1	136133248	Ifi207	0.511797	0.00325033	0.320921	0.029539	14.27
chr1	136133248	Ifi209	0.597881	0.00048455	0.510157	0.0122226	14.27
chr1	136133248	Ifi211	0.530038	0.00180759	0.438459	0.0224543	14.27
chr1	136133248	Ifi213	0.557517	0.00112065	0.453065	0.0175884	14.27
chr1	136133248	Ifi214	0.4902	0.00378026	0.457061	0.0319761	14.27
chr1	136133248	Il1rl1	0.679558	2.62e-05	0.643148	0.00455884	14.27
chr1	136133248	Inpp5d	0.499147	0.00425601	0.353558	0.0338589	14.27
chr1	136133248	Ly9	0.656425	3.35e-05	0.409065	0.00491691	14.27
chr1	136133248	Mcm3	0.609711	0.000211854	0.548788	0.00890668	14.27
chr1	136133248	Mlph	0.699801	5.83e-06	0.552845	0.00269537	14.27
chr1	136133248	Ncf2	0.695519	1.4e-05	0.479156	0.00366869	14.27
chr1	136133248	Neurl3	0.532974	0.00168564	0.407236	0.0218309	14.27
chr1	136133248	Pdcd1	0.6628	2.64e-05	0.469362	0.00455884	14.27
chr1	136133248	Ppfia4	0.630243	0.000110684	0.478583	0.00730514	14.27
chr1	136133248	Prdx6	0.527463	0.00229437	0.394568	0.0248402	14.27
chr1	136133248	Ptprc	0.487555	0.00627852	0.303439	0.0415877	14.27
chr1	136133248	Rab7b	0.494891	0.00341237	0.371674	0.0303694	14.27
chr1	136133248	Rcsd1	0.519765	0.00193459	0.441335	0.0230789	14.27
chr1	136133248	Rgs1	0.680978	1.79e-05	0.522246	0.0038543	14.27
chr1	136133248	Scg2	-0.618551	0.000124704	-0.505105	0.00753855	14.27
chr1	136133248	Slamf6	0.745837	9.63e-07	0.571983	0.00256088	14.27
chr1	136133248	Slamf8	0.580801	0.000491566	0.505331	0.012269	14.27
chr1	136133248	Slamf9	0.675291	2.23e-05	0.499433	0.00430027	14.27
chr1	136133248	Slc11a1	0.482443	0.00598438	0.295553	0.0406789	14.27
chr1	136133248	Sp110	0.733962	2.62e-06	0.489929	0.00256088	14.27
chr1	136133248	Sp140	0.573054	0.000490985	0.443654	0.012269	14.27
chr1	136133248	Stat1	0.698238	1.78e-05	0.597352	0.0038543	14.27
chr1	136133248	Tagln2	0.735275	1.64e-06	0.608988	0.00256088	14.27
chr1	136133248	Traf3ip3	0.485107	0.00489118	0.40249	0.0367577	14.27
chr1	136133248	Ugt1a6a	0.558046	0.000904097	0.475162	0.0160402	14.27
chr1	136133248	Ugt1a7c	0.629723	0.000147177	0.445267	0.00792323	14.27
chr1	136215896	Cd84	-0.485162	0.00488556	-0.320339	0.0367393	-9.18264
chr1	136215896	Cfh	-0.48214	0.00602056	-0.326696	0.0407627	-9.18264
chr1	136215896	Col9a1	-0.459689	0.00623549	-0.433212	0.0414568	-9.18264
chr1	136215896	Creg1	-0.460897	0.00793576	-0.329939	0.0473352	-9.18264
chr1	136215896	Fcgr2b	-0.470734	0.00654607	-0.275509	0.042552	-9.18264
chr1	136215896	Ifi214	-0.462167	0.00592689	-0.47009	0.0405717	-9.18264
chr1	136215896	Rab7b	-0.538553	0.00147352	-0.360391	0.0204658	-9.18264
chr1	136215896	Rgs1	-0.586409	0.000420104	-0.468142	0.0116538	-9.18264
chr1	136215896	Slamf6	-0.678227	1.44e-05	-0.542911	0.00366869	-9.18264
chr1	136215896	Ugt1a7c	-0.517882	0.00284459	-0.373652	0.0277683	-9.18264
chr1	136215922	Aim2	-0.421632	0.00837701	-0.427587	0.0486092	-8.25127
chr1	136215922	Col9a1	-0.435246	0.00561898	-0.435009	0.0394415	-8.25127
chr1	136231839	Aim2	-0.477614	0.00182956	-0.488139	0.0225261	-10.137
chr1	136231839	Atf3	-0.489616	0.00155883	-0.336141	0.0210152	-10.137
chr1	136231839	Cacna1s	-0.444633	0.00358447	-0.442893	0.031321	-10.137
chr1	136231839	Cd48	-0.611704	2.74e-05	-0.412882	0.00461904	-10.137
chr1	136231839	Cd84	-0.578759	0.000113539	-0.368251	0.00737277	-10.137
chr1	136231839	Cfh	-0.504287	0.00106263	-0.353644	0.0172497	-10.137
chr1	136231839	Creg1	-0.511832	0.00062497	-0.390787	0.0134581	-10.137
chr1	136231839	Ctse	-0.563822	0.000227549	-0.383521	0.0091007	-10.137
chr1	136231839	Cxcr4	-0.44869	0.00368516	-0.371443	0.0316363	-10.137
chr1	136231839	Dbi	-0.407118	0.00824815	-0.397506	0.0482471	-10.137
chr1	136231839	F11r	-0.509688	0.0010809	-0.362718	0.0173067	-10.137
chr1	136231839	Fcer1g	-0.471452	0.00244868	-0.359736	0.0257598	-10.137
chr1	136231839	Fcgr2b	-0.540338	0.000384059	-0.35417	0.0113043	-10.137
chr1	136231839	Fcgr3	-0.450109	0.00403858	-0.365236	0.0330394	-10.137
chr1	136231839	Glrp1	-0.488902	0.00136882	-0.434528	0.019605	-10.137
chr1	136231839	Ifi204	-0.478274	0.00179925	-0.355034	0.0224543	-10.137
chr1	136231839	Ifi207	-0.523481	0.000527832	-0.368059	0.012541	-10.137
chr1	136231839	Ifi213	-0.490997	0.00150468	-0.456494	0.0206893	-10.137
chr1	136231839	Il18rap	-0.495235	0.00099477	-0.451151	0.0166733	-10.137
chr1	136231839	Inpp5d	-0.449094	0.00365078	-0.337251	0.0315644	-10.137
chr1	136231839	Ly9	-0.515932	0.000655537	-0.342205	0.0137549	-10.137
chr1	136231839	Mlph	-0.483799	0.00156254	-0.407843	0.0210398	-10.137
chr1	136231839	Pdcd1	-0.568133	0.000106771	-0.434133	0.00722446	-10.137
chr1	136231839	Ppfia4	-0.540866	0.00037805	-0.431087	0.0111701	-10.137
chr1	136231839	Ptprc	-0.554466	0.000205243	-0.369194	0.00883936	-10.137
chr1	136231839	Rab7b	-0.518948	0.000508302	-0.403481	0.012372	-10.137
chr1	136231839	Rcsd1	-0.462822	0.00263713	-0.408954	0.0267124	-10.137
chr1	136231839	Rgs1	-0.599173	4.41e-05	-0.487071	0.00547217	-10.137
chr1	136231839	Slamf6	-0.503546	0.00067539	-0.419418	0.0139191	-10.137
chr1	136231839	Slamf8	-0.464743	0.00251716	-0.441246	0.0261886	-10.137
chr1	136231839	Slamf9	-0.538792	0.00027876	-0.408976	0.00980237	-10.137
chr1	136231839	Slc11a1	-0.634745	1.43e-05	-0.437331	0.00366869	-10.137
chr1	136231839	Sp110	-0.422524	0.00531169	-0.307441	0.0383329	-10.137
chr1	136231839	Sp140	-0.401192	0.00845846	-0.325171	0.0487922	-10.137
chr1	136231839	Stat1	-0.442971	0.00474124	-0.378526	0.0362549	-10.137
chr1	136231839	Ugt1a6a	-0.479203	0.00202553	-0.460356	0.0235771	-10.137
chr1	136231839	Ugt1a7c	-0.421533	0.00752549	-0.341698	0.0460223	-10.137
chr1	136232689	Aim2	-0.503435	0.000792981	-0.474582	0.0152188	-6.78681
chr1	136232689	Arhgap30	-0.421783	0.00671261	-0.298669	0.0431925	-6.78681
chr1	136232689	Cd48	-0.463205	0.00298214	-0.326396	0.0282682	-6.78681
chr1	136232689	Ifi214	-0.471166	0.00187514	-0.451276	0.0228308	-6.78681
chr1	136232689	Il1rl2	-0.590987	3.78e-05	-0.423603	0.00516627	-6.78681
chr1	136232689	Ly9	-0.553079	0.000316672	-0.329938	0.0103583	-6.78681
chr1	136232689	Pdcd1	-0.522017	0.000653328	-0.402014	0.0137426	-6.78681
chr1	136232689	Ptprc	-0.496116	0.00131817	-0.307769	0.0191947	-6.78681
chr1	136232689	Sp100	-0.511489	0.000874888	-0.402005	0.01591	-6.78681
chr1	136232689	Sp110	-0.452988	0.00378189	-0.329762	0.0319793	-6.78681
chr1	136362839	Aim2	-0.439081	0.00581794	-0.45603	0.0401505	-9.81129
chr1	136362839	Arhgap30	-0.432565	0.00668095	-0.286521	0.0431076	-9.81129
chr1	136362839	Cacna1s	-0.437233	0.00538075	-0.401528	0.038591	-9.81129
chr1	136362839	Cd244a	-0.491358	0.00173221	-0.324033	0.0220662	-9.81129
chr1	136362839	F11r	-0.439161	0.00515809	-0.324026	0.0377497	-9.81129
chr1	136362839	Il1rl1	-0.485616	0.00267918	-0.45551	0.0269189	-9.81129
chr1	136362839	Mcm3	-0.535657	0.000528844	-0.491059	0.012541	-9.81129
chr1	136362839	Ppfia4	-0.494311	0.00160829	-0.38638	0.0212852	-9.81129
chr1	136362839	Slamf6	-0.5112	0.000881816	-0.373923	0.015948	-9.81129
chr1	136362839	Sp100	-0.501098	0.00115662	-0.414366	0.0179096	-9.81129
chr1	136362839	Tagln2	-0.484851	0.00152074	-0.432942	0.0207976	-9.81129
chr1	136362839	Ugt1a6a	-0.502989	0.00128812	-0.412062	0.019005	-9.81129
chr1	136375634	A630001G21Rik	0.64942	1.03e-05	0.562228	0.00330549	7.4986
chr1	136375634	Aim2	0.430584	0.00696428	0.462953	0.0439312	7.4986
chr1	136375634	Arhgap30	0.60115	8.33e-05	0.462733	0.00706838	7.4986
chr1	136375634	Atf3	0.563867	0.000227229	0.430356	0.0091007	7.4986
chr1	136375634	Casp8	0.478059	0.00240046	0.381505	0.0254043	7.4986
chr1	136375634	Cd244a	0.430188	0.00626684	0.323531	0.0415446	7.4986
chr1	136375634	Cd48	0.547463	0.000309781	0.410054	0.0102575	7.4986
chr1	136375634	Cd84	0.54771	0.000372006	0.396109	0.0110817	7.4986
chr1	136375634	Cfh	0.554038	0.000554272	0.410692	0.012792	7.4986
chr1	136375634	Creg1	0.481135	0.00222858	0.363344	0.0245608	7.4986
chr1	136375634	Ctse	0.609272	4.91e-05	0.447466	0.00567499	7.4986
chr1	136375634	Cxcr4	0.476185	0.00189667	0.401795	0.0229141	7.4986
chr1	136375634	Dbi	0.519704	0.00082597	0.545334	0.0155333	7.4986
chr1	136375634	F11r	0.53047	0.000612816	0.445606	0.0133329	7.4986
chr1	136375634	Fcer1g	0.519347	0.000834042	0.394873	0.0155831	7.4986
chr1	136375634	Fcgr2b	0.583196	0.00015177	0.366804	0.00799631	7.4986
chr1	136375634	Fcgr3	0.620562	3.23e-05	0.491175	0.00490171	7.4986
chr1	136375634	Fcgr4	0.624986	4.6e-05	0.510826	0.00547223	7.4986
chr1	136375634	Hlx	0.521037	0.000944749	0.457753	0.0163243	7.4986
chr1	136375634	Ifi204	0.557775	0.000274451	0.420696	0.00968584	7.4986
chr1	136375634	Ifi209	0.437812	0.00597805	0.374529	0.0406789	7.4986
chr1	136375634	Ifi211	0.501956	0.00113062	0.455657	0.0176577	7.4986
chr1	136375634	Ifi213	0.470986	0.00325917	0.457845	0.0295875	7.4986
chr1	136375634	Il1rl1	0.57684	0.000230835	0.556492	0.00913815	7.4986
chr1	136375634	Inpp5d	0.563394	0.000282682	0.418411	0.00984245	7.4986
chr1	136375634	Ly9	0.577356	0.000147596	0.401853	0.00792902	7.4986
chr1	136375634	Mlph	0.568872	0.000194036	0.570801	0.00864068	7.4986
chr1	136375634	Ncf2	0.596791	7.66e-05	0.4749	0.00673994	7.4986
chr1	136375634	Pdcd1	0.594496	6.59e-05	0.470537	0.00629273	7.4986
chr1	136375634	Ppfia4	0.520768	0.00112889	0.431081	0.0176524	7.4986
chr1	136375634	Prdx6	0.434499	0.0080978	0.334606	0.047815	7.4986
chr1	136375634	Ptprc	0.572602	0.000212732	0.395922	0.00890668	7.4986
chr1	136375634	Rcsd1	0.51984	0.000822901	0.44286	0.01552	7.4986
chr1	136375634	Slamf6	0.510857	0.00104794	0.424642	0.017208	7.4986
chr1	136375634	Slamf9	0.448247	0.00476752	0.340344	0.0363464	7.4986
chr1	136375634	Slc11a1	0.473499	0.00307598	0.335127	0.0286933	7.4986
chr1	136375634	Sp110	0.554902	0.000299638	0.414095	0.0101247	7.4986
chr1	136375634	Stat1	0.559195	0.000320925	0.558774	0.0104014	7.4986
chr1	136375634	Traf3ip3	0.491122	0.00174248	0.450443	0.0221272	7.4986
chr1	136375634	Ugt1a7c	0.485185	0.00174435	0.386282	0.0221288	7.4986
chr1	136731465	Arhgap30	-0.44704	0.00489568	-0.291987	0.036761	-7.47339
chr1	136731465	Atf3	-0.50442	0.000903633	-0.342236	0.0160402	-7.47339
chr1	136731465	Cd84	-0.427212	0.00747039	-0.256679	0.0458585	-7.47339
chr1	136731465	Fcer1g	-0.436484	0.00614963	-0.303437	0.0412193	-7.47339
chr1	136731465	Fcgr2b	-0.467557	0.00352442	-0.258768	0.0309951	-7.47339
chr1	136731465	Fcgr3	-0.477089	0.00245706	-0.328234	0.0258204	-7.47339
chr1	136731465	Fcgr4	-0.588299	6.54e-05	-0.436121	0.00629273	-7.47339
chr1	136731465	Hlx	-0.516378	0.000764834	-0.420933	0.0149496	-7.47339
chr1	136731465	Ifi204	-0.499214	0.00104098	-0.316405	0.0171539	-7.47339
chr1	136731465	Ifi209	-0.506453	0.00100274	-0.382699	0.0167628	-7.47339
chr1	136731465	Il18rap	-0.483035	0.00137963	-0.411267	0.0197068	-7.47339
chr1	136731465	Inpp5d	-0.487949	0.00218681	-0.339803	0.0243608	-7.47339
chr1	136731465	Ly9	-0.491851	0.00171096	-0.285894	0.0219351	-7.47339
chr1	136731465	Mlph	-0.592625	4.46e-05	-0.537677	0.00547217	-7.47339
chr1	136731465	Slamf6	-0.416186	0.00680008	-0.326129	0.0434146	-7.47339
chr1	136731465	Slamf8	-0.512231	0.00101032	-0.448155	0.0168453	-7.47339
chr1	136731465	Sp110	-0.448173	0.00372957	-0.286214	0.0317916	-7.47339
chr1	136731465	Sp140	-0.414915	0.00776471	-0.314864	0.0468427	-7.47339
chr1	139512049	Ccdc190	0.522909	0.00874716	0.370116	0.0498688	7.92102
chr1	139512049	Ifi214	0.536235	0.00572426	0.500449	0.039774	7.92102
chr1	139512049	Rgs1	0.620585	0.00205864	0.514447	0.0237557	7.92102
chr1	139512049	Slamf6	0.551296	0.00639732	0.365745	0.0420584	7.92102
chr1	139613649	Casp8	-0.516015	0.0025022	-0.360047	0.0261006	-6.9716
chr1	139613649	Ccdc190	-0.462367	0.00590256	-0.38982	0.0404815	-6.9716
chr1	139613649	Cfh	-0.514457	0.00219146	-0.316607	0.0243912	-6.9716
chr1	139613649	Dbi	-0.524659	0.00205107	-0.466775	0.0237222	-6.9716
chr1	139613649	F11r	-0.468477	0.00519948	-0.324197	0.037902	-6.9716
chr1	139613649	Fcgr2b	-0.515354	0.00254003	-0.270515	0.026258	-6.9716
chr1	139613649	Ifi204	-0.562167	0.000539898	-0.351152	0.0126537	-6.9716
chr1	139613649	Ifi207	-0.477494	0.00571622	-0.279504	0.0397573	-6.9716
chr1	139613649	Ly9	-0.5122	0.00272723	-0.286383	0.0271621	-6.9716
chr1	139613649	Prdx6	-0.485201	0.00488158	-0.312861	0.0367203	-6.9716
chr1	139613649	Rcsd1	-0.548879	0.000639405	-0.427243	0.013562	-6.9716
chr1	139613649	Slamf8	-0.529274	0.00184054	-0.464847	0.0225824	-6.9716
chr1	139613649	Tmem37	-0.506583	0.00309039	-0.373724	0.0287853	-6.9716
chr1	139613649	Ugt1a6a	-0.548277	0.000955508	-0.473997	0.0164384	-6.9716
chr1	139636848	Aim2	-0.604179	0.00108052	-0.56188	0.0173067	-6.58333
chr1	139636848	Ptpn18	-0.540613	0.00526902	-0.458016	0.0381493	-6.58333
chr1	142709766	Tmem37	-0.489895	0.00599671	-0.423534	0.0406842	-11.0309
chr1	143985564	Aim2	0.593568	0.00223087	0.600406	0.0245608	9.22204
chr1	143985564	Atf3	0.616214	0.00174243	0.454015	0.0221272	9.22204
chr1	143985564	Cacna1s	0.545782	0.00706198	0.429115	0.0442669	9.22204
chr1	143985564	Casp8	0.680999	0.000347566	0.531779	0.0108313	9.22204
chr1	143985564	Cd244a	0.720273	0.000231175	0.434995	0.00913815	9.22204
chr1	143985564	Cd48	0.761417	2.44e-05	0.483153	0.00442192	9.22204
chr1	143985564	Cd84	0.737264	9.06e-05	0.446124	0.00706838	9.22204
chr1	143985564	Cfap126	0.687194	0.000578261	0.720244	0.01304	9.22204
chr1	143985564	Creg1	0.605068	0.0017332	0.389699	0.0220662	9.22204
chr1	143985564	Cxcr4	0.75725	7.05e-05	0.62025	0.00644448	9.22204
chr1	143985564	Dbi	0.640657	0.000989778	0.617734	0.0166715	9.22204
chr1	143985564	F11r	0.773427	2.43e-05	0.533613	0.00442192	9.22204
chr1	143985564	Fcer1g	0.620191	0.00159425	0.390318	0.0212204	9.22204
chr1	143985564	Fcgr2b	0.638069	0.00105322	0.341289	0.0172106	9.22204
chr1	143985564	Fcgr3	0.695647	0.000228248	0.563588	0.00910485	9.22204
chr1	143985564	Fcgr4	0.626078	0.00106545	0.490528	0.017277	9.22204
chr1	143985564	Ifi204	0.671796	0.000617292	0.435108	0.0133606	9.22204
chr1	143985564	Ifi207	0.590437	0.0048337	0.266969	0.0365222	9.22204
chr1	143985564	Ifi211	0.625942	0.00139904	0.564574	0.019838	9.22204
chr1	143985564	Ly9	0.713372	0.000132706	0.409681	0.00767407	9.22204
chr1	143985564	Neurl3	0.687823	0.000286571	0.595296	0.00990782	9.22204
chr1	143985564	Pdcd1	0.682779	0.000236574	0.509666	0.00913815	9.22204
chr1	143985564	Ptprc	0.6015	0.00239676	0.341339	0.0253765	9.22204
chr1	143985564	Rab7b	0.537227	0.00678745	0.453918	0.0433994	9.22204
chr1	143985564	Rcsd1	0.731731	0.000108729	0.576851	0.00725872	9.22204
chr1	143985564	Rufy4	0.569145	0.0045919	0.548533	0.0356058	9.22204
chr1	143985564	Slamf6	0.565808	0.00489238	0.397353	0.0367577	9.22204
chr1	143985564	Slamf7	0.561145	0.00351884	0.488556	0.0309711	9.22204
chr1	143985564	Slamf9	0.726069	0.000130529	0.44356	0.00767407	9.22204
chr1	143985564	Slc11a1	0.631748	0.00161194	0.377777	0.0212997	9.22204
chr1	143985564	Sp140	0.698178	0.000211734	0.539893	0.00890668	9.22204
chr1	143985564	Stat1	0.54413	0.00598259	0.505393	0.0406789	9.22204
chr1	143985564	Ugt1a6a	0.659834	0.000613386	0.551406	0.0133329	9.22204
chr1	145412009	A630001G21Rik	-0.594334	0.00219432	-0.467032	0.0244123	-21.8366
chr1	145412009	Arhgap30	-0.517599	0.00676554	-0.416076	0.0433247	-21.8366
chr1	145412009	Atf3	-0.511875	0.00634613	-0.380282	0.0418776	-21.8366
chr1	145412009	Cd48	-0.534301	0.0049277	-0.35579	0.036849	-21.8366
chr1	145412009	Cd84	-0.660906	0.000438517	-0.428502	0.0117539	-21.8366
chr1	145412009	Cfh	-0.583359	0.00220674	-0.414504	0.0244491	-21.8366
chr1	145412009	Cxcr4	-0.507564	0.00688144	-0.485544	0.0436489	-21.8366
chr1	145412009	Dbi	-0.55852	0.0037105	-0.594445	0.0317454	-21.8366
chr1	145412009	F11r	-0.642042	0.000540304	-0.515747	0.0126537	-21.8366
chr1	145412009	Fcer1g	-0.650596	0.000576875	-0.456203	0.01304	-21.8366
chr1	145412009	Fcgr2b	-0.641333	0.000550518	-0.406039	0.0127634	-21.8366
chr1	145412009	Fcgr3	-0.565234	0.00323703	-0.426021	0.0294685	-21.8366
chr1	145412009	Fcgr4	-0.563559	0.00271712	-0.406719	0.0271285	-21.8366
chr1	145412009	Ifi204	-0.615487	0.00105686	-0.429279	0.01723	-21.8366
chr1	145412009	Ifi207	-0.619546	0.00124403	-0.460326	0.0186715	-21.8366
chr1	145412009	Ifi209	-0.593262	0.00224563	-0.473963	0.0246436	-21.8366
chr1	145412009	Ifi214	-0.609033	0.00123302	-0.539529	0.018594	-21.8366
chr1	145412009	Il18rap	-0.525548	0.00487461	-0.454609	0.0366895	-21.8366
chr1	145412009	Inpp5d	-0.585557	0.00264531	-0.450352	0.0267508	-21.8366
chr1	145412009	Ly9	-0.606698	0.00130269	-0.428606	0.0191312	-21.8366
chr1	145412009	Ncf2	-0.554561	0.00401625	-0.442342	0.0329634	-21.8366
chr1	145412009	Pappa2	0.515211	0.00707026	0.476903	0.0442937	-21.8366
chr1	145412009	Pdcd1	-0.569323	0.0029746	-0.433899	0.0282325	-21.8366
chr1	145412009	Ppfia4	-0.660633	0.000441771	-0.557893	0.0117593	-21.8366
chr1	145412009	Ptprc	-0.596017	0.00166628	-0.406087	0.0216907	-21.8366
chr1	145412009	Rgs1	-0.519458	0.00778707	-0.392383	0.0468774	-21.8366
chr1	145412009	Slamf6	-0.696677	7.69e-05	-0.469895	0.00673994	-21.8366
chr1	145412009	Slamf9	-0.647661	0.000622585	-0.462269	0.0134526	-21.8366
chr1	145412009	Sp110	-0.589606	0.00121002	-0.392437	0.0183781	-21.8366
chr1	145412009	Stat1	-0.656622	0.0003638	-0.484732	0.0110211	-21.8366
chr1	145412009	Ugt1a6a	-0.623261	0.000514932	-0.589093	0.0124023	-21.8366
chr1	145412009	Ugt1a7c	-0.625135	0.0010898	-0.432002	0.0173616	-21.8366
chr1	145966020	Cd244a	-0.492001	0.00575236	-0.407907	0.0398764	-11.6896
chr1	145966020	Pappa2	0.543374	0.00280565	0.458781	0.0275809	-11.6896
chr1	145966020	Traf3ip3	-0.52574	0.00406246	-0.468554	0.0331024	-11.6896
chr1	146024444	Arhgap30	0.443515	0.00596955	0.307875	0.0406789	7.35217
chr1	146024444	Cacna1s	0.543381	0.000509942	0.492553	0.012372	7.35217
chr1	146024444	Cd48	0.459469	0.00481647	0.30558	0.0365034	7.35217
chr1	146024444	Cd84	0.500219	0.00189183	0.315548	0.0228911	7.35217
chr1	146024444	Cfap126	0.423571	0.00805189	0.415089	0.0477254	7.35217
chr1	146024444	Creg1	0.449689	0.00593019	0.31496	0.0405799	7.35217
chr1	146024444	Ctse	0.429913	0.00791484	0.279598	0.0472992	7.35217
chr1	146024444	Fcgr2b	0.461869	0.00457257	0.259046	0.0354993	7.35217
chr1	146024444	Hlx	0.480255	0.0022766	0.364578	0.0247387	7.35217
chr1	146024444	Ifi204	0.455453	0.00597155	0.299086	0.0406789	7.35217
chr1	146024444	Ifi207	0.492976	0.00262247	0.299661	0.0266654	7.35217
chr1	146024444	Inpp5d	0.539714	0.000565904	0.392308	0.0128956	7.35217
chr1	146024444	Ly9	0.521008	0.000945484	0.31669	0.0163243	7.35217
chr1	146024444	Pdcd1	0.559685	0.000258778	0.399139	0.00946122	7.35217
chr1	146024444	Ptprc	0.468997	0.00341088	0.292358	0.0303694	7.35217
chr1	146024444	Rcsd1	0.417575	0.00816998	0.338071	0.0480442	7.35217
chr1	146024444	Rufy4	0.462426	0.00395644	0.390206	0.032747	7.35217
chr1	146024444	Scg2	-0.523198	0.000891695	-0.384826	0.01604	7.35217
chr1	146024444	Slamf9	0.426147	0.00854088	0.311717	0.0491602	7.35217
chr1	146024444	Slc11a1	0.448848	0.00775261	0.294067	0.0468141	7.35217
chr1	146024444	Stat1	0.46499	0.00559131	0.360647	0.0393738	7.35217
chr1	146024444	Ugt1a6a	0.48189	0.00252768	0.396777	0.0262037	7.35217
chr1	14739730	Atf3	-0.49997	0.00260506	-0.331846	0.0265947	-8.03909
chr1	14739730	Ifi211	-0.551015	0.000732323	-0.399922	0.0146177	-8.03909
chr1	14739730	Mlph	-0.546998	0.000815225	-0.457448	0.015442	-8.03909
chr1	15095699	Aim2	-0.6797	0.00191524	-0.731791	0.0229558	-8.35093
chr1	15095699	Cacna1s	-0.696177	0.000930208	-0.655716	0.0162123	-8.35093
chr1	15095699	Casp8	-0.610103	0.00553898	-0.51441	0.0392005	-8.35093
chr1	15095699	Cd244a	-0.597741	0.00687408	-0.410078	0.043624	-8.35093
chr1	15095699	Cd48	-0.682516	0.00180265	-0.460201	0.0224543	-8.35093
chr1	15095699	Cryzl2	-0.58338	0.0069321	-0.50208	0.0438498	-8.35093
chr1	15095699	F11r	-0.602848	0.0062939	-0.4517	0.0416459	-8.35093
chr1	15095699	Ifi209	-0.818177	3.34e-05	-0.744899	0.00491691	-8.35093
chr1	15095699	Ifi211	-0.613868	0.00672987	-0.411716	0.0432188	-8.35093
chr1	15095699	Ifi214	-0.630683	0.00379029	-0.597104	0.0320184	-8.35093
chr1	15095699	Il1rl1	-0.64613	0.00280101	-0.635035	0.0275653	-8.35093
chr1	15095699	Ly9	-0.585691	0.00841707	-0.314631	0.048715	-8.35093
chr1	15095699	Mlph	-0.619394	0.00468203	-0.55547	0.0360516	-8.35093
chr1	15095699	Ptpn18	-0.675733	0.00208369	-0.521773	0.0238605	-8.35093
chr1	15095699	Rcsd1	-0.643968	0.00292495	-0.535673	0.0280147	-8.35093
chr1	15095699	Rufy4	-0.578079	0.007591	-0.510372	0.046256	-8.35093
chr1	15095699	Slamf6	-0.65549	0.00170392	-0.597138	0.0218962	-8.35093
chr1	15095699	Slamf7	-0.597763	0.0068715	-0.573491	0.0436185	-8.35093
chr1	15095699	Slamf8	-0.636916	0.00252786	-0.484501	0.0262037	-8.35093
chr1	15095699	Sp110	-0.592996	0.0074515	-0.387022	0.0457963	-8.35093
chr1	15095699	Sp140	-0.807752	1.66e-05	-0.705796	0.00373106	-8.35093
chr1	15095699	Traf3ip3	-0.778659	8.59e-05	-0.602665	0.00706838	-8.35093
chr1	15095893	Col4a3	0.55043	0.0053194	0.640487	0.0383449	-11.7266
chr1	15095893	Cxcr4	-0.588977	0.00392634	-0.573419	0.0326205	-11.7266
chr1	15095893	Slc11a1	-0.561395	0.00809578	-0.440247	0.047815	-11.7266
chr1	152040641	Cacna1s	-0.489057	0.00287026	-0.462424	0.0278386	-7.79627
chr1	152040641	Ctse	-0.442527	0.00877473	-0.279511	0.0499361	-7.79627
chr1	152040641	Ifi204	-0.512106	0.002733	-0.323595	0.0271876	-7.79627
chr1	152040641	Il1rl2	-0.526223	0.00165774	-0.387123	0.0216197	-7.79627
chr1	152040641	Ly9	-0.514968	0.00216553	-0.300338	0.024255	-7.79627
chr1	152040641	Ncf2	-0.601553	0.000213196	-0.40575	0.00890668	-7.79627
chr1	152040641	Neurl3	-0.466381	0.00713303	-0.312773	0.0445442	-7.79627
chr1	152040641	Pdcd1	-0.489613	0.00382863	-0.327269	0.0321925	-7.79627
chr1	152040641	Traf3ip3	-0.566911	0.000472661	-0.453188	0.0121194	-7.79627
chr1	152991313	Arhgap30	-0.44936	0.00526974	-0.289644	0.0381493	-12.746
chr1	152991313	Atf3	-0.573513	0.0001353	-0.379922	0.00767407	-12.746
chr1	152991313	Cd28	-0.446956	0.0043369	-0.400875	0.0343518	-12.746
chr1	152991313	Cd48	-0.453402	0.00330122	-0.289298	0.0298413	-12.746
chr1	152991313	Cd84	-0.557294	0.00033972	-0.348072	0.0107233	-12.746
chr1	152991313	Col9a1	-0.4558	0.00311963	-0.469502	0.0289729	-12.746
chr1	152991313	Creg1	-0.444016	0.00522995	-0.290625	0.0380238	-12.746
chr1	152991313	Ctse	-0.556209	0.000350875	-0.350852	0.0108514	-12.746
chr1	152991313	Cxcr4	-0.443808	0.00465373	-0.355807	0.035906	-12.746
chr1	152991313	F11r	-0.511976	0.00119891	-0.365222	0.0182421	-12.746
chr1	152991313	Fcer1g	-0.444288	0.00460422	-0.306331	0.0356578	-12.746
chr1	152991313	Fcgr2b	-0.50641	0.0011783	-0.276957	0.0180095	-12.746
chr1	152991313	Fcgr3	-0.495371	0.00156577	-0.344126	0.0210398	-12.746
chr1	152991313	Ifi204	-0.514286	0.000810316	-0.353272	0.0153887	-12.746
chr1	152991313	Ifi214	-0.532135	0.000409144	-0.509077	0.0115455	-12.746
chr1	152991313	Ly9	-0.461911	0.00350729	-0.274091	0.0309283	-12.746
chr1	152991313	Pdcd1	-0.574837	0.000129482	-0.389123	0.00763371	-12.746
chr1	152991313	Prdx6	-0.439445	0.00825973	-0.303591	0.0482815	-12.746
chr1	152991313	Ptprc	-0.477101	0.0021334	-0.301944	0.0241156	-12.746
chr1	152991313	Rab7b	-0.61661	3.75e-05	-0.443948	0.00516627	-12.746
chr1	152991313	Rcsd1	-0.480032	0.00172071	-0.416434	0.0220046	-12.746
chr1	152991313	Slc11a1	-0.512891	0.00099268	-0.350204	0.0166715	-12.746
chr1	152991313	Tagln2	-0.448206	0.00372674	-0.385886	0.031788	-12.746
chr1	152991343	Atf3	-0.559081	0.000263648	-0.400419	0.00954315	-7.63616
chr1	152991343	Casp8	-0.43002	0.00628949	-0.344978	0.0416404	-7.63616
chr1	152991343	Cd244a	-0.452141	0.00496234	-0.303264	0.0370426	-7.63616
chr1	152991343	Cd28	-0.542806	0.000356694	-0.500006	0.0108676	-7.63616
chr1	152991343	Cd48	-0.47821	0.00207585	-0.334323	0.0238164	-7.63616
chr1	152991343	Cd84	-0.470126	0.0028986	-0.308625	0.0279096	-7.63616
chr1	152991343	Cfh	-0.480127	0.00263514	-0.335504	0.0267124	-7.63616
chr1	152991343	Creg1	-0.503491	0.00148983	-0.361288	0.020563	-7.63616
chr1	152991343	Ctse	-0.530686	0.000609107	-0.342979	0.0133308	-7.63616
chr1	152991343	Cxcr4	-0.565536	0.000215629	-0.507227	0.00891993	-7.63616
chr1	152991343	Dbi	-0.43231	0.00598759	-0.401226	0.0406789	-7.63616
chr1	152991343	F11r	-0.512973	0.00116827	-0.391991	0.0179883	-7.63616
chr1	152991343	Fcer1g	-0.474826	0.0022558	-0.3528	0.0246436	-7.63616
chr1	152991343	Fcgr2b	-0.528984	0.000638983	-0.312858	0.013562	-7.63616
chr1	152991343	Fcgr3	-0.487951	0.0016264	-0.353232	0.0213796	-7.63616
chr1	152991343	Fcgr4	-0.504638	0.00169757	-0.375625	0.0218962	-7.63616
chr1	152991343	Glrp1	-0.564794	0.000220717	-0.509701	0.00898629	-7.63616
chr1	152991343	Ifi204	-0.583862	0.000119051	-0.427892	0.00745093	-7.63616
chr1	152991343	Ifi207	-0.434491	0.00809907	-0.283438	0.047815	-7.63616
chr1	152991343	Ifi211	-0.465942	0.00319595	-0.392192	0.029331	-7.63616
chr1	152991343	Ifi214	-0.567349	0.000134759	-0.574278	0.00767407	-7.63616
chr1	152991343	Il18rap	-0.410059	0.00859163	-0.372109	0.0493141	-7.63616
chr1	152991343	Ly9	-0.618289	4.54e-05	-0.403333	0.00547223	-7.63616
chr1	152991343	Mlph	-0.563445	0.000187885	-0.487449	0.00855582	-7.63616
chr1	152991343	Ncf2	-0.465514	0.00282342	-0.345624	0.0276621	-7.63616
chr1	152991343	Pappa2	0.450358	0.00455041	0.417538	0.035383	-7.63616
chr1	152991343	Pdcd1	-0.517153	0.000748567	-0.381517	0.0147395	-7.63616
chr1	152991343	Ppfia4	-0.496243	0.00178581	-0.428806	0.0224086	-7.63616
chr1	152991343	Ptprc	-0.541327	0.000448923	-0.341457	0.0118209	-7.63616
chr1	152991343	Rab7b	-0.548256	0.000366005	-0.412788	0.0110322	-7.63616
chr1	152991343	Rcsd1	-0.438069	0.00417526	-0.390021	0.0335507	-7.63616
chr1	152991343	Rgs1	-0.427015	0.00670549	-0.346159	0.0431726	-7.63616
chr1	152991343	Slamf6	-0.505772	0.000870726	-0.419711	0.0158858	-7.63616
chr1	152991343	Slamf9	-0.542997	0.000354649	-0.421855	0.0108614	-7.63616
chr1	152991343	Slc11a1	-0.495418	0.00156388	-0.336764	0.0210398	-7.63616
chr1	152991343	Sp110	-0.491934	0.00146889	-0.363659	0.0204406	-7.63616
chr1	152991343	Tagln2	-0.569836	0.000152727	-0.504081	0.00801816	-7.63616
chr1	152991343	Ugt1a6a	-0.514391	0.000807973	-0.471291	0.0153787	-7.63616
chr1	153221573	Aim2	-0.593696	0.000170245	-0.546072	0.00837287	-7.92923
chr1	153221573	Arhgap30	-0.487369	0.00221759	-0.323243	0.0245209	-7.92923
chr1	153221573	Atf3	-0.53156	0.000594252	-0.376466	0.0131991	-7.92923
chr1	153221573	Casp8	-0.528016	0.000782789	-0.39427	0.0151606	-7.92923
chr1	153221573	Cd48	-0.566577	0.000208673	-0.370678	0.00890668	-7.92923
chr1	153221573	Cd84	-0.560271	0.000380012	-0.348884	0.011215	-7.92923
chr1	153221573	Creg1	-0.533713	0.00055904	-0.363424	0.0128291	-7.92923
chr1	153221573	Ctse	-0.582648	0.000123967	-0.371761	0.00753855	-7.92923
chr1	153221573	Cxcr4	-0.492487	0.0016839	-0.38022	0.0218194	-7.92923
chr1	153221573	Dbi	-0.427765	0.00738529	-0.40156	0.0455597	-7.92923
chr1	153221573	F11r	-0.5052	0.00121616	-0.371914	0.0184273	-7.92923
chr1	153221573	Fcer1g	-0.49965	0.00191816	-0.323162	0.0229692	-7.92923
chr1	153221573	Fcgr2b	-0.574609	0.000247242	-0.325293	0.00926046	-7.92923
chr1	153221573	Fcgr3	-0.553753	0.000377351	-0.378754	0.0111695	-7.92923
chr1	153221573	Hlx	-0.455623	0.00404571	-0.380868	0.0330551	-7.92923
chr1	153221573	Ifi204	-0.546769	0.000462668	-0.347354	0.0119752	-7.92923
chr1	153221573	Ifi207	-0.466532	0.00412905	-0.274453	0.0333208	-7.92923
chr1	153221573	Ifi209	-0.489627	0.00283295	-0.350331	0.027708	-7.92923
chr1	153221573	Il1rl1	-0.457771	0.0049957	-0.428878	0.0371389	-7.92923
chr1	153221573	Inpp5d	-0.46983	0.00383831	-0.332143	0.0322524	-7.92923
chr1	153221573	Ly9	-0.614295	5.25e-05	-0.366778	0.00582237	-7.92923
chr1	153221573	Mcm3	-0.484088	0.00277611	-0.451813	0.0273962	-7.92923
chr1	153221573	Mlph	-0.476914	0.00284145	-0.42037	0.027759	-7.92923
chr1	153221573	Ncf2	-0.594567	0.000104242	-0.406858	0.00722446	-7.92923
chr1	153221573	Neurl3	-0.517087	0.001049	-0.374944	0.017208	-7.92923
chr1	153221573	Pdcd1	-0.573152	0.000169183	-0.393378	0.00835619	-7.92923
chr1	153221573	Ppfia4	-0.514987	0.00130965	-0.382235	0.0191665	-7.92923
chr1	153221573	Ptprc	-0.450189	0.00517639	-0.26399	0.0378074	-7.92923
chr1	153221573	Rab7b	-0.451133	0.00507197	-0.32149	0.0374452	-7.92923
chr1	153221573	Rgs1	-0.566293	0.000210549	-0.413715	0.00890668	-7.92923
chr1	153221573	Scg2	0.554849	0.000444833	0.41121	0.011791	-7.92923
chr1	153221573	Slamf6	-0.679305	2.74e-06	-0.490093	0.00256088	-7.92923
chr1	153221573	Slamf8	-0.434054	0.00647458	-0.354388	0.0423127	-7.92923
chr1	153221573	Slamf9	-0.640198	1.5e-05	-0.442889	0.00366869	-7.92923
chr1	153221573	Slc11a1	-0.427813	0.00737787	-0.280658	0.0455249	-7.92923
chr1	153221573	Sp110	-0.523361	0.000747161	-0.341881	0.0147395	-7.92923
chr1	153221573	Sp140	-0.640248	1.5e-05	-0.518201	0.00366869	-7.92923
chr1	153221573	Tagln2	-0.567215	0.000251484	-0.490934	0.00935609	-7.92923
chr1	153221573	Traf3ip3	-0.46667	0.00314236	-0.379022	0.0290652	-7.92923
chr1	153221573	Ugt1a7c	-0.461773	0.00401457	-0.323836	0.0329634	-7.92923
chr1	153221573	Zdbf2	0.496443	0.00152375	0.43638	0.0208069	-7.92923
chr1	153445723	A630001G21Rik	-0.618799	0.000159836	-0.459602	0.00809626	-11.3953
chr1	153445723	Aim2	-0.489095	0.00333152	-0.452669	0.029966	-11.3953
chr1	153445723	Cd244a	-0.498482	0.00315208	-0.371328	0.0291146	-11.3953
chr1	153445723	F11r	-0.442969	0.00770037	-0.336694	0.046665	-11.3953
chr1	153445723	Mcm3	-0.466247	0.00475669	-0.420434	0.0362965	-11.3953
chr1	153445723	Scg2	0.488822	0.00389464	0.332307	0.0324856	-11.3953
chr1	153445723	Sp100	-0.693665	5.4e-06	-0.538195	0.00269537	-11.3953
chr1	153445723	Sp110	-0.629656	8.64e-05	-0.428019	0.00706838	-11.3953
chr1	154190740	Cd48	-0.414538	0.00782641	-0.277372	0.0470127	-6.06347
chr1	154190740	Cxcr4	-0.459195	0.0032764	-0.396446	0.0297121	-6.06347
chr1	154190740	Dbi	-0.463532	0.00337904	-0.430714	0.0302284	-6.06347
chr1	154190740	Fcgr4	-0.491121	0.00202501	-0.374856	0.0235771	-6.06347
chr1	154190740	Hlx	-0.410903	0.00686888	-0.34527	0.0436185	-6.06347
chr1	154190740	Mcm3	-0.472185	0.00276135	-0.432748	0.0273438	-6.06347
chr1	154190740	Pdcd1	-0.436428	0.00615698	-0.303246	0.0412223	-6.06347
chr1	154190740	Slamf8	-0.465537	0.00322611	-0.437456	0.0294466	-6.06347
chr1	154190740	Ugt1a6a	-0.643217	7.59e-06	-0.565521	0.00296232	-6.06347
chr1	154799528	Cxcr4	-0.546839	0.00176665	-0.517731	0.0222941	-12.1533
chr1	154799528	Hmcn1	-0.536399	0.00224598	-0.641237	0.0246436	-12.1533
chr1	154799528	Sp140	-0.484678	0.00664037	-0.421679	0.0429452	-12.1533
chr1	154832365	Cxcr4	-0.507215	0.00692636	-0.451752	0.0438244	-6.4615
chr1	154832365	Ifi213	-0.598893	0.00322918	-0.408289	0.0294521	-6.4615
chr1	154890476	Ctse	-0.536058	0.00226335	-0.32966	0.0246436	-7.02821
chr1	154890476	Hlx	-0.486283	0.00411314	-0.393202	0.033259	-7.02821
chr1	154890476	Rcsd1	-0.483758	0.0037482	-0.420568	0.0318854	-7.02821
chr1	154890476	Rpl31	-0.543133	0.00131722	-0.536173	0.0191918	-7.02821
chr1	154890476	Slamf8	-0.536699	0.00154128	-0.457368	0.0209107	-7.02821
chr1	154890476	Ugt1a6a	-0.458493	0.00728573	-0.367416	0.045128	-7.02821
chr1	154890603	Aim2	-0.534451	0.00195366	-0.511034	0.0231828	-10.429
chr1	154890603	Atf3	-0.489868	0.00599997	-0.321688	0.0406883	-10.429
chr1	154890603	Cacna1s	-0.487623	0.00729237	-0.496581	0.0451414	-10.429
chr1	154890603	Casp8	-0.482891	0.00593128	-0.372414	0.0405799	-10.429
chr1	154890603	Cd48	-0.542435	0.00195675	-0.348279	0.0231908	-10.429
chr1	154890603	Cd84	-0.639077	0.000190224	-0.375706	0.00859372	-10.429
chr1	154890603	Col9a1	-0.467763	0.00605181	-0.463218	0.0408763	-10.429
chr1	154890603	Creg1	-0.515851	0.00352522	-0.372332	0.0309951	-10.429
chr1	154890603	Cxcr4	-0.564382	0.00076638	-0.444401	0.0149683	-10.429
chr1	154890603	Dbi	-0.473619	0.00711761	-0.457804	0.0444697	-10.429
chr1	154890603	F11r	-0.533631	0.00239053	-0.36567	0.0253415	-10.429
chr1	154890603	Fcer1g	-0.523279	0.00358155	-0.332208	0.0313134	-10.429
chr1	154890603	Fcgr2b	-0.584149	0.000700812	-0.31341	0.0142461	-10.429
chr1	154890603	Fcgr3	-0.62635	0.000213289	-0.408028	0.00890668	-10.429
chr1	154890603	Fcgr4	-0.63236	0.000232938	-0.402371	0.00913815	-10.429
chr1	154890603	Hlx	-0.465648	0.00829313	-0.369127	0.0483965	-10.429
chr1	154890603	Ifi204	-0.467349	0.00802944	-0.316087	0.0476822	-10.429
chr1	154890603	Il1rl1	-0.480334	0.00722022	-0.450679	0.0449221	-10.429
chr1	154890603	Inpp5d	-0.578967	0.000802124	-0.40424	0.015334	-10.429
chr1	154890603	Ly9	-0.60206	0.000431651	-0.350476	0.0117171	-10.429
chr1	154890603	Mcm3	-0.542307	0.0016239	-0.537335	0.0213688	-10.429
chr1	154890603	Ncf2	-0.561906	0.00100356	-0.378136	0.0167655	-10.429
chr1	154890603	Neurl3	-0.556352	0.00172391	-0.360656	0.0220234	-10.429
chr1	154890603	Pdcd1	-0.531442	0.00209457	-0.355869	0.0239361	-10.429
chr1	154890603	Ptprc	-0.492481	0.00569789	-0.280054	0.0397102	-10.429
chr1	154890603	Rab7b	-0.467795	0.00796142	-0.311525	0.0474325	-10.429
chr1	154890603	Rcsd1	-0.642478	9.74e-05	-0.579911	0.00715569	-10.429
chr1	154890603	Rgs1	-0.576256	0.0010694	-0.394603	0.0173067	-10.429
chr1	154890603	Scg2	0.53442	0.00195507	0.402827	0.0231828	-10.429
chr1	154890603	Slamf6	-0.628502	0.000341473	-0.422775	0.0107493	-10.429
chr1	154890603	Slamf8	-0.540161	0.00300584	-0.469919	0.0283408	-10.429
chr1	154890603	Slamf9	-0.530782	0.00254763	-0.37471	0.0263084	-10.429
chr1	154890603	Sp110	-0.541116	0.00201702	-0.350963	0.023541	-10.429
chr1	154890603	Ugt1a6a	-0.59697	0.000392385	-0.493792	0.0113818	-10.429
chr1	154890603	Zdbf2	0.520534	0.00225667	0.474076	0.0246436	-10.429
chr1	155226568	Col9a1	-0.627072	0.00178787	-0.642115	0.0224234	-15.2534
chr1	155226568	Cxcr4	-0.751582	0.000133151	-0.521206	0.00767407	-15.2534
chr1	155226568	Mcm3	-0.663879	0.000754556	-0.606193	0.0148056	-15.2534
chr1	155226568	Ncf2	-0.55942	0.00837097	-0.358746	0.0485964	-15.2534
chr1	155226568	Rgs1	-0.719954	0.000158236	-0.569661	0.00809626	-15.2534
chr1	155226568	Slamf6	-0.612491	0.00244434	-0.403411	0.0257598	-15.2534
chr1	155226568	Tagln2	-0.599583	0.00520228	-0.476101	0.0379046	-15.2534
chr1	155226568	Zdbf2	0.669067	0.000661978	0.551126	0.0138113	-15.2534
chr1	155422180	Aim2	0.661421	0.00109412	0.544132	0.0173978	12.8018
chr1	155422180	Arhgap30	0.587389	0.00818406	0.355539	0.0480723	12.8018
chr1	155422180	Atf3	0.640657	0.00233955	0.469461	0.0250307	12.8018
chr1	155422180	Casp8	0.763576	0.000142251	0.532053	0.00780893	12.8018
chr1	155422180	Cd244a	0.661498	0.0020392	0.406434	0.0236603	12.8018
chr1	155422180	Cd48	0.689887	0.00108081	0.408146	0.0173067	12.8018
chr1	155422180	Cd84	0.684761	0.00171684	0.434383	0.0219773	12.8018
chr1	155422180	Cfh	0.627253	0.00404501	0.388723	0.0330551	12.8018
chr1	155422180	Col9a1	0.586639	0.00655081	0.555233	0.0425719	12.8018
chr1	155422180	Creg1	0.62308	0.0057386	0.399017	0.0398192	12.8018
chr1	155422180	Cryzl2	0.61468	0.00392704	0.442781	0.0326205	12.8018
chr1	155422180	Ctse	0.654895	0.00172628	0.382731	0.0220315	12.8018
chr1	155422180	Cxcr4	0.697735	0.0012845	0.650164	0.0189762	12.8018
chr1	155422180	Dbi	0.75164	0.00020681	0.687926	0.00887676	12.8018
chr1	155422180	F11r	0.701691	0.000813067	0.476313	0.0154179	12.8018
chr1	155422180	Fcer1g	0.709519	0.000974218	0.456439	0.0166342	12.8018
chr1	155422180	Glrp1	0.616238	0.00381172	0.55076	0.0321033	12.8018
chr1	155422180	Ly9	0.677924	0.0014239	0.439599	0.0200228	12.8018
chr1	155422180	Mcm3	0.771445	4.23e-05	0.609068	0.00545061	12.8018
chr1	155422180	Ncf2	0.791397	5.44e-05	0.504629	0.00586695	12.8018
chr1	155422180	Pappa2	-0.687529	0.00080871	-0.55145	0.0153788	12.8018
chr1	155422180	Pdcd1	0.636181	0.00256634	0.420522	0.026409	12.8018
chr1	155422180	Prdx6	0.641023	0.00310107	0.339969	0.0288532	12.8018
chr1	155422180	Rab7b	0.772291	0.000106766	0.537832	0.00722446	12.8018
chr1	155422180	Rgs1	0.605548	0.00600372	0.409545	0.0406993	12.8018
chr1	155422180	Slamf6	0.640934	0.00232611	0.462928	0.0249691	12.8018
chr1	155422180	Slamf9	0.682779	0.0017924	0.415019	0.0224399	12.8018
chr1	155422180	Sp110	0.583393	0.00874094	0.316998	0.0498557	12.8018
chr1	155422180	Zdbf2	-0.60501	0.00366379	-0.540739	0.0316011	12.8018
chr1	155717646	Cfh	-0.499329	0.00682695	-0.346358	0.0435096	-5.8413
chr1	155717646	Neurl3	-0.577129	0.00162306	-0.349165	0.0213688	-5.8413
chr1	155717646	Slamf6	-0.535559	0.00275346	-0.429929	0.0272876	-5.8413
chr1	156056175	A630001G21Rik	-0.559908	0.00360809	-0.392877	0.0313655	-5.48969
chr1	156056175	Aim2	-0.592745	0.00179376	-0.637821	0.0224399	-5.48969
chr1	156056175	Atf3	-0.599937	0.00152387	-0.421202	0.0208069	-5.48969
chr1	156056175	Casp8	-0.662972	0.000223421	-0.620108	0.00901133	-5.48969
chr1	156056175	Cd48	-0.531302	0.00434819	-0.396281	0.0344198	-5.48969
chr1	156056175	Cd84	-0.557306	0.00252875	-0.396295	0.0262037	-5.48969
chr1	156056175	Ctse	-0.561277	0.00231888	-0.353504	0.0249672	-5.48969
chr1	156056175	Dbi	-0.586639	0.00258576	-0.65262	0.0265106	-5.48969
chr1	156056175	Fcgr2b	-0.557862	0.00249841	-0.346509	0.0260729	-5.48969
chr1	156056175	Fcgr3	-0.580255	0.00188687	-0.47012	0.0228651	-5.48969
chr1	156056175	Fcgr4	-0.666843	0.000272239	-0.489049	0.00968584	-5.48969
chr1	156056175	Ifi207	-0.562998	0.00417909	-0.414888	0.0335516	-5.48969
chr1	156056175	Mcm3	-0.51359	0.00728351	-0.48848	0.045128	-5.48969
chr1	156056175	Mlph	-0.549769	0.00297213	-0.502012	0.0282219	-5.48969
chr1	156056175	Pappa2	0.580877	0.00186073	0.481464	0.0227532	-5.48969
chr1	156056175	Pdcd1	-0.528739	0.00548591	-0.396501	0.0389922	-5.48969
chr1	156056175	Ppfia4	-0.515699	0.00832559	-0.443004	0.0484948	-5.48969
chr1	156056175	Prdx6	-0.551368	0.0042782	-0.471668	0.0340034	-5.48969
chr1	156056175	Rab7b	-0.514242	0.00719712	-0.410366	0.0448233	-5.48969
chr1	156056175	Rgs1	-0.570568	0.00233688	-0.431482	0.0250127	-5.48969
chr1	156056175	Sp110	-0.648887	0.000335831	-0.463465	0.0106802	-5.48969
chr1	156056175	Sp140	-0.681987	0.000173559	-0.594218	0.00840066	-5.48969
chr1	156056175	Traf3ip3	-0.581079	0.00231854	-0.529954	0.0249672	-5.48969
chr1	156378233	A630001G21Rik	-0.505451	0.008438	-0.407243	0.0487376	-11.2613
chr1	156378233	Il18rap	-0.702231	3.11e-05	-0.554679	0.00481803	-11.2613
chr1	156378233	Sp100	-0.557973	0.00249244	-0.405665	0.0260522	-11.2613
chr1	156378233	Ugt1a6a	-0.523163	0.00428127	-0.431549	0.0340143	-11.2613
chr1	156836028	Cd244a	-0.509383	0.00209171	-0.325728	0.0239217	-7.59743
chr1	157048711	Ccdc190	0.571615	0.00228418	0.521692	0.0247827	7.14552
chr1	158956624	Fcgr4	-0.482782	0.00247473	-0.331682	0.0259418	-6.57397
chr1	158956624	Slamf6	-0.553538	0.000256919	-0.479985	0.00945711	-6.57397
chr1	158956624	Sp110	-0.532916	0.000478018	-0.358445	0.012196	-6.57397
chr1	158956624	Stat1	-0.488284	0.00292148	-0.36735	0.0279979	-6.57397
chr1	159190095	Neurl3	0.65899	0.00754033	0.404807	0.0460577	5.6836
chr1	159190095	Tagln2	0.842173	2.23e-05	0.570451	0.00430027	5.6836
chr1	159868233	Mcm3	-0.491746	0.00578144	-0.475259	0.0400181	-6.22516
chr1	159868233	Scg2	0.52212	0.00182927	0.414557	0.0225261	-6.22516
chr1	159868233	Stat1	-0.51939	0.00388475	-0.447676	0.0324506	-6.22516
chr1	16036461	A630001G21Rik	-0.460688	0.0036068	-0.364501	0.0313651	-13.3576
chr1	16036461	Zdbf2	0.48774	0.00189545	0.432646	0.0229131	-13.3576
chr1	160583814	A630001G21Rik	-0.647273	0.00497228	-0.595195	0.037052	-20.7375
chr1	160583814	Arhgap30	-0.631299	0.00374594	-0.454586	0.0318839	-20.7375
chr1	160583814	Atf3	-0.78039	0.000218969	-0.576483	0.00897421	-20.7375
chr1	160583814	Cd244a	-0.631139	0.00375741	-0.440351	0.0319023	-20.7375
chr1	160583814	Cd48	-0.782104	7.61e-05	-0.566182	0.00673994	-20.7375
chr1	160583814	Cd84	-0.694097	0.0028549	-0.387982	0.0278049	-20.7375
chr1	160583814	Creg1	-0.618316	0.00623522	-0.390972	0.0414568	-20.7375
chr1	160583814	Ctse	-0.700067	0.000846193	-0.504137	0.0157045	-20.7375
chr1	160583814	Cxcr4	-0.760245	0.000396845	-0.601831	0.0114719	-20.7375
chr1	160583814	Dbi	-0.645026	0.0038471	-0.671116	0.0322942	-20.7375
chr1	160583814	F11r	-0.614875	0.00661528	-0.447833	0.0428375	-20.7375
chr1	160583814	Fcer1g	-0.661596	0.00382133	-0.465208	0.0321629	-20.7375
chr1	160583814	Fcgr2b	-0.745497	0.000383596	-0.416952	0.0113043	-20.7375
chr1	160583814	Fcgr3	-0.767429	0.000201211	-0.606539	0.00873979	-20.7375
chr1	160583814	Fcgr4	-0.744206	0.000612865	-0.516675	0.0133329	-20.7375
chr1	160583814	Glrp1	-0.615979	0.00649131	-0.68085	0.0423651	-20.7375
chr1	160583814	Ifi204	-0.626231	0.00313664	-0.453685	0.0290652	-20.7375
chr1	160583814	Ly9	-0.796783	7.56e-05	-0.464761	0.00672253	-20.7375
chr1	160583814	Mcm3	-0.758621	0.000105739	-0.714498	0.00722446	-20.7375
chr1	160583814	Ncf2	-0.792522	8.79e-05	-0.585212	0.00706838	-20.7375
chr1	160583814	Pappa2	0.713562	0.000602353	0.647335	0.0132518	-20.7375
chr1	160583814	Pdcd1	-0.84567	9.85e-06	-0.609502	0.00329777	-20.7375
chr1	160583814	Ppfia4	-0.643794	0.00293515	-0.520518	0.0280912	-20.7375
chr1	160583814	Ptprc	-0.789584	9.74e-05	-0.493713	0.00715569	-20.7375
chr1	160583814	Rcsd1	-0.625048	0.00554299	-0.597172	0.0392005	-20.7375
chr1	160583814	Rgs1	-0.710921	0.000441945	-0.579204	0.0117593	-20.7375
chr1	160583814	Slamf6	-0.5902	0.00780984	-0.445207	0.0469699	-20.7375
chr1	160583814	Slamf8	-0.705628	0.00106885	-0.599681	0.0173067	-20.7375
chr1	160583814	Slamf9	-0.829644	2.06e-05	-0.587778	0.00418524	-20.7375
chr1	160583814	Slc11a1	-0.767878	0.00012365	-0.570799	0.00753855	-20.7375
chr1	160583814	Sp110	-0.663084	0.00371534	-0.471145	0.0317625	-20.7375
chr1	160583814	Tagln2	-0.696128	0.000651789	-0.560082	0.0137216	-20.7375
chr1	160583814	Traf3ip3	-0.863588	3.89e-06	-1.07978	0.00256088	-20.7375
chr1	160583814	Ugt1a6a	-0.711756	0.00043207	-0.611275	0.0117171	-20.7375
chr1	160583814	Ugt1a7c	-0.765398	0.000214203	-0.547323	0.00890668	-20.7375
chr1	161746484	Cfap126	-0.414253	0.00787323	-0.426783	0.047117	-8.85232
chr1	161746484	Inpp5d	-0.493725	0.00221255	-0.337924	0.0244971	-8.85232
chr1	161746644	Col9a1	-0.41805	0.0072682	-0.420251	0.0451001	-8.44977
chr1	161746644	Ifi211	-0.433782	0.00651189	-0.363037	0.0424384	-8.44977
chr1	161746644	Ifi213	-0.420874	0.00684444	-0.382479	0.0435593	-8.44977
chr1	161746644	Il1rl2	-0.429321	0.00455117	-0.323145	0.035383	-8.44977
chr1	161746644	Mcm3	-0.445471	0.00448395	-0.428696	0.035036	-8.44977
chr1	161746644	Neurl3	-0.477564	0.00210919	-0.324311	0.0239904	-8.44977
chr1	161746644	Slamf6	-0.478761	0.0013396	-0.390375	0.0193415	-8.44977
chr1	161746644	Stat1	-0.46916	0.00258779	-0.403576	0.0265106	-8.44977
chr1	161746644	Zdbf2	0.525238	0.000421847	0.4804	0.0116752	-8.44977
chr1	162858557	Aim2	-0.565293	0.00611422	-0.552131	0.0410902	-11.6056
chr1	162858557	Arhgap30	-0.551918	0.00632571	-0.334086	0.041804	-11.6056
chr1	162858557	Cd244a	-0.721802	0.000220911	-0.436459	0.00898629	-11.6056
chr1	162858557	Cd48	-0.640421	0.00099541	-0.414116	0.0166733	-11.6056
chr1	162858557	Col4a3	0.634174	0.00152661	0.594903	0.0208199	-11.6056
chr1	162858557	Cxcr4	-0.675089	0.000786144	-0.531329	0.0151632	-11.6056
chr1	162858557	F11r	-0.545277	0.00585701	-0.386836	0.0402452	-11.6056
chr1	162858557	Fcgr2b	-0.650599	0.000775476	-0.335977	0.0150649	-11.6056
chr1	162858557	Hlx	-0.611926	0.0031975	-0.412163	0.029331	-11.6056
chr1	162858557	Ifi204	-0.74678	6.54e-05	-0.450015	0.00629273	-11.6056
chr1	162858557	Ifi207	-0.676939	0.00104479	-0.38337	0.0171723	-11.6056
chr1	162858557	Ifi209	-0.603012	0.00297185	-0.442862	0.0282219	-11.6056
chr1	162858557	Ifi211	-0.632621	0.00158076	-0.426183	0.0211203	-11.6056
chr1	162858557	Ifi213	-0.542093	0.00753793	-0.435181	0.0460577	-11.6056
chr1	162858557	Inpp5d	-0.582957	0.00440795	-0.328535	0.034666	-11.6056
chr1	162858557	Ly9	-0.659686	0.000615738	-0.369925	0.0133497	-11.6056
chr1	162858557	Neurl3	-0.673656	0.00042542	-0.45547	0.0116806	-11.6056
chr1	162858557	Pdcd1	-0.555081	0.00597194	-0.357635	0.0406789	-11.6056
chr1	162858557	Rgs1	-0.569815	0.00453352	-0.356105	0.0353039	-11.6056
chr1	162858557	Slamf6	-0.568243	0.00376829	-0.407672	0.0319387	-11.6056
chr1	162858557	Slc11a1	-0.567793	0.0047117	-0.37543	0.036116	-11.6056
chr1	162858557	Sp100	-0.570057	0.00560766	-0.354105	0.0394056	-11.6056
chr1	162858557	Sp110	-0.542168	0.00620282	-0.350221	0.0413673	-11.6056
chr1	162858557	Tagln2	-0.57062	0.00359372	-0.3931	0.0313484	-11.6056
chr1	162858557	Ugt1a6a	-0.596986	0.0033545	-0.512841	0.0300981	-11.6056
chr1	162954368	Arhgap30	-0.576904	0.000845909	-0.48228	0.0157045	-19.4148
chr1	162954368	Cd244a	-0.516136	0.00295625	-0.435241	0.0281641	-19.4148
chr1	162954368	Cd28	-0.49922	0.00497805	-0.442597	0.0370619	-19.4148
chr1	162954368	Cfap126	-0.48901	0.00610206	-0.518864	0.0410518	-19.4148
chr1	162954368	Ifi214	-0.520302	0.00226876	-0.511291	0.024668	-19.4148
chr1	162954368	Il1rl1	-0.502025	0.00552135	-0.460933	0.0391128	-19.4148
chr1	162954368	Il1rl2	-0.543691	0.00190082	-0.412399	0.0229141	-19.4148
chr1	162954368	Inpp5d	-0.607867	0.000366594	-0.507943	0.0110369	-19.4148
chr1	162954368	Ncf2	-0.494196	0.00643216	-0.348092	0.0421631	-19.4148
chr1	162954368	Ugt1a6a	-0.673701	6.18e-05	-0.655576	0.00623922	-19.4148
chr1	162954368	Zdbf2	0.54418	0.00187939	0.532363	0.0228545	-19.4148
chr1	164916532	Atf3	-0.766702	3.1e-06	-0.506996	0.00256088	-14.4491
chr1	164916532	Ccdc190	-0.536806	0.00322786	-0.422402	0.0294506	-14.4491
chr1	164916532	Cd48	-0.557567	0.00251447	-0.365034	0.0261855	-14.4491
chr1	164916532	Cd84	-0.561408	0.00231223	-0.379726	0.024938	-14.4491
chr1	164916532	Ctse	-0.498121	0.00818809	-0.31018	0.048084	-14.4491
chr1	164916532	Cxcr4	-0.478138	0.00870389	-0.356238	0.0497114	-14.4491
chr1	164916532	Dbi	-0.501263	0.00658128	-0.463451	0.0426608	-14.4491
chr1	164916532	F11r	-0.623494	0.000511715	-0.444436	0.012372	-14.4491
chr1	164916532	Fcer1g	-0.552468	0.00229978	-0.397964	0.0248776	-14.4491
chr1	164916532	Fcgr2b	-0.593376	0.00176855	-0.303457	0.0222941	-14.4491
chr1	164916532	Fcgr3	-0.577587	0.00128869	-0.406783	0.019005	-14.4491
chr1	164916532	Fcgr4	-0.614873	0.000498226	-0.466411	0.0122929	-14.4491
chr1	164916532	Ifi204	-0.595456	0.00133073	-0.407017	0.0193002	-14.4491
chr1	164916532	Ifi214	-0.539761	0.00251082	-0.498775	0.0261689	-14.4491
chr1	164916532	Ly9	-0.626795	0.00035836	-0.41422	0.0109053	-14.4491
chr1	164916532	Mlph	-0.500092	0.00573531	-0.424134	0.0398072	-14.4491
chr1	164916532	Ncf2	-0.724771	1.91e-05	-0.513442	0.00400328	-14.4491
chr1	164916532	Neurl3	-0.585169	0.00107205	-0.336133	0.0173067	-14.4491
chr1	164916532	Pappa2	0.508875	0.00671482	0.416941	0.0431958	-14.4491
chr1	164916532	Pdcd1	-0.61192	0.000694128	-0.421098	0.0141555	-14.4491
chr1	164916532	Ptprc	-0.505494	0.00715169	-0.341141	0.0446368	-14.4491
chr1	164916532	Slamf6	-0.573886	0.00140756	-0.435776	0.0198812	-14.4491
chr1	164916532	Slamf8	-0.542563	0.00418747	-0.529634	0.0335878	-14.4491
chr1	164916532	Slamf9	-0.652503	0.00022547	-0.460455	0.00906518	-14.4491
chr1	164916532	Stat1	-0.544698	0.00401237	-0.43726	0.0329629	-14.4491
chr1	164916532	Traf3ip3	-0.525209	0.00410675	-0.39898	0.0332545	-14.4491
chr1	164916532	Ugt1a7c	-0.634581	0.00049781	-0.416073	0.0122929	-14.4491
chr1	165526580	Aim2	-0.485746	0.00148595	-0.46897	0.0205207	-6.87093
chr1	165526580	Arhgap30	-0.570865	0.000182078	-0.397489	0.00843774	-6.87093
chr1	165526580	Atf3	-0.490894	0.00129918	-0.331587	0.0191153	-6.87093
chr1	165526580	Casp8	-0.508143	0.00081555	-0.375032	0.015442	-6.87093
chr1	165526580	Cd48	-0.517108	0.000749503	-0.327686	0.0147395	-6.87093
chr1	165526580	Cfap126	-0.450164	0.00314471	-0.424523	0.0290652	-6.87093
chr1	165526580	Cfh	-0.465868	0.00244911	-0.316519	0.0257598	-6.87093
chr1	165526580	Creg1	-0.507892	0.000821233	-0.346075	0.0155034	-6.87093
chr1	165526580	Ctse	-0.473111	0.00235207	-0.311217	0.0251013	-6.87093
chr1	165526580	Cxcr4	-0.444847	0.00513624	-0.364219	0.037644	-6.87093
chr1	165526580	Dbi	-0.460248	0.00280585	-0.445198	0.0275809	-6.87093
chr1	165526580	Fcer1g	-0.469599	0.00170376	-0.344534	0.0218962	-6.87093
chr1	165526580	Fcgr3	-0.541681	0.000306449	-0.401977	0.0102019	-6.87093
chr1	165526580	Hlx	-0.496253	0.00131348	-0.434012	0.0191813	-6.87093
chr1	165526580	Ifi204	-0.476423	0.00216925	-0.334469	0.0242685	-6.87093
chr1	165526580	Ifi207	-0.44565	0.00446605	-0.29909	0.0349588	-6.87093
chr1	165526580	Ly9	-0.63189	1.6e-05	-0.378682	0.00371725	-6.87093
chr1	165526580	Mlph	-0.463543	0.00259155	-0.382335	0.0265208	-6.87093
chr1	165526580	Neurl3	-0.4962	0.0013153	-0.33944	0.0191858	-6.87093
chr1	165526580	Pappa2	0.425311	0.00695174	0.376776	0.0439107	-6.87093
chr1	165526580	Ptpn18	-0.441686	0.00384006	-0.375346	0.0322565	-6.87093
chr1	165526580	Ptprc	-0.616236	2.96e-05	-0.405951	0.00476	-6.87093
chr1	165526580	Rcsd1	-0.546406	0.000264752	-0.455588	0.00956069	-6.87093
chr1	165526580	Rgs1	-0.491888	0.0012656	-0.376634	0.0188698	-6.87093
chr1	165526580	Slamf6	-0.573363	0.000207713	-0.413791	0.00889843	-6.87093
chr1	165526580	Slamf8	-0.524377	0.000514249	-0.467671	0.0123976	-6.87093
chr1	165526580	Slamf9	-0.434178	0.00512252	-0.301213	0.0375794	-6.87093
chr1	165526580	Slc11a1	-0.53854	0.00033734	-0.362237	0.0107014	-6.87093
chr1	165526580	Sp140	-0.593653	4.29e-05	-0.47662	0.00545562	-6.87093
chr1	165526580	Tagln2	-0.674924	1.78e-06	-0.604612	0.00256088	-6.87093
chr1	165526580	Traf3ip3	-0.492463	0.00124654	-0.397252	0.0186871	-6.87093
chr1	165726590	Fcgr4	-0.655527	0.000113445	-0.46988	0.00737277	-5.38411
chr1	165726590	Hlx	-0.640595	0.000137159	-0.529673	0.00771961	-5.38411
chr1	165726590	Ifi209	-0.51044	0.00334734	-0.423617	0.0300551	-5.38411
chr1	165726590	Il18rap	-0.473481	0.00822216	-0.355059	0.0481667	-5.38411
chr1	165726590	Mlph	-0.588664	0.000494909	-0.492572	0.012269	-5.38411
chr1	165726590	Stat1	-0.513599	0.00437675	-0.444804	0.0345383	-5.38411
chr1	165859147	Casp8	-0.520728	0.00159217	-0.406772	0.021204	-10.6301
chr1	165859147	Cd244a	-0.553028	0.000693657	-0.390974	0.0141555	-10.6301
chr1	165859147	Cd48	-0.510475	0.00172948	-0.338463	0.0220502	-10.6301
chr1	165859147	Cd84	-0.490049	0.00280568	-0.302616	0.0275809	-10.6301
chr1	165859147	Cfh	-0.447893	0.00790029	-0.300337	0.0472233	-10.6301
chr1	165859147	Col9a1	-0.524711	0.00144345	-0.50947	0.0202098	-10.6301
chr1	165859147	Creg1	-0.505374	0.00270033	-0.314929	0.0270352	-10.6301
chr1	165859147	Ctse	-0.498921	0.00266855	-0.325966	0.0268819	-10.6301
chr1	165859147	Cxcr4	-0.475451	0.00389546	-0.367434	0.0324856	-10.6301
chr1	165859147	Dbi	-0.651092	4.08e-05	-0.591092	0.00533805	-10.6301
chr1	165859147	F11r	-0.497803	0.00234303	-0.365656	0.0250574	-10.6301
chr1	165859147	Fcer1g	-0.478391	0.00365042	-0.308204	0.0315644	-10.6301
chr1	165859147	Fcgr2b	-0.474732	0.00455565	-0.266584	0.035383	-10.6301
chr1	165859147	Fcgr4	-0.555835	0.000784151	-0.348092	0.0151632	-10.6301
chr1	165859147	Ifi204	-0.519973	0.0016218	-0.338316	0.0213688	-10.6301
chr1	165859147	Ifi207	-0.526661	0.00137519	-0.333557	0.0196644	-10.6301
chr1	165859147	Ifi211	-0.590347	0.000298717	-0.472263	0.0101205	-10.6301
chr1	165859147	Il1rl1	-0.690178	8.82e-06	-0.603087	0.003181	-10.6301
chr1	165859147	Inpp5d	-0.469265	0.00511429	-0.325389	0.0375762	-10.6301
chr1	165859147	Ly9	-0.512488	0.00164628	-0.301727	0.0215428	-10.6301
chr1	165859147	Mcm3	-0.589123	0.000309702	-0.535117	0.0102575	-10.6301
chr1	165859147	Mlph	-0.478233	0.00422621	-0.394416	0.0337274	-10.6301
chr1	165859147	Ncf2	-0.461298	0.00528429	-0.298239	0.0382111	-10.6301
chr1	165859147	Neurl3	-0.544642	0.00153575	-0.364487	0.0208793	-10.6301
chr1	165859147	Pdcd1	-0.493047	0.00261814	-0.336951	0.0266427	-10.6301
chr1	165859147	Ppfia4	-0.46806	0.00524512	-0.332064	0.0380578	-10.6301
chr1	165859147	Prdx6	-0.485703	0.00483108	-0.335056	0.0365222	-10.6301
chr1	165859147	Ptprc	-0.448787	0.00776204	-0.274776	0.0468427	-10.6301
chr1	165859147	Rab7b	-0.614442	8.61e-05	-0.475831	0.00706838	-10.6301
chr1	165859147	Rcsd1	-0.446194	0.00721733	-0.340321	0.0449221	-10.6301
chr1	165859147	Rgs1	-0.538158	0.00123607	-0.363051	0.0186264	-10.6301
chr1	165859147	Slamf6	-0.608671	0.0001337	-0.482946	0.00767407	-10.6301
chr1	165859147	Slamf8	-0.463212	0.00580065	-0.398081	0.0400597	-10.6301
chr1	165859147	Slamf9	-0.54328	0.000744751	-0.356176	0.0147272	-10.6301
chr1	165859147	Slc11a1	-0.497254	0.0032391	-0.340912	0.0294685	-10.6301
chr1	165859147	Sp110	-0.540367	0.0011693	-0.33554	0.0179883	-10.6301
chr1	165859147	Sp140	-0.610633	0.000125449	-0.420469	0.00753855	-10.6301
chr1	165859147	Tagln2	-0.538362	0.00102199	-0.451708	0.0169508	-10.6301
chr1	165859147	Ugt1a7c	-0.510006	0.00206111	-0.345285	0.0237734	-10.6301
chr1	165859147	Zdbf2	0.617794	7.68e-05	0.526269	0.00673994	-10.6301
chr1	166238669	A630001G21Rik	-0.578799	0.000417547	-0.509413	0.0116406	-8.34423
chr1	166238669	Casp8	-0.514775	0.00304592	-0.463893	0.0285597	-8.34423
chr1	166238669	Cd84	-0.512452	0.00271182	-0.402623	0.0270969	-8.34423
chr1	166238669	Fcgr4	-0.483426	0.00586824	-0.42528	0.0403005	-8.34423
chr1	166238669	Il18rap	-0.528873	0.00222174	-0.469071	0.0245347	-8.34423
chr1	166238669	Ly9	-0.530215	0.0018	-0.396143	0.0224543	-8.34423
chr1	166238669	Pdcd1	-0.58353	0.000712292	-0.507673	0.0143745	-8.34423
chr1	166238669	Rab7b	-0.491151	0.00584992	-0.387247	0.0402291	-8.34423
chr1	166238669	Slamf6	-0.602274	0.000429085	-0.469307	0.011686	-8.34423
chr1	166238669	Slamf9	-0.481511	0.00609636	-0.400683	0.0410482	-8.34423
chr1	166238669	Slc11a1	-0.485981	0.0048033	-0.420647	0.0364769	-8.34423
chr1	166238669	Stat1	-0.547508	0.00211153	-0.500899	0.0240063	-8.34423
chr1	166384862	Arhgap30	-0.462613	0.00449915	-0.298757	0.0351008	-7.51386
chr1	166384862	Cacna1s	-0.54351	0.000508072	-0.469774	0.012372	-7.51386
chr1	166384862	Cd244a	-0.489458	0.00210849	-0.327352	0.0239904	-7.51386
chr1	166384862	Cd48	-0.516709	0.000895935	-0.348751	0.0160402	-7.51386
chr1	166384862	Cd84	-0.55642	0.000348681	-0.3457	0.0108313	-7.51386
chr1	166384862	Cfh	-0.432914	0.00835879	-0.278729	0.0485794	-7.51386
chr1	166384862	Col9a1	-0.441215	0.00626618	-0.445238	0.0415446	-7.51386
chr1	166384862	Creg1	-0.495574	0.00181554	-0.349423	0.0224819	-7.51386
chr1	166384862	Ctse	-0.436172	0.00696108	-0.287435	0.0439312	-7.51386
chr1	166384862	Cxcr4	-0.495641	0.00181253	-0.371194	0.0224666	-7.51386
chr1	166384862	Dbi	-0.51928	0.000989937	-0.461647	0.0166715	-7.51386
chr1	166384862	Fcer1g	-0.453613	0.00545929	-0.293171	0.038944	-7.51386
chr1	166384862	Fcgr2b	-0.511648	0.00120915	-0.287784	0.0183758	-7.51386
chr1	166384862	Fcgr3	-0.513574	0.00115011	-0.352115	0.0178524	-7.51386
chr1	166384862	Fcgr4	-0.629871	2.95e-05	-0.463541	0.00476	-7.51386
chr1	166384862	Ifi204	-0.481891	0.00252759	-0.325117	0.0262037	-7.51386
chr1	166384862	Ifi209	-0.452077	0.00496925	-0.352673	0.0370506	-7.51386
chr1	166384862	Inpp5d	-0.435447	0.00706623	-0.304471	0.0442794	-7.51386
chr1	166384862	Ly9	-0.497303	0.00173951	-0.300591	0.0221272	-7.51386
chr1	166384862	Ncf2	-0.525547	0.000837024	-0.368542	0.0156158	-7.51386
chr1	166384862	Neurl3	-0.480276	0.00262595	-0.321431	0.0266901	-7.51386
chr1	166384862	Pdcd1	-0.470804	0.00327283	-0.324359	0.0296903	-7.51386
chr1	166384862	Ptpn18	-0.588883	0.00015795	-0.515611	0.00809626	-7.51386
chr1	166384862	Ptprc	-0.450531	0.00513833	-0.266603	0.0376485	-7.51386
chr1	166384862	Rab7b	-0.467562	0.00307779	-0.339716	0.0286997	-7.51386
chr1	166384862	Rcsd1	-0.467201	0.003553	-0.360109	0.0311639	-7.51386
chr1	166384862	Rpl31	-0.447222	0.00551696	-0.432974	0.0390925	-7.51386
chr1	166384862	Slamf6	-0.483117	0.00212361	-0.391917	0.0240682	-7.51386
chr1	166384862	Slamf8	-0.540837	0.000660206	-0.481675	0.0138113	-7.51386
chr1	166384862	Slamf9	-0.576621	0.000232399	-0.400653	0.00913815	-7.51386
chr1	166384862	Slc11a1	-0.487189	0.0022272	-0.312319	0.0245608	-7.51386
chr1	166384862	Sp140	-0.43706	0.00607469	-0.335462	0.0409764	-7.51386
chr1	166384862	Stat1	-0.532531	0.0011865	-0.448705	0.0180967	-7.51386
chr1	166384862	Ugt1a6a	-0.507345	0.000978943	-0.427778	0.0166499	-7.51386
chr1	166384862	Ugt1a7c	-0.447376	0.00549882	-0.312735	0.0390294	-7.51386
chr1	166547808	Ctse	-0.579059	0.00474544	-0.384806	0.0362652	-12.1238
chr1	166547808	Fcgr2b	-0.573019	0.00662243	-0.317346	0.0428619	-12.1238
chr1	166547808	Fcgr4	-0.559489	0.00836125	-0.339989	0.0485794	-12.1238
chr1	166547808	Ifi204	-0.708892	0.000466785	-0.418872	0.0120172	-12.1238
chr1	166547808	Ifi211	-0.686543	0.000588105	-0.56929	0.0131316	-12.1238
chr1	166547808	Il1rl2	-0.654332	0.00129056	-0.42264	0.0190216	-12.1238
chr1	166547808	Mlph	-0.54555	0.00863618	-0.508911	0.0494803	-12.1238
chr1	166547808	Rab7b	-0.718608	0.000242819	-0.57826	0.00921736	-12.1238
chr1	166547808	Slamf8	-0.582815	0.00555941	-0.499484	0.0392838	-12.1238
chr1	166547808	Stat1	-0.728052	0.000182913	-0.647332	0.00843774	-12.1238
chr1	166584960	Arhgap30	0.615318	0.00656525	0.394502	0.0426222	6.71502
chr1	166584960	Cacna1s	0.603732	0.00797626	0.522122	0.0474875	6.71502
chr1	166584960	Cd28	0.618597	0.00620499	0.497669	0.0413673	6.71502
chr1	166584960	Cd48	0.687878	0.00322626	0.389238	0.0294466	6.71502
chr1	166584960	Col9a1	0.61063	0.00710955	0.52984	0.0444522	6.71502
chr1	166584960	Creg1	0.631369	0.00656273	0.328484	0.0426167	6.71502
chr1	166584960	Cryzl2	0.640298	0.00562623	0.383379	0.0394597	6.71502
chr1	166584960	Dbi	0.750911	0.000513017	0.645929	0.0123796	6.71502
chr1	166584960	F11r	0.623602	0.00568617	0.429558	0.0396612	6.71502
chr1	166584960	Ifi207	0.66548	0.0025764	0.406699	0.0264897	6.71502
chr1	166584960	Il18rap	0.642589	0.00402777	0.513895	0.0330254	6.71502
chr1	166584960	Ly9	0.749224	0.000536761	0.454026	0.0126055	6.71502
chr1	166584960	Pdcd1	0.740211	0.000679658	0.486581	0.0139726	6.71502
chr1	166584960	Rgs1	0.717752	0.000796777	0.461049	0.0152571	6.71502
chr1	166584960	Slamf9	0.640126	0.0056432	0.38847	0.0395133	6.71502
chr1	166584960	Slc11a1	0.748892	0.000541545	0.547981	0.0126593	6.71502
chr1	166584960	Tagln2	0.783206	0.000200538	0.632577	0.00873979	6.71502
chr1	166584960	Ugt1a7c	0.677111	0.00396069	0.34714	0.0327608	6.71502
chr1	166584960	Zdbf2	-0.795717	0.000133539	-0.63205	0.00767407	6.71502
chr1	166686334	A630001G21Rik	-0.573558	0.00525808	-0.444408	0.0381083	-7.9865
chr1	167279296	Aim2	-0.64779	0.00201287	-0.57873	0.023541	-23.6991
chr1	167279296	Atf3	-0.58408	0.00543309	-0.4845	0.0388668	-23.6991
chr1	167279296	Cd84	-0.573541	0.00525971	-0.393174	0.0381093	-23.6991
chr1	167499308	Arhgap30	0.57229	0.00670782	0.365771	0.0431726	8.0472
chr1	167499308	Col9a1	0.733093	0.000235831	0.782368	0.00913815	8.0472
chr1	167499308	Ctse	0.575588	0.00405541	0.379838	0.033071	8.0472
chr1	167499308	Dbi	0.586761	0.00826958	0.572828	0.0483169	8.0472
chr1	167499308	F11r	0.580214	0.00582691	0.403019	0.0401578	8.0472
chr1	167499308	Ifi214	0.684092	0.000626449	0.688778	0.0134581	8.0472
chr1	167499308	Il18rap	0.599665	0.0031796	0.53681	0.0292837	8.0472
chr1	167499308	Pdcd1	0.579738	0.00587691	0.410669	0.0403492	8.0472
chr1	168216415	Atf3	0.699829	9.87e-05	0.586348	0.00718225	16.6891
chr1	168216415	Cacna1s	0.547158	0.00314052	0.538067	0.0290652	16.6891
chr1	168216415	Casp8	0.545141	0.00483057	0.534394	0.0365222	16.6891
chr1	168216415	Ccdc190	0.736383	6.17e-05	0.739735	0.00623922	16.6891
chr1	168216415	Cd48	0.644459	0.000675963	0.495435	0.0139191	16.6891
chr1	168216415	Cd84	0.56386	0.0033295	0.444857	0.0299584	16.6891
chr1	168216415	Cfap126	0.685756	0.000154537	0.723193	0.00807982	16.6891
chr1	168216415	Creg1	0.551929	0.005171	0.420016	0.037779	16.6891
chr1	168216415	Cxcr4	0.601616	0.00114942	0.515788	0.0178524	16.6891
chr1	168216415	F11r	0.498148	0.00818409	0.444009	0.0480723	16.6891
chr1	168216415	Fcer1g	0.691789	9.06e-05	0.628734	0.00706838	16.6891
chr1	168216415	Fcgr2b	0.655912	0.000501457	0.467963	0.0123344	16.6891
chr1	168216415	Fcgr3	0.622543	0.000524943	0.549451	0.0125129	16.6891
chr1	168216415	Fcgr4	0.729816	3.47e-05	0.697363	0.00497835	16.6891
chr1	168216415	Hlx	0.561449	0.00231013	0.523018	0.0249365	16.6891
chr1	168216415	Ifi204	0.542175	0.00620204	0.414576	0.0413673	16.6891
chr1	168216415	Ifi207	0.511256	0.00760011	0.426923	0.0462893	16.6891
chr1	168216415	Ifi209	0.560714	0.00436946	0.510931	0.0345252	16.6891
chr1	168216415	Ifi211	0.599951	0.00194149	0.475254	0.0231177	16.6891
chr1	168216415	Ly9	0.593586	0.00176022	0.460759	0.0222589	16.6891
chr1	168216415	Mcm3	0.516782	0.00816737	0.540893	0.0480442	16.6891
chr1	168216415	Ncf2	0.628393	0.000586676	0.571601	0.0131228	16.6891
chr1	168216415	Neurl3	0.564613	0.0040488	0.483221	0.0330592	16.6891
chr1	168216415	Pappa2	-0.578751	0.00195142	-0.541815	0.0231828	16.6891
chr1	168216415	Pdcd1	0.63804	0.000453424	0.547684	0.0118778	16.6891
chr1	168216415	Ppfia4	0.650701	0.000428248	0.622917	0.0116812	16.6891
chr1	168216415	Ptprc	0.565064	0.0026313	0.464795	0.0267124	16.6891
chr1	168216415	Rgs1	0.494187	0.00879081	0.44326	0.0499665	16.6891
chr1	168216415	Slamf6	0.636385	0.000474215	0.567846	0.0121348	16.6891
chr1	168216415	Slamf8	0.648603	0.000607583	0.623158	0.0133308	16.6891
chr1	168216415	Slamf9	0.700538	0.000137839	0.594903	0.00771961	16.6891
chr1	168216415	Slc11a1	0.691835	0.000180449	0.585282	0.00843774	16.6891
chr1	168216415	Sp140	0.575081	0.0026359	0.484838	0.0267124	16.6891
chr1	168216415	Stat1	0.631274	0.000714476	0.599893	0.0143858	16.6891
chr1	168216415	Tagln2	0.519881	0.00772822	0.483094	0.0467557	16.6891
chr1	168216415	Traf3ip3	0.643576	0.000691374	0.518907	0.014122	16.6891
chr1	168216415	Ugt1a6a	0.546126	0.00389872	0.533758	0.0325021	16.6891
chr1	168216415	Ugt1a7c	0.62779	0.0013408	0.515693	0.0193469	16.6891
chr1	168216456	Aim2	0.578683	0.00381705	0.590605	0.0321376	15.3033
chr1	168216456	Atf3	0.579765	0.00238509	0.414642	0.025326	15.3033
chr1	168216456	Cd48	0.537061	0.00466899	0.407599	0.0359948	15.3033
chr1	168216456	Cd84	0.553734	0.0040828	0.408176	0.0331874	15.3033
chr1	168216456	Ctse	0.544086	0.00492986	0.369172	0.0368543	15.3033
chr1	168216456	Fcer1g	0.521139	0.0063343	0.424995	0.041839	15.3033
chr1	168216456	Fcgr4	0.52991	0.00644004	0.417266	0.0421631	15.3033
chr1	168216456	Hlx	0.552451	0.0034276	0.468488	0.0304635	15.3033
chr1	168216456	Ifi207	0.559013	0.00451585	0.421396	0.0352046	15.3033
chr1	168216456	Pdcd1	0.509935	0.00778443	0.388742	0.0468774	15.3033
chr1	168216456	Ppfia4	0.558895	0.00368261	0.488263	0.0316363	15.3033
chr1	168216456	Rab7b	0.525546	0.00835467	0.374318	0.0485794	15.3033
chr1	168216456	Slamf8	0.596684	0.00164128	0.582115	0.0215085	15.3033
chr1	168216456	Slamf9	0.549313	0.00365488	0.426345	0.0315779	15.3033
chr1	168216456	Slc11a1	0.590749	0.00148541	0.45619	0.0205207	15.3033
chr1	168216456	Traf3ip3	0.517698	0.00803539	0.434987	0.0476822	15.3033
chr1	168230214	A630001G21Rik	0.520395	0.00319839	0.395039	0.029331	8.0088
chr1	168230214	Aim2	0.664644	8.4e-05	0.655194	0.00706838	8.0088
chr1	168230214	Arhgap30	0.678479	5.23e-05	0.395088	0.00582237	8.0088
chr1	168230214	Cd244a	0.631038	0.000184888	0.376929	0.00846487	8.0088
chr1	168230214	Cd48	0.548909	0.00168296	0.356792	0.0218184	8.0088
chr1	168230214	Cd84	0.592146	0.000714371	0.365279	0.0143858	8.0088
chr1	168230214	Creg1	0.477927	0.00755967	0.317962	0.0461425	8.0088
chr1	168230214	Cryzl2	0.500381	0.00570295	0.417339	0.0397128	8.0088
chr1	168230214	Ctse	0.575602	0.000874607	0.340483	0.01591	8.0088
chr1	168230214	F11r	0.595105	0.000522787	0.450818	0.0124989	8.0088
chr1	168230214	Fcgr2b	0.575722	0.00108361	0.315733	0.0173289	8.0088
chr1	168230214	Fcgr3	0.505062	0.0051988	0.336063	0.037902	8.0088
chr1	168230214	Ifi204	0.513397	0.00439485	0.342616	0.0346059	8.0088
chr1	168230214	Il18rap	0.613084	0.000522879	0.508286	0.0124989	8.0088
chr1	168230214	Il1rl1	0.523014	0.00512298	0.431464	0.0375794	8.0088
chr1	168230214	Inpp5d	0.574449	0.000900714	0.387564	0.0160402	8.0088
chr1	168230214	Ly9	0.582223	0.000737065	0.31817	0.0146543	8.0088
chr1	168230214	Mcm3	0.589949	0.000600878	0.548569	0.0132387	8.0088
chr1	168230214	Ncf2	0.594438	0.000672805	0.398447	0.0139191	8.0088
chr1	168230214	Neurl3	0.485912	0.00558307	0.368677	0.0393469	8.0088
chr1	168230214	Pdcd1	0.512298	0.00321514	0.325054	0.0294191	8.0088
chr1	168230214	Ppfia4	0.662361	9.07e-05	0.508702	0.00706838	8.0088
chr1	168230214	Ptprc	0.581421	0.000940085	0.329115	0.0162944	8.0088
chr1	168230214	Rab7b	0.515558	0.00420466	0.352142	0.033645	8.0088
chr1	168230214	Rgs1	0.58555	0.000846719	0.432331	0.0157045	8.0088
chr1	168230214	Scg2	-0.670735	4.99e-05	-0.512174	0.00570005	8.0088
chr1	168230214	Slamf6	0.474835	0.00801535	0.362448	0.0476353	8.0088
chr1	168230214	Slamf9	0.496964	0.00609665	0.355993	0.0410482	8.0088
chr1	168230214	Sp100	0.604066	0.000408111	0.518232	0.0115455	8.0088
chr1	168230214	Sp110	0.516867	0.00409295	0.345509	0.0332062	8.0088
chr1	168230214	Stat1	0.551566	0.00234616	0.451433	0.0250684	8.0088
chr1	168230214	Ugt1a6a	0.633784	0.000223234	0.485905	0.00901133	8.0088
chr1	168230214	Ugt1a7c	0.493545	0.00651341	0.348825	0.0424384	8.0088
chr1	168230214	Zdbf2	-0.581562	0.000936741	-0.557478	0.0162586	8.0088
chr1	168617743	Ugt1a6a	-0.495224	0.00115848	-0.495971	0.0179275	-7.53216
chr1	170367610	Arhgap30	0.526113	0.00082431	0.377704	0.0155269	11.4058
chr1	170367610	Atf3	0.537415	0.000418885	0.390243	0.0116522	11.4058
chr1	170367610	Casp8	0.569235	0.000191805	0.442357	0.0086335	11.4058
chr1	170367610	Ccdc190	0.588904	6.4e-05	0.49994	0.00629273	11.4058
chr1	170367610	Cd48	0.508136	0.000958281	0.338983	0.0164638	11.4058
chr1	170367610	Cd84	0.541962	0.000440688	0.358424	0.0117593	11.4058
chr1	170367610	Cfh	0.521894	0.000923376	0.344478	0.0161814	11.4058
chr1	170367610	Creg1	0.493609	0.00163702	0.343497	0.021497	11.4058
chr1	170367610	Cryzl2	0.62249	3.89e-05	0.499532	0.00523209	11.4058
chr1	170367610	Ctse	0.467422	0.00235776	0.327458	0.0251514	11.4058
chr1	170367610	Cxcr4	0.538352	0.000339283	0.452695	0.0107229	11.4058
chr1	170367610	Dbi	0.636265	1.76e-05	0.615509	0.0038543	11.4058
chr1	170367610	F11r	0.666779	6.6e-06	0.503109	0.00275266	11.4058
chr1	170367610	Fcer1g	0.532035	0.00058632	0.395564	0.0131228	11.4058
chr1	170367610	Fcgr2b	0.496669	0.00176707	0.292021	0.0222941	11.4058
chr1	170367610	Fcgr3	0.548121	0.000367484	0.400487	0.0110506	11.4058
chr1	170367610	Fcgr4	0.509242	0.00109372	0.381618	0.0173978	11.4058
chr1	170367610	Ifi209	0.494309	0.0016084	0.423704	0.0212852	11.4058
chr1	170367610	Il1rl1	0.459766	0.003233	0.453631	0.0294685	11.4058
chr1	170367610	Ly9	0.515446	0.000926961	0.333969	0.0162068	11.4058
chr1	170367610	Mcm3	0.468154	0.00347696	0.449512	0.0307196	11.4058
chr1	170367610	Mlph	0.488955	0.00158534	0.47719	0.0211462	11.4058
chr1	170367610	Ncf2	0.572638	0.000172005	0.420171	0.00838408	11.4058
chr1	170367610	Neurl3	0.648376	1.07e-05	0.473532	0.00332679	11.4058
chr1	170367610	Pappa2	-0.455369	0.00406888	-0.442186	0.0331166	11.4058
chr1	170367610	Ppfia4	0.48405	0.00207569	0.370062	0.0238164	11.4058
chr1	170367610	Prdx6	0.440645	0.0063416	0.334522	0.0418763	11.4058
chr1	170367610	Ptprc	0.55859	0.000326802	0.359312	0.0104995	11.4058
chr1	170367610	Rab7b	0.47938	0.00201666	0.377575	0.023541	11.4058
chr1	170367610	Rcsd1	0.549081	0.000201127	0.498397	0.00873979	11.4058
chr1	170367610	Rgs1	0.425906	0.00549686	0.347016	0.0390294	11.4058
chr1	170367610	Rpl31	0.541565	0.000307547	0.571495	0.0102154	11.4058
chr1	170367610	Slamf6	0.755067	4.31e-08	0.594707	0.000547855	11.4058
chr1	170367610	Slamf8	0.481392	0.00221471	0.452674	0.0245104	11.4058
chr1	170367610	Slamf9	0.471942	0.00210891	0.356959	0.0239904	11.4058
chr1	170367610	Slc11a1	0.41739	0.00820114	0.300311	0.0481384	11.4058
chr1	170367610	Sp140	0.609745	2.96e-05	0.513538	0.00476	11.4058
chr1	170367610	Tagln2	0.441286	0.00492187	0.433475	0.0368478	11.4058
chr1	170367610	Traf3ip3	0.507125	0.000984774	0.446414	0.016662	11.4058
chr1	170367610	Ugt1a6a	0.426513	0.00757907	0.404451	0.0462165	11.4058
chr1	170577625	A630001G21Rik	0.449856	0.00590955	0.39028	0.0404923	16.0373
chr1	170577625	Arhgap30	0.581559	0.000481324	0.477968	0.012196	16.0373
chr1	170577625	Cacna1s	0.458242	0.00563459	0.484601	0.039473	16.0373
chr1	170577625	Casp8	0.482126	0.00388422	0.441415	0.0324506	16.0373
chr1	170577625	Cd48	0.540644	0.000963289	0.428212	0.0165275	16.0373
chr1	170577625	Cd84	0.526008	0.00139772	0.39167	0.019838	16.0373
chr1	170577625	Cfh	0.515534	0.00213707	0.384287	0.0241156	16.0373
chr1	170577625	Cryzl2	0.462647	0.00767164	0.42528	0.0465654	16.0373
chr1	170577625	Dbi	0.529624	0.00127689	0.602385	0.0189203	16.0373
chr1	170577625	F11r	0.649569	3.23e-05	0.575132	0.00490171	16.0373
chr1	170577625	Fcgr2b	0.49809	0.00271974	0.330065	0.027144	16.0373
chr1	170577625	Fcgr3	0.570436	0.000346439	0.466982	0.0108313	16.0373
chr1	170577625	Hlx	0.46044	0.00538068	0.452638	0.038591	16.0373
chr1	170577625	Ifi204	0.508546	0.00251203	0.395092	0.0261709	16.0373
chr1	170577625	Ifi211	0.501731	0.00213522	0.457676	0.0241156	16.0373
chr1	170577625	Ifi214	0.612154	0.000196563	0.610914	0.00865626	16.0373
chr1	170577625	Il1rl2	0.467037	0.00704181	0.387925	0.0442464	16.0373
chr1	170577625	Inpp5d	0.638837	4.78e-05	0.566013	0.00559758	16.0373
chr1	170577625	Ly9	0.498894	0.00267016	0.357442	0.0268819	16.0373
chr1	170577625	Ncf2	0.491837	0.00313348	0.401037	0.0290484	16.0373
chr1	170577625	Neurl3	0.495141	0.00339361	0.405894	0.0303108	16.0373
chr1	170577625	Prdx6	0.462382	0.00771111	0.416392	0.0466873	16.0373
chr1	170577625	Ptprc	0.522667	0.00127699	0.381186	0.0189203	16.0373
chr1	170577625	Rcsd1	0.56493	0.000406763	0.510784	0.0115455	16.0373
chr1	170577625	Rpl31	0.613484	8.9e-05	0.74277	0.00706838	16.0373
chr1	170577625	Rufy4	0.561135	0.000370504	0.580967	0.0110778	16.0373
chr1	170577625	Slamf6	0.552079	0.000585328	0.538688	0.0131228	16.0373
chr1	170577625	Slamf9	0.501388	0.0025213	0.400996	0.026203	16.0373
chr1	170577625	Sp100	0.583539	0.000364473	0.55462	0.0110211	16.0373
chr1	170577625	Sp110	0.529519	0.00128026	0.411256	0.0189467	16.0373
chr1	170577625	Sp140	0.481974	0.00291522	0.465192	0.0279642	16.0373
chr1	170577625	Traf3ip3	0.535577	0.00109786	0.552469	0.017427	16.0373
chr1	170577625	Ugt1a7c	0.518722	0.00167201	0.438992	0.0217318	16.0373
chr1	171115933	Hmcn1	-0.434315	0.00643907	-0.428478	0.0421631	-11.6843
chr1	171115933	Ifi213	-0.431459	0.00766936	-0.391746	0.0465654	-11.6843
chr1	171115933	Ifi214	-0.427198	0.00747252	-0.414887	0.0458585	-11.6843
chr1	171115933	Mcm3	-0.536771	0.000737986	-0.529284	0.0146543	-11.6843
chr1	171115933	Slamf6	-0.431638	0.00681231	-0.345639	0.0434677	-11.6843
chr1	171115933	Ugt1a6a	-0.465866	0.00320157	-0.408873	0.0293477	-11.6843
chr1	171143438	Atf3	0.646357	0.00115363	0.432206	0.0178959	10.5968
chr1	171143438	Casp8	0.608899	0.00204565	0.578021	0.023681	10.5968
chr1	171143438	Cd28	0.609101	0.00203672	0.460416	0.0236603	10.5968
chr1	171143438	Glrp1	0.643769	0.000917819	0.555458	0.0161285	10.5968
chr1	171143438	Ifi209	0.5553	0.00594805	0.46744	0.0406509	10.5968
chr1	171143438	Ifi214	0.540274	0.00778223	0.511263	0.0468774	10.5968
chr1	171143438	Rcsd1	0.540258	0.00778437	0.41785	0.0468774	10.5968
chr1	171143438	Sp110	0.598163	0.00201913	0.461234	0.023541	10.5968
chr1	171143438	Tagln2	0.638524	0.00138315	0.572565	0.0197227	10.5968
chr1	171143438	Traf3ip3	0.560836	0.00537049	0.483008	0.038571	10.5968
chr1	171143438	Ugt1a6a	0.533571	0.00873976	0.473944	0.0498557	10.5968
chr1	171160026	Cd244a	-0.49556	0.00535862	-0.334842	0.038513	-8.52308
chr1	171160026	Cxcr4	-0.524246	0.00294217	-0.413693	0.0281266	-8.52308
chr1	171160026	Ifi214	-0.469363	0.00672631	-0.436263	0.0432153	-8.52308
chr1	171160026	Stat1	-0.493589	0.0065079	-0.375262	0.0424341	-8.52308
chr1	171250986	A630001G21Rik	0.519625	0.000498294	0.361055	0.0122929	5.31166
chr1	171250986	Arhgap30	0.462581	0.00302635	0.294928	0.0284569	5.31166
chr1	171250986	Atf3	0.478627	0.00205461	0.324359	0.0237308	5.31166
chr1	171250986	Casp8	0.474662	0.00197058	0.382417	0.0232946	5.31166
chr1	171250986	Cd84	0.473638	0.00306609	0.281332	0.0286568	5.31166
chr1	171250986	Cxcr4	0.51172	0.000738193	0.42544	0.0146543	5.31166
chr1	171250986	Ifi209	0.512367	0.00100666	0.42966	0.0167953	5.31166
chr1	171250986	Ifi213	0.584065	9.48e-05	0.522856	0.00710544	5.31166
chr1	171250986	Mlph	0.458973	0.00289281	0.40024	0.0278962	5.31166
chr1	171250986	Pdcd1	0.411683	0.00830699	0.280142	0.0484411	5.31166
chr1	171250986	Ptprc	0.438156	0.00527319	0.269807	0.0381634	5.31166
chr1	171250986	Rab7b	0.489027	0.0018359	0.344246	0.0225582	5.31166
chr1	171250986	Slamf6	0.534907	0.000540311	0.413513	0.0126537	5.31166
chr1	171271957	Cd48	-0.418684	0.00717103	-0.280625	0.0447144	-12.267
chr1	171271957	Cfh	-0.477378	0.00211888	-0.337871	0.0240468	-12.267
chr1	171271957	Creg1	-0.498972	0.00142856	-0.333828	0.0200773	-12.267
chr1	171271957	Dbi	-0.445133	0.00400018	-0.446918	0.0329373	-12.267
chr1	171271957	F11r	-0.441583	0.00488957	-0.320613	0.0367577	-12.267
chr1	171271957	Fcer1g	-0.436596	0.00613495	-0.286559	0.0411534	-12.267
chr1	171271957	Ifi204	-0.418134	0.00807618	-0.290467	0.0478024	-12.267
chr1	171271957	Ncf2	-0.544539	0.000408606	-0.368162	0.0115455	-12.267
chr1	171271957	Ppfia4	-0.446002	0.00443088	-0.3556	0.0348248	-12.267
chr1	171271957	Rcsd1	-0.429119	0.00511663	-0.404525	0.0375762	-12.267
chr1	171271957	Rgs1	-0.442877	0.00421202	-0.356931	0.0336678	-12.267
chr1	171271957	Slamf6	-0.457943	0.0029648	-0.373438	0.0281944	-12.267
chr1	171271957	Slamf7	-0.421271	0.00678664	-0.415495	0.0433994	-12.267
chr1	171271957	Slamf9	-0.559466	0.000213303	-0.397834	0.00890668	-12.267
chr1	171271957	Sp110	-0.528593	0.000454474	-0.361731	0.0118931	-12.267
chr1	171271957	Tagln2	-0.44671	0.00302103	-0.426457	0.0284418	-12.267
chr1	171271957	Ugt1a7c	-0.433364	0.00585294	-0.301502	0.040239	-12.267
chr1	171272636	Cxcr4	-0.428337	0.00651966	-0.356046	0.0424559	-9.57204
chr1	171272636	Neurl3	-0.415016	0.00861125	-0.26165	0.049382	-9.57204
chr1	171272636	Traf3ip3	-0.498943	0.00142964	-0.435411	0.0200813	-9.57204
chr1	171272660	A630001G21Rik	-0.457571	0.00299118	-0.349417	0.0283076	-11.8574
chr1	171272660	Aim2	-0.475095	0.00257704	-0.448552	0.0264897	-11.8574
chr1	171272660	Atf3	-0.556996	0.000281088	-0.418853	0.00981674	-11.8574
chr1	171272660	Cd48	-0.6639	5.52e-06	-0.453541	0.00269537	-11.8574
chr1	171272660	Cd84	-0.568223	0.000243781	-0.370155	0.00921736	-11.8574
chr1	171272660	Ctse	-0.601375	8.27e-05	-0.386649	0.00704964	-11.8574
chr1	171272660	F11r	-0.482561	0.00215261	-0.347472	0.024194	-11.8574
chr1	171272660	Fcer1g	-0.504491	0.00170375	-0.368206	0.0218962	-11.8574
chr1	171272660	Fcgr2b	-0.568098	0.000244731	-0.326299	0.00921736	-11.8574
chr1	171272660	Fcgr3	-0.453389	0.00482957	-0.326048	0.0365222	-11.8574
chr1	171272660	Ifi204	-0.471833	0.00319642	-0.337551	0.029331	-11.8574
chr1	171272660	Ifi211	-0.460695	0.00360626	-0.415625	0.0313651	-11.8574
chr1	171272660	Ifi213	-0.620101	3.29e-05	-0.625807	0.00491691	-11.8574
chr1	171272660	Il1rl2	-0.449781	0.00317362	-0.343366	0.0292392	-11.8574
chr1	171272660	Inpp5d	-0.458128	0.00295178	-0.334716	0.0281434	-11.8574
chr1	171272660	Ly9	-0.611057	4.6e-05	-0.402209	0.00547223	-11.8574
chr1	171272660	Mcm3	-0.513086	0.000987525	-0.501999	0.016662	-11.8574
chr1	171272660	Mlph	-0.53079	0.000508481	-0.48859	0.012372	-11.8574
chr1	171272660	Pdcd1	-0.685247	1.49e-06	-0.531502	0.00256088	-11.8574
chr1	171272660	Ppfia4	-0.456507	0.00396595	-0.379254	0.032783	-11.8574
chr1	171272660	Ptprc	-0.51955	0.000829452	-0.35751	0.0155419	-11.8574
chr1	171272660	Rgs1	-0.50344	0.000928189	-0.417248	0.0162098	-11.8574
chr1	171272660	Scg2	0.526201	0.000409841	0.40473	0.0115455	-11.8574
chr1	171272660	Slamf6	-0.537389	0.000419202	-0.467235	0.0116522	-11.8574
chr1	171272660	Slamf9	-0.503866	0.00107465	-0.396011	0.0173067	-11.8574
chr1	171272660	Slc11a1	-0.579107	0.000173136	-0.412762	0.00840066	-11.8574
chr1	171272660	Sp100	-0.49187	0.00198836	-0.342588	0.023456	-11.8574
chr1	171272660	Sp110	-0.443495	0.00468633	-0.332546	0.0360629	-11.8574
chr1	171272660	Stat1	-0.430382	0.00783961	-0.366013	0.0470266	-11.8574
chr1	171272660	Traf3ip3	-0.461213	0.00312531	-0.431426	0.0290044	-11.8574
chr1	171272660	Zdbf2	0.434255	0.00455613	0.413875	0.035383	-11.8574
chr1	171286491	Rgs1	0.590333	0.000237794	0.446434	0.00914121	6.04934
chr1	171286491	Slamf6	0.468681	0.0034355	0.349977	0.0305124	6.04934
chr1	171305388	Cxcr4	-0.589415	0.00389309	-0.438051	0.0324856	-7.10606
chr1	171487853	Cacna1s	0.610538	0.00254603	0.531767	0.0263084	7.41186
chr1	171487853	Ifi211	0.583591	0.00548169	0.403691	0.0389731	7.41186
chr1	171487853	Ifi213	0.585765	0.00417755	0.469053	0.0335507	7.41186
chr1	171487853	Il1rl1	0.594483	0.00726648	0.555301	0.0451001	7.41186
chr1	171487853	Mlph	0.62646	0.00237735	0.479593	0.0252967	7.41186
chr1	171487853	Scg2	-0.559026	0.00842683	-0.407003	0.0487314	7.41186
chr1	171487853	Zdbf2	-0.571767	0.00844134	-0.514981	0.0487376	7.41186
chr1	172398642	Ifi214	-0.530205	0.00444459	-0.544704	0.0348356	-9.319
chr1	172484428	Cd244a	-0.616525	8.02e-05	-0.445497	0.0068871	-9.02583
chr1	172484428	Col4a3	0.511194	0.00122343	0.517866	0.0185044	-9.02583
chr1	172484428	Mcm3	-0.571763	0.000269686	-0.591473	0.00963096	-9.02583
chr1	172484428	Pappa2	0.447641	0.00546774	0.398084	0.038944	-9.02583
chr1	172526200	Cacna1s	-0.510681	0.00105284	-0.459861	0.0172106	-10.9627
chr1	172526200	Il1rl2	-0.431484	0.00543711	-0.304114	0.0388846	-10.9627
chr1	172526200	Inpp5d	-0.488976	0.0015845	-0.355222	0.0211462	-10.9627
chr1	172526200	Neurl3	-0.565811	0.000213775	-0.390134	0.00890668	-10.9627
chr1	172526200	Ptprc	-0.426412	0.00679175	-0.279622	0.0434049	-10.9627
chr1	172526200	Slamf6	-0.420201	0.00773726	-0.334674	0.0467818	-10.9627
chr1	172526200	Traf3ip3	-0.41993	0.00698369	-0.359094	0.0439734	-10.9627
chr1	172562478	A630001G21Rik	0.565089	0.00401103	0.392545	0.0329629	6.51443
chr1	172562478	Atf3	0.683286	0.000456347	0.420801	0.0119035	6.51443
chr1	172562478	Casp8	0.60212	0.00236549	0.471119	0.0252146	6.51443
chr1	172562478	Cd244a	0.549913	0.00655898	0.284971	0.0426085	6.51443
chr1	172562478	Cd48	0.677179	0.000536702	0.400052	0.0126055	6.51443
chr1	172562478	Cd84	0.671698	0.000448561	0.37461	0.0118209	6.51443
chr1	172562478	Creg1	0.545234	0.00868269	0.325635	0.049646	6.51443
chr1	172562478	Cryzl2	0.576177	0.00626288	0.416665	0.0415446	6.51443
chr1	172562478	Cxcr4	0.653002	0.000985126	0.450272	0.016662	6.51443
chr1	172562478	F11r	0.58026	0.0037002	0.354018	0.0316869	6.51443
chr1	172562478	Fcer1g	0.64567	0.00157032	0.394629	0.0210564	6.51443
chr1	172562478	Fcgr2b	0.576299	0.00399963	0.275627	0.0329373	6.51443
chr1	172562478	Fcgr3	0.673737	0.000424491	0.423336	0.0116806	6.51443
chr1	172562478	Fcgr4	0.707818	0.000157946	0.464602	0.00809626	6.51443
chr1	172562478	Glrp1	0.52943	0.00780326	0.418373	0.0469415	6.51443
chr1	172562478	Ifi204	0.582897	0.00351155	0.357579	0.0309381	6.51443
chr1	172562478	Ifi209	0.650532	0.000776775	0.482815	0.0150786	6.51443
chr1	172562478	Ifi211	0.545381	0.00584571	0.402153	0.0402219	6.51443
chr1	172562478	Ifi214	0.776824	2.12e-05	0.519829	0.00424228	6.51443
chr1	172562478	Inpp5d	0.66358	0.000556483	0.382773	0.0128198	6.51443
chr1	172562478	Ly9	0.65061	0.000775259	0.346342	0.0150649	6.51443
chr1	172562478	Ncf2	0.651966	0.00074938	0.400548	0.0147395	6.51443
chr1	172562478	Pappa2	-0.723334	0.000142353	-0.640736	0.00780893	6.51443
chr1	172562478	Pdcd1	0.574492	0.00332387	0.384386	0.0299536	6.51443
chr1	172562478	Ptprc	0.572422	0.00346591	0.334563	0.03065	6.51443
chr1	172562478	Rgs1	0.617547	0.0010054	0.427732	0.0167853	6.51443
chr1	172562478	Rpl31	0.642957	0.00222972	0.635948	0.0245608	6.51443
chr1	172562478	Slamf6	0.767874	3.02e-05	0.56333	0.00478815	6.51443
chr1	172562478	Slamf7	0.550138	0.00798476	0.472157	0.0475159	6.51443
chr1	172562478	Slamf8	0.584467	0.00428277	0.510464	0.0340143	6.51443
chr1	172562478	Slamf9	0.596939	0.0026376	0.366928	0.0267124	6.51443
chr1	172562478	Sp110	0.55219	0.00629462	0.330121	0.0416459	6.51443
chr1	172562478	Sp140	0.618799	0.00164485	0.502222	0.0215428	6.51443
chr1	172562478	Traf3ip3	0.686551	0.000417798	0.554923	0.0116406	6.51443
chr1	172649575	A630001G21Rik	-0.461957	0.00307113	-0.397362	0.0286691	-7.75444
chr1	172649684	Zdbf2	0.450174	0.00356026	0.445326	0.0311845	-7.53897
chr1	172672357	Cd48	-0.458931	0.00329662	-0.301874	0.0298103	-8.76314
chr1	172672357	Cd84	-0.473468	0.00267869	-0.292749	0.0269189	-8.76314
chr1	172672357	Col4a3	0.425516	0.00554465	0.419582	0.0392014	-8.76314
chr1	172672357	Cxcr4	-0.464066	0.00292209	-0.363542	0.0279979	-8.76314
chr1	172672357	Fcer1g	-0.443817	0.00525264	-0.310253	0.0380797	-8.76314
chr1	172672357	Fcgr2b	-0.466615	0.00360055	-0.257466	0.0313536	-8.76314
chr1	172672357	Ifi207	-0.436955	0.0068491	-0.264957	0.0435593	-8.76314
chr1	172672357	Ifi211	-0.49383	0.002207	-0.414337	0.0244491	-8.76314
chr1	172672357	Ifi213	-0.531149	0.000601194	-0.466902	0.0132387	-8.76314
chr1	172672357	Pdcd1	-0.46026	0.0036422	-0.3203	0.0315533	-8.76314
chr1	172672357	Ppfia4	-0.449543	0.00524903	-0.342404	0.0380753	-8.76314
chr1	172672357	Rab7b	-0.561385	0.000300436	-0.36569	0.0101382	-8.76314
chr1	172672357	Rgs1	-0.43026	0.00625721	-0.32242	0.0415241	-8.76314
chr1	172672357	Slamf6	-0.495648	0.00133435	-0.381939	0.0193325	-8.76314
chr1	172672357	Slamf9	-0.464164	0.00291528	-0.337433	0.0279642	-8.76314
chr1	172672357	Slc11a1	-0.53615	0.000434815	-0.354548	0.0117289	-8.76314
chr1	172672357	Zdbf2	0.519328	0.000704552	0.468628	0.0142893	-8.76314
chr1	173344389	A630001G21Rik	0.427177	0.00668244	0.311729	0.0431076	9.54336
chr1	173344389	Aim2	0.416627	0.00749002	0.415388	0.0459201	9.54336
chr1	173344389	Arhgap30	0.554564	0.000302732	0.372943	0.0101617	9.54336
chr1	173344389	Casp8	0.5375	0.000348172	0.399987	0.0108313	9.54336
chr1	173344389	Cd244a	0.413085	0.00806799	0.285186	0.0477833	9.54336
chr1	173344389	Cd48	0.607816	4.06e-05	0.426669	0.00533805	9.54336
chr1	173344389	Cd84	0.524404	0.000610667	0.346651	0.0133308	9.54336
chr1	173344389	Cfh	0.521129	0.000669871	0.34129	0.0139064	9.54336
chr1	173344389	Creg1	0.4926	0.00144393	0.335833	0.0202098	9.54336
chr1	173344389	Ctse	0.559262	0.000262182	0.376673	0.00951342	9.54336
chr1	173344389	Dbi	0.426523	0.00542192	0.390412	0.0388306	9.54336
chr1	173344389	F11r	0.550615	0.000281251	0.421416	0.00981674	9.54336
chr1	173344389	Fcer1g	0.550544	0.000341811	0.373188	0.0107493	9.54336
chr1	173344389	Fcgr2b	0.499048	0.00122084	0.293988	0.0184762	9.54336
chr1	173344389	Fcgr3	0.561682	0.000162503	0.411225	0.00819284	9.54336
chr1	173344389	Fcgr4	0.461383	0.00273029	0.342931	0.0271746	9.54336
chr1	173344389	Ifi204	0.483315	0.00136949	0.33366	0.019605	9.54336
chr1	173344389	Ifi209	0.525589	0.00059043	0.411746	0.0131654	9.54336
chr1	173344389	Il1rl2	0.418972	0.00712746	0.302604	0.0445203	9.54336
chr1	173344389	Inpp5d	0.4212	0.00679686	0.294153	0.0434049	9.54336
chr1	173344389	Ly9	0.62915	1.37e-05	0.413009	0.00366783	9.54336
chr1	173344389	Mlph	0.504374	0.000904772	0.426905	0.0160402	9.54336
chr1	173344389	Ncf2	0.546866	0.000315467	0.396175	0.0103566	9.54336
chr1	173344389	Neurl3	0.447879	0.00424766	0.319658	0.0338348	9.54336
chr1	173344389	Pdcd1	0.593126	6.91e-05	0.436735	0.00639078	9.54336
chr1	173344389	Ppfia4	0.594883	6.5e-05	0.48895	0.00629273	9.54336
chr1	173344389	Ptprc	0.546607	0.000317965	0.348134	0.0103583	9.54336
chr1	173344389	Rcsd1	0.462467	0.00233211	0.414178	0.0249827	9.54336
chr1	173344389	Rpl31	0.416094	0.00681354	0.408842	0.0434677	9.54336
chr1	173344389	Slamf6	0.543268	0.000242174	0.446763	0.00921736	9.54336
chr1	173344389	Slamf8	0.631803	1.23e-05	0.571127	0.00343315	9.54336
chr1	173344389	Slamf9	0.534067	0.000322717	0.367477	0.0104311	9.54336
chr1	173344389	Slc11a1	0.519491	0.000830789	0.370892	0.0155419	9.54336
chr1	173344389	Sp110	0.414161	0.00788852	0.291892	0.0471974	9.54336
chr1	173344389	Sp140	0.418701	0.00578622	0.317965	0.0400403	9.54336
chr1	173344389	Stat1	0.568727	0.000158366	0.476601	0.00809626	9.54336
chr1	173344389	Traf3ip3	0.410115	0.00774272	0.352643	0.0467818	9.54336
chr1	173344389	Ugt1a6a	0.519973	0.000416579	0.439418	0.0116406	9.54336
chr1	173344389	Zdbf2	-0.399356	0.00879214	-0.363843	0.0499665	9.54336
chr1	173580301	Cd84	-0.500654	0.00567242	-0.292406	0.0395921	-6.95304
chr1	173580301	Ctse	-0.491062	0.00796641	-0.276231	0.0474511	-6.95304
chr1	173580301	Cxcr4	-0.563517	0.00220725	-0.365956	0.0244491	-6.95304
chr1	173580301	F11r	-0.482049	0.00809624	-0.317793	0.047815	-6.95304
chr1	173580301	Fcgr3	-0.507357	0.00496584	-0.33294	0.0370487	-6.95304
chr1	173580301	Hlx	-0.504187	0.00449854	-0.374313	0.0351008	-6.95304
chr1	173580301	Ly9	-0.547591	0.00256029	-0.27952	0.0263829	-6.95304
chr1	173580301	Mcm3	-0.5026	0.00754453	-0.426959	0.0460722	-6.95304
chr1	173580301	Mlph	-0.522728	0.00515166	-0.400582	0.0377198	-6.95304
chr1	173580301	Neurl3	-0.626543	0.000471279	-0.422597	0.0120962	-6.95304
chr1	173580301	Ppfia4	-0.491714	0.00787109	-0.276859	0.047117	-6.95304
chr1	173580301	Slamf6	-0.695436	2.82e-05	-0.536997	0.00467824	-6.95304
chr1	173580301	Sp140	-0.532733	0.00351608	-0.320808	0.0309576	-6.95304
chr1	173580301	Traf3ip3	-0.61718	0.000362014	-0.505587	0.0109902	-6.95304
chr1	175396739	Sp100	-0.572237	0.00837547	-0.455133	0.0486092	-8.94751
chr1	177012006	Cacna1s	-0.411014	0.00842328	-0.381722	0.0487314	-9.18325
chr1	177012006	Casp8	-0.436281	0.00549377	-0.335055	0.0390262	-9.18325
chr1	177012006	Ccdc190	-0.564268	0.000224391	-0.556818	0.0090361	-9.18325
chr1	177012006	Cryzl2	-0.482026	0.00188821	-0.394699	0.0228692	-9.18325
chr1	177012006	Cxcr4	-0.465511	0.00216218	-0.397944	0.0242492	-9.18325
chr1	177012006	Dbi	-0.539664	0.000391851	-0.531408	0.0113818	-9.18325
chr1	177012006	Prdx6	-0.443739	0.00526158	-0.339894	0.038112	-9.18325
chr1	177012006	Rab7b	-0.448407	0.00475076	-0.313784	0.0362811	-9.18325
chr1	177012006	Rcsd1	-0.537833	0.000413742	-0.520439	0.011604	-9.18325
chr1	177012006	Rpl31	-0.576029	0.000124435	-0.594293	0.00753855	-9.18325
chr1	177012006	Sp140	-0.544495	0.000280959	-0.446462	0.00981674	-9.18325
chr1	177012006	Tmem37	-0.554975	0.000363966	-0.485837	0.0110211	-9.18325
chr1	177012006	Ugt1a6a	-0.412177	0.00822203	-0.375976	0.0481667	-9.18325
chr1	177012006	Zdbf2	0.45077	0.00309954	0.406476	0.0288496	-9.18325
chr1	177640677	A630001G21Rik	0.567057	0.00252122	0.439077	0.026203	6.57496
chr1	177640677	Aim2	0.500876	0.00778697	0.528597	0.0468774	6.57496
chr1	177640677	Casp8	0.513964	0.00609967	0.400611	0.0410518	6.57496
chr1	177640677	Cd244a	0.53104	0.00437102	0.324972	0.0345252	6.57496
chr1	177640677	Ifi204	0.528455	0.00460226	0.347857	0.0356577	6.57496
chr1	177640677	Ifi211	0.693128	6.13e-05	0.521378	0.00623922	6.57496
chr1	177640677	Rcsd1	0.491879	0.006725	0.390255	0.0432153	6.57496
chr1	177640677	Slamf6	0.503547	0.00741407	0.35099	0.0456596	6.57496
chr1	177640677	Slamf8	0.552015	0.00345847	0.503306	0.0306201	6.57496
chr1	177640677	Sp140	0.665819	0.000150319	0.495371	0.00799081	6.57496
chr1	177692599	A630001G21Rik	0.578241	0.000221032	0.46333	0.00898629	13.2828
chr1	177692599	Arhgap30	0.540021	0.0006752	0.384862	0.0139191	13.2828
chr1	177692599	Cd84	0.450484	0.00583211	0.297572	0.0401804	13.2828
chr1	177692599	Creg1	0.426663	0.00845273	0.31667	0.0487702	13.2828
chr1	177692599	Ctse	0.433914	0.00729315	0.289826	0.0451414	13.2828
chr1	177692599	F11r	0.43703	0.00683843	0.32674	0.04355	13.2828
chr1	177692599	Fcgr2b	0.50804	0.00183502	0.302707	0.0225582	13.2828
chr1	177692599	Fcgr3	0.453001	0.0048705	0.333406	0.0366803	13.2828
chr1	177692599	Fcgr4	0.490822	0.00275622	0.338081	0.0273043	13.2828
chr1	177692599	Hlx	0.488215	0.0021728	0.414291	0.0242685	13.2828
chr1	177692599	Ifi209	0.441393	0.00624277	0.360725	0.0414716	13.2828
chr1	177692599	Ifi214	0.534241	0.00079039	0.480706	0.0151825	13.2828
chr1	177692599	Inpp5d	0.461072	0.0053095	0.305388	0.038328	13.2828
chr1	177692599	Ly9	0.5509	0.000604768	0.347374	0.0132934	13.2828
chr1	177692599	Mlph	0.478947	0.00360563	0.415618	0.0313651	13.2828
chr1	177692599	Neurl3	0.456889	0.00579594	0.312698	0.0400597	13.2828
chr1	177692599	Pdcd1	0.468478	0.00395528	0.338519	0.032747	13.2828
chr1	177692599	Ptprc	0.497931	0.00199985	0.320953	0.0235369	13.2828
chr1	177692599	Slamf6	0.524183	0.000868393	0.393715	0.0158747	13.2828
chr1	177692599	Slamf8	0.437028	0.00769587	0.391298	0.046665	13.2828
chr1	177692599	Slamf9	0.484195	0.00239287	0.352754	0.0253556	13.2828
chr1	177692599	Sp100	0.557583	0.000501757	0.4782	0.0123344	13.2828
chr1	177692599	Sp110	0.489539	0.00244367	0.330755	0.0257598	13.2828
chr1	177692599	Stat1	0.490384	0.00278413	0.41819	0.027431	13.2828
chr1	177692599	Ugt1a6a	0.498297	0.0016971	0.444083	0.0218962	13.2828
chr1	178934806	Atf3	-0.570698	0.00151745	-0.402301	0.0207966	-16.1845
chr1	178934806	Casp8	-0.661087	0.000236232	-0.514426	0.00913815	-16.1845
chr1	178934806	Ccdc190	-0.526828	0.00475305	-0.509378	0.0362811	-16.1845
chr1	178934806	Cd48	-0.62598	0.000624901	-0.404013	0.0134581	-16.1845
chr1	178934806	Cd84	-0.637609	0.00060694	-0.403598	0.0133296	-16.1845
chr1	178934806	Cxcr4	-0.550598	0.00239683	-0.508195	0.0253765	-16.1845
chr1	178934806	Dbi	-0.503992	0.00866023	-0.547252	0.0495734	-16.1845
chr1	178934806	F11r	-0.571022	0.00231391	-0.414171	0.0249455	-16.1845
chr1	178934806	Fcer1g	-0.601933	0.00114071	-0.421996	0.0177498	-16.1845
chr1	178934806	Fcgr2b	-0.572029	0.00226364	-0.300565	0.0246436	-16.1845
chr1	178934806	Fcgr3	-0.693318	0.0001218	-0.49201	0.00753366	-16.1845
chr1	178934806	Fcgr4	-0.711309	2.2e-05	-0.552912	0.00430027	-16.1845
chr1	178934806	Ifi204	-0.640701	0.000559766	-0.36551	0.0128291	-16.1845
chr1	178934806	Ly9	-0.663913	0.000159491	-0.406645	0.00809626	-16.1845
chr1	178934806	Mlph	-0.507954	0.00683148	-0.459699	0.0435167	-16.1845
chr1	178934806	Neurl3	-0.51668	0.0057913	-0.365944	0.040047	-16.1845
chr1	178934806	Pdcd1	-0.674806	0.000156031	-0.460116	0.00808321	-16.1845
chr1	178934806	Prdx6	-0.537917	0.0045911	-0.44023	0.0356058	-16.1845
chr1	178934806	Rcsd1	-0.547261	0.00381032	-0.545215	0.0321022	-16.1845
chr1	178934806	Rpl31	-0.619509	0.000569126	-0.695245	0.0129236	-16.1845
chr1	178934806	Slamf6	-0.61889	0.000446533	-0.475661	0.0117946	-16.1845
chr1	178934806	Sp110	-0.672295	0.000168607	-0.423259	0.00835146	-16.1845
chr1	178934806	Sp140	-0.504245	0.0062171	-0.45446	0.0413881	-16.1845
chr1	178934806	Stat1	-0.533489	0.00500602	-0.420126	0.0371938	-16.1845
chr1	179233255	Cacna1s	-0.594847	0.00722169	-0.544689	0.0449221	-13.138
chr1	179233255	Cfap126	-0.69416	0.00199151	-0.554318	0.0234714	-13.138
chr1	179233255	Creg1	-0.584849	0.00675808	-0.375374	0.0432878	-13.138
chr1	179233255	Cxcr4	-0.706386	0.000499076	-0.597522	0.0123002	-13.138
chr1	179233255	Fcgr4	-0.692431	0.00101761	-0.431904	0.0169114	-13.138
chr1	179233255	Ifi204	-0.662203	0.00275276	-0.41237	0.0272876	-13.138
chr1	179233255	Ifi214	-0.616716	0.00377687	-0.558107	0.0319688	-13.138
chr1	179233255	Ncf2	-0.616867	0.00639307	-0.395957	0.0420414	-13.138
chr1	179233255	Pdcd1	-0.623232	0.00436138	-0.405962	0.0345027	-13.138
chr1	179233255	Ptpn18	-0.806274	3.06e-05	-0.698848	0.00478911	-13.138
chr1	179233255	Slc11a1	-0.623951	0.00328117	-0.416021	0.0297177	-13.138
chr1	179233255	Stat1	-0.70641	0.00222134	-0.409647	0.0245347	-13.138
chr1	179233255	Ugt1a7c	-0.617138	0.00374637	-0.416708	0.0318839	-13.138
chr1	179233255	Zdbf2	0.717315	0.000370918	0.588873	0.0110778	-13.138
chr1	179609856	Cd244a	0.530158	0.00533862	0.318235	0.0384508	12.4119
chr1	179636307	Arhgap30	-0.543139	0.000902548	-0.384642	0.0160402	-6.82681
chr1	179636307	Cd84	-0.447808	0.00616813	-0.283121	0.0412562	-6.82681
chr1	179636307	Cryzl2	-0.582986	0.000370336	-0.45142	0.0110778	-6.82681
chr1	179636307	Ctse	-0.532423	0.000993571	-0.337366	0.0166733	-6.82681
chr1	179636307	Dbi	-0.446803	0.0062986	-0.417352	0.0416494	-6.82681
chr1	179636307	F11r	-0.460192	0.00540884	-0.345164	0.0387541	-6.82681
chr1	179636307	Fcgr2b	-0.469805	0.00505661	-0.267385	0.0374057	-6.82681
chr1	179636307	Hlx	-0.480376	0.00403486	-0.395786	0.0330359	-6.82681
chr1	179636307	Il18rap	-0.466343	0.00474691	-0.371559	0.0362655	-6.82681
chr1	179636307	Il1rl1	-0.458889	0.00722894	-0.418656	0.0449333	-6.82681
chr1	179636307	Il1rl2	-0.543029	0.00090514	-0.370059	0.0160402	-6.82681
chr1	179636307	Inpp5d	-0.561515	0.00067382	-0.343695	0.0139191	-6.82681
chr1	179636307	Ly9	-0.457935	0.00567088	-0.270799	0.0395921	-6.82681
chr1	179636307	Ncf2	-0.449606	0.00673453	-0.318415	0.0432188	-6.82681
chr1	179636307	Pdcd1	-0.454773	0.00605634	-0.305945	0.0408854	-6.82681
chr1	179636307	Ppfia4	-0.472008	0.00420028	-0.37744	0.0336367	-6.82681
chr1	179636307	Slamf6	-0.443717	0.00758598	-0.377811	0.0462415	-6.82681
chr1	179636307	Sp100	-0.548391	0.00115583	-0.425243	0.0179083	-6.82681
chr1	179636307	Traf3ip3	-0.446364	0.00635628	-0.373989	0.0418962	-6.82681
chr1	179636307	Ugt1a6a	-0.477212	0.0049826	-0.395493	0.0370632	-6.82681
chr1	179636307	Ugt1a7c	-0.628361	6.92e-05	-0.445876	0.00639078	-6.82681
chr1	179636307	Zdbf2	0.545148	0.000585753	0.495233	0.0131228	-6.82681
chr1	180296171	Atf3	-0.657991	0.00299383	-0.423753	0.0283221	-15.8422
chr1	180296171	Ifi213	-0.634938	0.00822916	-0.509359	0.0481883	-15.8422
chr1	180296171	Ly9	-0.636831	0.00597609	-0.312305	0.0406789	-15.8422
chr1	180296171	Pdcd1	-0.609983	0.00718746	-0.377608	0.044796	-15.8422
chr1	180296171	Rgs1	-0.611032	0.00706148	-0.401953	0.0442669	-15.8422
chr1	180296171	Scg2	0.685488	0.00238743	0.443422	0.0253359	-15.8422
chr1	180296171	Slamf6	-0.826391	4.34e-05	-0.526668	0.00545562	-15.8422
chr1	180296171	Sp110	-0.717799	0.00117629	-0.391316	0.0180095	-15.8422
chr1	180296171	Sp140	-0.677197	0.00282391	-0.616881	0.0276621	-15.8422
chr1	180298337	Atf3	0.573938	0.00418757	0.378634	0.0335878	11.7749
chr1	180298337	Cfap126	0.563779	0.00777346	0.544058	0.0468683	11.7749
chr1	180298337	Col4a3	-0.524054	0.00716827	-0.503622	0.0447139	11.7749
chr1	180298337	Ctse	0.71583	0.00017968	0.381548	0.00843774	11.7749
chr1	180298337	Ifi213	0.595533	0.00345271	0.446761	0.0305904	11.7749
chr1	180298337	Pappa2	-0.538386	0.00804274	-0.417059	0.0476822	11.7749
chr1	180298337	Scg2	-0.630644	0.00125494	-0.446166	0.0187688	11.7749
chr1	180298337	Ugt1a6a	0.584721	0.00537001	0.553612	0.038571	11.7749
chr1	180366090	Arhgap30	0.454015	0.0028672	0.345528	0.0278386	5.53862
chr1	180366090	Atf3	0.465329	0.00217198	0.333388	0.0242685	5.53862
chr1	180366090	Cxcr4	0.600924	2.58e-05	0.497431	0.00455012	5.53862
chr1	180366090	Ifi209	0.416709	0.00747705	0.337677	0.0458585	5.53862
chr1	180366090	Ifi214	0.4158	0.00685695	0.394596	0.0435697	5.53862
chr1	180366090	Inpp5d	0.425979	0.00766312	0.292522	0.0465654	5.53862
chr1	180366090	Ly9	0.493723	0.00140266	0.336423	0.0198552	5.53862
chr1	180366090	Mlph	0.434961	0.00503415	0.384051	0.0373136	5.53862
chr1	180366090	Ncf2	0.499684	0.00140274	0.364664	0.0198552	5.53862
chr1	180366090	Neurl3	0.428167	0.00584733	0.305178	0.0402221	5.53862
chr1	180366090	Pdcd1	0.541651	0.000306739	0.405962	0.0102019	5.53862
chr1	180366090	Ptpn18	0.445886	0.00393166	0.436041	0.0326482	5.53862
chr1	180366090	Rab7b	0.436587	0.00545725	0.324564	0.038944	5.53862
chr1	180366090	Rgs1	0.518106	0.000440645	0.41629	0.0117593	5.53862
chr1	180366090	Scg2	-0.472625	0.00180676	-0.390893	0.0224543	5.53862
chr1	180366090	Slamf8	0.436594	0.00485397	0.405526	0.0366101	5.53862
chr1	180366090	Slamf9	0.422041	0.00598646	0.32187	0.0406789	5.53862
chr1	180366090	Sp140	0.440107	0.00353854	0.359	0.0310907	5.53862
chr1	180366090	Tagln2	0.407998	0.00809693	0.384652	0.047815	5.53862
chr1	180366090	Ugt1a6a	0.530537	0.000512215	0.472404	0.012372	5.53862
chr1	180401343	Atf3	-0.52718	0.000564184	-0.412191	0.0128804	-15.7394
chr1	180401343	Cd244a	-0.508693	0.00130492	-0.398839	0.0191333	-15.7394
chr1	180401343	Cd48	-0.431982	0.00537776	-0.30486	0.038591	-15.7394
chr1	180401343	Cd84	-0.447006	0.00489934	-0.312308	0.0367641	-15.7394
chr1	180401343	Cryzl2	-0.446701	0.00557876	-0.374756	0.0393469	-15.7394
chr1	180401343	F11r	-0.556706	0.000232707	-0.451939	0.00913815	-15.7394
chr1	180401343	Fcer1g	-0.533318	0.000565359	-0.38094	0.0128956	-15.7394
chr1	180401343	Fcgr2b	-0.517701	0.000872204	-0.326859	0.0158986	-15.7394
chr1	180401343	Fcgr3	-0.449779	0.00359311	-0.342173	0.0313484	-15.7394
chr1	180401343	Fcgr4	-0.502807	0.00110537	-0.414037	0.0174433	-15.7394
chr1	180401343	Ifi204	-0.521683	0.000659497	-0.394865	0.0138113	-15.7394
chr1	180401343	Ifi207	-0.462419	0.00346666	-0.304027	0.03065	-15.7394
chr1	180401343	Ifi209	-0.454012	0.00369416	-0.394017	0.0316694	-15.7394
chr1	180401343	Ifi211	-0.530104	0.000434618	-0.46422	0.0117289	-15.7394
chr1	180401343	Inpp5d	-0.464701	0.00375951	-0.342121	0.0319023	-15.7394
chr1	180401343	Ly9	-0.511282	0.00087984	-0.33929	0.015946	-15.7394
chr1	180401343	Mlph	-0.601265	5.17e-05	-0.602683	0.00580846	-15.7394
chr1	180401343	Pdcd1	-0.419326	0.00707391	-0.30972	0.0443057	-15.7394
chr1	180401343	Ppfia4	-0.572302	0.000214744	-0.498847	0.00890668	-15.7394
chr1	180401343	Ptprc	-0.45415	0.00368241	-0.30393	0.0316363	-15.7394
chr1	180401343	Rab7b	-0.505093	0.00121956	-0.398722	0.0184678	-15.7394
chr1	180401343	Rcsd1	-0.421857	0.00670198	-0.387768	0.0431726	-15.7394
chr1	180401343	Rgs1	-0.428094	0.00585667	-0.3642	0.0402452	-15.7394
chr1	180401343	Rufy4	-0.562237	0.000195298	-0.56166	0.00864682	-15.7394
chr1	180401343	Slamf6	-0.600624	5.29e-05	-0.455958	0.00582871	-15.7394
chr1	180401343	Slamf7	-0.518695	0.000717108	-0.507711	0.0144045	-15.7394
chr1	180401343	Slamf8	-0.501472	0.00133967	-0.493879	0.0193415	-15.7394
chr1	180401343	Slamf9	-0.476578	0.00248735	-0.34172	0.0260204	-15.7394
chr1	180401343	Sp140	-0.497794	0.00092738	-0.418612	0.0162068	-15.7394
chr1	180401343	Tagln2	-0.508477	0.000949478	-0.509305	0.016379	-15.7394
chr1	180497307	A630001G21Rik	0.733748	0.00121484	0.536714	0.0184184	11.2956
chr1	180497307	Scg2	-0.704255	0.0023231	-0.336171	0.0249691	11.2956
chr1	180689497	Cd244a	-0.591644	0.000723749	-0.360339	0.0144807	-5.15481
chr1	180689497	Ifi211	-0.489715	0.0081665	-0.335753	0.0480442	-5.15481
chr1	180689497	Pappa2	0.630785	0.000244104	0.554194	0.00921736	-5.15481
chr1	180697244	Atf3	0.482175	0.00251063	0.36143	0.0261689	6.41983
chr1	180697244	Casp8	0.532765	0.000687169	0.422174	0.0140814	6.41983
chr1	180697244	Cd48	0.498282	0.00169771	0.347403	0.0218962	6.41983
chr1	180697244	Cd84	0.499927	0.0019053	0.33921	0.0229141	6.41983
chr1	180697244	Creg1	0.46994	0.00333819	0.329095	0.030006	6.41983
[truncated: 52,331 more rows]

## Sheet: Hippocampus NLGF vs WT Distal
chr	start	Gene	pearsons r	pvalue	regression beta	fdr	meth.diff
chr1	113621060	Arhgap30	0.603266	0.00141125	0.43214	0.0111192	8.2357
chr1	113621060	Atf3	0.546529	0.00262027	0.422965	0.0155305	8.2357
chr1	113621060	Casp8	0.496759	0.00839282	0.429261	0.0319049	8.2357
chr1	113621060	Cd244a	0.522155	0.00366697	0.408934	0.0186318	8.2357
chr1	113621060	Cd48	0.611727	0.00054229	0.450417	0.00658855	8.2357
chr1	113621060	Cd84	0.560803	0.00234315	0.393347	0.0142977	8.2357
chr1	113621060	Cdh7	-0.750172	1.02e-05	-0.599916	0.000865941	8.2357
chr1	113621060	Cfh	0.452063	0.0138167	0.343381	0.0451544	8.2357
chr1	113621060	Creg1	0.609573	0.000737334	0.424172	0.00783846	8.2357
chr1	113621060	Ctse	0.639411	0.000188292	0.47561	0.00384684	8.2357
chr1	113621060	F11r	0.508162	0.00803752	0.387558	0.0310711	8.2357
chr1	113621060	Fcer1g	0.675191	0.000111637	0.455307	0.00289552	8.2357
chr1	113621060	Fcgr2b	0.712057	3.1e-05	0.47887	0.00149525	8.2357
chr1	113621060	Fcgr3	0.750778	6.44e-06	0.528918	0.000620096	8.2357
chr1	113621060	Fcgr4	0.530696	0.00366829	0.454907	0.0186318	8.2357
chr1	113621060	Glrp1	0.559686	0.00195621	0.486434	0.0129599	8.2357
chr1	113621060	Ifi207	0.641858	0.000307549	0.488963	0.00493293	8.2357
chr1	113621060	Inpp5d	0.584023	0.00110261	0.401645	0.00976332	8.2357
chr1	113621060	Lamc2	-0.533123	0.00419196	-0.427567	0.0202439	8.2357
chr1	113621060	Ly9	0.692859	3.1e-05	0.492525	0.00149525	8.2357
chr1	113621060	Ncf2	0.634591	0.000286772	0.502866	0.00478826	8.2357
chr1	113621060	Neurl3	0.718254	1.68e-05	0.524083	0.00120303	8.2357
chr1	113621060	Pdcd1	0.741618	6.31e-06	0.471013	0.000620096	8.2357
chr1	113621060	Ptprc	0.679446	9.72e-05	0.512662	0.00265252	8.2357
chr1	113621060	Rab7b	0.700765	4.69e-05	0.577852	0.00187715	8.2357
chr1	113621060	Rcsd1	0.550613	0.00239607	0.428071	0.0144595	8.2357
chr1	113621060	Rgs1	0.546936	0.00315516	0.382659	0.0170324	8.2357
chr1	113621060	Rnf152	-0.671606	0.000125245	-0.638671	0.00301329	8.2357
chr1	113621060	Slamf6	0.506912	0.00696566	0.424743	0.0282098	8.2357
chr1	113621060	Slamf7	0.633385	0.000296953	0.530132	0.00482648	8.2357
chr1	113621060	Slamf8	0.454652	0.0150699	0.394204	0.0482159	8.2357
chr1	113621060	Slamf9	0.544142	0.00275952	0.353693	0.0158672	8.2357
chr1	113621060	Slc11a1	0.578849	0.00100267	0.440264	0.00923622	8.2357
chr1	113621060	Sp110	0.471637	0.011287	0.417189	0.0390474	8.2357
chr1	113621060	Traf3ip3	0.541344	0.00293075	0.441708	0.0164074	8.2357
chr1	113621060	Ugt1a7c	0.533882	0.00285576	0.397405	0.0161915	8.2357
chr1	127679449	Cd84	0.583896	0.000450897	0.408717	0.00588903	11.6364
chr1	127679449	Fcer1g	0.469631	0.0066907	0.344511	0.0273079	11.6364
chr1	127679449	Fcgr2b	0.450095	0.00974277	0.334305	0.0352542	11.6364
chr1	127679449	Fcgr3	0.470508	0.00433943	0.368458	0.0207171	11.6364
chr1	127679449	Fcgr4	0.443277	0.00864773	0.377596	0.03261	11.6364
chr1	127679449	Ifi209	0.584118	0.000358414	0.494695	0.00526359	11.6364
chr1	127679449	Ptprc	0.552757	0.000574416	0.410075	0.00684248	11.6364
chr1	127679449	Rnf152	-0.520049	0.00228199	-0.461679	0.0140729	11.6364
chr1	127679449	Traf3ip3	0.553249	0.000839461	0.477416	0.0083553	11.6364
chr1	132139905	Arid5a	-0.53044	0.00125094	-0.511034	0.0103924	-8.50915
chr1	132139905	Cacna1s	-0.50946	0.00177282	-0.452334	0.0125158	-8.50915
chr1	132139905	Cd84	-0.522544	0.00152278	-0.334049	0.0115231	-8.50915
chr1	132139905	Ctse	-0.51709	0.00124116	-0.352448	0.0103924	-8.50915
chr1	132139905	Esrrg	0.410921	0.0142003	0.325095	0.0461604	-8.50915
chr1	132139905	Fcer1g	-0.406462	0.015394	-0.274986	0.048539	-8.50915
chr1	132139905	Fcgr2b	-0.424664	0.0109987	-0.291694	0.0384533	-8.50915
chr1	132139905	Fcgr3	-0.559592	0.000473999	-0.383632	0.00603059	-8.50915
chr1	132139905	Hlx	-0.441815	0.00618759	-0.402753	0.0260144	-8.50915
chr1	132139905	Inpp5d	-0.474523	0.00397564	-0.283986	0.0196522	-8.50915
chr1	132139905	Lamc2	0.471474	0.00370009	0.388034	0.0186748	-8.50915
chr1	132139905	Ly9	-0.54133	0.000784895	-0.359191	0.00810836	-8.50915
chr1	132139905	Mcm3	-0.466303	0.00544088	-0.386175	0.0238115	-8.50915
chr1	132139905	Ncf2	-0.479942	0.00305465	-0.383094	0.0167731	-8.50915
chr1	132139905	Pdcd1	-0.527548	0.00112739	-0.331132	0.00983979	-8.50915
chr1	132139905	Rcsd1	-0.418448	0.0137825	-0.29865	0.0450827	-8.50915
chr1	132139905	Slamf6	-0.43834	0.012093	-0.336255	0.0409861	-8.50915
chr1	132139905	Slamf9	-0.459359	0.00482788	-0.302538	0.0222643	-8.50915
chr1	132139905	Slc11a1	-0.520969	0.00158278	-0.376268	0.0117646	-8.50915
chr1	132139905	Traf3ip3	-0.539597	0.00119222	-0.378316	0.0101852	-8.50915
chr1	132264662	Arhgap30	-0.461306	0.00273537	-0.395633	0.0158168	-8.3765
chr1	132264662	Cd48	-0.421677	0.00485807	-0.316262	0.0223753	-8.3765
chr1	132264662	Cd84	-0.494297	0.00138197	-0.339601	0.0109867	-8.3765
chr1	132264662	Cdh7	0.471617	0.00185376	0.425197	0.0126926	-8.3765
chr1	132264662	Cfh	-0.383268	0.0133801	-0.27685	0.0442816	-8.3765
chr1	132264662	Ctse	-0.570539	9.83e-05	-0.439178	0.00266261	-8.3765
chr1	132264662	Fcer1g	-0.469087	0.00226327	-0.327831	0.0140047	-8.3765
chr1	132264662	Fcgr2b	-0.434886	0.00449113	-0.32854	0.0211246	-8.3765
chr1	132264662	Fcgr3	-0.495005	0.00086016	-0.390426	0.00843326	-8.3765
chr1	132264662	Hlx	-0.443588	0.00367337	-0.393203	0.0186318	-8.3765
chr1	132264662	Ifi207	-0.375976	0.0154098	-0.309194	0.048539	-8.3765
chr1	132264662	Inpp5d	-0.446523	0.0034285	-0.300695	0.0178859	-8.3765
chr1	132264662	Ncf2	-0.612341	2.09e-05	-0.521294	0.00133731	-8.3765
chr1	132264662	Niban1	-0.389992	0.0155003	-0.265132	0.0486565	-8.3765
chr1	132264662	Pdcd1	-0.407842	0.00812361	-0.283786	0.0312059	-8.3765
chr1	132264662	Ptprc	-0.456499	0.00269979	-0.340714	0.015786	-8.3765
chr1	132264662	Rab7b	-0.425809	0.00550862	-0.325785	0.0240108	-8.3765
chr1	132264662	Satb2	0.516469	0.000762895	0.460767	0.00799282	-8.3765
chr1	132264662	Slamf6	-0.381524	0.015135	-0.359459	0.0482694	-8.3765
chr1	132264662	Slamf9	-0.46576	0.00188074	-0.34284	0.0127061	-8.3765
chr1	132264662	Slc11a1	-0.449677	0.00281098	-0.353707	0.0160121	-8.3765
chr1	132264662	Ugt1a7c	-0.397302	0.00917871	-0.296592	0.033877	-8.3765
chr1	132264662	Vwc2l	0.497786	0.000927585	0.481805	0.00878803	-8.3765
chr1	135834842	Arid5a	-0.42829	0.00466011	-0.391181	0.0217373	-6.31943
chr1	135834842	Atf3	-0.390576	0.0127115	-0.308866	0.0427943	-6.31943
chr1	135834842	Cd84	-0.399288	0.0117977	-0.273355	0.0402888	-6.31943
chr1	135834842	Fcgr2b	-0.42521	0.00558238	-0.318385	0.0241582	-6.31943
chr1	135834842	Fcgr3	-0.409784	0.00779715	-0.304206	0.0305284	-6.31943
chr1	135834842	Inpp5d	-0.457999	0.00296089	-0.292701	0.0164774	-6.31943
chr1	135834842	Ly9	-0.422596	0.00659663	-0.317188	0.0270751	-6.31943
chr1	135834842	Ncf2	-0.373645	0.0147924	-0.293165	0.0474525	-6.31943
chr1	135834842	Ptprc	-0.40945	0.00785247	-0.319036	0.0306473	-6.31943
chr1	135834842	Rgs1	-0.419532	0.0063242	-0.309371	0.0263713	-6.31943
chr1	135834842	Slc11a1	-0.513012	0.000711904	-0.359595	0.00779471	-6.31943
chr1	135834842	Ugt1a7c	-0.41861	0.00718235	-0.280741	0.0288152	-6.31943
chr1	136043077	Hlx	-0.542581	0.000205541	-0.459866	0.0040412	-5.58071
chr1	136043077	Rcsd1	-0.45322	0.00331538	-0.322996	0.0175207	-5.58071
chr1	136043077	Traf3ip3	-0.399534	0.010646	-0.324933	0.0375797	-5.58071
chr1	138619807	Ano7	0.396748	0.0102218	0.42628	0.0364694	6.24366
chr1	138619807	Arid5a	0.543613	0.000198776	0.559402	0.00399277	6.24366
chr1	138619807	Atf3	0.49512	0.00135279	0.43137	0.0109451	6.24366
chr1	138619807	Cacna1s	0.465719	0.00215096	0.470095	0.0136091	6.24366
chr1	138619807	Cd244a	0.37472	0.0132958	0.34512	0.0441625	6.24366
chr1	138619807	Ctdsp1	0.482299	0.00216639	0.304698	0.013638	6.24366
chr1	138619807	Ctse	0.526763	0.00057097	0.418495	0.00683395	6.24366
chr1	138619807	Esrrg	-0.408495	0.00801255	-0.397256	0.0310308	6.24366
chr1	138619807	F11r	0.466998	0.00272535	0.388118	0.0158168	6.24366
chr1	138619807	Inpp5d	0.394879	0.0106176	0.280422	0.0375155	6.24366
chr1	138619807	Mcm3	0.456787	0.0030475	0.444556	0.0167589	6.24366
chr1	138619807	Ncf2	0.522519	0.000457459	0.458439	0.00593237	6.24366
chr1	138619807	Rab7b	0.386456	0.0125669	0.342302	0.0423568	6.24366
chr1	138619807	Slamf9	0.446923	0.00339629	0.348525	0.017794	6.24366
chr1	138619807	Slc11a1	0.407384	0.00907852	0.312125	0.0336715	6.24366
chr1	138619807	Tagln2	0.479952	0.00198824	0.427325	0.0131009	6.24366
chr1	138619807	Tmem37	0.470998	0.00188316	0.375068	0.0127061	6.24366
chr1	138619807	Tnni1	0.383291	0.0146337	0.380589	0.0469892	6.24366
chr1	14085147	Creg1	-0.486532	0.0117228	-0.292328	0.0401032	-10.2431
chr1	14085147	Ctse	-0.615136	0.000638509	-0.430681	0.00725164	-10.2431
chr1	14085147	Fcgr3	-0.520669	0.0108578	-0.35054	0.0381064	-10.2431
chr1	14085147	Ifi207	-0.538842	0.00797917	-0.352744	0.0309436	-10.2431
chr1	14085147	Inpp5d	-0.516933	0.00814552	-0.266142	0.0312572	-10.2431
chr1	14085147	Rab7b	-0.567891	0.00306435	-0.365895	0.0168011	-10.2431
chr1	14085147	Slamf9	-0.700593	0.000196953	-0.35414	0.00397932	-10.2431
chr1	14085147	Sp110	-0.607761	0.00127055	-0.494794	0.0104885	-10.2431
chr1	14085147	Sp140	-0.534736	0.00588759	-0.461893	0.0250846	-10.2431
chr1	14085147	Tnfrsf11a	-0.532786	0.00735149	-0.442114	0.0292858	-10.2431
chr1	14085147	Ugt1a7c	-0.582869	0.00177904	-0.397852	0.0125355	-10.2431
chr1	149954235	Arid5a	-0.450735	0.00273927	-0.446575	0.0158168	-11.7857
chr1	149954235	Atf3	-0.448984	0.00414295	-0.385128	0.0201205	-11.7857
chr1	149954235	Creg1	-0.390224	0.0154338	-0.295114	0.0485725	-11.7857
chr1	149954235	Ctse	-0.463241	0.0022878	-0.376524	0.014085	-11.7857
chr1	149954235	Esrrg	0.504238	0.000908145	0.488734	0.00869395	-11.7857
chr1	149954235	Fcer1g	-0.417613	0.00733572	-0.354463	0.0292549	-11.7857
chr1	149954235	Fcgr2b	-0.411751	0.00829537	-0.328286	0.0316661	-11.7857
chr1	149954235	Fcgr3	-0.475134	0.00147455	-0.390247	0.0113524	-11.7857
chr1	149954235	Hlx	-0.51199	0.000732621	-0.461878	0.00781135	-11.7857
chr1	149954235	Inpp5d	-0.608024	2.48e-05	-0.45366	0.00139516	-11.7857
chr1	149954235	Mcm3	-0.384638	0.0142608	-0.39002	0.0462339	-11.7857
chr1	149954235	Ncf2	-0.464986	0.00191834	-0.401011	0.0128017	-11.7857
chr1	149954235	Neurl3	-0.480405	0.00226836	-0.370616	0.0140125	-11.7857
chr1	149954235	Pdcd1	-0.380131	0.0142236	-0.274567	0.0461777	-11.7857
chr1	149954235	Ptprc	-0.430983	0.00616097	-0.326014	0.025957	-11.7857
chr1	149954235	Rgs1	-0.624172	2.82e-05	-0.479529	0.00149525	-11.7857
chr1	149954235	Rnf152	0.507062	0.000986446	0.482095	0.00913274	-11.7857
chr1	149954235	Slamf6	-0.460856	0.00315157	-0.427494	0.0170324	-11.7857
chr1	149954235	Slamf9	-0.402564	0.00907045	-0.299025	0.0336715	-11.7857
chr1	149954235	Slc11a1	-0.418931	0.0057566	-0.332138	0.0246577	-11.7857
chr1	149954235	Sp110	-0.406298	0.0102715	-0.397448	0.0365754	-11.7857
chr1	149954235	Sp140	-0.477755	0.00119574	-0.4479	0.0101852	-11.7857
chr1	149954235	Traf3ip3	-0.513452	0.000977911	-0.464718	0.0090998	-11.7857
chr1	149954235	Vwc2l	0.561885	0.000131975	0.54688	0.00307408	-11.7857
chr1	155990597	Arhgap30	0.450337	0.00401776	0.386881	0.0197221	9.67198
chr1	155990597	Cryzl2	-0.410539	0.010462	-0.214616	0.0371091	9.67198
chr1	155990597	Cyp27a1	0.42042	0.00770216	0.301556	0.0303195	9.67198
chr1	155990597	Gpr55	0.471075	0.00215479	0.480654	0.0136098	9.67198
chr1	155990597	Ifi204	0.43303	0.00661594	0.374957	0.0270935	9.67198
chr1	155990597	Ifi209	0.442089	0.0033756	0.393497	0.017711	9.67198
chr1	155990597	Rnf152	-0.436852	0.00429364	-0.399986	0.0206332	9.67198
chr1	155990597	Tor3a	-0.397372	0.0122469	-0.272568	0.0413544	9.67198
chr1	155990597	Traf3ip3	0.413777	0.00795214	0.349503	0.0309033	9.67198
chr1	156978094	Arhgap30	-0.4716	0.00212692	-0.386699	0.0136091	-7.78799
chr1	156978094	Arid5a	-0.447914	0.00293422	-0.407446	0.0164074	-7.78799
chr1	156978094	Atf3	-0.440863	0.00440917	-0.347996	0.0209136	-7.78799
chr1	156978094	Cacna1s	-0.484548	0.00114685	-0.446275	0.00993844	-7.78799
chr1	156978094	Cd244a	-0.591114	3.76e-05	-0.486884	0.00165613	-7.78799
chr1	156978094	Cd48	-0.42998	0.00400504	-0.313086	0.0197125	-7.78799
chr1	156978094	Cdh7	0.403909	0.00974623	0.335308	0.0352542	-7.78799
chr1	156978094	Creg1	-0.478395	0.00179374	-0.32049	0.0125665	-7.78799
chr1	156978094	Ctse	-0.524184	0.000366581	-0.396292	0.00531979	-7.78799
chr1	156978094	Esrrg	0.438354	0.00368831	0.387626	0.0186558	-7.78799
chr1	156978094	Fcer1g	-0.439878	0.00400458	-0.310114	0.0197125	-7.78799
chr1	156978094	Fcgr2b	-0.391967	0.01126	-0.281258	0.0390311	-7.78799
chr1	156978094	Fcgr3	-0.588647	5.16e-05	-0.446124	0.00192633	-7.78799
chr1	156978094	Hlx	-0.516972	0.000752329	-0.473426	0.00792872	-7.78799
chr1	156978094	Ifi204	-0.385947	0.0139062	-0.331133	0.0453499	-7.78799
chr1	156978094	Ifi207	-0.481084	0.0016752	-0.386686	0.0121071	-7.78799
chr1	156978094	Ifi209	-0.438041	0.00371556	-0.392321	0.0186748	-7.78799
chr1	156978094	Inpp5d	-0.528129	0.000460735	-0.326917	0.00595374	-7.78799
chr1	156978094	Ly9	-0.445698	0.0027421	-0.331795	0.0158168	-7.78799
chr1	156978094	Mcm3	-0.403778	0.00977209	-0.36364	0.0352982	-7.78799
chr1	156978094	Ncf2	-0.603257	2.35e-05	-0.483135	0.00138439	-7.78799
chr1	156978094	Ptprc	-0.431187	0.00389263	-0.323522	0.0193415	-7.78799
chr1	156978094	Rcsd1	-0.399428	0.0106687	-0.297725	0.0376235	-7.78799
chr1	156978094	Rgs1	-0.393618	0.00901658	-0.297036	0.0335439	-7.78799
chr1	156978094	Rnf152	0.517926	0.000732648	0.47624	0.00781135	-7.78799
chr1	156978094	Slamf8	-0.443282	0.00417325	-0.378004	0.0202408	-7.78799
chr1	156978094	Slamf9	-0.562846	0.000127779	-0.3883	0.00302863	-7.78799
chr1	156978094	Slc11a1	-0.588789	4.1e-05	-0.434157	0.0017863	-7.78799
chr1	156978094	Stat1	-0.460047	0.00321186	-0.404785	0.0170972	-7.78799
chr1	156978094	Tmem37	-0.455287	0.00315776	-0.31512	0.0170324	-7.78799
chr1	156978094	Tnni1	-0.489034	0.00183556	-0.407221	0.0126926	-7.78799
chr1	156978094	Traf3ip3	-0.495442	0.00134151	-0.382682	0.0109024	-7.78799
chr1	156978094	Ugt1a7c	-0.384679	0.0130148	-0.263945	0.043466	-7.78799
chr1	157017969	Arid5a	-0.529348	0.000220187	-0.509479	0.00417214	-7.66594
chr1	157017969	Cd244a	-0.428914	0.00459393	-0.360132	0.0214834	-7.66594
chr1	157017969	Cd84	-0.480133	0.00197936	-0.325662	0.0130659	-7.66594
chr1	157017969	Cdh7	0.427025	0.0053617	0.373035	0.0237125	-7.66594
chr1	157017969	Ctdsp1	-0.480216	0.0014854	-0.313311	0.0113881	-7.66594
chr1	157017969	Cxcr4	-0.411836	0.00746467	-0.316908	0.029672	-7.66594
chr1	157017969	Esrrg	0.366378	0.0156753	0.328365	0.0489534	-7.66594
chr1	157017969	F11r	-0.403061	0.00991534	-0.294916	0.0356543	-7.66594
chr1	157017969	Fcgr2b	-0.408496	0.00887333	-0.280083	0.0331458	-7.66594
chr1	157017969	Ifi211	-0.402156	0.0100985	-0.361454	0.0361706	-7.66594
chr1	157017969	Inpp5d	-0.381984	0.0137202	-0.247554	0.0449595	-7.66594
chr1	157017969	Ly9	-0.410493	0.00851469	-0.29415	0.0322009	-7.66594
chr1	157017969	Ncf2	-0.383076	0.0134306	-0.303235	0.0444083	-7.66594
chr1	157017969	Pdcd1	-0.418777	0.00715702	-0.268704	0.0287618	-7.66594
chr1	157017969	Slamf6	-0.437304	0.00424938	-0.412799	0.0204743	-7.66594
chr1	157017969	Slamf9	-0.383987	0.0131929	-0.268298	0.0439002	-7.66594
chr1	157017969	Slc11a1	-0.441261	0.00344288	-0.322521	0.0179353	-7.66594
chr1	157017969	Stat1	-0.524487	0.000609233	-0.455861	0.00704074	-7.66594
chr1	157017969	Tmem37	-0.385651	0.0127681	-0.281312	0.0428375	-7.66594
chr1	157017969	Tor3a	-0.394167	0.0118462	-0.272908	0.0403741	-7.66594
chr1	157017969	Vwc2l	0.441752	0.00383415	0.403448	0.0191029	-7.66594
chr1	160145072	Arhgap30	-0.494383	0.0013789	-0.392532	0.0109861	-5.66626
chr1	160145072	Cd244a	-0.442909	0.00373208	-0.364627	0.0187219	-5.66626
chr1	160145072	Cd84	-0.4102	0.00949749	-0.274277	0.0347671	-5.66626
chr1	160145072	Ctse	-0.3879	0.0101645	-0.301035	0.0363358	-5.66626
chr1	160145072	Cxcr4	-0.414706	0.0070202	-0.32949	0.0283678	-5.66626
chr1	160145072	Esrrg	0.396666	0.00930148	0.361557	0.0341865	-5.66626
chr1	160145072	Fcgr3	-0.466687	0.00183658	-0.356723	0.0126926	-5.66626
chr1	160145072	Hlx	-0.41978	0.00780533	-0.368889	0.0305284	-5.66626
chr1	160145072	Inpp5d	-0.423856	0.00642033	-0.274707	0.0265839	-5.66626
chr1	160145072	Ly9	-0.395581	0.00951388	-0.293895	0.0347923	-5.66626
chr1	160145072	Ncf2	-0.390371	0.00965392	-0.323067	0.0351287	-5.66626
chr1	160145072	Neurl3	-0.378925	0.0133361	-0.270175	0.0441943	-5.66626
chr1	160145072	Pdcd1	-0.422102	0.00536239	-0.298099	0.0237125	-5.66626
chr1	160145072	Rgs1	-0.3806	0.0154031	-0.295901	0.048539	-5.66626
chr1	160145072	Rnf152	0.462855	0.00300686	0.431885	0.0165854	-5.66626
chr1	160145072	Slamf7	-0.447186	0.00431453	-0.364465	0.0206792	-5.66626
chr1	160145072	Slamf9	-0.457013	0.0023458	-0.328921	0.0142977	-5.66626
chr1	160145072	Tnni1	-0.49805	0.00125323	-0.43732	0.0103924	-5.66626
chr1	160145072	Ugt1a7c	-0.435224	0.0050047	-0.307447	0.0228182	-5.66626
chr1	160147584	Ano7	-0.518642	0.000606833	-0.497486	0.00704074	-6.02858
chr1	160147584	Arhgap30	-0.449037	0.00413801	-0.375401	0.0201205	-6.02858
chr1	160147584	Atf3	-0.497117	0.000944796	-0.363711	0.0088965	-6.02858
chr1	160147584	Cd48	-0.58607	7.08e-05	-0.422752	0.00227196	-6.02858
chr1	160147584	Cd84	-0.546631	0.0002629	-0.367008	0.00460012	-6.02858
chr1	160147584	Creg1	-0.409881	0.00862326	-0.292674	0.0325777	-6.02858
chr1	160147584	Ctse	-0.423417	0.00520585	-0.32902	0.0233593	-6.02858
chr1	160147584	Fcer1g	-0.453086	0.00377346	-0.313286	0.0188518	-6.02858
chr1	160147584	Fcgr2b	-0.450341	0.00401733	-0.316438	0.0197221	-6.02858
chr1	160147584	Fcgr3	-0.498652	0.000905699	-0.385358	0.00869395	-6.02858
chr1	160147584	Fcgr4	-0.409569	0.00961909	-0.333819	0.0351245	-6.02858
chr1	160147584	Ly9	-0.650792	5.45e-06	-0.483174	0.000604922	-6.02858
chr1	160147584	Ncf2	-0.471253	0.00187098	-0.385128	0.0126926	-6.02858
chr1	160147584	Pdcd1	-0.418148	0.00807382	-0.270384	0.0311216	-6.02858
chr1	160147584	Ptprc	-0.497355	0.00109435	-0.362688	0.00971364	-6.02858
chr1	160147584	Rab7b	-0.403275	0.00809314	-0.304641	0.0311216	-6.02858
chr1	160147584	Slamf6	-0.555647	0.000133481	-0.500094	0.0030895	-6.02858
chr1	160147584	Slamf9	-0.434726	0.00450757	-0.30398	0.0211607	-6.02858
chr1	160147584	Sp140	-0.452313	0.00298712	-0.392291	0.0165263	-6.02858
chr1	164195739	Arhgap30	-0.401896	0.0112087	-0.315482	0.0389642	-9.31422
chr1	164195739	Cd48	-0.495819	0.000840785	-0.35811	0.0083553	-9.31422
chr1	164195739	Cd84	-0.458063	0.00259884	-0.324408	0.0154285	-9.31422
chr1	164195739	Cdh7	0.426835	0.0053844	0.364169	0.0237811	-9.31422
chr1	164195739	Esrrg	0.447308	0.00297766	0.389784	0.0164989	-9.31422
chr1	164195739	Fcer1g	-0.405569	0.00942205	-0.290565	0.0345255	-9.31422
chr1	164195739	Fcgr2b	-0.457191	0.00301834	-0.330179	0.0166236	-9.31422
chr1	164195739	Fcgr3	-0.447985	0.00259118	-0.345876	0.015408	-9.31422
chr1	164195739	Inpp5d	-0.505839	0.000869119	-0.334137	0.00849831	-9.31422
chr1	164195739	Ly9	-0.453798	0.00223999	-0.338782	0.0139077	-9.31422
chr1	164195739	Mcm3	-0.429614	0.00506003	-0.411675	0.0229484	-9.31422
chr1	164195739	Ncf2	-0.510347	0.0004717	-0.417164	0.00603059	-9.31422
chr1	164195739	Pdcd1	-0.608158	3.14e-05	-0.412263	0.00149525	-9.31422
chr1	164195739	Ptprc	-0.43451	0.00359733	-0.326939	0.0183735	-9.31422
chr1	164195739	Rab7b	-0.506573	0.000725985	-0.401568	0.00781135	-9.31422
chr1	164195739	Rgs1	-0.431462	0.00433219	-0.327618	0.0207171	-9.31422
chr1	164195739	Rnf152	0.4772	0.00212817	0.43037	0.0136091	-9.31422
chr1	164195739	Slamf7	-0.402976	0.0109722	-0.328526	0.0383975	-9.31422
chr1	164195739	Slamf9	-0.477156	0.00160829	-0.334316	0.011885	-9.31422
chr1	164195739	Slc11a1	-0.446146	0.00271192	-0.332526	0.0158168	-9.31422
chr1	164195739	Tagln2	-0.420233	0.00693862	-0.303489	0.0281314	-9.31422
chr1	164195739	Traf3ip3	-0.412835	0.00593647	-0.353472	0.0252438	-9.31422
chr1	166100670	Arhgap30	-0.56511	0.000218539	-0.456397	0.00416249	-6.6482
chr1	166100670	Atf3	-0.696038	6.14e-07	-0.546867	0.000160509	-6.6482
chr1	166100670	Cacna1s	-0.453388	0.00256641	-0.446433	0.0153356	-6.6482
chr1	166100670	Casp8	-0.441154	0.00556438	-0.325107	0.0241368	-6.6482
chr1	166100670	Cd244a	-0.416006	0.00758871	-0.359181	0.0300671	-6.6482
chr1	166100670	Cd28	-0.491281	0.00110747	-0.479531	0.00976868	-6.6482
chr1	166100670	Cd48	-0.630856	1.28e-05	-0.496066	0.00100209	-6.6482
chr1	166100670	Cd84	-0.673914	4.83e-06	-0.488565	0.000604922	-6.6482
chr1	166100670	Cdh7	0.485291	0.00112399	0.428144	0.00983358	-6.6482
chr1	166100670	Creg1	-0.630679	1.29e-05	-0.443655	0.00100209	-6.6482
chr1	166100670	Ctse	-0.694624	6.62e-07	-0.586049	0.000161343	-6.6482
chr1	166100670	Cxcr4	-0.400022	0.0116292	-0.309425	0.0399325	-6.6482
chr1	166100670	Esrrg	0.579561	7.17e-05	0.52748	0.0022786	-6.6482
chr1	166100670	F11r	-0.52127	0.000667213	-0.387417	0.00746177	-6.6482
chr1	166100670	Fcer1g	-0.750192	9.02e-08	-0.604043	6.59e-05	-6.6482
chr1	166100670	Fcgr2b	-0.680298	2.62e-06	-0.543249	0.000455971	-6.6482
chr1	166100670	Fcgr3	-0.674841	2.46e-06	-0.575296	0.000451668	-6.6482
chr1	166100670	Fcgr4	-0.600582	6.71e-05	-0.521493	0.00220958	-6.6482
chr1	166100670	Glrp1	-0.600432	8.54e-05	-0.52807	0.00251862	-6.6482
chr1	166100670	Ifi204	-0.621416	2.42e-05	-0.555088	0.00138439	-6.6482
chr1	166100670	Ifi207	-0.566794	0.000168643	-0.454914	0.0036066	-6.6482
chr1	166100670	Ifi209	-0.518753	0.000511224	-0.461915	0.006359	-6.6482
chr1	166100670	Ifi211	-0.535127	0.000374061	-0.507159	0.00536448	-6.6482
chr1	166100670	Il18rap	-0.543138	0.000425769	-0.515758	0.00574553	-6.6482
chr1	166100670	Inpp5d	-0.578293	0.000115336	-0.411999	0.00292905	-6.6482
chr1	166100670	Lamc2	0.54511	0.000275644	0.464969	0.00468701	-6.6482
chr1	166100670	Ly9	-0.72818	2.2e-07	-0.573475	8.94e-05	-6.6482
chr1	166100670	Ncf2	-0.693	1.01e-06	-0.586463	0.000231227	-6.6482
chr1	166100670	Neurl3	-0.550884	0.000156552	-0.410385	0.00349093	-6.6482
chr1	166100670	Pdcd1	-0.469914	0.00221755	-0.344026	0.0138153	-6.6482
chr1	166100670	Ptprc	-0.694968	1.29e-06	-0.557867	0.000277399	-6.6482
chr1	166100670	Rab7b	-0.455367	0.00315176	-0.335295	0.0170324	-6.6482
chr1	166100670	Rcsd1	-0.4613	0.0027358	-0.328752	0.0158168	-6.6482
chr1	166100670	Rgs1	-0.450974	0.00349441	-0.332764	0.0181375	-6.6482
chr1	166100670	Rnf152	0.474975	0.00297264	0.439484	0.0164961	-6.6482
chr1	166100670	Satb2	0.513517	0.000595368	0.430461	0.0069784	-6.6482
chr1	166100670	Slamf6	-0.499317	0.00103809	-0.486584	0.00944351	-6.6482
chr1	166100670	Slamf8	-0.514695	0.000801235	-0.425311	0.0081852	-6.6482
chr1	166100670	Slamf9	-0.755779	4.12e-08	-0.542954	5.12e-05	-6.6482
chr1	166100670	Slc11a1	-0.558846	0.000146081	-0.451598	0.00329765	-6.6482
chr1	166100670	Sp110	-0.644139	9.66e-06	-0.621809	0.000841008	-6.6482
chr1	166100670	Sp140	-0.530508	0.00035983	-0.469978	0.00526359	-6.6482
chr1	166100670	Stat1	-0.495652	0.0013342	-0.477557	0.010891	-6.6482
chr1	166100670	Tor3a	-0.445619	0.00446914	-0.313047	0.0211111	-6.6482
chr1	166100670	Traf3ip3	-0.612066	3.47e-05	-0.517494	0.00154533	-6.6482
chr1	166100670	Ugt1a7c	-0.612706	3.38e-05	-0.476245	0.00154533	-6.6482
chr1	166100670	Vwc2l	0.584942	4.74e-05	0.524498	0.00187715	-6.6482
chr1	171059126	Cd244a	-0.490039	0.00114513	-0.412469	0.00993844	-10.0687
chr1	171059126	Cd28	-0.47602	0.00165615	-0.46426	0.0120648	-10.0687
chr1	171059126	Hlx	-0.382245	0.0136505	-0.339444	0.0448518	-10.0687
chr1	171059126	Inpp5d	-0.424022	0.00639732	-0.289582	0.0265551	-10.0687
chr1	171059126	Mcm3	-0.47505	0.00195154	-0.462973	0.0129524	-10.0687
chr1	171059126	Ncf2	-0.504354	0.000772808	-0.451471	0.00801755	-10.0687
chr1	171059126	Neurl3	-0.447936	0.00375006	-0.350905	0.0187605	-10.0687
chr1	171059126	Pdcd1	-0.422647	0.00658943	-0.284467	0.0270751	-10.0687
chr1	171059126	Slamf9	-0.486919	0.00166957	-0.366624	0.0121071	-10.0687
chr1	171059126	Slc11a1	-0.415664	0.00618883	-0.323459	0.0260144	-10.0687
chr1	171059126	Stat1	-0.389796	0.014168	-0.37396	0.0460963	-10.0687
chr1	171059126	Traf3ip3	-0.434118	0.00575819	-0.366858	0.0246577	-10.0687
chr1	171272603	Arhgap30	-0.522311	0.000647933	-0.433413	0.00731324	-9.14547
chr1	171272603	Cd48	-0.400906	0.00850982	-0.288043	0.0322009	-9.14547
chr1	171272603	Cd84	-0.489033	0.00136416	-0.34412	0.0109612	-9.14547
chr1	171272603	Cdh7	0.475624	0.00192361	0.42889	0.0128135	-9.14547
chr1	171272603	Ctse	-0.658475	2.87e-06	-0.501006	0.000463695	-9.14547
chr1	171272603	Cxcr4	-0.420273	0.00622271	-0.350958	0.0261268	-9.14547
chr1	171272603	Esrrg	0.502942	0.00058749	0.483504	0.00695291	-9.14547
chr1	171272603	Fcer1g	-0.499625	0.0010295	-0.380483	0.00938873	-9.14547
chr1	171272603	Fcgr2b	-0.608539	5.05e-05	-0.435071	0.00192214	-9.14547
chr1	171272603	Fcgr3	-0.558364	0.000121745	-0.43582	0.00301329	-9.14547
chr1	171272603	Inpp5d	-0.541226	0.000258287	-0.370001	0.00454114	-9.14547
chr1	171272603	Ly9	-0.61191	2.13e-05	-0.449191	0.00133731	-9.14547
chr1	171272603	Ncf2	-0.537594	0.000289364	-0.443039	0.00478826	-9.14547
chr1	171272603	Pdcd1	-0.569684	0.000124632	-0.396472	0.00301329	-9.14547
chr1	171272603	Rab7b	-0.483926	0.00155745	-0.380803	0.0116713	-9.14547
chr1	171272603	Rcsd1	-0.526722	0.00048019	-0.425057	0.00607632	-9.14547
chr1	171272603	Rgs1	-0.486447	0.00145919	-0.398265	0.0113056	-9.14547
chr1	171272603	Rnf152	0.422464	0.00919363	0.434291	0.0338923	-9.14547
chr1	171272603	Slamf9	-0.585536	5.78e-05	-0.426495	0.00205285	-9.14547
chr1	171272603	Slc11a1	-0.520813	0.000570162	-0.373534	0.00683395	-9.14547
chr1	171272603	Sp140	-0.506559	0.000852051	-0.463003	0.00837621	-9.14547
chr1	171272603	Tnfrsf11a	-0.443254	0.00531732	-0.388552	0.0236562	-9.14547
chr1	171272603	Traf3ip3	-0.418275	0.00896674	-0.363636	0.0334265	-9.14547
chr1	171272603	Ugt1a7c	-0.424977	0.00626683	-0.284896	0.0262518	-9.14547
chr1	171272637	Ano7	-0.478646	0.00154737	-0.485177	0.0116435	-6.42771
chr1	171272637	Arhgap30	-0.490671	0.00176225	-0.389896	0.0124894	-6.42771
chr1	171272637	Arid5a	-0.468778	0.00199197	-0.462984	0.0131019	-6.42771
chr1	171272637	Atf3	-0.534993	0.000375566	-0.487411	0.00536502	-6.42771
chr1	171272637	Cd244a	-0.478005	0.00136677	-0.44295	0.0109612	-6.42771
chr1	171272637	Cd48	-0.381308	0.0127201	-0.312943	0.0427943	-6.42771
chr1	171272637	Cd84	-0.47061	0.00190181	-0.338509	0.0127582	-6.42771
chr1	171272637	Cdh7	0.398542	0.00894365	0.378506	0.0333744	-6.42771
chr1	171272637	Creg1	-0.486004	0.00127546	-0.364505	0.0105053	-6.42771
chr1	171272637	Ctse	-0.692384	5.3e-07	-0.542668	0.000149113	-6.42771
chr1	171272637	Cxcr4	-0.496889	0.0012919	-0.420234	0.0106168	-6.42771
chr1	171272637	Esrrg	0.389891	0.0106974	0.37914	0.0376883	-6.42771
chr1	171272637	Fcer1g	-0.39105	0.0114689	-0.297396	0.0394933	-6.42771
chr1	171272637	Fcgr2b	-0.55266	0.000217419	-0.416912	0.00416249	-6.42771
chr1	171272637	Fcgr3	-0.635777	1.04e-05	-0.507819	0.000865941	-6.42771
chr1	171272637	Fcgr4	-0.46048	0.00317949	-0.431504	0.0170489	-6.42771
chr1	171272637	Ifi207	-0.441184	0.00493297	-0.383615	0.0225781	-6.42771
chr1	171272637	Inpp5d	-0.54394	0.000237068	-0.382692	0.00429186	-6.42771
chr1	171272637	Ly9	-0.560711	9.2e-05	-0.449551	0.00264931	-6.42771
chr1	171272637	Ncf2	-0.731358	5.6e-08	-0.637028	5.12e-05	-6.42771
chr1	171272637	Pdcd1	-0.581677	0.000128026	-0.394893	0.00302863	-6.42771
chr1	171272637	Ptprc	-0.547532	0.000211398	-0.434516	0.00409039	-6.42771
chr1	171272637	Rcsd1	-0.647945	6.18e-06	-0.539697	0.000620096	-6.42771
chr1	171272637	Rgs1	-0.477947	0.00181422	-0.383391	0.0125978	-6.42771
chr1	171272637	Rnf152	0.385749	0.0152948	0.389068	0.0484271	-6.42771
chr1	171272637	Slamf6	-0.622592	1.79e-05	-0.597232	0.00125809	-6.42771
chr1	171272637	Slamf8	-0.487559	0.00164265	-0.479826	0.0119904	-6.42771
chr1	171272637	Slamf9	-0.507219	0.000607487	-0.37528	0.00704074	-6.42771
chr1	171272637	Slc11a1	-0.595625	3.16e-05	-0.491273	0.00149525	-6.42771
chr1	171272637	Sp110	-0.372452	0.0151395	-0.365471	0.0482694	-6.42771
chr1	171272637	Sp140	-0.410755	0.00689104	-0.386664	0.0280134	-6.42771
chr1	171272637	Stat1	-0.479998	0.00172223	-0.457408	0.0123074	-6.42771
chr1	171272637	Tnfrsf11a	-0.461323	0.00355482	-0.424538	0.0182694	-6.42771
chr1	171272637	Tnni1	-0.410522	0.00850954	-0.382383	0.0322009	-6.42771
chr1	171272637	Ugt1a7c	-0.519461	0.00042305	-0.410343	0.00572998	-6.42771
chr1	171272667	Ano7	-0.37297	0.0137679	-0.365942	0.0450755	-8.36468
chr1	171272667	Atf3	-0.392443	0.0111528	-0.288626	0.0388437	-8.36468
chr1	171272667	Cd244a	-0.456174	0.00272114	-0.352307	0.0158168	-8.36468
chr1	171272667	Cd84	-0.459343	0.00286733	-0.326028	0.0162068	-8.36468
chr1	171272667	Ctse	-0.525722	0.000415775	-0.408927	0.00571612	-8.36468
chr1	171272667	F11r	-0.379744	0.0156549	-0.298543	0.0489316	-8.36468
chr1	171272667	Fcgr2b	-0.395732	0.0104353	-0.302264	0.0370505	-8.36468
chr1	171272667	Fcgr3	-0.433473	0.00413493	-0.340788	0.0201205	-8.36468
chr1	171272667	Hlx	-0.408926	0.00879505	-0.325746	0.032909	-8.36468
chr1	171272667	Ifi207	-0.50487	0.00122665	-0.40259	0.0103123	-8.36468
chr1	171272667	Il1rl1	-0.397159	0.0149346	-0.344767	0.0478668	-8.36468
chr1	171272667	Inpp5d	-0.487595	0.00122258	-0.329661	0.0103018	-8.36468
chr1	171272667	Ly9	-0.378173	0.0135357	-0.285984	0.0446166	-8.36468
chr1	171272667	Mcm3	-0.575982	6.57e-05	-0.54323	0.00220466	-8.36468
chr1	171272667	Ncf2	-0.476578	0.00141945	-0.398993	0.0111192	-8.36468
chr1	171272667	Neurl3	-0.427288	0.00476809	-0.32321	0.0220449	-8.36468
chr1	171272667	Pdcd1	-0.48691	0.00107556	-0.345828	0.00965204	-8.36468
chr1	171272667	Ptprc	-0.423705	0.00517217	-0.321731	0.0233226	-8.36468
chr1	171272667	Rab7b	-0.37991	0.015606	-0.286798	0.0488622	-8.36468
chr1	171272667	Slamf6	-0.591429	4.66e-05	-0.559925	0.00187715	-8.36468
chr1	171272667	Slc11a1	-0.538596	0.000280471	-0.417123	0.00472665	-8.36468
chr1	171272667	Tmem37	-0.528789	0.000538725	-0.353561	0.00656706	-8.36468
chr1	171272667	Vwc2l	0.369991	0.0146038	0.343764	0.0469892	-8.36468
chr1	171389598	Arhgap30	-0.603787	4.71e-05	-0.530131	0.00187715	-7.85162
chr1	171389598	Atf3	-0.711856	3.75e-07	-0.590589	0.000124709	-7.85162
chr1	171389598	Ccdc190	-0.461812	0.00270222	-0.409352	0.015786	-7.85162
chr1	171389598	Cd28	-0.40805	0.00808813	-0.411578	0.0311216	-7.85162
chr1	171389598	Cd48	-0.650871	4.08e-06	-0.528195	0.000552197	-7.85162
chr1	171389598	Cd84	-0.703606	4.1e-07	-0.542151	0.000124987	-7.85162
chr1	171389598	Creg1	-0.558514	0.000180164	-0.445247	0.00372238	-7.85162
chr1	171389598	Ctse	-0.655424	2.47e-06	-0.558768	0.000451668	-7.85162
chr1	171389598	F11r	-0.482397	0.00187077	-0.388593	0.0126926	-7.85162
chr1	171389598	Fcer1g	-0.643696	5.62e-06	-0.530678	0.000604922	-7.85162
chr1	171389598	Fcgr2b	-0.670794	2.97e-06	-0.568988	0.000463695	-7.85162
chr1	171389598	Fcgr3	-0.7148	2.2e-07	-0.613112	8.94e-05	-7.85162
chr1	171389598	Fcgr4	-0.549703	0.000289253	-0.492537	0.00478826	-7.85162
chr1	171389598	Glrp1	-0.420283	0.00772407	-0.412607	0.0303404	-7.85162
chr1	171389598	Ifi207	-0.589028	7.98e-05	-0.534736	0.00237392	-7.85162
chr1	171389598	Inpp5d	-0.555439	0.000163509	-0.433553	0.00353818	-7.85162
chr1	171389598	Lamc2	0.491571	0.000946332	0.452659	0.0088965	-7.85162
chr1	171389598	Ly9	-0.748471	4.29e-08	-0.616454	5.12e-05	-7.85162
chr1	171389598	Ncf2	-0.474939	0.00170288	-0.426516	0.0122587	-7.85162
chr1	171389598	Neurl3	-0.549286	0.000199802	-0.433789	0.00399277	-7.85162
chr1	171389598	Niban1	-0.47821	0.0023918	-0.392905	0.0144575	-7.85162
chr1	171389598	Pdcd1	-0.657853	3.97e-06	-0.485133	0.000552197	-7.85162
chr1	171389598	Ptprc	-0.730423	1.3e-07	-0.623433	7.95e-05	-7.85162
chr1	171389598	Rab7b	-0.559707	0.000173318	-0.471243	0.00364266	-7.85162
chr1	171389598	Rcsd1	-0.544971	0.000276837	-0.446269	0.00468701	-7.85162
chr1	171389598	Rgs1	-0.506279	0.000732043	-0.407983	0.00781135	-7.85162
chr1	171389598	Rnf152	0.472277	0.0031639	0.494574	0.0170403	-7.85162
chr1	171389598	Slamf6	-0.48114	0.00167279	-0.50717	0.0121071	-7.85162
chr1	171389598	Slamf7	-0.558781	0.000178613	-0.512139	0.00371128	-7.85162
chr1	171389598	Slamf9	-0.608389	3.12e-05	-0.462014	0.00149525	-7.85162
chr1	171389598	Slc11a1	-0.507528	0.000829559	-0.407836	0.00833305	-7.85162
chr1	171389598	Sp110	-0.675849	6.09e-06	-0.690667	0.000620096	-7.85162
chr1	171389598	Sp140	-0.764079	1.52e-08	-0.714945	5.12e-05	-7.85162
chr1	171389598	Traf3ip3	-0.508358	0.000690182	-0.441792	0.00764847	-7.85162
chr1	171389598	Ugt1a7c	-0.594173	6.66e-05	-0.465098	0.00220958	-7.85162
chr1	171389598	Vwc2l	0.408821	0.00718606	0.396534	0.0288152	-7.85162
chr1	171478129	Arhgap30	-0.554538	0.000302975	-0.467139	0.00488096	-5.87709
chr1	171478129	Atf3	-0.582702	7.97e-05	-0.489119	0.00237392	-5.87709
chr1	171478129	Cd244a	-0.447815	0.00294129	-0.387774	0.0164206	-5.87709
chr1	171478129	Cd48	-0.550624	0.000157912	-0.427476	0.00349991	-5.87709
chr1	171478129	Creg1	-0.487963	0.00162591	-0.374674	0.0119576	-5.87709
chr1	171478129	Ctse	-0.457912	0.0022937	-0.373333	0.0140976	-5.87709
chr1	171478129	Fcer1g	-0.447444	0.00335475	-0.34349	0.0176425	-5.87709
chr1	171478129	Fcgr2b	-0.519608	0.00069906	-0.404111	0.00770018	-5.87709
chr1	171478129	Fcgr3	-0.483181	0.00119	-0.395397	0.0101852	-5.87709
chr1	171478129	Fcgr4	-0.414682	0.00780273	-0.372278	0.0305284	-5.87709
chr1	171478129	Gpr55	-0.391887	0.0112782	-0.419241	0.0390474	-5.87709
chr1	171478129	Ly9	-0.565334	0.000117468	-0.452719	0.00296263	-5.87709
chr1	171478129	Ncf2	-0.486563	0.00125668	-0.42085	0.0103974	-5.87709
chr1	171478129	Neurl3	-0.433643	0.00411854	-0.329746	0.020082	-5.87709
chr1	171478129	Niban1	-0.485012	0.00175198	-0.361651	0.0124607	-5.87709
chr1	171478129	Pdcd1	-0.483183	0.00137424	-0.370186	0.0109729	-5.87709
chr1	171478129	Ptprc	-0.518625	0.000433833	-0.414508	0.00579024	-5.87709
chr1	171478129	Rgs1	-0.469628	0.0022333	-0.400929	0.0138898	-5.87709
chr1	171478129	Slamf7	-0.520275	0.000579066	-0.464417	0.00687546	-5.87709
chr1	171478129	Slamf9	-0.584048	6.1e-05	-0.43907	0.00208539	-5.87709
chr1	171478129	Slc11a1	-0.45552	0.00243457	-0.361058	0.0146434	-5.87709
chr1	171478129	Sp110	-0.422771	0.00657186	-0.428165	0.0270341	-5.87709
chr1	171478129	Sp140	-0.547892	0.000252735	-0.528022	0.00446498	-5.87709
chr1	171478129	Traf3ip3	-0.378941	0.0145552	-0.344715	0.0469307	-5.87709
chr1	171478129	Ugt1a7c	-0.387213	0.0112967	-0.302472	0.0390474	-5.87709
chr1	180409148	Cd84	0.410667	0.00848412	0.304757	0.0321851	6.77488
chr1	180409148	Ctse	0.400386	0.0115467	0.310369	0.0397235	6.77488
chr1	180409148	Fcgr3	0.446625	0.0034203	0.358753	0.0178686	6.77488
chr1	180409148	Hlx	0.385574	0.0116775	0.338031	0.0399854	6.77488
chr1	180409148	Ly9	0.47314	0.0017832	0.371949	0.0125407	6.77488
chr1	180409148	Ncf2	0.467649	0.00204936	0.408769	0.013431	6.77488
chr1	180409148	Pdcd1	0.379941	0.0142761	0.275878	0.0462424	6.77488
chr1	180409148	Ptprc	0.475282	0.0019402	0.373833	0.0129006	6.77488
chr1	181376751	Arhgap30	-0.4627	0.00586217	-0.3261	0.0250151	-12.6196
chr1	181376751	Cd244a	-0.467331	0.00354261	-0.328712	0.0182469	-12.6196
chr1	181376751	Cd48	-0.398253	0.0132718	-0.270951	0.0441228	-12.6196
chr1	181376751	Cdh7	0.619574	5.59e-05	0.534705	0.00201416	-12.6196
chr1	181376751	Creg1	-0.532164	0.0011976	-0.329184	0.0101852	-12.6196
chr1	181376751	Ctse	-0.487479	0.00221171	-0.361096	0.0138024	-12.6196
chr1	181376751	Fcgr2b	-0.407303	0.0151628	-0.255427	0.0483018	-12.6196
chr1	181376751	Ifi207	-0.502116	0.00211574	-0.36523	0.0136091	-12.6196
chr1	181376751	Il1rl2	-0.46091	0.00532771	-0.326801	0.023668	-12.6196
chr1	181376751	Inpp5d	-0.447819	0.00544701	-0.289572	0.0238115	-12.6196
chr1	181376751	Ncf2	-0.494334	0.00187189	-0.376183	0.0126926	-12.6196
chr1	181376751	Neurl3	-0.427028	0.00839078	-0.297458	0.0319049	-12.6196
chr1	181376751	Ptprc	-0.431843	0.00760949	-0.295105	0.0301168	-12.6196
chr1	181376751	Rab7b	-0.463227	0.00388612	-0.345892	0.0193354	-12.6196
chr1	181376751	Slamf6	-0.42931	0.00715195	-0.393338	0.0287618	-12.6196
chr1	181376751	Slamf7	-0.469279	0.00445638	-0.361327	0.0210828	-12.6196
chr1	181376751	Slamf9	-0.429786	0.00793529	-0.25967	0.0308716	-12.6196
chr1	181376751	Slc11a1	-0.548614	0.000438597	-0.370981	0.00581142	-12.6196
chr1	181376751	Sp110	-0.429117	0.0113273	-0.375837	0.0390792	-12.6196
chr1	181376751	Sp140	-0.463619	0.00440148	-0.419929	0.0209042	-12.6196
chr1	182597552	Arid5a	-0.402316	0.00748456	-0.36882	0.0297188	-6.71395
chr1	182597552	Atf3	-0.424109	0.00638539	-0.339325	0.0265357	-6.71395
chr1	182597552	Cacna1s	-0.384791	0.0118632	-0.337744	0.0403944	-6.71395
chr1	182597552	Cd28	-0.574321	8.62e-05	-0.501717	0.00252161	-6.71395
chr1	182597552	Cd48	-0.38086	0.0128341	-0.271036	0.0429801	-6.71395
chr1	182597552	Cd84	-0.549068	0.00035725	-0.360753	0.00526359	-6.71395
chr1	182597552	Creg1	-0.376674	0.015205	-0.262736	0.0483099	-6.71395
chr1	182597552	Ctse	-0.551575	0.000225039	-0.422406	0.00422034	-6.71395
chr1	182597552	Esrrg	0.56004	0.000171449	0.491341	0.00362422	-6.71395
chr1	182597552	Fcer1g	-0.463666	0.00258379	-0.330831	0.0153891	-6.71395
chr1	182597552	Fcgr2b	-0.458407	0.00257705	-0.334747	0.015374	-6.71395
chr1	182597552	Fcgr3	-0.533493	0.000328456	-0.406157	0.00508304	-6.71395
chr1	182597552	Fcgr4	-0.429951	0.00629884	-0.343491	0.0263557	-6.71395
chr1	182597552	Glrp1	-0.41416	0.00788869	-0.332717	0.0307543	-6.71395
chr1	182597552	Ifi204	-0.424158	0.0063786	-0.342783	0.0265357	-6.71395
chr1	182597552	Ifi207	-0.460204	0.00280878	-0.366221	0.0160121	-6.71395
chr1	182597552	Ifi209	-0.408697	0.0108479	-0.337474	0.0381064	-6.71395
chr1	182597552	Il1rl1	-0.425019	0.00873641	-0.354843	0.0328019	-6.71395
chr1	182597552	Inpp5d	-0.522879	0.000452587	-0.357106	0.00589008	-6.71395
chr1	182597552	Ly9	-0.467227	0.00207122	-0.343662	0.0135236	-6.71395
chr1	182597552	Mcm3	-0.505488	0.000748548	-0.464477	0.00791168	-6.71395
chr1	182597552	Ncf2	-0.532815	0.000400924	-0.421159	0.00561033	-6.71395
chr1	182597552	Neurl3	-0.373859	0.0135264	-0.26564	0.0446166	-6.71395
chr1	182597552	Pdcd1	-0.386928	0.0103714	-0.266988	0.0368952	-6.71395
chr1	182597552	Ptprc	-0.450225	0.00314014	-0.33514	0.0170324	-6.71395
chr1	182597552	Rcsd1	-0.471365	0.00213936	-0.33613	0.0136091	-6.71395
chr1	182597552	Rgs1	-0.621758	2.39e-05	-0.449126	0.00138439	-6.71395
chr1	182597552	Rnf152	0.524591	0.000722185	0.506241	0.00781135	-6.71395
chr1	182597552	Slamf6	-0.420352	0.007713	-0.389234	0.0303295	-6.71395
chr1	182597552	Slamf9	-0.453752	0.00327417	-0.302417	0.0173746	-6.71395
chr1	182597552	Slc11a1	-0.527719	0.000391548	-0.396591	0.00554996	-6.71395
chr1	182597552	Sp140	-0.455602	0.00242963	-0.392349	0.0146378	-6.71395
chr1	182597552	Stat1	-0.406431	0.0102443	-0.353742	0.036514	-6.71395
chr1	182597552	Tmem37	-0.419865	0.00699337	-0.309678	0.0282907	-6.71395
chr1	182597552	Traf3ip3	-0.665045	5.25e-06	-0.562054	0.000604922	-6.71395
chr1	182597552	Ugt1a7c	-0.412392	0.00818543	-0.289704	0.0313775	-6.71395
chr1	182597552	Vwc2l	0.570913	7.88e-05	0.514006	0.00237392	-6.71395
chr1	182597617	Ano7	-0.425512	0.00554505	-0.422865	0.0241121	-11.2723
chr1	182597617	Arhgap30	-0.489484	0.00156408	-0.427665	0.011697	-11.2723
chr1	182597617	Arid5a	-0.376051	0.0129464	-0.355941	0.0433167	-11.2723
chr1	182597617	Cd28	-0.481902	0.00142132	-0.457183	0.0111192	-11.2723
chr1	182597617	Cd48	-0.477175	0.00160752	-0.344524	0.011885	-11.2723
chr1	182597617	Cd84	-0.49788	0.00107904	-0.332925	0.00965204	-11.2723
chr1	182597617	Fcer1g	-0.503665	0.000922513	-0.353358	0.0087855	-11.2723
chr1	182597617	Fcgr2b	-0.445569	0.00350648	-0.320765	0.0181375	-11.2723
chr1	182597617	Fcgr3	-0.423501	0.00465822	-0.327936	0.0217373	-11.2723
chr1	182597617	Gpr55	-0.41923	0.00708837	-0.414007	0.0285801	-11.2723
chr1	182597617	Ifi204	-0.439866	0.00507865	-0.372691	0.0229859	-11.2723
chr1	182597617	Ifi209	-0.622065	1.83e-05	-0.592248	0.00126068	-11.2723
chr1	182597617	Inpp5d	-0.395146	0.0105603	-0.262127	0.0373853	-11.2723
chr1	182597617	Ly9	-0.408987	0.00646709	-0.306228	0.0266631	-11.2723
chr1	182597617	Ncf2	-0.42716	0.00478195	-0.364275	0.0220803	-11.2723
chr1	182597617	Neurl3	-0.367517	0.0153304	-0.268201	0.0484977	-11.2723
chr1	182597617	Pdcd1	-0.400303	0.00781743	-0.283693	0.0305431	-11.2723
chr1	182597617	Ptprc	-0.471461	0.00186114	-0.352413	0.0126926	-11.2723
chr1	182597617	Rgs1	-0.443586	0.00467687	-0.342577	0.0217627	-11.2723
chr1	182597617	Slamf9	-0.472643	0.00157409	-0.323756	0.0117478	-11.2723
chr1	182597617	Slc11a1	-0.482287	0.00121902	-0.374654	0.0103018	-11.2723
chr1	182597617	Sp110	-0.573094	0.000137191	-0.558264	0.0031554	-11.2723
chr1	182597617	Sp140	-0.565048	9.67e-05	-0.506352	0.00265252	-11.2723
chr1	182597617	Stat1	-0.464599	0.0028854	-0.43127	0.0162838	-11.2723
chr1	182597617	Traf3ip3	-0.406691	0.0101911	-0.352313	0.0363954	-11.2723
chr1	183581429	Atf3	-0.533803	0.000389231	-0.447982	0.00553859	-5.51382
chr1	183581429	Cd84	-0.42797	0.00469433	-0.299683	0.0217858	-5.51382
chr1	183581429	Ctse	-0.367291	0.0153983	-0.283607	0.048539	-5.51382
chr1	183581429	Cxcr4	-0.434805	0.00505164	-0.318545	0.0229484	-5.51382
chr1	183581429	Fcgr2b	-0.396045	0.0114137	-0.290292	0.0393403	-5.51382
chr1	183581429	Fcgr3	-0.521589	0.000396708	-0.412821	0.0056014	-5.51382
chr1	183581429	Fcgr4	-0.515952	0.000773912	-0.420673	0.00801755	-5.51382
chr1	183581429	Il1rl1	-0.40736	0.0100556	-0.365316	0.0360525	-5.51382
chr1	183581429	Ly9	-0.483198	0.00118946	-0.371954	0.0101852	-5.51382
chr1	183581429	Mcm3	-0.433153	0.00371548	-0.411814	0.0186748	-5.51382
chr1	183581429	Ncf2	-0.521411	0.000472727	-0.416328	0.00603059	-5.51382
chr1	183581429	Pdcd1	-0.415305	0.00623807	-0.290946	0.0261613	-5.51382
chr1	183581429	Ptprc	-0.403863	0.00723705	-0.306115	0.0289878	-5.51382
chr1	183581429	Slamf9	-0.416666	0.0060534	-0.287128	0.0256516	-5.51382
chr1	183581429	Slc11a1	-0.399835	0.00789671	-0.300201	0.0307543	-5.51382
chr1	183581429	Traf3ip3	-0.451346	0.00269859	-0.395229	0.015786	-5.51382
chr1	183581429	Ugt1a7c	-0.436918	0.00381503	-0.318431	0.0190335	-5.51382
chr1	184810654	Arid5a	0.45622	0.00271812	0.483338	0.0158168	5.52251
chr1	184810654	Atf3	0.542379	0.000361307	0.473271	0.00526415	5.52251
chr1	184810654	Cacna1s	0.45386	0.00253672	0.482889	0.0152078	5.52251
chr1	184810654	Ccdc190	0.493167	0.00142296	0.502462	0.0111192	5.52251
chr1	184810654	Ctse	0.4858	0.00110856	0.425273	0.00976868	5.52251
chr1	184810654	Esrrg	-0.585085	4.71e-05	-0.576183	0.00187715	5.52251
chr1	184810654	Fcer1g	0.392209	0.0112053	0.350537	0.0389642	5.52251
chr1	184810654	Fcgr2b	0.434063	0.00457609	0.392266	0.0214273	5.52251
chr1	184810654	Fcgr3	0.476649	0.00141679	0.426607	0.0111192	5.52251
chr1	184810654	Ly9	0.474486	0.00149988	0.412766	0.0114394	5.52251
chr1	184810654	Mcm3	0.548193	0.000250363	0.576746	0.00444455	5.52251
chr1	184810654	Ncf2	0.659465	3.69e-06	0.594032	0.000540113	5.52251
chr1	184810654	Neurl3	0.403594	0.00727962	0.32658	0.0291264	5.52251
chr1	184810654	Pdcd1	0.462044	0.00206728	0.382077	0.0135236	5.52251
chr1	184810654	Ptprc	0.450154	0.00277848	0.394348	0.0159262	5.52251
chr1	184810654	Rgs1	0.53813	0.000410109	0.527338	0.00568094	5.52251
chr1	184810654	Rnf152	-0.485618	0.00199733	-0.564019	0.0131135	5.52251
chr1	184810654	Slamf6	0.603643	2.94e-05	0.617575	0.00149525	5.52251
chr1	184810654	Slamf8	0.380629	0.0153947	0.344376	0.048539	5.52251
chr1	184810654	Slamf9	0.483431	0.00136529	0.421243	0.0109612	5.52251
chr1	184810654	Slc11a1	0.509071	0.000794809	0.416912	0.00816466	5.52251
chr1	184810654	Tnni1	0.489054	0.00136339	0.504815	0.0109612	5.52251
chr1	184810654	Traf3ip3	0.522332	0.000768626	0.537969	0.00800816	5.52251
chr1	184810654	Ugt1a7c	0.404109	0.00970655	0.34032	0.0352406	5.52251
chr1	184944902	Fcgr3	0.379002	0.0158761	0.297053	0.0493279	10.6877
chr1	184944902	Ly9	0.391577	0.0136948	0.310961	0.0449166	10.6877
chr1	184944902	Slc11a1	0.393384	0.0120305	0.295662	0.04085	10.6877
chr1	184944902	Traf3ip3	0.581467	0.000160499	0.479642	0.00350737	10.6877
chr1	187279173	Cd84	-0.498184	0.00124885	-0.352686	0.0103924	-6.70677
chr1	187279173	Cfh	-0.394565	0.0142308	-0.268538	0.0461777	-6.70677
chr1	187279173	Fcgr2b	-0.404643	0.00868669	-0.296223	0.0327112	-6.70677
chr1	187279173	Fcgr3	-0.404848	0.00864963	-0.310688	0.03261	-6.70677
chr1	187279173	Il1rl2	-0.41368	0.0109245	-0.279605	0.038267	-6.70677
chr1	187279173	Slamf9	-0.456409	0.00307497	-0.305934	0.0168341	-6.70677
chr1	187279173	Traf3ip3	-0.609771	4.83e-05	-0.52749	0.00187715	-6.70677
chr1	191309924	Arhgap30	0.566621	0.000112432	0.459691	0.00289552	8.86922
chr1	191309924	Atf3	0.476609	0.00163117	0.356274	0.0119576	8.86922
chr1	191309924	Cd48	0.446434	0.00269269	0.333078	0.015786	8.86922
chr1	191309924	Cd84	0.577389	7.74e-05	0.401699	0.00237392	8.86922
chr1	191309924	Fcer1g	0.517805	0.000525615	0.379418	0.0064642	8.86922
chr1	191309924	Fcgr2b	0.5189	0.000509027	0.401352	0.00635328	8.86922
chr1	191309924	Fcgr3	0.565396	9.56e-05	0.468277	0.00265252	8.86922
chr1	191309924	Fcgr4	0.501733	0.00113734	0.386939	0.00990299	8.86922
chr1	191309924	Glrp1	0.470333	0.00219471	0.42908	0.0137432	8.86922
chr1	191309924	Ifi204	0.421113	0.00610956	0.354913	0.0258297	8.86922
chr1	191309924	Ifi207	0.417633	0.00733257	0.359883	0.0292549	8.86922
chr1	191309924	Ifi209	0.413379	0.00801862	0.359826	0.0310308	8.86922
chr1	191309924	Il1rl2	0.598948	5.62e-05	0.463453	0.00201416	8.86922
chr1	191309924	Inpp5d	0.61548	3.04e-05	0.43891	0.00149525	8.86922
chr1	191309924	Ly9	0.525678	0.000350181	0.392613	0.00526359	8.86922
chr1	191309924	Niban1	0.400351	0.0127512	0.276835	0.0428201	8.86922
chr1	191309924	Pdcd1	0.561031	0.000202958	0.404196	0.00401198	8.86922
chr1	191309924	Ptprc	0.611975	2.12e-05	0.462504	0.00133731	8.86922
chr1	191309924	Rgs1	0.564189	0.000122117	0.43525	0.00301329	8.86922
chr1	191309924	Rnf152	-0.413297	0.00990624	-0.400768	0.0356543	8.86922
chr1	191309924	Slamf6	0.37856	0.0160089	0.345675	0.0496562	8.86922
chr1	191309924	Slamf7	0.455733	0.00312459	0.372894	0.0170039	8.86922
chr1	191309924	Slamf9	0.551618	0.000185271	0.389565	0.00380638	8.86922
chr1	191309924	Slc11a1	0.444479	0.00318795	0.332686	0.0170578	8.86922
chr1	191309924	Sp110	0.541363	0.000309461	0.505102	0.00494191	8.86922
chr1	191309924	Sp140	0.423225	0.00522848	0.387117	0.023432	8.86922
chr1	191309924	Stat1	0.560291	0.000207791	0.499067	0.00404198	8.86922
chr1	191309924	Tnfrsf11a	0.443143	0.00472319	0.377947	0.0218919	8.86922
chr1	191309924	Traf3ip3	0.56358	0.000124655	0.484343	0.00301329	8.86922
chr1	192505243	Arhgap30	-0.417993	0.0100428	-0.339145	0.0360419	-5.13717
chr1	192505243	Cd244a	-0.416823	0.00542674	-0.344321	0.0238115	-5.13717
chr1	192505243	Ctse	-0.435804	0.00439802	-0.331923	0.0209042	-5.13717
chr1	192505243	Esrrg	0.466798	0.00209366	0.41808	0.0136091	-5.13717
chr1	192505243	Fcgr2b	-0.440019	0.00506157	-0.314849	0.0229484	-5.13717
chr1	192505243	Fcgr3	-0.477061	0.00140142	-0.373239	0.0111171	-5.13717
chr1	192505243	Inpp5d	-0.43567	0.00495522	-0.289802	0.0226516	-5.13717
chr1	192505243	Ly9	-0.490816	0.00112142	-0.364327	0.00983358	-5.13717
chr1	192505243	Ncf2	-0.466091	0.00213102	-0.371369	0.0136091	-5.13717
chr1	192505243	Ptprc	-0.390564	0.0115812	-0.291349	0.0398048	-5.13717
chr1	192505243	Rgs1	-0.401191	0.00933174	-0.303259	0.0342506	-5.13717
chr1	192505243	Slamf9	-0.494801	0.00100662	-0.342726	0.00924924	-5.13717
chr1	192505243	Sp140	-0.40116	0.00933767	-0.357436	0.0342506	-5.13717
chr1	192505243	Tagln2	-0.52697	0.00056759	-0.389063	0.00683395	-5.13717
chr1	193840888	Atf3	-0.387262	0.0135575	-0.311438	0.0446262	-9.24852
chr1	193840888	Ctse	-0.499585	0.00075614	-0.405719	0.00794599	-9.24852
chr1	193840888	Fcgr2b	-0.378658	0.0146351	-0.311237	0.0469892	-9.24852
chr1	193840888	Fcgr3	-0.419291	0.00571058	-0.354246	0.02454	-9.24852
chr1	193840888	Glrp1	-0.45895	0.00329521	-0.394096	0.0174393	-9.24852
chr1	193840888	Inpp5d	-0.387406	0.0135199	-0.285172	0.0446166	-9.24852
chr1	193840888	Ptprc	-0.457472	0.00231908	-0.375645	0.0141821	-9.24852
chr1	193840888	Rgs1	-0.650121	5.62e-06	-0.504247	0.000604922	-9.24852
chr1	193840888	Slamf6	-0.432951	0.00469308	-0.427143	0.0217858	-9.24852
chr1	193840888	Slc11a1	-0.408178	0.00806633	-0.319652	0.0311216	-9.24852
chr1	193840888	Sp110	-0.497967	0.00146574	-0.469884	0.0113085	-9.24852
chr1	193840888	Stat1	-0.416268	0.007547	-0.389401	0.0299343	-9.24852
chr1	193840888	Ugt1a7c	-0.549198	0.000242579	-0.398429	0.00434858	-9.24852
chr1	29895139	Arhgap30	-0.460538	0.011935	-0.306168	0.0406011	-8.32644
chr1	29895139	Cd48	-0.454781	0.0101576	-0.30188	0.0363358	-8.32644
chr1	29895139	Cd84	-0.520146	0.0045501	-0.32227	0.021333	-8.32644
chr1	29895139	Fcer1g	-0.552736	0.00187422	-0.377579	0.0126926	-8.32644
chr1	29895139	Fcgr2b	-0.541512	0.00292017	-0.368973	0.0164074	-8.32644
chr1	29895139	Fcgr3	-0.534117	0.00236457	-0.347108	0.0143403	-8.32644
chr1	29895139	Ifi204	-0.570154	0.000812247	-0.471783	0.00825107	-8.32644
chr1	29895139	Ifi207	-0.562838	0.00148031	-0.437178	0.0113729	-8.32644
chr1	29895139	Ifi209	-0.611695	0.000328604	-0.509221	0.00508304	-8.32644
chr1	29895139	Ifi211	-0.656043	0.000150378	-0.631998	0.00337382	-8.32644
chr1	29895139	Lamc2	0.515778	0.00589217	0.420019	0.0250846	-8.32644
chr1	29895139	Ly9	-0.540435	0.0024737	-0.342155	0.0148544	-8.32644
chr1	29895139	Neurl3	-0.464125	0.00977772	-0.285168	0.0352982	-8.32644
chr1	29895139	Pdcd1	-0.464309	0.0128083	-0.262237	0.0429329	-8.32644
chr1	29895139	Ptprc	-0.524946	0.00289755	-0.341959	0.0163272	-8.32644
chr1	29895139	Slamf9	-0.516102	0.00350648	-0.322887	0.0181375	-8.32644
chr1	29895139	Sp110	-0.602824	0.000422543	-0.516417	0.00572998	-8.32644
chr1	29895139	Sp140	-0.661469	9.34e-05	-0.513606	0.00265252	-8.32644
chr1	29895139	Tnfrsf11a	-0.610381	0.0007222	-0.488697	0.00781135	-8.32644
chr1	29895139	Traf3ip3	-0.450969	0.0140768	-0.318243	0.0458405	-8.32644
chr1	29895139	Vwc2l	0.440397	0.0131581	0.373787	0.0438245	-8.32644
chr1	32318032	Atf3	-0.495846	0.00132748	-0.360651	0.0108604	-9.21199
chr1	32318032	Casp8	-0.469683	0.00292885	-0.356812	0.0164074	-9.21199
chr1	32318032	Cd28	-0.432691	0.00529419	-0.412729	0.023582	-9.21199
chr1	32318032	Cd48	-0.443076	0.00371761	-0.329662	0.0186748	-9.21199
chr1	32318032	Cfh	-0.403551	0.0108482	-0.291396	0.0381064	-9.21199
chr1	32318032	Creg1	-0.44677	0.00435515	-0.301477	0.020765	-9.21199
chr1	32318032	Ctse	-0.4238	0.00642805	-0.341129	0.0265839	-9.21199
chr1	32318032	F11r	-0.575998	0.000124561	-0.432977	0.00301329	-9.21199
chr1	32318032	Fcer1g	-0.414547	0.00869437	-0.299807	0.0327112	-9.21199
chr1	32318032	Fcgr2b	-0.458143	0.00335771	-0.343731	0.0176425	-9.21199
chr1	32318032	Fcgr3	-0.486491	0.00145752	-0.389794	0.0113056	-9.21199
chr1	32318032	Fcgr4	-0.461945	0.00350456	-0.389716	0.0181375	-9.21199
chr1	32318032	Ifi209	-0.433663	0.00733084	-0.361565	0.0292549	-9.21199
chr1	32318032	Ifi211	-0.506576	0.00117316	-0.451009	0.0101425	-9.21199
chr1	32318032	Inpp5d	-0.385963	0.0152335	-0.271029	0.0483586	-9.21199
chr1	32318032	Ly9	-0.536423	0.000359713	-0.414137	0.00526359	-9.21199
chr1	32318032	Ncf2	-0.476872	0.00214544	-0.402818	0.0136091	-9.21199
chr1	32318032	Neurl3	-0.536521	0.000358648	-0.380632	0.00526359	-9.21199
chr1	32318032	Niban1	-0.512524	0.00085047	-0.360468	0.00837621	-9.21199
chr1	32318032	Pdcd1	-0.371259	0.0154932	-0.274232	0.0486565	-9.21199
chr1	32318032	Ptprc	-0.509741	0.000663518	-0.394863	0.00744485	-9.21199
chr1	32318032	Rab7b	-0.536625	0.000357523	-0.420533	0.00526359	-9.21199
chr1	32318032	Rgs1	-0.447457	0.00428834	-0.335199	0.0206332	-9.21199
chr1	32318032	Slamf6	-0.529924	0.000521383	-0.485051	0.00644155	-9.21199
chr1	32318032	Slamf8	-0.503018	0.00150773	-0.450972	0.0114394	-9.21199
chr1	32318032	Slamf9	-0.38932	0.0130268	-0.271867	0.0434664	-9.21199
chr1	32318032	Slc11a1	-0.508681	0.000944266	-0.403297	0.0088965	-9.21199
chr1	32318032	Sp110	-0.512069	0.00101469	-0.48307	0.00927677	-9.21199
chr1	32318032	Sp140	-0.465398	0.00189825	-0.404153	0.0127582	-9.21199
chr1	32318032	Tor3a	-0.527005	0.000675338	-0.401693	0.00752961	-9.21199
chr1	32318032	Ugt1a7c	-0.540052	0.000465891	-0.383991	0.00599917	-9.21199
chr1	32318032	Vwc2l	0.460978	0.00212376	0.419776	0.0136091	-9.21199
chr1	33966915	Arhgap30	-0.456127	0.0035184	-0.452089	0.0181704	-11.8353
chr1	33966915	Cd48	-0.532974	0.000333729	-0.451931	0.00510647	-11.8353
chr1	33966915	Cd84	-0.441028	0.00439279	-0.349813	0.0209042	-11.8353
chr1	33966915	Cdh7	0.412169	0.00912607	0.407753	0.0337794	-11.8353
chr1	33966915	Creg1	-0.470692	0.00217534	-0.405125	0.0136453	-11.8353
chr1	33966915	Ctse	-0.479204	0.00152507	-0.426512	0.0115231	-11.8353
chr1	33966915	Esrrg	0.443314	0.00327822	0.461483	0.0173746	-11.8353
chr1	33966915	Fcer1g	-0.546486	0.000319133	-0.444987	0.00503047	-11.8353
chr1	33966915	Fcgr2b	-0.572194	0.000174483	-0.499005	0.0036462	-11.8353
chr1	33966915	Fcgr3	-0.607791	3.19e-05	-0.571091	0.00149525	-11.8353
chr1	33966915	Fcgr4	-0.488948	0.00183953	-0.480806	0.0126926	-11.8353
chr1	33966915	Ifi204	-0.406567	0.00923187	-0.409615	0.0339989	-11.8353
chr1	33966915	Ifi209	-0.525203	0.00050201	-0.526784	0.00628716	-11.8353
chr1	33966915	Ifi211	-0.385906	0.0152497	-0.398251	0.0483678	-11.8353
chr1	33966915	Inpp5d	-0.562318	0.000194793	-0.422283	0.00395754	-11.8353
chr1	33966915	Ly9	-0.568804	0.000128367	-0.518974	0.00302863	-11.8353
chr1	33966915	Ncf2	-0.570984	9.68e-05	-0.534354	0.00265252	-11.8353
chr1	33966915	Neurl3	-0.395027	0.00962393	-0.33821	0.0351245	-11.8353
chr1	33966915	Niban1	-0.425567	0.00691417	-0.343813	0.0280634	-11.8353
chr1	33966915	Pdcd1	-0.421243	0.00546677	-0.349615	0.0238568	-11.8353
chr1	33966915	Ptprc	-0.502935	0.000804151	-0.439067	0.00819159	-11.8353
chr1	33966915	Rab7b	-0.549942	0.000236961	-0.520674	0.00429186	-11.8353
chr1	33966915	Rnf152	0.473664	0.00352278	0.608981	0.0181704	-11.8353
chr1	33966915	Slamf9	-0.569942	0.000123559	-0.452804	0.00301329	-11.8353
chr1	33966915	Slc11a1	-0.503062	0.000801286	-0.435192	0.0081852	-11.8353
chr1	33966915	Sp110	-0.518406	0.000722923	-0.579466	0.00781135	-11.8353
chr1	33966915	Sp140	-0.383704	0.0145185	-0.393011	0.0469016	-11.8353
chr1	33966915	Stat1	-0.409133	0.0087576	-0.413426	0.0328141	-11.8353
chr1	33966915	Traf3ip3	-0.420847	0.0076339	-0.394293	0.0301247	-11.8353
chr1	33966915	Ugt1a7c	-0.418943	0.00640582	-0.35146	0.0265602	-11.8353
chr1	33966915	Vwc2l	0.394911	0.0116731	0.455013	0.0399854	-11.8353
chr1	36271120	Arhgap30	-0.422267	0.00664336	-0.370438	0.027145	-10.4838
chr1	36271120	Atf3	-0.631399	1.63e-05	-0.541492	0.0012012	-10.4838
chr1	36271120	Ccdc190	-0.381308	0.0151974	-0.331782	0.0483099	-10.4838
chr1	36271120	Cd48	-0.523211	0.000448146	-0.401632	0.00587409	-10.4838
chr1	36271120	Cd84	-0.548347	0.000301525	-0.411042	0.00487909	-10.4838
chr1	36271120	Creg1	-0.5589	0.000265123	-0.411106	0.00461693	-10.4838
chr1	36271120	Ctse	-0.6557	4.38e-06	-0.528949	0.000572145	-10.4838
chr1	36271120	Cxcr4	-0.483596	0.00181543	-0.370519	0.0125978	-10.4838
chr1	36271120	Esrrg	0.500878	0.000623997	0.484554	0.00710891	-10.4838
chr1	36271120	Fcer1g	-0.463856	0.00225313	-0.343735	0.0139656	-10.4838
chr1	36271120	Fcgr2b	-0.512657	0.000610313	-0.386663	0.00704074	-10.4838
chr1	36271120	Fcgr3	-0.506382	0.0006224	-0.399974	0.00710891	-10.4838
chr1	36271120	Fcgr4	-0.48754	0.00190484	-0.450894	0.0127582	-10.4838
chr1	36271120	Ifi209	-0.471202	0.002148	-0.422813	0.0136091	-10.4838
chr1	36271120	Ifi211	-0.551612	0.000224773	-0.526067	0.00422034	-10.4838
chr1	36271120	Inpp5d	-0.407141	0.00824422	-0.279109	0.0315367	-10.4838
chr1	36271120	Ly9	-0.550172	0.000160293	-0.44024	0.00350737	-10.4838
chr1	36271120	Ncf2	-0.619725	1.21e-05	-0.537059	0.000980369	-10.4838
chr1	36271120	Neurl3	-0.395118	0.00873464	-0.302645	0.0328019	-10.4838
chr1	36271120	Niban1	-0.468256	0.00264454	-0.343857	0.0155985	-10.4838
chr1	36271120	Pdcd1	-0.509395	0.00092616	-0.370751	0.00878803	-10.4838
chr1	36271120	Ptprc	-0.569129	0.000103185	-0.457283	0.00277462	-10.4838
chr1	36271120	Rab7b	-0.464332	0.00170916	-0.394685	0.0122797	-10.4838
chr1	36271120	Slamf6	-0.539357	0.000273879	-0.562492	0.00468701	-10.4838
chr1	36271120	Slamf9	-0.471809	0.00160871	-0.340809	0.011885	-10.4838
chr1	36271120	Slc11a1	-0.482272	0.00140757	-0.372923	0.0111192	-10.4838
chr1	36271120	Sp110	-0.501724	0.000831772	-0.484287	0.00833305	-10.4838
chr1	36271120	Sp140	-0.657235	3.04e-06	-0.626662	0.000463695	-10.4838
chr1	36271120	Stat1	-0.44874	0.00368089	-0.415347	0.0186441	-10.4838
chr1	36271120	Tagln2	-0.581146	6.77e-05	-0.469409	0.00221105	-10.4838
chr1	36271120	Tnfrsf11a	-0.443698	0.00526626	-0.417325	0.0235149	-10.4838
chr1	36271120	Traf3ip3	-0.466273	0.0031715	-0.397022	0.0170489	-10.4838
chr1	36271120	Ugt1a7c	-0.506697	0.000996183	-0.374614	0.0091996	-10.4838
chr1	36271120	Vwc2l	0.392548	0.0111292	0.398376	0.0387984	-10.4838
chr1	55437370	Arhgap30	0.669391	8.04e-06	0.612164	0.000721956	6.6856
chr1	55437370	Cd28	0.404383	0.0117991	0.39923	0.0402888	6.6856
chr1	55437370	Cd48	0.523414	0.000746069	0.418888	0.00790833	6.6856
chr1	55437370	Cd84	0.648905	1.86e-05	0.478751	0.00126125	6.6856
chr1	55437370	Cdh7	-0.410234	0.0116754	-0.402983	0.0399854	6.6856
chr1	55437370	Cfh	0.420071	0.0119926	0.334502	0.0407593	6.6856
chr1	55437370	Creg1	0.518347	0.00101468	0.40182	0.00927677	6.6856
chr1	55437370	Ctse	0.602165	0.000129647	0.484992	0.00303922	6.6856
chr1	55437370	Fcer1g	0.635983	3.07e-05	0.51126	0.00149525	6.6856
chr1	55437370	Fcgr2b	0.628521	3.11e-05	0.50833	0.00149525	6.6856
chr1	55437370	Fcgr3	0.55347	0.000312953	0.464505	0.00497595	6.6856
chr1	55437370	Fcgr4	0.512851	0.00163162	0.420094	0.0119576	6.6856
chr1	55437370	Gpr55	0.478296	0.00275103	0.524163	0.0158433	6.6856
chr1	55437370	Ifi204	0.504015	0.00172386	0.45978	0.0123074	6.6856
chr1	55437370	Ifi209	0.546008	0.000571832	0.522412	0.00683395	6.6856
chr1	55437370	Ifi211	0.412123	0.0112584	0.41909	0.0390311	6.6856
chr1	55437370	Il1rl2	0.484618	0.00317525	0.408157	0.0170489	6.6856
chr1	55437370	Inpp5d	0.527569	0.000792379	0.404368	0.00816262	6.6856
chr1	55437370	Ly9	0.564334	0.000274699	0.451145	0.00468701	6.6856
chr1	55437370	Ncf2	0.525681	0.000833988	0.465684	0.00833305	6.6856
chr1	55437370	Neurl3	0.54872	0.000529818	0.427569	0.00648008	6.6856
chr1	55437370	Niban1	0.477716	0.00370543	0.392806	0.0186748	6.6856
chr1	55437370	Pdcd1	0.558162	0.000331023	0.427451	0.00508635	6.6856
chr1	55437370	Ptprc	0.587584	0.00010506	0.469694	0.00280442	6.6856
chr1	55437370	Rgs1	0.505214	0.00167358	0.443261	0.0121071	6.6856
chr1	55437370	Slamf6	0.481771	0.00292891	0.46515	0.0164074	6.6856
chr1	55437370	Slamf7	0.499443	0.0030854	0.439314	0.016866	6.6856
chr1	55437370	Slamf9	0.564416	0.000274016	0.421442	0.00468701	6.6856
chr1	55437370	Slc11a1	0.483582	0.00280883	0.379447	0.0160121	6.6856
chr1	55437370	Sp110	0.558493	0.000327759	0.566754	0.00508304	6.6856
chr1	55437370	Sp140	0.574332	0.000249353	0.595041	0.00444455	6.6856
chr1	55437370	Stat1	0.458633	0.00558869	0.454711	0.0241582	6.6856
chr1	55437370	Tnfrsf11a	0.625692	7.58e-05	0.609141	0.00237009	6.6856
chr1	55437370	Ugt1a7c	0.528087	0.00111184	0.405213	0.00977399	6.6856
chr1	56969766	Ano7	0.505456	0.000878307	0.541036	0.00854247	9.40712
chr1	56969766	Cd28	0.466314	0.00211916	0.450254	0.0136091	9.40712
chr1	56969766	Cd84	0.389647	0.0156	0.286797	0.0488622	9.40712
chr1	56969766	Ctse	0.437854	0.00419602	0.37026	0.0202439	9.40712
chr1	56969766	Ifi209	0.456161	0.00309304	0.442128	0.0168686	9.40712
chr1	56969766	Ncf2	0.463452	0.00296477	0.416087	0.0164774	9.40712
chr1	59286530	Atf3	-0.589985	7.72e-05	-0.421736	0.00237392	-9.32185
chr1	59286530	Ccdc190	-0.377074	0.0150885	-0.311882	0.0482332	-9.32185
chr1	59286530	Cd28	-0.487631	0.0012214	-0.444475	0.0103018	-9.32185
chr1	59286530	Cd84	-0.485593	0.00172648	-0.349141	0.0123074	-9.32185
chr1	59286530	Cfh	-0.483198	0.00118947	-0.344128	0.0101852	-9.32185
chr1	59286530	Ctse	-0.571642	9.46e-05	-0.431045	0.00265252	-9.32185
chr1	59286530	Cxcr4	-0.436746	0.00430418	-0.325352	0.0206567	-9.32185
chr1	59286530	F11r	-0.383573	0.0159313	-0.280435	0.0494573	-9.32185
chr1	59286530	Fcer1g	-0.439607	0.00402973	-0.325529	0.0197543	-9.32185
chr1	59286530	Fcgr2b	-0.521043	0.000566394	-0.391295	0.00683395	-9.32185
chr1	59286530	Fcgr3	-0.49641	0.000826952	-0.384103	0.00833103	-9.32185
chr1	59286530	Ly9	-0.493132	0.000906253	-0.367136	0.00869395	-9.32185
chr1	59286530	Ncf2	-0.456719	0.00236304	-0.368259	0.0143403	-9.32185
chr1	59286530	Neurl3	-0.467441	0.00180134	-0.345838	0.0125715	-9.32185
chr1	59286530	Niban1	-0.46862	0.00300271	-0.321777	0.0165854	-9.32185
chr1	59286530	Pdcd1	-0.470751	0.00217214	-0.310069	0.0136453	-9.32185
chr1	59286530	Ptprc	-0.560256	0.000170248	-0.413222	0.00361975	-9.32185
chr1	59286530	Rab7b	-0.523896	0.000369821	-0.398183	0.00534514	-9.32185
chr1	59286530	Rcsd1	-0.37719	0.0150549	-0.274403	0.0482098	-9.32185
chr1	59286530	Rgs1	-0.436232	0.00489343	-0.327782	0.0224533	-9.32185
chr1	59286530	Slamf6	-0.623955	2.19e-05	-0.591827	0.00133731	-9.32185
chr1	59286530	Slc11a1	-0.466169	0.00186113	-0.346049	0.0126926	-9.32185
chr1	59286530	Sp110	-0.465792	0.00280478	-0.433226	0.0160121	-9.32185
chr1	59286530	Sp140	-0.614856	1.48e-05	-0.516317	0.00112407	-9.32185
chr1	59286530	Tmem37	-0.409461	0.00964008	-0.293676	0.0351287	-9.32185
chr1	59286530	Traf3ip3	-0.436677	0.00544656	-0.354896	0.0238115	-9.32185
chr1	59286530	Ugt1a7c	-0.410734	0.0068942	-0.295883	0.0280134	-9.32185
chr1	59730291	Arid5a	0.445227	0.00313113	0.409469	0.0170142	8.68426
chr1	59730291	Ccdc190	0.393045	0.012111	0.328463	0.0410045	8.68426
chr1	59730291	Cd28	0.449219	0.0036402	0.403722	0.0185407	8.68426
chr1	59730291	Cd84	0.410876	0.00844736	0.28073	0.0320789	8.68426
chr1	59730291	Cdh7	-0.400279	0.010488	-0.344647	0.0371654	8.68426
chr1	59730291	Ctse	0.493044	0.00105589	0.381307	0.00955791	8.68426
chr1	59730291	Cxcr4	0.536695	0.000427885	0.458645	0.00575286	8.68426
chr1	59730291	Esrrg	-0.722279	2.09e-07	-0.568869	8.94e-05	8.68426
chr1	59730291	Fcer1g	0.378904	0.0133417	0.276642	0.0441943	8.68426
chr1	59730291	Fcgr2b	0.414693	0.00632266	0.317293	0.0263713	8.68426
chr1	59730291	Fcgr3	0.531395	0.000293354	0.404605	0.00481075	8.68426
chr1	59730291	Gpr55	0.433905	0.00515365	0.41936	0.0232678	8.68426
chr1	59730291	Hlx	0.444557	0.00359091	0.372556	0.0183664	8.68426
chr1	59730291	Ifi204	0.429904	0.0056293	0.358872	0.0242948	8.68426
chr1	59730291	Ifi209	0.543386	0.000290767	0.469097	0.0047898	8.68426
chr1	59730291	Il18rap	0.432895	0.00663473	0.399366	0.02714	8.68426
chr1	59730291	Inpp5d	0.477067	0.00161201	0.323128	0.0118853	8.68426
chr1	59730291	Ly9	0.370547	0.0144446	0.276299	0.0467467	8.68426
chr1	59730291	Mcm3	0.49647	0.00130608	0.438762	0.0107093	8.68426
chr1	59730291	Ncf2	0.412363	0.00599939	0.336665	0.0254579	8.68426
chr1	59730291	Pdcd1	0.418746	0.00643334	0.285252	0.0265839	8.68426
chr1	59730291	Ptprc	0.370126	0.0158359	0.271488	0.0492856	8.68426
chr1	59730291	Satb2	-0.478304	0.00179791	-0.396498	0.0125715	8.68426
chr1	59730291	Slamf6	0.4245	0.00567083	0.387282	0.0243979	8.68426
chr1	59730291	Slamf9	0.422674	0.00529377	0.288633	0.023582	8.68426
chr1	59730291	Slc11a1	0.510783	0.00064404	0.376008	0.00729181	8.68426
chr1	59730291	Sp110	0.515498	0.000663664	0.469616	0.00744485	8.68426
chr1	59730291	Sp140	0.482213	0.00140974	0.434758	0.0111192	8.68426
chr1	59730291	Stat1	0.428131	0.00585201	0.382443	0.0250009	8.68426
chr1	59730291	Tnfrsf11a	0.503699	0.00107944	0.452931	0.00965204	8.68426
chr1	59730291	Tnni1	0.456133	0.00309511	0.371212	0.0168686	8.68426
chr1	59730291	Traf3ip3	0.578346	0.000115129	0.467693	0.00292905	8.68426
chr1	59730291	Vwc2l	-0.501296	0.000983984	-0.447955	0.00913274	8.68426
chr1	67883881	Cd244a	-0.58325	0.000235793	-0.498239	0.00429186	-9.03544
chr1	67883881	Cd48	-0.52856	0.000920236	-0.410826	0.0087855	-9.03544
chr1	67883881	Cd84	-0.546794	0.000819635	-0.399234	0.00830306	-9.03544
chr1	67883881	Fcer1g	-0.454099	0.00614132	-0.364506	0.0259087	-9.03544
chr1	67883881	Fcgr2b	-0.423499	0.011244	-0.333242	0.0390311	-9.03544
chr1	67883881	Il1rl2	-0.472083	0.00637271	-0.37047	0.0265357	-9.03544
chr1	67883881	Ly9	-0.400003	0.0156405	-0.317539	0.0489284	-9.03544
chr1	67883881	Neurl3	-0.404035	0.0145309	-0.307515	0.0469016	-9.03544
chr1	67883881	Niban1	-0.455257	0.00776414	-0.297621	0.0304651	-9.03544
chr1	67883881	Pdcd1	-0.502418	0.00210058	-0.35267	0.0136091	-9.03544
chr1	67883881	Ptprc	-0.433388	0.00827987	-0.342991	0.03164	-9.03544
chr1	67883881	Slamf9	-0.413956	0.0120797	-0.317355	0.0409789	-9.03544
chr1	75451218	Arhgap30	-0.412012	0.00743675	-0.325149	0.0295932	-6.53657
chr1	75451218	Atf3	-0.584672	5.97e-05	-0.437555	0.00206076	-6.53657
chr1	75451218	Ccdc190	-0.392573	0.0111235	-0.333262	0.0387984	-6.53657
chr1	75451218	Cd48	-0.482116	0.00106137	-0.369204	0.00958376	-6.53657
chr1	75451218	Creg1	-0.545711	0.000270549	-0.412461	0.00468701	-6.53657
chr1	75451218	Ctse	-0.452722	0.00230161	-0.363936	0.0141225	-6.53657
chr1	75451218	Esrrg	0.388269	0.011057	0.370055	0.0386203	-6.53657
chr1	75451218	F11r	-0.409417	0.00964861	-0.319201	0.0351287	-6.53657
chr1	75451218	Fcer1g	-0.482828	0.00120139	-0.373226	0.0101937	-6.53657
chr1	75451218	Fcgr2b	-0.374437	0.0145656	-0.295085	0.0469307	-6.53657
chr1	75451218	Fcgr3	-0.52559	0.000295441	-0.425573	0.00482334	-6.53657
chr1	75451218	Fcgr4	-0.435644	0.00557053	-0.383117	0.0241368	-6.53657
chr1	75451218	Ifi209	-0.53795	0.000412308	-0.490648	0.00568985	-6.53657
chr1	75451218	Ifi211	-0.399117	0.0130553	-0.367757	0.0435218	-6.53657
chr1	75451218	Lamc2	0.43042	0.00496923	0.393947	0.0226872	-6.53657
chr1	75451218	Ly9	-0.51341	0.00043013	-0.40197	0.00576185	-6.53657
chr1	75451218	Ncf2	-0.450311	0.0027678	-0.381585	0.0158899	-6.53657
chr1	75451218	Neurl3	-0.549339	0.000164779	-0.414317	0.00354469	-6.53657
chr1	75451218	Pdcd1	-0.382124	0.0136828	-0.263439	0.0449166	-6.53657
chr1	75451218	Ptprc	-0.501926	0.000707438	-0.387896	0.00776907	-6.53657
chr1	75451218	Rab7b	-0.485286	0.00150375	-0.367699	0.0114394	-6.53657
chr1	75451218	Slamf6	-0.577131	6.3e-05	-0.548688	0.00213471	-6.53657
chr1	75451218	Slamf8	-0.492228	0.00107949	-0.441472	0.00965204	-6.53657
chr1	75451218	Slamf9	-0.444582	0.00358882	-0.320805	0.0183664	-6.53657
chr1	75451218	Slc11a1	-0.37932	0.0121208	-0.296499	0.0410045	-6.53657
chr1	75451218	Sp110	-0.438358	0.00524989	-0.408459	0.0234705	-6.53657
chr1	75451218	Stat1	-0.445543	0.00447678	-0.398228	0.0211111	-6.53657
chr1	75451218	Traf3ip3	-0.53732	0.000350075	-0.454137	0.00526359	-6.53657
chr1	75451218	Ugt1a7c	-0.436418	0.00433662	-0.347294	0.0207171	-6.53657
chr1	75451218	Vwc2l	0.37466	0.0133119	0.350746	0.0441759	-6.53657
chr1	76494963	Arhgap30	-0.444363	0.00519063	-0.376546	0.02334	-9.66462
chr1	76494963	Arid5a	-0.423622	0.00518188	-0.397242	0.0233376	-9.66462
chr1	76494963	Atf3	-0.430409	0.00556728	-0.354331	0.0241368	-9.66462
chr1	76494963	Cd244a	-0.635347	8.09e-06	-0.518107	0.000721956	-9.66462
chr1	76494963	Cd28	-0.375762	0.0154733	-0.34789	0.0486552	-9.66462
chr1	76494963	Cd48	-0.421569	0.00542696	-0.310713	0.0238115	-9.66462
chr1	76494963	Cd84	-0.545236	0.000400295	-0.383632	0.00561033	-9.66462
chr1	76494963	Ctse	-0.558888	0.000145878	-0.443324	0.00329765	-9.66462
chr1	76494963	Esrrg	0.384891	0.0118393	0.340734	0.0403741	-9.66462
chr1	76494963	Fcer1g	-0.445236	0.0039908	-0.303609	0.0196955	-9.66462
chr1	76494963	Fcgr2b	-0.44935	0.00320637	-0.331363	0.0170929	-9.66462
chr1	76494963	Fcgr3	-0.536732	0.000356369	-0.415143	0.00526359	-9.66462
chr1	76494963	Inpp5d	-0.556838	0.000231742	-0.393485	0.0042587	-9.66462
chr1	76494963	Ly9	-0.393613	0.0099099	-0.287533	0.0356543	-9.66462
chr1	76494963	Ncf2	-0.609449	2.35e-05	-0.476295	0.00138439	-9.66462
chr1	76494963	Pdcd1	-0.457411	0.00264046	-0.309257	0.0155985	-9.66462
chr1	76494963	Ptprc	-0.471407	0.00213715	-0.347489	0.0136091	-9.66462
chr1	76494963	Rgs1	-0.435342	0.00444468	-0.330498	0.0210546	-9.66462
chr1	76494963	Rnf152	0.456387	0.00397666	0.415908	0.0196522	-9.66462
chr1	76494963	Slamf6	-0.391726	0.0113147	-0.369012	0.0390724	-9.66462
chr1	76494963	Slamf9	-0.454321	0.00284609	-0.330418	0.0161617	-9.66462
chr1	76494963	Slc11a1	-0.539327	0.000228243	-0.39312	0.00423697	-9.66462
chr1	76494963	Tmem37	-0.421229	0.00609402	-0.293952	0.0257938	-9.66462
chr1	78203323	Arhgap30	-0.48691	0.0158215	-0.36392	0.0492837	-8.33935
chr1	78203323	Cacna1s	-0.526471	0.00572837	-0.504333	0.0245876	-8.33935
chr1	78203323	Cd84	-0.519765	0.00649883	-0.357295	0.0267638	-8.33935
chr1	78203323	Cdh7	0.684243	0.000226583	0.584873	0.00422763	-8.33935
chr1	78203323	Cxcr4	-0.585218	0.00335224	-0.37734	0.0176425	-8.33935
chr1	78203323	Fcer1g	-0.649998	0.000436516	-0.442243	0.00580486	-8.33935
chr1	78203323	Fcgr2b	-0.589371	0.00153352	-0.453247	0.011563	-8.33935
chr1	78203323	Fcgr3	-0.650071	0.000324784	-0.482225	0.00508304	-8.33935
chr1	78203323	Inpp5d	-0.655892	0.000371251	-0.423314	0.00534514	-8.33935
chr1	78203323	Lamc2	0.744513	4.62e-05	0.570516	0.00187715	-8.33935
chr1	78203323	Ly9	-0.642056	0.000406266	-0.484483	0.00564911	-8.33935
chr1	78203323	Ncf2	-0.612331	0.000884562	-0.470758	0.00858048	-8.33935
chr1	78203323	Ptprc	-0.486887	0.0100078	-0.379881	0.0359515	-8.33935
chr1	78203323	Rcsd1	-0.529083	0.00544987	-0.426266	0.0238115	-8.33935
chr1	78203323	Rnf152	0.75153	5.53e-05	0.745034	0.00201416	-8.33935
chr1	78203323	Slamf6	-0.485591	0.0138648	-0.408529	0.045271	-8.33935
chr1	78203323	Slamf9	-0.566449	0.00255437	-0.409792	0.0152886	-8.33935
chr1	78203323	Slc11a1	-0.491093	0.00929055	-0.388875	0.0341806	-8.33935
chr1	78203323	Traf3ip3	-0.578919	0.00155723	-0.508646	0.0116713	-8.33935
chr1	78203323	Vwc2l	0.52034	0.00766492	0.434234	0.0302054	-8.33935
chr1	88946611	Ano7	-0.442564	0.00333754	-0.42182	0.0176124	-5.41328
chr1	88946611	Arhgap30	-0.435062	0.00564154	-0.34856	0.0243005	-5.41328
chr1	88946611	Arid5a	-0.543585	0.00028899	-0.519995	0.00478826	-5.41328
chr1	88946611	Cd84	-0.484703	0.00176566	-0.326699	0.0124894	-5.41328
chr1	88946611	Cyp27a1	0.383685	0.0145236	0.274009	0.0469016	-5.41328
chr1	88946611	Fcer1g	-0.381609	0.0151107	-0.279116	0.0482619	-5.41328
chr1	88946611	Fcgr2b	-0.448449	0.00419333	-0.321356	0.0202439	-5.41328
chr1	88946611	Ifi204	-0.449567	0.0036109	-0.380462	0.0184171	-5.41328
chr1	88946611	Ifi209	-0.586407	7e-05	-0.514966	0.0022648	-5.41328
chr1	88946611	Ifi211	-0.451144	0.00394459	-0.404992	0.0195731	-5.41328
chr1	88946611	Inpp5d	-0.444743	0.00357528	-0.295819	0.0183377	-5.41328
chr1	88946611	Lamc2	0.423323	0.00581998	0.384116	0.0248932	-5.41328
chr1	88946611	Ly9	-0.388945	0.010906	-0.289508	0.0382391	-5.41328
chr1	88946611	Ptprc	-0.444961	0.00355696	-0.321859	0.0182694	-5.41328
chr1	88946611	Slamf9	-0.442845	0.00373768	-0.316539	0.0187242	-5.41328
chr1	88946611	Sp110	-0.431445	0.00544178	-0.375391	0.0238115	-5.41328
chr1	88946611	Sp140	-0.43225	0.00476825	-0.394042	0.0220449	-5.41328
chr1	88946611	Stat1	-0.580815	0.00010591	-0.543425	0.00280662	-5.41328
chr1	88946611	Tnfrsf11a	-0.398261	0.0146332	-0.353952	0.0469892	-5.41328
chr1	89501278	Arhgap30	-0.77899	2.45e-07	-0.620673	8.94e-05	-7.48892
chr1	89501278	Atf3	-0.476224	0.00508623	-0.440012	0.0229918	-7.48892
chr1	89501278	Cd244a	-0.483071	0.00284227	-0.42132	0.0161617	-7.48892
chr1	89501278	Cd48	-0.451697	0.0050104	-0.357993	0.0228182	-7.48892
chr1	89501278	Cd84	-0.605539	0.000240416	-0.36982	0.00433104	-7.48892
chr1	89501278	Cdh7	0.487924	0.00294557	0.485296	0.0164206	-7.48892
chr1	89501278	Cfh	-0.436224	0.00880092	-0.326648	0.032909	-7.48892
chr1	89501278	Ctse	-0.595681	0.000201759	-0.442393	0.00400996	-7.48892
chr1	89501278	Esrrg	0.526341	0.000975869	0.493199	0.0090998	-7.48892
chr1	89501278	F11r	-0.509731	0.00207458	-0.398739	0.0135236	-7.48892
chr1	89501278	Fcer1g	-0.491114	0.00235434	-0.391794	0.0143258	-7.48892
chr1	89501278	Fcgr2b	-0.638738	4.8e-05	-0.493815	0.00187715	-7.48892
chr1	89501278	Fcgr3	-0.595426	0.000161126	-0.448101	0.00350737	-7.48892
chr1	89501278	Fcgr4	-0.531323	0.00146424	-0.522968	0.0113085	-7.48892
chr1	89501278	Ifi204	-0.537184	0.00105351	-0.4459	0.00955791	-7.48892
chr1	89501278	Ifi209	-0.492021	0.00268106	-0.48359	0.0157631	-7.48892
chr1	89501278	Ifi211	-0.532723	0.00118073	-0.571522	0.0101838	-7.48892
chr1	89501278	Inpp5d	-0.472976	0.00411254	-0.293628	0.0200795	-7.48892
chr1	89501278	Ly9	-0.647036	4.72e-05	-0.495349	0.00187715	-7.48892
chr1	89501278	Ncf2	-0.58616	0.000215582	-0.511618	0.00414938	-7.48892
chr1	89501278	Neurl3	-0.545936	0.000693006	-0.453811	0.00765657	-7.48892
chr1	89501278	Niban1	-0.473493	0.00467746	-0.320396	0.0217627	-7.48892
chr1	89501278	Ptprc	-0.683153	1.64e-05	-0.544758	0.0012012	-7.48892
chr1	89501278	Rab7b	-0.431045	0.00973418	-0.344935	0.0352542	-7.48892
chr1	89501278	Rgs1	-0.501518	0.00214606	-0.40235	0.0136091	-7.48892
chr1	89501278	Slamf6	-0.648071	2.56e-05	-0.642195	0.00139922	-7.48892
chr1	89501278	Slamf7	-0.642723	9.66e-05	-0.553726	0.00265252	-7.48892
chr1	89501278	Slamf9	-0.539566	0.00068369	-0.399608	0.00759956	-7.48892
chr1	89501278	Slc11a1	-0.535904	0.000906812	-0.437445	0.00869395	-7.48892
chr1	89501278	Sp110	-0.507612	0.00134155	-0.471868	0.0109024	-7.48892
chr1	89501278	Sp140	-0.524474	0.00145194	-0.478523	0.0113056	-7.48892
chr1	89501278	Tagln2	-0.578545	0.000420568	-0.472928	0.00572998	-7.48892
chr1	89501278	Tmem37	-0.504695	0.00169517	-0.376138	0.0122273	-7.48892
chr1	89501278	Ugt1a7c	-0.453979	0.00796033	-0.349497	0.0309033	-7.48892
chr1	89521510	Arhgap30	0.741088	3.43e-05	0.55862	0.00154533	14.4865
chr1	89521510	Arid5a	0.765138	3.35e-05	0.873115	0.00154533	14.4865
chr1	89521510	Cd84	0.679988	0.000357491	0.485793	0.00526359	14.4865
chr1	89521510	Ctse	0.643002	0.000526752	0.504906	0.0064642	14.4865
chr1	89521510	Esrrg	-0.532246	0.0107767	-0.452247	0.037931	14.4865
chr1	89521510	Fcgr3	0.683646	0.000230611	0.505928	0.0042587	14.4865
chr1	89521510	Gpr55	0.654484	0.000950552	0.661252	0.00891325	14.4865
chr1	89521510	Hlx	0.562596	0.00341652	0.485299	0.0178686	14.4865
chr1	89521510	Inpp5d	0.647598	0.000623588	0.44726	0.00710891	14.4865
chr1	89521510	Lamc2	-0.591221	0.00185593	-0.586089	0.0126926	14.4865
chr1	89521510	Ly9	0.526632	0.00819723	0.36354	0.0313898	14.4865
chr1	89521510	Ncf2	0.619835	0.000732182	0.468862	0.00781135	14.4865
chr1	89521510	Pdcd1	0.631508	0.0021375	0.460994	0.0136091	14.4865
chr1	89521510	Rcsd1	0.607502	0.00210834	0.531406	0.0136091	14.4865
chr1	89521510	Rnf152	-0.613229	0.00186116	-0.466858	0.0126926	14.4865
chr1	89521510	Slamf9	0.615301	0.00137333	0.438245	0.0109729	14.4865
chr1	89521510	Slc11a1	0.507751	0.015849	0.381399	0.0492856	14.4865
chr1	89521510	Sp110	0.489165	0.0152721	0.441784	0.0483969	14.4865
chr1	89521510	Tnni1	0.614443	0.00108376	0.48232	0.00966666	14.4865
chr1	89521510	Traf3ip3	0.559301	0.00552573	0.44306	0.0240567	14.4865
chr1	89521510	Ugt1a7c	0.693284	0.000347053	0.578054	0.00526359	14.4865
chr1	89521510	Vwc2l	-0.575698	0.00404675	-0.561451	0.0198112	14.4865
chr1	89931514	Ano7	0.407593	0.00903965	0.412829	0.0335955	7.77933
chr1	89931514	Arid5a	0.416005	0.00614243	0.458736	0.0259087	7.77933
chr1	89931514	Crocc2	0.477983	0.00181255	0.495001	0.0125978	7.77933
chr1	89931514	Lamc2	-0.436157	0.00490168	-0.443325	0.022463	7.77933
chr1	89931514	Rnf152	-0.39576	0.0139138	-0.445181	0.0453499	7.77933
chr1	89931514	Traf3ip3	0.437063	0.00540079	0.400002	0.0238115	7.77933
chr1	91017718	Atf3	0.482855	0.00213723	0.36674	0.0136091	6.61589
chr1	91017718	Cd48	0.59724	5.97e-05	0.441273	0.00206076	6.61589
chr1	91017718	Cdh7	-0.435237	0.00709701	-0.389234	0.0285835	6.61589
chr1	91017718	Cryzl2	0.4599	0.00418543	0.256291	0.0202439	6.61589
chr1	91017718	Ctse	0.418041	0.0080917	0.32831	0.0311216	6.61589
chr1	91017718	F11r	0.484428	0.00237961	0.372427	0.0144077	6.61589
chr1	91017718	Fcer1g	0.417304	0.00914383	0.30934	0.0338109	6.61589
chr1	91017718	Fcgr3	0.424679	0.00704503	0.335681	0.0284367	6.61589
chr1	91017718	Fcgr4	0.605674	5.6e-05	0.522511	0.00201416	6.61589
chr1	91017718	Ifi207	0.51425	0.000957227	0.399833	0.00895289	6.61589
chr1	91017718	Ifi209	0.408535	0.00982137	0.374146	0.0354209	6.61589
chr1	91017718	Ly9	0.43232	0.00533772	0.334209	0.023668	6.61589
chr1	91017718	Mcm3	0.512593	0.000848868	0.465996	0.00837621	6.61589
chr1	91017718	Ncf2	0.387103	0.0135994	0.333686	0.0447241	6.61589
chr1	91017718	Neurl3	0.597371	5.95e-05	0.456935	0.00206076	6.61589
chr1	91017718	Niban1	0.458251	0.00563357	0.327009	0.0242948	6.61589
chr1	91017718	Ptprc	0.510446	0.000764967	0.396685	0.00799282	6.61589
chr1	91017718	Rab7b	0.663501	5.62e-06	0.521612	0.000604922	6.61589
chr1	91017718	Slamf6	0.579055	0.000112412	0.532158	0.00289552	6.61589
chr1	91017718	Slamf8	0.501102	0.00135251	0.462969	0.0109451	6.61589
chr1	91017718	Traf3ip3	0.44537	0.00449411	0.371097	0.0211246	6.61589
chr1	91017718	Vwc2l	-0.537151	0.000422168	-0.505217	0.00572998	6.61589
chr1	93177121	Arhgap30	-0.427505	0.0083105	-0.318871	0.0316908	-15.4583
chr1	93177121	Atf3	-0.481548	0.00220633	-0.393845	0.0137924	-15.4583
chr1	93177121	Cd244a	-0.518717	0.000716681	-0.434172	0.00781135	-15.4583
chr1	93177121	Cd48	-0.572901	0.000138071	-0.402262	0.0031558	-15.4583
chr1	93177121	Cd84	-0.589668	7.81e-05	-0.402901	0.00237392	-15.4583
chr1	93177121	Creg1	-0.440832	0.00631671	-0.291364	0.0263713	-15.4583
chr1	93177121	Ctse	-0.480286	0.00197186	-0.362845	0.0130399	-15.4583
chr1	93177121	Esrrg	0.40684	0.00918024	0.375749	0.033877	-15.4583
chr1	93177121	F11r	-0.431341	0.00685488	-0.31786	0.0279157	-15.4583
chr1	93177121	Fcer1g	-0.536512	0.000516029	-0.389279	0.00639701	-15.4583
chr1	93177121	Fcgr2b	-0.498235	0.00124718	-0.369745	0.0103924	-15.4583
chr1	93177121	Fcgr3	-0.63356	2.56e-05	-0.485606	0.00139922	-15.4583
chr1	93177121	Ifi204	-0.38426	0.0157281	-0.323282	0.0490578	-15.4583
chr1	93177121	Ifi207	-0.553063	0.000316831	-0.449797	0.0050158	-15.4583
chr1	93177121	Ifi209	-0.525772	0.000493739	-0.480543	0.00622622	-15.4583
chr1	93177121	Il1rl2	-0.453014	0.00486915	-0.311367	0.0223981	-15.4583
chr1	93177121	Inpp5d	-0.551606	0.000401943	-0.377137	0.00561033	-15.4583
chr1	93177121	Lamc2	0.384235	0.0157355	0.346053	0.0490578	-15.4583
chr1	93177121	Ly9	-0.505636	0.000873982	-0.376671	0.00852307	-15.4583
chr1	93177121	Ncf2	-0.566743	0.00020758	-0.464046	0.00404198	-15.4583
chr1	93177121	Pdcd1	-0.689956	1.65e-06	-0.475494	0.000335253	-15.4583
chr1	93177121	Ptprc	-0.591923	9.06e-05	-0.43177	0.00263058	-15.4583
chr1	93177121	Slamf6	-0.646022	2.09e-05	-0.600951	0.00133731	-15.4583
chr1	93177121	Slamf7	-0.482293	0.00216672	-0.388743	0.013638	-15.4583
chr1	93177121	Slamf9	-0.590559	7.57e-05	-0.415531	0.00237009	-15.4583
chr1	93177121	Slc11a1	-0.517833	0.00062103	-0.379943	0.00710891	-15.4583
chr1	93177121	Sp110	-0.391107	0.0151822	-0.374669	0.0483099	-15.4583
chr1	93177121	Sp140	-0.434694	0.00506409	-0.376349	0.0229484	-15.4583
chr1	93177121	Stat1	-0.465526	0.00322696	-0.429181	0.0171526	-15.4583
chr1	93177121	Traf3ip3	-0.460059	0.00542395	-0.366137	0.0238115	-15.4583
chr1	93177121	Ugt1a6a	0.410041	0.0130017	0.279796	0.0434619	-15.4583
chr1	93177121	Ugt1a7c	-0.414238	0.00874947	-0.298873	0.0328141	-15.4583
chr1	93177121	Vwc2l	0.399887	0.010571	0.370248	0.037387	-15.4583
chr1	93210604	Arhgap30	-0.548284	0.000442826	-0.407243	0.00584627	-8.31124
chr1	93210604	Arid5a	-0.423063	0.00524764	-0.38444	0.0234705	-8.31124
chr1	93210604	Atf3	-0.510399	0.000901243	-0.390334	0.00869395	-8.31124
chr1	93210604	Ccdc190	-0.47972	0.00150473	-0.398077	0.0114394	-8.31124
chr1	93210604	Cd48	-0.500924	0.000850487	-0.360652	0.00837621	-8.31124
chr1	93210604	Cd84	-0.630683	2.19e-05	-0.394842	0.00133731	-8.31124
chr1	93210604	Crocc2	-0.38732	0.0135424	-0.363718	0.0446166	-8.31124
chr1	93210604	Ctse	-0.519547	0.000591294	-0.40706	0.00697536	-8.31124
chr1	93210604	Cxcr4	-0.410768	0.00763621	-0.319594	0.0301247	-8.31124
chr1	93210604	Cyp27a1	-0.454851	0.00319046	-0.310011	0.0170578	-8.31124
chr1	93210604	Esrrg	0.402309	0.00911851	0.360657	0.0337794	-8.31124
chr1	93210604	F11r	-0.484948	0.00175479	-0.354475	0.0124607	-8.31124
chr1	93210604	Fcer1g	-0.551772	0.000329418	-0.361599	0.00508304	-8.31124
chr1	93210604	Fcgr2b	-0.53939	0.000474928	-0.359246	0.00603059	-8.31124
chr1	93210604	Fcgr3	-0.574188	0.00010702	-0.433482	0.00281563	-8.31124
chr1	93210604	Glrp1	-0.425306	0.00971356	-0.358349	0.0352406	-8.31124
chr1	93210604	Gpr55	-0.492374	0.00124946	-0.472789	0.0103924	-8.31124
chr1	93210604	Ifi204	-0.40551	0.0104342	-0.324672	0.0370505	-8.31124
chr1	93210604	Ifi207	-0.485821	0.00171659	-0.388652	0.0123074	-8.31124
chr1	93210604	Ifi211	-0.475826	0.00191388	-0.44204	0.0127953	-8.31124
chr1	93210604	Ly9	-0.525638	0.000495677	-0.374769	0.00622918	-8.31124
chr1	93210604	Ncf2	-0.472936	0.00179251	-0.37458	0.0125665	-8.31124
chr1	93210604	Neurl3	-0.382367	0.0124541	-0.276901	0.0420155	-8.31124
chr1	93210604	Niban1	-0.503381	0.00108861	-0.344885	0.00968626	-8.31124
chr1	93210604	Pdcd1	-0.491389	0.00148963	-0.304259	0.0113966	-8.31124
chr1	93210604	Ptprc	-0.605993	4.35e-05	-0.427131	0.0018695	-8.31124
chr1	93210604	Rab7b	-0.421933	0.00600073	-0.315542	0.0254579	-8.31124
chr1	93210604	Rgs1	-0.417511	0.00660808	-0.303896	0.0270917	-8.31124
chr1	93210604	Slamf6	-0.462712	0.00231801	-0.425592	0.0141821	-8.31124
chr1	93210604	Slamf9	-0.59498	5.14e-05	-0.397394	0.00192633	-8.31124
chr1	93210604	Slc11a1	-0.449475	0.00319683	-0.335569	0.0170669	-8.31124
chr1	93210604	Sp110	-0.649738	7.61e-06	-0.600196	0.000713735	-8.31124
chr1	93210604	Sp140	-0.475598	0.00145665	-0.414748	0.0113056	-8.31124
chr1	93210604	Tagln2	-0.406545	0.00834801	-0.303227	0.0318007	-8.31124
chr1	93210604	Tnfrsf11a	-0.443063	0.00533938	-0.366172	0.023668	-8.31124
chr1	93210604	Tor3a	-0.450792	0.00397635	-0.311456	0.0196522	-8.31124
chr1	93210604	Traf3ip3	-0.502058	0.000824071	-0.424444	0.00832494	-8.31124
chr1	93210604	Ugt1a7c	-0.418587	0.00645551	-0.300797	0.0266454	-8.31124
chr1	93210604	Vwc2l	0.390273	0.00967365	0.353494	0.0351655	-8.31124
chr1	98402145	Arhgap30	-0.525321	0.000594941	-0.462787	0.0069784	-7.28211
chr1	98402145	Cd84	-0.436278	0.00488841	-0.302612	0.0224533	-7.28211
chr1	98402145	Ctse	-0.595633	5.02e-05	-0.461166	0.00192214	-7.28211
chr1	98402145	Esrrg	0.452445	0.00262674	0.416869	0.0155437	-7.28211
chr1	98402145	Fcer1g	-0.456927	0.00345384	-0.345344	0.0179668	-7.28211
chr1	98402145	Fcgr2b	-0.489133	0.00157818	-0.377125	0.0117544	-7.28211
chr1	98402145	Fcgr3	-0.529074	0.000448059	-0.4176	0.00587409	-7.28211
chr1	98402145	Ifi207	-0.39044	0.0127456	-0.321204	0.0428201	-7.28211
chr1	98402145	Inpp5d	-0.440162	0.00447969	-0.305483	0.0211111	-7.28211
chr1	98402145	Ly9	-0.466544	0.00184335	-0.367846	0.0126926	-7.28211
chr1	98402145	Ncf2	-0.471053	0.00164068	-0.400966	0.0119904	-7.28211
chr1	98402145	Pdcd1	-0.462501	0.00265772	-0.334533	0.015651	-7.28211
chr1	98402145	Rab7b	-0.392654	0.0122044	-0.330456	0.041249	-7.28211
chr1	98402145	Rnf152	0.384879	0.0155468	0.361571	0.0487604	-7.28211
chr1	98402145	Slamf6	-0.420846	0.00684852	-0.41273	0.0279157	-7.28211
chr1	98402145	Slamf7	-0.407763	0.00900804	-0.321367	0.0335439	-7.28211
chr1	98402145	Slamf9	-0.438982	0.00408836	-0.321007	0.0199881	-7.28211
chr1	98402145	Slc11a1	-0.513014	0.000604074	-0.404447	0.00704074	-7.28211
chr1	98402145	Sp110	-0.48199	0.00188992	-0.464214	0.0127282	-7.28211
chr1	98402145	Sp140	-0.454069	0.00286344	-0.403579	0.0162068	-7.28211
chr1	98402145	Tnfrsf11a	-0.450021	0.00519518	-0.406977	0.02334	-7.28211
chr1	98402145	Traf3ip3	-0.42624	0.00762196	-0.336851	0.0301247	-7.28211
chr10	10511898	Gna15	-0.528485	0.00224155	-0.433507	0.0209011	-10.6474
chr10	10511898	Itgb2	-0.642237	5.6e-05	-0.457504	0.00254226	-10.6474
chr10	10511898	Lilrb4a	-0.535486	0.000916879	-0.414657	0.013077	-10.6474
chr10	10511898	Lrrc3	-0.692944	2.19e-05	-0.603044	0.00145225	-10.6474
chr10	10511898	Lyz2	-0.620149	0.000118385	-0.422579	0.00373131	-10.6474
chr10	10511898	Nodal	-0.453888	0.00701216	-0.472193	0.0417882	-10.6474
chr10	10511898	Vsir	-0.528352	0.00157442	-0.374926	0.0176294	-10.6474
chr10	11050449	Arhgap45	-0.522188	0.000389569	-0.415737	0.00779437	-7.29289
chr10	11050449	Arhgap9	-0.428534	0.00463416	-0.318511	0.0318895	-7.29289
chr10	11050449	Cd63	-0.636009	2.33e-05	-0.46943	0.00145225	-7.29289
chr10	11050449	E2f7	-0.419251	0.00571579	-0.438814	0.0369428	-7.29289
chr10	11050449	Itgb2	-0.682815	4.55e-07	-0.516101	0.000116248	-7.29289
chr10	11050449	Lilrb4b	-0.464802	0.00192732	-0.429236	0.0193802	-7.29289
chr10	11050449	Lrrc3	-0.470041	0.00192941	-0.420107	0.0193802	-7.29289
chr10	11050449	Lyz2	-0.590961	3.02e-05	-0.441459	0.00171076	-7.29289
chr10	11050449	Plpp2	-0.424997	0.00626413	-0.315524	0.0388163	-7.29289
chr10	11050449	Srgn	-0.410366	0.00770157	-0.305091	0.0444053	-7.29289
chr10	11050449	Vsir	-0.656001	1.79e-06	-0.511694	0.000327016	-7.29289
chr10	111156592	Arhgap45	-0.472728	0.0015706	-0.395249	0.0176294	-12.5815
chr10	111156592	Cdk2	-0.462557	0.0030281	-0.300253	0.0248577	-12.5815
chr10	111156592	Elk3	-0.435224	0.00562169	-0.372505	0.0366127	-12.5815
chr10	111156592	Gna15	-0.477027	0.00185688	-0.413188	0.0191154	-12.5815
chr10	111156592	Itgb2	-0.451306	0.0027012	-0.325839	0.0232195	-12.5815
chr10	111156592	Lrrc3	-0.549658	0.000289646	-0.495236	0.00649264	-12.5815
chr10	111156592	Lyz2	-0.549509	0.000240214	-0.40386	0.00595403	-12.5815
chr10	111156592	Nts	0.440717	0.00442381	0.408587	0.031832	-12.5815
chr10	111156592	Rps15	-0.397867	0.00907097	-0.376076	0.0498025	-12.5815
chr10	111156592	Srgn	-0.436418	0.0043366	-0.352525	0.031832	-12.5815
chr10	117215509	Arhgap45	-0.420713	0.00553211	-0.346272	0.0362141	-13.4402
chr10	117215509	Gm867	-0.420419	0.00620296	-0.391872	0.0386248	-13.4402
chr10	117215509	Itgb2	-0.580991	6.81e-05	-0.462844	0.00280337	-13.4402
chr10	117215509	Lyz2	-0.429669	0.004515	-0.342794	0.031832	-13.4402
chr10	117215509	Mical1	-0.410446	0.00852299	-0.395988	0.0478753	-13.4402
chr10	117215509	Mif	-0.470218	0.00192076	-0.510449	0.0193802	-13.4402
chr10	117215509	Nodal	-0.56096	0.000203415	-0.599788	0.00544252	-13.4402
chr10	117215509	Rpl41	-0.510011	0.00047648	-0.504304	0.00887923	-13.4402
chr10	117215509	Rps15	-0.527165	0.000398144	-0.563619	0.00779437	-13.4402
chr10	117215509	Rps26	-0.495352	0.000731983	-0.503037	0.0114647	-13.4402
chr10	117215509	Slc35d3	0.409888	0.00702199	0.439164	0.0417882	-13.4402
chr10	117215509	Timm13	-0.501142	0.000845344	-0.544852	0.0125087	-13.4402
chr10	117215509	Uqcr11	-0.415281	0.00770527	-0.456712	0.0444053	-13.4402
chr10	117215509	Vsir	-0.60776	4.07e-05	-0.471754	0.00197985	-13.4402
chr10	117830106	Mical1	-0.446326	0.00439876	-0.412736	0.031832	-10.9127
chr10	117830106	Rpl41	-0.400907	0.00850966	-0.363263	0.0478753	-10.9127
chr10	117830106	Rps15	-0.485881	0.00110611	-0.4609	0.0146317	-10.9127
chr10	117830106	Rps26	-0.451822	0.00266725	-0.419844	0.023083	-10.9127
chr10	118085524	Dna2	-0.502953	0.000803731	-0.447086	0.0121416	-10.0226
chr10	118085524	Itgb2	-0.493575	0.00104078	-0.36781	0.0142091	-10.0226
chr10	118085524	Lilrb4a	-0.513104	0.000434123	-0.388333	0.00824511	-10.0226
chr10	118085524	Lrrc3	-0.531634	0.000496191	-0.484018	0.0090484	-10.0226
chr10	118085524	Lyz2	-0.506573	0.000618974	-0.371517	0.0105349	-10.0226
chr10	118085526	Itgb2	-0.464977	0.00219116	-0.35409	0.0206422	-9.94403
chr10	118085526	Lilrb4a	-0.431961	0.00382201	-0.333024	0.0291355	-9.94403
chr10	118085526	Lrrc3	-0.522662	0.000540509	-0.493036	0.00951669	-9.94403
chr10	118085526	Nts	0.421732	0.0054071	0.392639	0.0356701	-9.94403
chr10	118085526	Stat6	-0.42784	0.00588927	-0.289756	0.0374945	-9.94403
chr10	121367393	Cdk1	-0.519103	0.000708987	-0.397725	0.0113571	-10.4795
chr10	121367393	Slc35d3	0.434929	0.00448673	0.420572	0.031832	-10.4795
chr10	121367393	Srgn	-0.417317	0.00596684	-0.316991	0.0377998	-10.4795
chr10	121367398	Arhgap45	-0.401868	0.0075575	-0.307243	0.0439929	-10.2054
chr10	121367398	Gm867	-0.467737	0.00233963	-0.397813	0.0213758	-10.2054
chr10	121367398	Icosl	-0.463574	0.00295628	-0.357517	0.0245719	-10.2054
chr10	121367398	Itgb2	-0.45473	0.00319956	-0.318648	0.0258496	-10.2054
chr10	121367398	Mif	-0.534191	0.000551478	-0.509562	0.00959474	-10.2054
chr10	121367398	Rpl41	-0.493458	0.000898059	-0.457093	0.0128806	-10.2054
chr10	121367398	Rps15	-0.521387	0.000399143	-0.501468	0.00779437	-10.2054
chr10	121367398	Rps26	-0.475793	0.00144918	-0.452244	0.0166282	-10.2054
chr10	121367398	Sf3b5	-0.494141	0.00188076	-0.459345	0.0192835	-10.2054
chr10	121367398	Timm13	-0.476612	0.00215917	-0.460701	0.0206422	-10.2054
chr10	121367398	Tpgs1	-0.599095	8.94e-05	-0.590078	0.00325305	-10.2054
chr10	121367398	Uqcr11	-0.504694	0.00144513	-0.479288	0.0166282	-10.2054
chr10	126377852	Gna15	-0.465538	0.00552817	-0.343438	0.0362141	-12.2321
chr10	126377852	Itgb2	-0.595614	0.000100624	-0.395866	0.00342731	-12.2321
chr10	126377852	Lilrb4a	-0.551776	0.000399946	-0.403001	0.00779437	-12.2321
chr10	126377852	Lyz2	-0.577148	0.000184299	-0.382984	0.0050593	-12.2321
chr10	126377852	Vsir	-0.490779	0.00275894	-0.304515	0.0234785	-12.2321
chr10	126502185	Arhgap45	-0.514845	0.0011126	-0.42938	0.0146415	-11.053
chr10	126502185	Itgb2	-0.568089	0.000244794	-0.406861	0.00600922	-11.053
chr10	126502185	Lrrc3	-0.563443	0.000424583	-0.503977	0.00815007	-11.053
chr10	126502185	Lyz2	-0.525756	0.00118041	-0.388144	0.0151436	-11.053
chr10	126502185	Nodal	-0.51111	0.00144471	-0.55218	0.0166282	-11.053
chr10	126502185	Vsir	-0.477541	0.00280009	-0.346049	0.0237496	-11.053
chr10	13838187	Arhgap45	0.413255	0.00588093	0.318882	0.0374945	9.65155
chr10	28493010	Arhgap9	0.395487	0.00866642	0.265578	0.0483888	9.68434
chr10	28493010	Calhm6	0.46523	0.00324914	0.460568	0.026001	9.68434
chr10	28493010	Itgb2	0.468297	0.00176205	0.345291	0.018763	9.68434
chr10	28493010	Lilrb4a	0.457031	0.00234473	0.344491	0.0213758	9.68434
chr10	28493010	Lilrb4b	0.503646	0.00108097	0.401949	0.0146121	9.68434
chr10	28493010	Lrrc3	0.443623	0.00414091	0.411731	0.0309115	9.68434
chr10	28493010	Lyz2	0.611608	2.15e-05	0.440668	0.00145225	9.68434
chr10	28493010	Vsir	0.576801	9.79e-05	0.419055	0.00342262	9.68434
chr10	28493025	Irak3	0.461652	0.00271272	0.399688	0.0232402	10.7646
chr10	28493025	Itgb2	0.430368	0.00444294	0.340009	0.031832	10.7646
chr10	28493025	Lrrc3	0.543476	0.000289965	0.507907	0.00649264	10.7646
chr10	28493025	Lyz2	0.432529	0.00473817	0.343721	0.0325176	10.7646
chr10	28493025	Vsir	0.412298	0.00666332	0.32193	0.0403718	10.7646
chr10	31086012	Lrrc3	-0.422993	0.00729905	-0.382605	0.0429366	-6.16611
chr10	34188786	Arhgap45	0.465103	0.00218426	0.370725	0.0206422	8.43381
chr10	34188786	Egr2	0.436933	0.00481724	0.442753	0.0328835	8.43381
chr10	34188786	Itgb2	0.430785	0.0044004	0.306024	0.031832	8.43381
chr10	34188786	Mical1	0.490066	0.00154099	0.434648	0.0174077	8.43381
chr10	34188786	Rpl41	0.412761	0.00659618	0.386882	0.0400954	8.43381
chr10	34188786	Rps15	0.447492	0.00296441	0.408338	0.0245719	8.43381
chr10	34188786	Rps26	0.501824	0.000969969	0.483955	0.0136062	8.43381
chr10	34188786	Slc35d3	-0.469936	0.00193453	-0.443174	0.0193802	8.43381
chr10	39163711	Arhgap45	-0.454778	0.00218512	-0.348548	0.0206422	-10.4396
chr10	39163711	Itgb2	-0.453172	0.00258017	-0.321536	0.0226363	-10.4396
chr10	39163711	Lyz2	-0.432414	0.00423776	-0.301996	0.0313594	-10.4396
chr10	39163711	Slc35d3	0.626058	1.56e-05	0.643067	0.00120449	-10.4396
chr10	39163711	Srgn	-0.415069	0.00773978	-0.278138	0.0444361	-10.4396
chr10	43703470	Arhgap45	-0.415767	0.0055579	-0.334982	0.0362898	-7.6492
chr10	43703470	Itgb2	-0.54029	0.000221301	-0.368188	0.00559387	-7.6492
chr10	43703470	Lrrc3	-0.503199	0.00109392	-0.431083	0.0146121	-7.6492
chr10	43703470	Lyz2	-0.45687	0.00235414	-0.306457	0.0213758	-7.6492
chr10	43703470	Vsir	-0.487589	0.00141651	-0.322657	0.0165888	-7.6492
chr10	43703489	Itgb2	-0.484418	0.00115091	-0.356569	0.0149151	-7.93675
chr10	43703489	Lrrc3	-0.426778	0.00602698	-0.393366	0.0379332	-7.93675
chr10	43703489	Lyz2	-0.420566	0.00498345	-0.307762	0.0337473	-7.93675
chr10	43703489	Nodal	-0.48224	0.00140876	-0.545697	0.016574	-7.93675
chr10	43703489	Vsir	-0.476341	0.00164251	-0.334418	0.0180517	-7.93675
chr10	44604882	Arhgap45	-0.41351	0.00720265	-0.363358	0.0425657	-14.5627
chr10	44604882	Dna2	-0.439585	0.00453849	-0.42294	0.031832	-14.5627
chr10	44604882	Itgb2	-0.469757	0.00194333	-0.352517	0.0193802	-14.5627
chr10	44604882	Lilrb4a	-0.449164	0.00322058	-0.437682	0.0259374	-14.5627
chr10	44604882	Lrrc3	-0.509063	0.00109891	-0.471845	0.0146121	-14.5627
chr10	44604882	Lyz2	-0.443562	0.00367559	-0.354242	0.0282644	-14.5627
chr10	44604882	Mical1	-0.467071	0.00237814	-0.448113	0.0213782	-14.5627
chr10	44604882	Nodal	-0.410908	0.00761351	-0.460586	0.0440755	-14.5627
chr10	45045747	Arhgap45	-0.536079	0.000211335	-0.411776	0.00548404	-11.188
chr10	45045747	Arhgap9	-0.50079	0.000997585	-0.366011	0.0138415	-11.188
chr10	45045747	E2f7	-0.501045	0.000847632	-0.524957	0.0125087	-11.188
chr10	45045747	Gna15	-0.428256	0.00653089	-0.379913	0.0398999	-11.188
chr10	45045747	Itgb2	-0.568414	0.00010575	-0.429662	0.00350622	-11.188
chr10	45045747	Lrrc3	-0.667247	3.5e-06	-0.541619	0.000446627	-11.188
chr10	45045747	Lyz2	-0.589386	6.29e-05	-0.436206	0.00277012	-11.188
chr10	45045747	Srgn	-0.491201	0.00128874	-0.345501	0.0158873	-11.188
chr10	45045747	Vsir	-0.59963	3.43e-05	-0.47459	0.00186141	-11.188
chr10	46097983	Arhgap45	-0.472326	0.00158717	-0.404746	0.0176945	-7.04136
chr10	46097983	Arhgap9	-0.453736	0.00288653	-0.292594	0.0241756	-7.04136
chr10	46097983	Dna2	-0.429435	0.00405677	-0.413988	0.0304615	-7.04136
chr10	46097983	Itgb2	-0.472291	0.00182224	-0.347051	0.0188749	-7.04136
chr10	46097983	Nodal	-0.425514	0.00619447	-0.440915	0.0386248	-7.04136
chr10	46097983	Rpl41	-0.449541	0.00282032	-0.440209	0.023842	-7.04136
chr10	46097983	Rps15	-0.483309	0.00136969	-0.499394	0.0163813	-7.04136
chr10	46097983	Rps26	-0.431151	0.00436342	-0.43348	0.031832	-7.04136
chr10	46599969	Lrrc3	-0.447972	0.00479652	-0.442423	0.0328298	-6.84216
chr10	51991330	Arhgap9	-0.442009	0.00484367	-0.254715	0.0329757	-10.3305
chr10	51991330	Itgb2	-0.46303	0.00299451	-0.303478	0.0247411	-10.3305
chr10	51991330	Lyz2	-0.513598	0.00082578	-0.330219	0.0123288	-10.3305
chr10	53539090	Arhgap45	-0.461401	0.00461922	-0.398047	0.0318895	-6.13952
chr10	53539090	Arhgap9	-0.462502	0.00451	-0.309166	0.031832	-6.13952
chr10	53539090	Calhm6	-0.581687	0.000247335	-0.558092	0.00601376	-6.13952
chr10	53539090	Dna2	-0.63926	1.56e-05	-0.56363	0.00120449	-6.13952
chr10	53539090	Icosl	-0.537251	0.000728408	-0.514019	0.0114647	-6.13952
chr10	53539090	Itgb2	-0.559244	0.000214808	-0.417375	0.00548404	-6.13952
chr10	53539090	Lilrb4a	-0.549446	0.000519047	-0.458586	0.00939806	-6.13952
chr10	53539090	Lrrc3	-0.571031	0.000275752	-0.578989	0.00639996	-6.13952
chr10	53539090	Vsir	-0.568163	0.000370298	-0.461919	0.00750294	-6.13952
chr10	56383637	Arhgap9	0.401537	0.00761189	0.250936	0.0440755	10.6473
chr10	56383637	Elk3	0.514175	0.000688959	0.416471	0.0112033	10.6473
chr10	56383637	Itgb2	0.439197	0.00361555	0.305405	0.0280563	10.6473
chr10	56383637	Lilrb4a	0.461439	0.00209914	0.344911	0.0202996	10.6473
chr10	56383637	Lyz2	0.457353	0.00204654	0.314014	0.0200185	10.6473
chr10	56387605	Gna15	0.501403	0.00114732	0.391481	0.0149151	9.67015
chr10	56387605	Itgb2	0.441917	0.0030086	0.320878	0.0247773	9.67015
chr10	56387605	Lilrb4a	0.462117	0.00181046	0.36316	0.0188749	9.67015
chr10	56387605	Lrrc3	0.496144	0.00153538	0.46407	0.0174077	9.67015
chr10	56387605	Lyz2	0.496719	0.000819807	0.339877	0.0123116	9.67015
chr10	56387605	Vsir	0.483532	0.00136169	0.356687	0.0163813	9.67015
chr10	56387626	Egr2	0.607332	8.57e-05	0.571853	0.00325305	14.517
chr10	56387626	Elk3	0.469545	0.00443083	0.379455	0.031832	14.517
chr10	56387626	Itgb2	0.484782	0.0036649	0.277696	0.0282644	14.517
chr10	56387626	Lrrc3	0.506075	0.00226106	0.376595	0.0209148	14.517
chr10	56387626	Lyz2	0.524279	0.00145895	0.30082	0.0166282	14.517
chr10	56387626	Plpp2	0.525797	0.000989948	0.364127	0.0138106	14.517
chr10	56387626	Prdm1	0.472635	0.00360512	0.313119	0.0280563	14.517
chr10	56387626	Vsir	0.50946	0.0017728	0.296223	0.018763	14.517
chr10	56469290	Arhgap45	0.561039	0.000135774	0.452663	0.00398425	6.05627
chr10	56469290	Arhgap9	0.567439	8.9e-05	0.350622	0.00325305	6.05627
chr10	56469290	Egr2	0.575157	0.000103539	0.574516	0.0034781	6.05627
chr10	56469290	Elk3	0.532484	0.000484075	0.452299	0.00893997	6.05627
chr10	56469290	Itgb2	0.582427	6.47e-05	0.414124	0.00279876	6.05627
chr10	56469290	Lilrb4a	0.594305	4.19e-05	0.438916	0.00197985	6.05627
chr10	56469290	Lrrc3	0.424926	0.00700838	0.385849	0.0417882	6.05627
chr10	56469290	Lyz2	0.62098	1.48e-05	0.409017	0.00120449	6.05627
chr10	56469290	Nodal	0.493654	0.00103854	0.518005	0.0142091	6.05627
chr10	56469290	Vsir	0.467342	0.00236243	0.323409	0.0213758	6.05627
chr10	58812800	Arhgap45	0.586985	3.51e-05	0.483559	0.00186897	5.68483
chr10	58812800	Egr2	0.433923	0.00649257	0.443341	0.039845	5.68483
chr10	58812800	Itgb2	0.530778	0.000299061	0.38495	0.00652567	5.68483
chr10	58812800	Mif	0.42379	0.00576038	0.382408	0.037137	5.68483
chr10	58812800	Nodal	0.531132	0.000295774	0.540592	0.00650959	5.68483
chr10	58812800	Rpl41	0.445542	0.00310745	0.391032	0.0253461	5.68483
chr10	58812800	Rps26	0.464173	0.00195851	0.418355	0.0193802	5.68483
chr10	58812800	Sf3b5	0.48798	0.00162519	0.473306	0.0179615	5.68483
chr10	58812800	Timm13	0.541517	0.000255933	0.487895	0.00604997	5.68483
chr10	58812800	Tpgs1	0.421692	0.00603246	0.385069	0.0379332	5.68483
chr10	58812800	Uqcr11	0.535987	0.000253878	0.48215	0.00604997	5.68483
chr10	59934506	Itgb2	0.438025	0.00417951	0.338729	0.0311087	6.12296
chr10	61224341	Itgb2	0.435914	0.00438689	0.307901	0.031832	7.43661
chr10	61423059	Calhm6	-0.429395	0.00569252	-0.395475	0.0368858	-10.0536
chr10	61423059	Cdk1	-0.439351	0.00405363	-0.375291	0.0304615	-10.0536
chr10	61423059	Dna2	-0.439463	0.00404322	-0.407464	0.0304615	-10.0536
chr10	61423059	E2f7	-0.542243	0.000250143	-0.537335	0.00602467	-10.0536
chr10	61423059	Gna15	-0.527394	0.000395401	-0.451257	0.00779437	-10.0536
chr10	61423059	Itgb2	-0.661507	2.49e-06	-0.469387	0.000374099	-10.0536
chr10	61423059	Lilrb4a	-0.497961	0.000791662	-0.346751	0.0120304	-10.0536
chr10	61423059	Lilrb4b	-0.491928	0.00126426	-0.411365	0.0157446	-10.0536
chr10	61423059	Lrrc3	-0.523318	0.000530333	-0.46455	0.00946811	-10.0536
chr10	61423059	Lyz2	-0.662954	1.27e-06	-0.461364	0.000250102	-10.0536
chr10	61423059	Mical1	-0.468897	0.00260417	-0.421435	0.022691	-10.0536
chr10	61423059	Nts	0.406914	0.00748748	0.374835	0.0437426	-10.0536
chr10	61423059	Slc35d3	0.409027	0.00877677	0.392747	0.0487111	-10.0536
chr10	61423059	Srgn	-0.698967	3.72e-07	-0.534619	0.000116248	-10.0536
chr10	61423059	Vsir	-0.619146	2.65e-05	-0.451835	0.00157068	-10.0536
chr10	61423060	Arhgap45	-0.481952	0.00123003	-0.416159	0.0155231	-11.9834
chr10	61423060	Arhgap9	-0.479608	0.00113689	-0.317236	0.0148846	-11.9834
chr10	61423060	Irak3	-0.480322	0.00170804	-0.442665	0.0183993	-11.9834
chr10	61423060	Itgb2	-0.574949	6.82e-05	-0.433105	0.00280337	-11.9834
chr10	61423060	Lrrc3	-0.762122	1.11e-08	-0.6768	2.83e-05	-11.9834
chr10	61423060	Lyz2	-0.505033	0.000552459	-0.375971	0.00959474	-11.9834
chr10	61423060	Slc35d3	0.524134	0.000435993	0.582631	0.00824511	-11.9834
chr10	61423060	Vsir	-0.471736	0.00161179	-0.358394	0.0178909	-11.9834
chr10	62650785	Arhgap45	0.537067	0.000204654	0.503881	0.00544252	5.78671
chr10	62650785	Arhgap9	0.428711	0.00516356	0.321705	0.0344192	5.78671
chr10	62650785	Gm867	0.406768	0.00830906	0.394543	0.0470356	5.78671
chr10	62650785	Icosl	0.416156	0.00756478	0.393301	0.0439929	5.78671
chr10	62650785	Irak3	0.439848	0.0045116	0.432047	0.031832	5.78671
chr10	62650785	Itgb2	0.509298	0.000486743	0.413384	0.00893997	5.78671
chr10	62650785	Lrrc3	0.432358	0.00533335	0.434907	0.0353663	5.78671
chr10	62650785	Lyz2	0.458424	0.00257597	0.376073	0.0226363	5.78671
chr10	62650785	Mical1	0.452808	0.00260335	0.463157	0.022691	5.78671
chr10	62650785	Vsir	0.4325	0.00422935	0.363051	0.0313594	5.78671
chr10	68498690	Arhgap45	0.436883	0.00609771	0.324869	0.0382492	10.9225
chr10	68498690	Gna15	0.549509	0.000925501	0.459879	0.0131267	10.9225
chr10	68498690	Itgb2	0.618139	0.000126384	0.411952	0.00389296	10.9225
chr10	68498690	Lilrb4b	0.457399	0.00653277	0.304445	0.0398999	10.9225
chr10	68498690	Lyz2	0.539009	0.000694217	0.333439	0.0112173	10.9225
chr10	68498690	Vsir	0.48836	0.00338638	0.357921	0.026766	10.9225
chr10	69045435	Arhgap45	0.509265	0.00109306	0.381568	0.0146121	8.00529
chr10	69045435	Arhgap9	0.555872	0.000290915	0.350692	0.00649264	8.00529
chr10	69045435	E2f7	0.42986	0.00888177	0.424032	0.0490804	8.00529
chr10	69045435	Itgb2	0.446677	0.00493486	0.302622	0.0335072	8.00529
chr10	69045435	Lilrb4a	0.472765	0.00272368	0.353058	0.023256	8.00529
chr10	69045435	Lyz2	0.546325	0.000468636	0.367055	0.00879727	8.00529
chr10	69045435	Mical1	0.469421	0.00444271	0.419588	0.031832	8.00529
chr10	69045435	Rpl41	0.457178	0.00505973	0.377499	0.0340831	8.00529
chr10	69045435	Rps15	0.473659	0.00352315	0.408429	0.0276757	8.00529
chr10	69045435	Srgn	0.450757	0.00511328	0.335078	0.0342492	8.00529
chr10	70228521	Arhgap9	0.45643	0.00585153	0.296188	0.037441	13.9041
chr10	70228521	Itgb2	0.575957	0.000237207	0.437526	0.00593716	13.9041
chr10	70228521	Lilrb4a	0.583463	0.000292461	0.448723	0.00649264	13.9041
chr10	70228521	Lrrc3	0.500081	0.00304181	0.447729	0.0248902	13.9041
chr10	70228521	Lyz2	0.475945	0.00334595	0.340682	0.0266088	13.9041
chr10	70228521	Vsir	0.51996	0.0013673	0.369686	0.0163813	13.9041
chr10	70967241	Arhgap45	0.53857	0.000280695	0.407917	0.00645598	7.21346
chr10	70967241	Arhgap9	0.449458	0.0024979	0.282175	0.0222769	7.21346
chr10	70967241	Itgb2	0.467221	0.00181156	0.327019	0.0188749	7.21346
chr10	70967241	Lyz2	0.47537	0.00127545	0.326719	0.0158069	7.21346
chr10	70967241	Mical1	0.585811	8.93e-05	0.536294	0.00325305	7.21346
chr10	70967241	Plpp2	0.492836	0.00123431	0.331495	0.0155231	7.21346
chr10	70967241	Rpl41	0.405501	0.00853242	0.368803	0.0478753	7.21346
chr10	70967241	Srgn	0.505049	0.000646833	0.383018	0.0107321	7.21346
chr10	70967241	Vsir	0.423462	0.00647497	0.27821	0.0398327	7.21346
chr10	71565644	Arhgap9	-0.606452	0.00215655	-0.396873	0.0206422	-12.5541
chr10	71565644	Calhm6	-0.749977	9.05e-05	-0.746335	0.00325305	-12.5541
chr10	71565644	Cd63	-0.742702	0.000115148	-0.497354	0.00367465	-12.5541
chr10	71565644	Elk3	-0.836154	8.21e-06	-0.701096	0.00087385	-12.5541
chr10	71565644	Itgb2	-0.80664	5.78e-06	-0.584004	0.000641138	-12.5541
chr10	71565644	Lilrb4a	-0.845512	1.98e-07	-0.753489	8.43e-05	-12.5541
chr10	71565644	Lilrb4b	-0.71865	0.000112054	-0.528273	0.00362118	-12.5541
chr10	71565644	Lrrc3	-0.703459	0.00018058	-0.611999	0.0050593	-12.5541
chr10	71565644	Lyz2	-0.805767	3.48e-06	-0.571155	0.000446627	-12.5541
chr10	71565644	Nts	0.546427	0.0069814	0.554959	0.0417882	-12.5541
chr10	71565644	Srgn	-0.650871	0.000770219	-0.476599	0.0118456	-12.5541
chr10	71565644	Stat6	-0.522266	0.00884513	-0.296676	0.048984	-12.5541
chr10	71565644	Vsir	-0.762817	2.31e-05	-0.468793	0.00145225	-12.5541
chr10	75032783	Arhgap45	0.599325	2.74e-05	0.489717	0.00159161	5.24138
chr10	75032783	Arhgap9	0.494785	0.00100704	0.305244	0.0138972	5.24138
chr10	75032783	Cd63	0.649121	1.39e-05	0.461226	0.00120449	5.24138
chr10	75032783	Cdk1	0.439166	0.00458155	0.379605	0.0318783	5.24138
chr10	75032783	Gm867	0.501996	0.000965446	0.451285	0.0136062	5.24138
chr10	75032783	Icosl	0.420541	0.00689321	0.331343	0.0415056	5.24138
chr10	75032783	Itgb2	0.561307	0.000134561	0.380895	0.00398425	5.24138
chr10	75032783	Lilrb4a	0.605395	2.16e-05	0.481143	0.00145225	5.24138
chr10	75032783	Lilrb4b	0.526606	0.000340334	0.439014	0.00716685	5.24138
chr10	75032783	Lrrc3	0.636791	2.26e-05	0.565348	0.00145225	5.24138
chr10	75032783	Lyz2	0.591947	3.64e-05	0.407036	0.00189755	5.24138
chr10	75032783	Nodal	0.499129	0.00121826	0.504727	0.0154737	5.24138
chr10	75032783	Nts	-0.475564	0.00221542	-0.437868	0.020794	5.24138
chr10	75032783	Plpp2	0.479564	0.00174133	0.347917	0.018679	5.24138
chr10	75032783	Slc35d3	-0.424114	0.00512463	-0.443373	0.0342492	5.24138
chr10	75032783	Srgn	0.458297	0.00227175	0.331454	0.0209378	5.24138
chr10	75032783	Vsir	0.447101	0.00382311	0.296376	0.0291355	5.24138
chr10	75717725	Arhgap18	0.52586	0.00693672	0.359991	0.0416693	11.7225
chr10	75717725	Arhgap9	0.592941	0.00178591	0.357524	0.018763	11.7225
chr10	75717725	Cd63	0.681713	0.000665693	0.433337	0.0108943	11.7225
chr10	75717725	Cdk2	0.54296	0.00611309	0.395649	0.0382518	11.7225
chr10	75717725	Elk3	0.725331	0.000133631	0.56452	0.00398425	11.7225
chr10	75717725	Irak3	0.664825	0.000538618	0.548739	0.00951669	11.7225
chr10	75717725	Lyz2	0.578634	0.00195653	0.374136	0.0193802	11.7225
chr10	75717725	Nts	-0.556745	0.00579255	-0.354921	0.0372503	11.7225
chr10	75717725	Srgn	0.570999	0.00287241	0.383347	0.0241756	11.7225
chr10	79822486	E2f7	0.409723	0.00780726	0.447552	0.0446905	6.68278
chr10	80017028	Calhm6	-0.412206	0.00911932	-0.434406	0.0499606	-16.0598
chr10	80017028	Cdk1	-0.579751	7.12e-05	-0.559868	0.00283907	-16.0598
chr10	80017028	Lilrb4a	-0.443559	0.00325904	-0.415934	0.026001	-16.0598
chr10	80017028	Lyz2	-0.50062	0.000857695	-0.388179	0.0125326	-16.0598
chr10	80017028	Nodal	-0.412108	0.00823396	-0.469001	0.046714	-16.0598
chr10	80017028	Nts	0.532128	0.000342482	0.579563	0.00716685	-16.0598
chr10	80017028	Stat6	-0.529549	0.000527058	-0.374058	0.00946811	-16.0598
chr10	80305089	Arhgap45	-0.615738	1.83e-05	-0.480106	0.00133272	-9.56896
chr10	80305089	Arhgap9	-0.459845	0.0021852	-0.291788	0.0206422	-9.56896
chr10	80305089	Itgb2	-0.456646	0.00236731	-0.340711	0.0213758	-9.56896
chr10	80305089	Lilrb4a	-0.397088	0.00837579	-0.300822	0.0473084	-9.56896
chr10	80305089	Lrrc3	-0.468352	0.00263849	-0.432794	0.0229118	-9.56896
chr10	80305089	Lyz2	-0.47908	0.00132826	-0.350789	0.0161478	-9.56896
chr10	80305089	Nts	0.53565	0.000368208	0.534579	0.00750294	-9.56896
chr10	80305089	Slc35d3	0.458752	0.002246	0.498136	0.0209011	-9.56896
chr10	80433161	Arhgap45	0.441678	0.00384076	0.434049	0.0291829	6.89788
chr10	80433161	Itgb2	0.469675	0.00194733	0.399936	0.0193802	6.89788
chr10	80433161	Lilrb4a	0.446044	0.0034675	0.400874	0.0273226	6.89788
chr10	80433161	Rps26	0.453712	0.0028882	0.509977	0.0241756	6.89788
chr10	80433161	Sf3b5	0.423807	0.00717542	0.415603	0.0425031	6.89788
chr10	80994970	Arhgap45	-0.454841	0.0021816	-0.358129	0.0206422	-5.84572
chr10	80994970	Arhgap9	-0.424376	0.00568633	-0.315391	0.0368858	-5.84572
chr10	80994970	E2f7	-0.480049	0.00129438	-0.496971	0.0158873	-5.84572
chr10	80994970	Itgb2	-0.580022	5.68e-05	-0.444525	0.00254226	-5.84572
chr10	80994970	Lilrb4a	-0.466865	0.00209011	-0.383997	0.0202891	-5.84572
chr10	80994970	Lilrb4b	-0.532681	0.000336738	-0.453335	0.00716409	-5.84572
chr10	80994970	Lrrc3	-0.563196	0.000189391	-0.429419	0.00514378	-5.84572
chr10	80994970	Lyz2	-0.542297	0.000207434	-0.407822	0.00545958	-5.84572
chr10	80994970	Srgn	-0.451649	0.00267863	-0.342572	0.0231032	-5.84572
chr10	80994970	Vsir	-0.576761	7.91e-05	-0.426826	0.00310755	-5.84572
chr10	81020043	Arhgap45	-0.490589	0.00176586	-0.412579	0.018763	-9.99639
chr10	81020043	Itgb2	-0.562215	0.000358908	-0.418189	0.00744952	-9.99639
chr10	81020043	Lilrb4a	-0.461643	0.00459507	-0.328215	0.0318783	-9.99639
chr10	81020043	Lyz2	-0.565182	0.000328712	-0.414552	0.00709789	-9.99639
chr10	81020043	Mical1	-0.462577	0.00450268	-0.43123	0.031832	-9.99639
chr10	81020043	Rpl41	-0.450446	0.00454153	-0.418828	0.031832	-9.99639
chr10	81020043	Rps15	-0.480715	0.00225139	-0.468461	0.0209011	-9.99639
chr10	81020043	Rps26	-0.499487	0.00164749	-0.484017	0.0180517	-9.99639
chr10	81020043	Srgn	-0.51606	0.0017834	-0.349732	0.018763	-9.99639
chr10	81020043	Vsir	-0.501667	0.00182613	-0.333225	0.0188749	-9.99639
chr10	81281274	Itgb2	-0.428611	0.00462593	-0.307081	0.0318895	-9.34969
chr10	81281274	Lyz2	-0.415202	0.00625216	-0.27103	0.0388163	-9.34969
chr10	81281274	Mical1	-0.458554	0.0037864	-0.401468	0.0290291	-9.34969
chr10	81356248	Arhgap45	-0.408465	0.00801758	-0.300792	0.0457917	-8.44892
chr10	81356248	Gm867	-0.527789	0.000660716	-0.435819	0.0108826	-8.44892
chr10	81356248	Lyz2	-0.408231	0.00805726	-0.28258	0.0458804	-8.44892
chr10	81385781	Cdk1	-0.46332	0.00443032	-0.409248	0.031832	-8.55282
chr10	81385781	Slc35d3	0.464953	0.0025043	0.4769	0.0222769	-8.55282
chr10	81544667	Arhgap45	0.660121	2.66e-06	0.597364	0.000377151	5.09941
chr10	81544667	Itgb2	0.484	0.00116398	0.39221	0.0150083	5.09941
chr10	81544667	Lilrb4a	0.582391	4.18e-05	0.518997	0.00197985	5.09941
chr10	81544667	Lilrb4b	0.402883	0.00901058	0.389542	0.0496847	5.09941
chr10	81544667	Lyz2	0.413267	0.00724011	0.349321	0.0426882	5.09941
chr10	81544667	Mical1	0.644919	9.35e-06	0.62583	0.000954455	5.09941
chr10	81544667	Mif	0.642421	4.51e-06	0.676601	0.000522943	5.09941
chr10	81544667	Rpl41	0.673762	1.01e-06	0.681033	0.000214011	5.09941
chr10	81544667	Rps15	0.685644	3.91e-07	0.718046	0.000116248	5.09941
chr10	81544667	Rps26	0.685535	5.46e-07	0.710994	0.000126771	5.09941
chr10	81544667	Sf3b5	0.728322	9.99e-08	0.752761	6.04e-05	5.09941
chr10	81544667	Timm13	0.719083	1.18e-07	0.754199	6.04e-05	5.09941
chr10	81544667	Tpgs1	0.695928	4.38e-07	0.741596	0.000116248	5.09941
chr10	81544667	Uqcr11	0.751832	2.25e-08	0.734244	2.87e-05	5.09941
chr10	81544667	Vsir	0.476986	0.00140422	0.38144	0.016574	5.09941
chr10	83141609	Arhgap45	-0.511467	0.000631542	-0.437522	0.0106074	-12.8214
chr10	83141609	Arhgap9	-0.443625	0.00325391	-0.29694	0.026001	-12.8214
chr10	83141609	Gm867	-0.412596	0.0090473	-0.387069	0.0497796	-12.8214
chr10	83141609	Itgb2	-0.589649	3.97e-05	-0.423558	0.00197985	-12.8214
chr10	83141609	Lilrb4a	-0.612808	1.6e-05	-0.522932	0.00120449	-12.8214
chr10	83141609	Lrrc3	-0.746139	4.98e-08	-0.681217	4.24e-05	-12.8214
chr10	83141609	Lyz2	-0.665128	3.85e-06	-0.466662	0.000468579	-12.8214
chr10	83141609	Nodal	-0.435183	0.00632183	-0.43418	0.0389857	-12.8214
chr10	83141609	Vsir	-0.594575	4.15e-05	-0.427617	0.00197985	-12.8214
chr10	84380521	Arhgap45	-0.45091	0.00240882	-0.388587	0.0215779	-9.15797
chr10	84380521	Dna2	-0.415034	0.00774542	-0.427394	0.0444361	-9.15797
chr10	84380521	Lilrb4a	-0.434119	0.00363099	-0.399967	0.0280907	-9.15797
chr10	84380521	Lilrb4b	-0.565896	9.39e-05	-0.503285	0.00333067	-9.15797
chr10	84380521	Mif	-0.437105	0.00539586	-0.459962	0.0356701	-9.15797
chr10	84380521	Rpl41	-0.409489	0.00708293	-0.409512	0.0420528	-9.15797
chr10	84380521	Rps15	-0.507272	0.000711763	-0.567797	0.0113571	-9.15797
chr10	84380521	Rps26	-0.417486	0.00594445	-0.429161	0.0377517	-9.15797
chr10	84825802	Arhgap45	0.434305	0.004551	0.362366	0.031832	10.0267
chr10	84825802	Dna2	0.417057	0.00667329	0.3822	0.0403718	10.0267
chr10	84825802	Itgb2	0.510603	0.000647374	0.36602	0.0107321	10.0267
chr10	84825802	Lilrb4a	0.439694	0.00317568	0.341102	0.0257381	10.0267
chr10	84825802	Lilrb4b	0.433911	0.00459195	0.345649	0.0318783	10.0267
chr10	84825802	Lyz2	0.499167	0.000765132	0.349663	0.0118387	10.0267
chr10	84825802	Vsir	0.56164	0.000162726	0.388179	0.00461599	10.0267
chr10	8787150	Arhgap9	0.539102	0.00542257	0.319263	0.03568	14.5824
chr10	8787150	Dna2	0.540428	0.00436906	0.463586	0.031832	14.5824
chr10	8787150	Itgb2	0.5331	0.00504399	0.35935	0.034067	14.5824
chr10	8787150	Lyz2	0.543984	0.00335606	0.338125	0.0266088	14.5824
chr10	8787200	Arhgap45	0.512278	0.000726729	0.424447	0.0114647	11.1294
chr10	8787200	Arhgap9	0.559339	0.000214158	0.32922	0.00548404	11.1294
chr10	8787200	Itgb2	0.535957	0.00036481	0.386523	0.00750294	11.1294
chr10	8787200	Lilrb4a	0.580548	6.92e-05	0.439969	0.00280337	11.1294
chr10	8787200	Lyz2	0.416438	0.00676312	0.284923	0.0408186	11.1294
chr10	8787200	Nodal	0.64083	1.46e-05	0.628944	0.00120449	11.1294
chr10	90832701	Arhgap45	-0.620745	2.49e-05	-0.484943	0.00151163	-31.5844
chr10	90832701	Arhgap9	-0.499015	0.00166701	-0.290093	0.0181063	-31.5844
chr10	90832701	Elk3	-0.467575	0.00403511	-0.379532	0.0304615	-31.5844
chr10	90832701	Gna15	-0.637373	1.28e-05	-0.525287	0.00120449	-31.5844
chr10	90832701	Itgb2	-0.636187	1.34e-05	-0.44886	0.00120449	-31.5844
chr10	90832701	Lilrb4a	-0.579363	0.000111249	-0.424484	0.00362118	-31.5844
chr10	90832701	Lrrc3	-0.621334	6.8e-05	-0.509667	0.00280337	-31.5844
chr10	90832701	Lyz2	-0.59241	8.91e-05	-0.38873	0.00325305	-31.5844
chr10	90832701	Mical1	-0.645846	1.58e-05	-0.573635	0.00120449	-31.5844
chr10	90832701	Mif	-0.444323	0.00519523	-0.387213	0.0345402	-31.5844
chr10	90832701	Nodal	-0.576552	0.000151521	-0.557581	0.00439583	-31.5844
chr10	90832701	Rps15	-0.404676	0.0086808	-0.382119	0.0483888	-31.5844
chr10	90832701	Rps26	-0.411769	0.00747546	-0.382558	0.0437426	-31.5844
chr10	90832701	Sf3b5	-0.481674	0.00254062	-0.456178	0.0224436	-31.5844
chr10	90832701	Srgn	-0.460911	0.00358852	-0.312382	0.0280168	-31.5844
chr10	90832701	Timm13	-0.438927	0.0058372	-0.386002	0.037441	-31.5844
chr10	90832701	Tpgs1	-0.500514	0.00137313	-0.443637	0.0163813	-31.5844
chr10	90832701	Uqcr11	-0.469229	0.0029602	-0.407903	0.0245719	-31.5844
chr10	90832701	Vsir	-0.668692	2.4e-06	-0.460454	0.000374099	-31.5844
chr10	90832702	Arhgap45	-0.610008	0.000128027	-0.573769	0.00389296	-41.6292
chr10	90832702	Arhgap9	-0.557852	0.00060826	-0.367986	0.0104221	-41.6292
chr10	90832702	E2f7	-0.470701	0.0065503	-0.5387	0.0399115	-41.6292
chr10	90832702	Gm867	-0.517478	0.00204184	-0.494586	0.0200185	-41.6292
chr10	90832702	Itgb2	-0.715014	2.02e-06	-0.541213	0.000344023	-41.6292
chr10	90832702	Lilrb4a	-0.558218	0.000602178	-0.439726	0.0103876	-41.6292
chr10	90832702	Lrrc3	-0.614386	0.000183465	-0.525474	0.0050593	-41.6292
chr10	90832702	Lyz2	-0.524298	0.00145826	-0.392763	0.0166282	-41.6292
chr10	90832702	Mical1	-0.636091	5.27e-05	-0.683933	0.00244775	-41.6292
chr10	90832702	Mif	-0.545017	0.000859067	-0.564485	0.0125326	-41.6292
chr10	90832702	Nodal	-0.625069	0.000100685	-0.679395	0.00342731	-41.6292
chr10	90832702	Rpl41	-0.485296	0.00312694	-0.51457	0.0254238	-41.6292
chr10	90832702	Rps15	-0.523383	0.00125402	-0.579842	0.0156937	-41.6292
chr10	90832702	Rps26	-0.514605	0.00132244	-0.568809	0.0161478	-41.6292
chr10	90832702	Sf3b5	-0.500082	0.00356217	-0.551817	0.0278964	-41.6292
chr10	90832702	Slc35d3	0.526468	0.0013818	0.609086	0.0164081	-41.6292
chr10	90832702	Srgn	-0.436427	0.00876594	-0.349153	0.0487111	-41.6292
chr10	90832702	Tpgs1	-0.461544	0.0060031	-0.494566	0.0379332	-41.6292
chr10	90832702	Uqcr11	-0.517903	0.0014396	-0.559524	0.0166282	-41.6292
chr10	90832702	Vsir	-0.498408	0.00197688	-0.40511	0.0194863	-41.6292
chr10	90969680	Nodal	0.538293	0.000408137	0.636341	0.00789373	8.68351
chr10	90969680	Slc35d3	-0.467067	0.00207954	-0.52116	0.0202636	8.68351
chr10	93365006	Cd63	-0.475866	0.00253005	-0.341765	0.0224278	-11.2831
chr10	93365006	Cdk1	-0.48811	0.00120589	-0.442078	0.0153932	-11.2831
chr10	93365006	Itgb2	-0.429113	0.00511724	-0.307956	0.0342492	-11.2831
chr10	93365006	Lrrc3	-0.523494	0.000626627	-0.47051	0.0105946	-11.2831
chr10	93365006	Lyz2	-0.601189	3.23e-05	-0.424179	0.00179222	-11.2831
chr10	93365006	Prdm1	-0.416985	0.00743362	-0.27011	0.0436277	-11.2831
chr10	93365006	Srgn	-0.533257	0.000330846	-0.416376	0.00709789	-11.2831
chr10	93365006	Stat6	-0.48682	0.00167375	-0.307203	0.0181063	-11.2831
chr10	93567264	Arhgap45	-0.429859	0.00449528	-0.357669	0.031832	-9.80265
chr10	93567264	Arhgap9	-0.403416	0.00806905	-0.264986	0.0458804	-9.80265
chr10	93567264	Itgb2	-0.465407	0.00189777	-0.336362	0.0193801	-9.80265
chr10	93567264	Slc35d3	0.563293	0.000154136	0.542153	0.00442145	-9.80265
chr10	93567310	Itgb2	-0.456609	0.00236951	-0.340773	0.0213758	-10.7938
chr10	93567310	Slc35d3	0.500071	0.000745791	0.529083	0.0116098	-10.7938
chr10	94052312	Arhgap9	-0.46517	0.00167218	-0.330991	0.0181063	-21.5282
chr10	95533636	Arhgap45	0.493356	0.0007749	0.365458	0.0118462	7.39491
chr10	95533636	Itgb2	0.499687	0.000880174	0.328044	0.0126954	7.39491
chr10	95533636	Lyz2	0.409714	0.00865304	0.251596	0.0483888	7.39491
chr10	96230537	Arhgap45	-0.528544	0.00109883	-0.362491	0.0146121	-8.99343
chr10	96230537	E2f7	-0.440792	0.006322	-0.437184	0.0389857	-8.99343
chr10	96230537	Itgb2	-0.530569	0.000872303	-0.374501	0.0126534	-8.99343
chr10	96230537	Lrrc3	-0.472699	0.00413749	-0.368519	0.0309115	-8.99343
chr10	96230537	Lyz2	-0.57317	0.000258371	-0.420437	0.00605158	-8.99343
chr10	96230537	Vsir	-0.602535	0.000128088	-0.45088	0.00389296	-8.99343
chr11	100553617	Abca9	-0.498763	0.00123001	-0.435941	0.00966067	-8.45941
chr11	100553617	Abi3	-0.381875	0.0137494	-0.392733	0.0444877	-8.45941
chr11	100553617	Adra1b	0.455011	0.00279901	0.547645	0.0158035	-8.45941
chr11	100553617	Ccl3	-0.393292	0.00997572	-0.328657	0.0355565	-8.45941
chr11	100553617	Ccl4	-0.47258	0.00180887	-0.451505	0.0122431	-8.45941
chr11	100553617	Ccl6	-0.448832	0.00324606	-0.372519	0.0171166	-8.45941
chr11	100553617	Ccl9	-0.454155	0.00251827	-0.461049	0.0149092	-8.45941
chr11	100553617	Cd300c2	-0.406337	0.00838437	-0.332125	0.031519	-8.45941
chr11	100553617	Cd300lb	-0.438913	0.00460775	-0.43068	0.0211688	-8.45941
chr11	100553617	Cd68	-0.445732	0.00309323	-0.37262	0.016704	-8.45941
chr11	100553617	Dock2	-0.374297	0.0146054	-0.308167	0.0466466	-8.45941
chr11	100553617	Gfap	-0.517973	0.000523036	-0.438103	0.0057988	-8.45941
chr11	100553617	Gm5431	-0.470053	0.00192882	-0.428675	0.0127787	-8.45941
chr11	100553617	Gngt2	-0.45496	0.00280245	-0.378497	0.0158035	-8.45941
chr11	100553617	Havcr2	-0.382452	0.0135953	-0.35294	0.0441667	-8.45941
chr11	100553617	Ikzf1	-0.502001	0.000705916	-0.520027	0.00692532	-8.45941
chr11	100553617	Irgm1	-0.564892	0.000179343	-0.501641	0.00316227	-8.45941
chr11	100553617	Irgm2	-0.493817	0.00120266	-0.477746	0.00951194	-8.45941
chr11	100553617	Lcp2	-0.432571	0.00530821	-0.354952	0.0231602	-8.45941
chr11	100553617	Lgals3bp	-0.621677	1.86e-05	-0.462024	0.00101031	-8.45941
chr11	100553617	Milr1	-0.430304	0.00444951	-0.380318	0.0207705	-8.45941
chr11	100553617	Naglu	-0.428907	0.00514099	-0.301515	0.022708	-8.45941
chr11	100553617	Nlrp1a	-0.417588	0.00733956	-0.506406	0.0289667	-8.45941
chr11	100553617	Nlrp3	-0.477901	0.00157757	-0.419463	0.0112216	-8.45941
chr11	100553617	Pik3r5	-0.386514	0.0125525	-0.363524	0.0415112	-8.45941
chr11	100553617	Plek	-0.46542	0.00369907	-0.4112	0.0183608	-8.45941
chr11	100553617	Psme2b	-0.396911	0.00925405	-0.440176	0.0336693	-8.45941
chr11	100553617	Rnf213	-0.423117	0.00584649	-0.417735	0.0247655	-8.45941
chr11	100553617	Scpep1	-0.408481	0.00723902	-0.28056	0.0286843	-8.45941
chr11	100553617	Socs3	-0.370908	0.0155987	-0.315925	0.048909	-8.45941
chr11	100553617	Tmem106a	-0.55021	0.000160091	-0.471258	0.00298221	-8.45941
chr11	100553617	Tmem92	-0.45428	0.00416958	-0.451956	0.0199099	-8.45941
chr11	100553617	Trim25	-0.397277	0.0101122	-0.313983	0.0359166	-8.45941
chr11	100553617	Wfdc17	-0.413552	0.00648303	-0.34603	0.0265115	-8.45941
chr11	101038289	Adap2	-0.461108	0.00274846	-0.38625	0.0157058	-6.54362
chr11	101038289	Ccl3	-0.40923	0.00788907	-0.328378	0.030334	-6.54362
chr11	101038289	Ccl4	-0.384747	0.0129974	-0.347845	0.0425912	-6.54362
chr11	101038289	Ccl6	-0.441532	0.00385385	-0.334822	0.0188922	-6.54362
chr11	101038289	Cd300a	-0.49543	0.00115214	-0.375506	0.00927925	-6.54362
chr11	101038289	Cd300c2	-0.428072	0.00585947	-0.313231	0.0248072	-6.54362
chr11	101038289	Cd68	-0.408381	0.00803189	-0.325789	0.0307488	-6.54362
chr11	101038289	Cxcl16	-0.436028	0.00491575	-0.269314	0.0220124	-6.54362
chr11	101038289	Dock2	-0.4302	0.00446011	-0.323136	0.0207777	-6.54362
chr11	101038289	Gfap	-0.432671	0.00421259	-0.334639	0.0199851	-6.54362
chr11	101038289	Gngt2	-0.419599	0.00703303	-0.320124	0.0281357	-6.54362
chr11	101038289	Havcr2	-0.485822	0.00110791	-0.37224	0.00907313	-6.54362
chr11	101038289	Igtp	-0.468412	0.00301736	-0.480641	0.016502	-6.54362
chr11	101038289	Ikzf1	-0.559174	0.000118431	-0.511445	0.00251373	-6.54362
chr11	101038289	Irgm1	-0.40979	0.00863943	-0.340237	0.0321283	-6.54362
chr11	101038289	Irgm2	-0.488515	0.00160323	-0.474981	0.0113328	-6.54362
chr11	101038289	Itgb3	-0.445409	0.00507365	-0.314617	0.0225157	-6.54362
chr11	101038289	Lcp2	-0.444477	0.00406078	-0.364224	0.0196271	-6.54362
chr11	101038289	Lgals9	-0.510856	0.00104795	-0.38563	0.00869912	-6.54362
chr11	101038289	Milr1	-0.53666	0.000297879	-0.412858	0.00421879	-6.54362
chr11	101038289	Plek	-0.552563	0.000264815	-0.388639	0.00397825	-6.54362
chr11	101038289	Pmp22	-0.455253	0.00407955	-0.299004	0.0196742	-6.54362
chr11	101038289	Scimp	-0.421935	0.00669083	-0.399093	0.0270748	-6.54362
chr11	101038289	Slfn8	-0.433789	0.00651098	-0.362146	0.0265845	-6.54362
chr11	101038289	Tmc6	-0.473	0.00311165	-0.360027	0.0167585	-6.54362
chr11	101038289	Tmem106a	-0.385205	0.0128809	-0.309563	0.0423512	-6.54362
chr11	101038289	Wfdc17	-0.475895	0.00144527	-0.358465	0.0107012	-6.54362
chr11	101598042	Ccl3	0.391515	0.0137111	0.291727	0.0444164	7.93251
chr11	101598042	Ccl6	0.606234	8.9e-05	0.447506	0.00223051	7.93251
chr11	101598042	Ccl9	0.495683	0.00133313	0.420245	0.0101387	7.93251
chr11	101598042	Cd300a	0.424156	0.00993381	0.333145	0.0355177	7.93251
chr11	101598042	Cd68	0.459734	0.0036862	0.342283	0.0183199	7.93251
chr11	101598042	Dnai2	-0.434776	0.0101826	-0.34677	0.0360467	7.93251
chr11	101598042	Dock2	0.500662	0.0013679	0.364289	0.0103413	7.93251
chr11	101598042	Gfap	0.473303	0.00268919	0.352914	0.0155444	7.93251
chr11	101598042	Gm5431	0.447636	0.0054683	0.379815	0.0236446	7.93251
chr11	101598042	Havcr2	0.452823	0.00379625	0.327941	0.0187025	7.93251
chr11	101598042	Ikzf1	0.492832	0.00166935	0.394618	0.0116238	7.93251
chr11	101598042	Lcp2	0.498851	0.00167382	0.342471	0.0116345	7.93251
chr11	101598042	Lgals3bp	0.525301	0.00100295	0.351095	0.0084893	7.93251
chr11	101598042	Lgals9	0.479067	0.00359607	0.394763	0.0180648	7.93251
chr11	101598042	Milr1	0.47536	0.00256079	0.357098	0.0150803	7.93251
chr11	101598042	Pik3r5	0.393443	0.0145338	0.266823	0.046503	7.93251
chr11	101598042	Plek	0.490594	0.00205113	0.334246	0.0132561	7.93251
chr11	101598042	Socs3	0.454327	0.00537711	0.347464	0.0233776	7.93251
chr11	101598042	Trim25	0.421279	0.00941261	0.298263	0.0341207	7.93251
chr11	101598042	Wfdc17	0.431576	0.00608305	0.303308	0.0253605	7.93251
chr11	103039972	Abcc3	-0.454932	0.00361675	-0.407041	0.0180997	-14.9921
chr11	103039972	Abi3	-0.554732	0.00024754	-0.562023	0.00386543	-14.9921
chr11	103039972	Adap2	-0.525224	0.00042202	-0.448921	0.00513231	-14.9921
chr11	103039972	Birc5	-0.383168	0.0160523	-0.395676	0.0499954	-14.9921
chr11	103039972	Castor1	-0.441312	0.0034387	-0.424927	0.0177329	-14.9921
chr11	103039972	Ccl3	-0.482634	0.00161003	-0.41541	0.0113335	-14.9921
chr11	103039972	Ccl4	-0.486316	0.00146419	-0.457274	0.0107632	-14.9921
chr11	103039972	Ccl6	-0.408101	0.00807937	-0.337579	0.0308559	-14.9921
chr11	103039972	Ccl9	-0.499173	0.00104214	-0.456168	0.00867976	-14.9921
chr11	103039972	Cd300c2	-0.494952	0.000861424	-0.40327	0.00775732	-14.9921
chr11	103039972	Cd300lb	-0.408386	0.00889334	-0.353133	0.032733	-14.9921
chr11	103039972	Cd68	-0.562725	0.000192274	-0.488523	0.00327362	-14.9921
chr11	103039972	Dock2	-0.486992	0.00124241	-0.414334	0.00971954	-14.9921
chr11	103039972	Gabra1	0.405372	0.0085555	0.354956	0.0320345	-14.9921
chr11	103039972	Gfap	-0.591925	5.74e-05	-0.523925	0.00174907	-14.9921
chr11	103039972	Gm5431	-0.437573	0.00474872	-0.394623	0.0214587	-14.9921
chr11	103039972	Gngt2	-0.437556	0.00422486	-0.353809	0.0200289	-14.9921
chr11	103039972	Grn	-0.519381	0.000703498	-0.454463	0.00691017	-14.9921
chr11	103039972	Havcr2	-0.437441	0.00423602	-0.381216	0.0200664	-14.9921
chr11	103039972	Ifi35	-0.4163	0.0067833	-0.363351	0.0273717	-14.9921
chr11	103039972	Ikzf1	-0.42173	0.00602744	-0.412263	0.025275	-14.9921
chr11	103039972	Lcp2	-0.542618	0.000297746	-0.485192	0.00421879	-14.9921
chr11	103039972	Lgals9	-0.458091	0.00295434	-0.393988	0.0163335	-14.9921
chr11	103039972	Naglu	-0.396391	0.0124825	-0.26606	0.0413623	-14.9921
chr11	103039972	Nlrp3	-0.599397	5.53e-05	-0.54662	0.00171759	-14.9921
chr11	103039972	Psme2b	-0.456103	0.00309733	-0.476496	0.016704	-14.9921
chr11	103039972	Rnf213	-0.469471	0.00294347	-0.466824	0.0163075	-14.9921
chr11	103039972	Scpep1	-0.414252	0.00874684	-0.277144	0.0324047	-14.9921
chr11	103039972	Slc16a3	-0.448461	0.0037048	-0.463417	0.0183777	-14.9921
chr11	103039972	Slfn8	-0.385177	0.0154601	-0.346718	0.0485704	-14.9921
chr11	103039972	Tmem106a	-0.643496	9.92e-06	-0.57649	0.000844809	-14.9921
chr11	103039973	Abcc3	-0.478105	0.00208123	-0.386198	0.0133434	-9.95876
chr11	103039973	Abi3	-0.447739	0.00333133	-0.398304	0.0174197	-9.95876
chr11	103039973	Adap2	-0.398918	0.00887343	-0.309654	0.0327205	-9.95876
chr11	103039973	Birc5	-0.477786	0.00209771	-0.432887	0.0133716	-9.95876
chr11	103039973	C1ql1	-0.464383	0.00290019	-0.433702	0.0161903	-9.95876
chr11	103039973	Castor1	-0.512128	0.000526298	-0.422377	0.0057988	-9.95876
chr11	103039973	Ccl3	-0.5202	0.000413731	-0.390169	0.00506549	-9.95876
chr11	103039973	Ccl4	-0.459522	0.00250765	-0.386744	0.0148824	-9.95876
chr11	103039973	Ccl6	-0.503071	0.000801095	-0.378173	0.00747141	-9.95876
chr11	103039973	Ccl9	-0.472041	0.00159902	-0.401282	0.0113247	-9.95876
chr11	103039973	Cd300c2	-0.522589	0.000384843	-0.390011	0.00486922	-9.95876
chr11	103039973	Cd68	-0.504871	0.000555104	-0.374221	0.00596669	-9.95876
chr11	103039973	Dock2	-0.599245	4.4e-05	-0.447317	0.00155356	-9.95876
chr11	103039973	Evi2b	-0.517597	0.000739383	-0.414282	0.00706968	-9.95876
chr11	103039973	Gabra1	0.376539	0.0152445	0.283616	0.0480622	-9.95876
chr11	103039973	Gfap	-0.602949	3.02e-05	-0.461685	0.00125246	-9.95876
chr11	103039973	Grn	-0.581143	5.45e-05	-0.468185	0.00170675	-9.95876
chr11	103039973	Havcr2	-0.451924	0.0026606	-0.343685	0.0154541	-9.95876
chr11	103039973	Ikzf1	-0.436939	0.00381315	-0.391365	0.0187741	-9.95876
chr11	103039973	Lcp2	-0.481067	0.00145274	-0.356814	0.0107258	-9.95876
chr11	103039973	Lgals9	-0.469035	0.00226615	-0.38425	0.0139837	-9.95876
chr11	103039973	Milr1	-0.401717	0.00758226	-0.299682	0.0295562	-9.95876
chr11	103039973	Myo1g	-0.453833	0.00370933	-0.343183	0.0183887	-9.95876
chr11	103039973	Naglu	-0.400836	0.0103711	-0.247277	0.0363944	-9.95876
chr11	103039973	Nlrp3	-0.47585	0.00166341	-0.369701	0.0115926	-9.95876
chr11	103039973	Or2z2	0.511693	0.000738758	0.477269	0.00706968	-9.95876
chr11	103039973	Osm	-0.463314	0.00260594	-0.420552	0.0152485	-9.95876
chr11	103039973	Plek	-0.40991	0.00861807	-0.298378	0.0321125	-9.95876
chr11	103039973	Pmp22	-0.530264	0.000616399	-0.358739	0.00636249	-9.95876
chr11	103039973	Rhbdf1	-0.382578	0.0135621	-0.338434	0.044093	-9.95876
chr11	103039973	Scpep1	-0.485142	0.00150938	-0.289318	0.010943	-9.95876
chr11	103039973	Serpinf2	-0.44421	0.00408573	-0.379728	0.0196868	-9.95876
chr11	103039973	Slc16a3	-0.413025	0.00727779	-0.379501	0.0287947	-9.95876
chr11	103039973	Slfn8	-0.445301	0.00398479	-0.371607	0.0193266	-9.95876
chr11	103039973	Tmem106a	-0.474056	0.00132135	-0.355203	0.0100812	-9.95876
chr11	103039973	Tmem92	-0.481518	0.00191228	-0.374527	0.0126797	-9.95876
chr11	103039973	Trp53i13	-0.403842	0.00975936	-0.331738	0.0350971	-9.95876
chr11	103039973	Wfdc17	-0.478886	0.00153776	-0.344325	0.0110476	-9.95876
chr11	103053489	Abi3	-0.424138	0.00571638	-0.361402	0.0244057	-10.3227
chr11	103053489	Birc5	-0.442791	0.00476029	-0.407058	0.0214987	-10.3227
chr11	103053489	Ccl2	-0.385906	0.0152498	-0.323417	0.0480622	-10.3227
chr11	103053489	Ccl3	-0.456969	0.00234836	-0.326412	0.0143346	-10.3227
chr11	103053489	Ccl6	-0.375161	0.014361	-0.271948	0.0460495	-10.3227
chr11	103053489	Cd300c2	-0.460843	0.0018711	-0.332385	0.012521	-10.3227
chr11	103053489	Dock2	-0.404666	0.00785686	-0.290066	0.030269	-10.3227
chr11	103053489	Gfap	-0.453612	0.00289517	-0.32691	0.0161872	-10.3227
chr11	103053489	Gm11627	0.476373	0.00142717	0.395842	0.0106292	-10.3227
chr11	103053489	Gngt2	-0.46858	0.00229171	-0.324825	0.0140866	-10.3227
chr11	103053489	Grn	-0.40299	0.00814241	-0.307361	0.030992	-10.3227
chr11	103053489	Ifi35	-0.444978	0.00355554	-0.347887	0.0179523	-10.3227
chr11	103053489	Lcp2	-0.45746	0.00263735	-0.329111	0.0153867	-10.3227
chr11	103053489	Milr1	-0.431721	0.00430627	-0.318589	0.0202331	-10.3227
chr11	103053489	Nlrp3	-0.406589	0.00922773	-0.302489	0.0336044	-10.3227
chr11	103053489	Or2z2	0.506746	0.000847666	0.468265	0.00773609	-10.3227
chr11	103053489	Osm	-0.473423	0.00177033	-0.411974	0.0120514	-10.3227
chr11	103053489	Pik3r5	-0.387327	0.012352	-0.280655	0.0410886	-10.3227
chr11	103053489	Pmp22	-0.383328	0.0146231	-0.247786	0.0466632	-10.3227
chr11	103053489	Rhbdf1	-0.416072	0.00757823	-0.352304	0.0295551	-10.3227
chr11	103053489	Scpep1	-0.452685	0.00296053	-0.268277	0.0163563	-10.3227
chr11	103053489	Serpinf2	-0.478996	0.00176663	-0.396186	0.012044	-10.3227
chr11	103053489	Slc16a3	-0.43172	0.00606424	-0.366784	0.0253488	-10.3227
chr11	103053489	Srebf1	-0.419672	0.00566227	-0.31432	0.0242708	-10.3227
chr11	103053489	Tmem106a	-0.38151	0.0115932	-0.282096	0.0392967	-10.3227
chr11	103053489	Trp53i13	-0.369441	0.016046	-0.311977	0.0499954	-10.3227
chr11	103053489	Uqcr10	-0.398671	0.00891946	-0.350727	0.0328093	-10.3227
chr11	103340004	Abca9	0.449805	0.00359095	0.31846	0.0180505	9.39251
chr11	103340004	Adra1b	-0.489579	0.00181088	-0.537993	0.0122431	9.39251
chr11	103340004	C1ql1	0.526061	0.000825464	0.520788	0.00761678	9.39251
chr11	103340004	Ccl3	0.479047	0.00153133	0.368959	0.0110331	9.39251
chr11	103340004	Ccl4	0.481663	0.0016506	0.433737	0.0115298	9.39251
chr11	103340004	Ccl6	0.614711	4.03e-05	0.515107	0.00146853	9.39251
chr11	103340004	Ccl9	0.419315	0.00570758	0.382831	0.0244025	9.39251
chr11	103340004	Cd300ld4	-0.537702	0.000346048	-0.537405	0.00457373	9.39251
chr11	103340004	Cd68	0.544098	0.00028444	0.411955	0.00414134	9.39251
chr11	103340004	Dock2	0.405359	0.00855791	0.321984	0.0320345	9.39251
chr11	103340004	Gfap	0.638576	9.26e-06	0.533054	0.00081263	9.39251
chr11	103340004	Gm5431	0.420065	0.00625104	0.394182	0.0258836	9.39251
chr11	103340004	Grn	0.417689	0.00732391	0.364378	0.0289194	9.39251
chr11	103340004	Havcr2	0.460533	0.00317551	0.368206	0.0168615	9.39251
chr11	103340004	Ikzf1	0.543292	0.000241983	0.52188	0.00383924	9.39251
chr11	103340004	Lcp2	0.476704	0.0016272	0.388114	0.011441	9.39251
chr11	103340004	Milr1	0.564413	0.000121194	0.46409	0.00253164	9.39251
chr11	103340004	Nlrp3	0.500516	0.000860177	0.404573	0.00775732	9.39251
chr11	103340004	Plek	0.4911	0.00129217	0.383206	0.00997084	9.39251
chr11	103340004	Serpinf2	0.440263	0.00503436	0.41521	0.0223911	9.39251
chr11	103340004	Tmem106a	0.453429	0.00290799	0.374521	0.0161903	9.39251
chr11	105379450	C1ql1	-0.475039	0.00195203	-0.451084	0.0128681	-8.65816
chr11	105379450	Ccl4	-0.400388	0.00780314	-0.34201	0.03015	-8.65816
chr11	105379450	Ccl6	-0.382372	0.0124529	-0.28507	0.0413028	-8.65816
chr11	105379450	Cd300c2	-0.478036	0.00118665	-0.352919	0.00941537	-8.65816
chr11	105379450	Cd68	-0.435068	0.00354966	-0.325743	0.0179455	-8.65816
chr11	105379450	Dnai2	0.407259	0.0100761	0.326626	0.0358045	-8.65816
chr11	105379450	Gfap	-0.449266	0.00250985	-0.33987	0.0148843	-8.65816
chr11	105379450	Gngt2	-0.402593	0.00821129	-0.298169	0.0312242	-8.65816
chr11	105379450	Grn	-0.387474	0.0112371	-0.306869	0.0384627	-8.65816
chr11	105379450	Havcr2	-0.41679	0.00543078	-0.312168	0.0235592	-8.65816
chr11	105379450	Ikzf1	-0.466438	0.00211261	-0.410624	0.0134036	-8.65816
chr11	105379450	Milr1	-0.457464	0.0020407	-0.34472	0.0131995	-8.65816
chr11	105379450	Plek	-0.385563	0.0140096	-0.265906	0.0451517	-8.65816
chr11	105379450	Tmem106a	-0.467942	0.00177826	-0.365078	0.0120845	-8.65816
chr11	105379450	Wfdc17	-0.403815	0.0088379	-0.297162	0.0326548	-8.65816
chr11	107366213	Abcc3	0.460145	0.00705134	0.363266	0.0281804	10.2131
chr11	107366213	Abi3	0.430246	0.00988544	0.383623	0.0354292	10.2131
chr11	107366213	Ccl3	0.418543	0.0110705	0.288623	0.0379941	10.2131
chr11	107366213	Cd300ld4	-0.445303	0.00734802	-0.397703	0.0289857	10.2131
chr11	107366213	Dock2	0.40392	0.0131648	0.292511	0.0429796	10.2131
chr11	107366213	Gfap	0.449141	0.00529456	0.325539	0.0231602	10.2131
chr11	107366213	Grn	0.423145	0.0101309	0.319545	0.0359669	10.2131
chr11	107366213	Itgb3	0.449107	0.00600298	0.311773	0.0252191	10.2131
chr11	107366213	Milr1	0.437099	0.00768471	0.317446	0.0298477	10.2131
chr11	107366213	Ndufaf8	0.441843	0.00889199	0.414649	0.032733	10.2131
chr11	107366213	Pmp22	0.548693	0.000779289	0.342927	0.0073448	10.2131
chr11	107366213	Srebf1	0.485932	0.00265948	0.411568	0.0154541	10.2131
chr11	107740419	Birc5	0.494154	0.00102451	0.475807	0.00861691	6.58712
chr11	107740419	Castor1	0.381769	0.0115321	0.329658	0.0391342	6.58712
chr11	107740419	Ccl2	0.397793	0.012147	0.308235	0.04068	6.58712
chr11	107740419	Ccl3	0.532409	0.000237911	0.392565	0.00379746	6.58712
chr11	107740419	Ccl4	0.371805	0.0140896	0.309801	0.0453446	6.58712
chr11	107740419	Ccl6	0.532801	0.000280716	0.384327	0.00413091	6.58712
chr11	107740419	Cd300c2	0.440979	0.00346604	0.313874	0.017738	6.58712
chr11	107740419	Cd300ld4	-0.419123	0.00573212	-0.402261	0.0244511	6.58712
chr11	107740419	Cd68	0.51007	0.000475629	0.372527	0.00550472	6.58712
chr11	107740419	Dock2	0.569107	0.000103261	0.412687	0.00234394	6.58712
chr11	107740419	Gfap	0.493551	0.000770623	0.364209	0.00729787	6.58712
chr11	107740419	Gm5431	0.455717	0.00275154	0.388683	0.0157058	6.58712
chr11	107740419	Grn	0.493659	0.000893047	0.403679	0.00789973	6.58712
chr11	107740419	Havcr2	0.533949	0.000270762	0.404397	0.00403127	6.58712
chr11	107740419	Igtp	0.452989	0.00333344	0.400694	0.0174197	6.58712
chr11	107740419	Ikzf1	0.471937	0.00242009	0.391967	0.0146035	6.58712
chr11	107740419	Irgm2	0.431952	0.00538131	0.371999	0.023383	6.58712
chr11	107740419	Itgb3	0.400994	0.0114094	0.272636	0.0388008	6.58712
chr11	107740419	Lcp2	0.41389	0.00643519	0.294511	0.0264524	6.58712
chr11	107740419	Lgals9	0.391855	0.0112854	0.317468	0.0385445	6.58712
chr11	107740419	Milr1	0.478049	0.00157155	0.348471	0.0112049	6.58712
chr11	107740419	Nlrp3	0.413583	0.0071913	0.316752	0.0285524	6.58712
chr11	107740419	Plek	0.438281	0.00467377	0.294606	0.0212657	6.58712
chr11	107740419	Slc16a3	0.491454	0.0011023	0.4562	0.00905277	6.58712
chr11	107740419	Slfn8	0.457039	0.00302927	0.381344	0.016517	6.58712
chr11	107740419	Tmem106a	0.412169	0.00668213	0.316664	0.02706	6.58712
chr11	109011772	Ccl2	0.466684	0.00813163	0.341226	0.0309808	8.15406
chr11	109011772	Cd68	0.43246	0.0106386	0.329329	0.0370303	8.15406
chr11	109011772	Nlrp3	0.426075	0.0150358	0.306276	0.0476232	8.15406
chr11	109011772	Serpinf2	0.448203	0.0114491	0.350791	0.0389024	8.15406
chr11	109011772	Slfn8	0.460326	0.00702601	0.378346	0.0281218	8.15406
chr11	109210800	Abca9	0.632171	9.27e-06	0.419399	0.00081263	7.38732
chr11	109210800	Abcc3	0.443918	0.00464232	0.342023	0.0211957	7.38732
chr11	109210800	Abi3	0.41944	0.00705681	0.373456	0.0281881	7.38732
chr11	109210800	Adap2	0.431991	0.00427949	0.340016	0.0201551	7.38732
chr11	109210800	Adra1b	-0.59464	3.29e-05	-0.590813	0.00133438	7.38732
chr11	109210800	Ccl3	0.602868	2.39e-05	0.443548	0.00109627	7.38732
chr11	109210800	Ccl4	0.542978	0.000244402	0.451583	0.00386018	7.38732
chr11	109210800	Ccl6	0.506933	0.000718628	0.373229	0.00697228	7.38732
chr11	109210800	Ccl9	0.424511	0.00455068	0.361112	0.0210115	7.38732
chr11	109210800	Cd300a	0.373795	0.0160653	0.275544	0.0499957	7.38732
chr11	109210800	Cd300c2	0.658943	2.81e-06	0.471116	0.000487879	7.38732
chr11	109210800	Cd68	0.625184	1.24e-05	0.453731	0.000889595	7.38732
chr11	109210800	Dnai2	0.400592	0.0140126	0.29786	0.0451517	7.38732
chr11	109210800	Dock2	0.583918	4.92e-05	0.416742	0.00162961	7.38732
chr11	109210800	Evi2b	0.625177	1.61e-05	0.48502	0.000949043	7.38732
chr11	109210800	Gabra1	-0.402239	0.00827324	-0.322212	0.0313694	7.38732
chr11	109210800	Gfap	0.562516	0.000105608	0.412533	0.0023486	7.38732
chr11	109210800	Gm2a	0.408209	0.0109521	0.246215	0.0377646	7.38732
chr11	109210800	Gm5431	0.468486	0.00175351	0.380949	0.011978	7.38732
chr11	109210800	Gngt2	0.52328	0.000447227	0.376474	0.00530731	7.38732
chr11	109210800	Grn	0.461744	0.00270667	0.338052	0.0155803	7.38732
chr11	109210800	Havcr2	0.59415	3.35e-05	0.43581	0.00133844	7.38732
chr11	109210800	Ikzf1	0.44921	0.00364095	0.375547	0.0181863	7.38732
chr11	109210800	Lgals3bp	0.406675	0.0101943	0.241038	0.0360467	7.38732
chr11	109210800	Milr1	0.592583	4.46e-05	0.410229	0.00156593	7.38732
chr11	109210800	Mrc2	0.430357	0.0062443	0.288368	0.0258692	7.38732
chr11	109210800	Nlrp3	0.456642	0.003058	0.351152	0.0166393	7.38732
chr11	109210800	Osm	0.405607	0.0127518	0.345548	0.0420126	7.38732
chr11	109210800	Pctp	0.453898	0.00287532	0.285949	0.0161104	7.38732
chr11	109210800	Plek	0.55539	0.000163772	0.379202	0.00302233	7.38732
chr11	109210800	Psme2b	0.571073	9.65e-05	0.553251	0.00227716	7.38732
chr11	109210800	Rnf213	0.389123	0.0143505	0.340985	0.0460343	7.38732
chr11	109210800	Scimp	0.446184	0.0034561	0.385156	0.0177329	7.38732
chr11	109210800	Scpep1	0.52033	0.000578146	0.298729	0.00612041	7.38732
chr11	109210800	Syngr2	0.437432	0.00535745	0.280441	0.0233306	7.38732
chr11	109210800	Tcn2	0.494149	0.00188038	0.289447	0.0125417	7.38732
chr11	109210800	Tmem106a	0.590364	4.85e-05	0.426614	0.00162961	7.38732
chr11	109210800	Trim25	0.433912	0.00578401	0.279048	0.0245801	7.38732
chr11	109210800	Wfdc17	0.622154	1.82e-05	0.445754	0.00100092	7.38732
chr11	110422233	Ccl2	0.538957	0.000333091	0.482625	0.00447721	6.09636
chr11	110422233	Ccl6	0.398437	0.0108825	0.291257	0.0375738	6.09636
chr11	110422233	Cd300ld4	-0.604646	2.83e-05	-0.583535	0.00122331	6.09636
chr11	110422233	Cd68	0.376281	0.0153202	0.280086	0.0482651	6.09636
chr11	110422233	Gfap	0.397821	0.0100005	0.299363	0.0356159	6.09636
chr11	110422233	Havcr2	0.441854	0.00382506	0.327855	0.018821	6.09636
chr11	110422233	Ikzf1	0.557294	0.000228445	0.492823	0.0037214	6.09636
chr11	110422233	Irgm1	0.4215	0.00753064	0.333787	0.029413	6.09636
chr11	110422233	Milr1	0.464229	0.00195573	0.357485	0.0128707	6.09636
chr11	110422233	Plek	0.466644	0.00274843	0.281957	0.0157058	6.09636
chr11	113087119	Abca9	0.507248	0.000712256	0.337282	0.00693596	5.14622
chr11	113087119	Abi3	0.494126	0.00102528	0.432337	0.00861691	5.14622
chr11	113087119	Adra1b	-0.566369	0.000139228	-0.568223	0.00274196	5.14622
chr11	113087119	Ccl12	0.404824	0.00865398	0.373403	0.0321509	5.14622
chr11	113087119	Ccl3	0.560384	0.000113632	0.41992	0.00247478	5.14622
chr11	113087119	Ccl4	0.516561	0.000461492	0.431426	0.00540478	5.14622
chr11	113087119	Ccl5	0.407782	0.0090046	0.362587	0.0329891	5.14622
chr11	113087119	Ccl6	0.525937	0.000347412	0.390046	0.00458411	5.14622
chr11	113087119	Ccl9	0.538589	0.000233698	0.452963	0.00376054	5.14622
chr11	113087119	Cd300a	0.427706	0.00528091	0.309445	0.0231397	5.14622
chr11	113087119	Cd300c2	0.571575	6.24e-05	0.41263	0.00185302	5.14622
chr11	113087119	Cd300lb	0.514895	0.000411189	0.437333	0.00504711	5.14622
chr11	113087119	Cd68	0.479941	0.0011266	0.351382	0.00912929	5.14622
chr11	113087119	Dock2	0.452042	0.00234133	0.323497	0.0143138	5.14622
chr11	113087119	Evi2b	0.579451	8.93e-05	0.483664	0.00223051	5.14622
chr11	113087119	Gfap	0.552269	0.000123245	0.408539	0.00254987	5.14622
chr11	113087119	Gm5431	0.450142	0.0024556	0.373919	0.0146767	5.14622
chr11	113087119	Gngt2	0.401466	0.00840966	0.291633	0.0315691	5.14622
chr11	113087119	Havcr2	0.655372	2.48e-06	0.47591	0.000487879	5.14622
chr11	113087119	Ikzf1	0.697054	5.82e-07	0.58511	0.000268063	5.14622
chr11	113087119	Irgm1	0.493756	0.00120458	0.400969	0.00951764	5.14622
chr11	113087119	Lcp2	0.506957	0.000612133	0.361297	0.0063303	5.14622
chr11	113087119	Lgals3bp	0.390082	0.0128349	0.268545	0.0422565	5.14622
chr11	113087119	Milr1	0.659749	2.71e-06	0.459655	0.000487879	5.14622
chr11	113087119	Nlrp3	0.424619	0.00565582	0.326472	0.0242563	5.14622
chr11	113087119	Osm	0.520386	0.000683988	0.454676	0.00678595	5.14622
chr11	113087119	Pctp	0.409154	0.00790187	0.245798	0.0303685	5.14622
chr11	113087119	Plek	0.548141	0.000171418	0.379851	0.00310553	5.14622
chr11	113087119	Psme2b	0.394923	0.010608	0.366621	0.0369484	5.14622
chr11	113087119	Rnf213	0.476038	0.0019037	0.419713	0.0126586	5.14622
chr11	113087119	Scpep1	0.466611	0.00210347	0.2743	0.0133868	5.14622
chr11	113087119	Tmem106a	0.535724	0.000256004	0.401461	0.00390516	5.14622
chr11	113087119	Tnfrsf13b	0.381899	0.0150275	0.303544	0.0476232	5.14622
chr11	113087119	Wfdc17	0.550471	0.000233036	0.38251	0.00375752	5.14622
chr11	113101161	Abca9	0.671798	2.83e-06	0.44636	0.000487879	12.5656
chr11	113101161	Abi3	0.490497	0.0011311	0.438414	0.00915632	12.5656
chr11	113101161	Birc5	0.550688	0.000340336	0.535727	0.00452249	12.5656
chr11	113101161	Ccl3	0.595976	6.25e-05	0.450809	0.00185302	12.5656
chr11	113101161	Ccl4	0.532825	0.000335255	0.471716	0.00449866	12.5656
chr11	113101161	Ccl5	0.400187	0.00863979	0.38789	0.0321283	12.5656
chr11	113101161	Ccl6	0.570894	0.000119663	0.435371	0.00252632	12.5656
chr11	113101161	Ccl9	0.454481	0.00249806	0.409117	0.0148589	12.5656
chr11	113101161	Cd300a	0.54578	0.000326051	0.413115	0.00444426	12.5656
chr11	113101161	Cd300c2	0.586751	5.53e-05	0.445257	0.00171759	12.5656
chr11	113101161	Cd68	0.588908	6.4e-05	0.439731	0.00188288	12.5656
chr11	113101161	Cxcl16	0.49537	0.001154	0.333335	0.00928476	12.5656
chr11	113101161	Dock2	0.603241	2.99e-05	0.450474	0.0012504	12.5656
chr11	113101161	Evi2b	0.610889	2.22e-05	0.519668	0.0010641	12.5656
chr11	113101161	Gfap	0.674056	1.86e-06	0.503908	0.00045973	12.5656
[truncated: 18,173 more rows]

## Sheet: Cortex NLGF PCS vs Con Distal
chr	start	Gene	pearsons r	pvalue	regression beta	fdr	meth.diff
chr10	117632098	Mtcl3	0.629065	1.05706e-05	0.613259	0.0164689	7.90334
chr10	17334445	Ilvbl	-0.69616	3.88848e-05	-0.680427	0.0363495	8.10863
chr10	18055198	Pan2	-0.662853	3.15957e-06	-0.607742	0.0164689	6.42175
chr10	42275094	Crybg1	-0.656169	4.28891e-06	-0.633634	0.0164689	6.55332
chr10	43361312	Stat2	-0.73102	1.48554e-05	-0.648708	0.0173585	8.52634
chr10	67103826	R3hdm2	-0.681097	1.28473e-05	-0.565571	0.0171567	-14.1187
chr10	81333033	Smarcc2	0.665434	9.50543e-06	0.627608	0.0164689	12.0836
chr10	81464706	Arid5b	-0.635483	6.14066e-06	-0.489624	0.0164689	-9.16999
chr10	96370732	Map3k5	0.630287	2.2264e-05	0.614731	0.0231249	7.5692
chr10	96370732	Tspan15	-0.655598	7.91453e-06	-0.520648	0.0164689	7.5692
chr11	119443707	Baiap2	0.738654	3.1527e-06	0.644367	0.0494093	9.31283
chr11	78436236	Mtmr4	-0.67568	3.24549e-06	-0.63322	0.0494093	-7.48074
chr12	107942504	Cdca4	0.679023	5.29653e-06	0.687162	0.0159558	-11.1022
chr12	108229932	Sptssa	0.787639	1.08356e-06	0.703357	0.00652845	-13.7923
chr12	95628971	Klhl29	0.775701	8.4522e-06	0.600981	0.0169748	14.6914
chr13	30224313	Pde4d	0.875107	9.39321e-07	0.589615	0.00473981	17.7149
chr13	30224339	Pde4d	0.818347	1.85153e-05	0.574825	0.0467142	18.9244
chr15	37279501	Elfn2	0.697433	9.16452e-06	0.693656	0.0488659	5.51888
chr15	72809794	Cplane1	-0.642478	1.36879e-05	-0.600993	0.0488659	7.49327
chr17	23557988	Ptprs	0.688802	1.83414e-05	0.592149	0.04242	6.53416
chr17	35124506	Rab11b	-0.690728	2.38935e-05	-0.829304	0.0460507	-6.6435
chr17	38452330	Fance	-0.787008	5.06616e-06	-0.706023	0.0203839	14.8958
chr17	71869409	Akap8	-0.614717	1.48382e-05	-0.596143	0.04242	5.30395
chr17	71869409	Trim39	-0.678866	7.746e-07	-0.687294	0.00895748	5.30395
chr17	87612869	Cpne5	0.651491	5.28812e-06	0.516454	0.0203839	6.80968
chr18	12840363	Pcdhb16	0.682493	8.74073e-06	0.615211	0.0321826	11.6787
chr18	38590508	Dipk1c	-0.634567	2.4661e-05	-0.552282	0.0321826	-12.1536
chr18	61036036	Crem	0.651644	2.23303e-05	0.624831	0.0321826	9.39214
chr18	80384242	Crem	-0.632139	3.54059e-05	-0.624559	0.0346536	-7.87546
chr19	57134667	Got1	-0.701467	5.42237e-06	-0.694278	0.0232945	-13.6054
chr2	128437995	Tnks1bp1	-0.635092	2.41657e-05	-0.631157	0.0480739	-9.89954
chr2	154348721	Nusap1	-0.697127	9.28293e-06	-0.697783	0.0359775	12.409
chr2	167808794	C8g	0.715353	2.7422e-05	0.791385	0.0480739	-11.8755
chr2	167993565	Psd4	-0.790248	2.61093e-06	-0.631841	0.0164781	15.4236
chr2	170677738	Nusap1	0.63356	2.56355e-05	0.592502	0.0480739	-11.7582
chr2	170677738	Tox2	-0.676818	2.23794e-06	-0.667591	0.0164781	-11.7582
chr2	175053255	Tnks1bp1	0.821473	1.61573e-05	0.712851	0.0463509	13.9444
chr2	180659646	Tox2	-0.701089	4.69787e-07	-0.748992	0.00915242	-5.07447
chr2	25578017	Tmem127	0.675391	3.28893e-06	0.66065	0.0172976	7.61606
chr2	33411117	Dnajc5	0.663604	1.0261e-05	0.620924	0.0359775	8.66667
chr2	33411117	Hnrnpa3	0.697696	1.59157e-06	0.752409	0.0164781	8.66667
chr2	33411117	Sstr4	0.635745	1.79533e-05	0.618707	0.0472113	8.66667
chr2	33411117	Zdhhc5	0.650897	1.28915e-05	0.642922	0.0406806	8.66667
chr2	34850758	Srxn1	-0.64065	2.56755e-05	-0.609293	0.0480739	-11.6281
chr2	57269698	Mrps2	0.688019	9.65723e-06	0.588226	0.0359775	13.7708
chr2	83197338	Fitm2	0.717524	5.80075e-07	0.704175	0.00915242	8.61661
chr2	83197338	Rtel1	-0.625999	2.62897e-05	-0.548718	0.0480739	8.61661
chr2	9874562	Atrn	0.837741	2.70354e-05	0.578185	0.0480739	17.7094
chr3	71123699	Lamtor2	0.771284	1.55466e-06	0.691629	0.0108577	-9.20624
chr4	137778629	Kif2c	0.637249	9.79348e-06	0.634863	0.0374996	-6.60185
chr4	150193003	Invs	0.681696	4.70399e-06	0.662426	0.0374996	-9.31196
chr4	33682289	Pigv	0.665009	9.6761e-06	0.623692	0.0374996	-9.986
chr4	56481745	Tmem64	0.758834	7.52302e-07	0.640453	0.0159247	6.79061
chr4	73937969	Gabbr2	0.844098	1.06291e-05	0.715958	0.0374996	13.5105
chr4	73937969	Ube2j1	0.87965	7.09318e-06	0.861183	0.0374996	13.5105
chr5	101003481	Sgsm1	0.765294	2.19441e-08	0.774652	0.00052194	9.98989
chr5	107997289	Pgm2	0.744098	4.6897e-05	0.568617	0.0447106	-14.7936
chr5	111626291	Tnip2	-0.606464	3.3541e-05	-0.480819	0.0439811	13.6507
chr5	112692916	Steap2	0.751654	9.5781e-06	0.715645	0.0207105	10.5364
chr5	112692916	Wdfy3	0.732189	1.41675e-05	0.713767	0.0240695	10.5364
chr5	113153234	Rnf216	-0.652516	2.88941e-05	-0.62619	0.0429529	-9.42465
chr5	114363370	Elfn1	-0.785546	8.95416e-06	-0.737003	0.0207105	-9.91656
chr5	114899843	Elfn1	0.704328	2.87485e-05	0.691473	0.0429529	13.9991
chr5	120627209	Psph	0.881529	6.38633e-06	0.863477	0.0197943	-14.9385
chr5	120627215	Psph	0.840152	4.63416e-05	0.769586	0.0447106	-11.1763
chr5	123976117	Pilrb1	0.681211	6.65775e-06	0.69568	0.0197943	-15.1731
chr5	128482799	Eif2ak1	0.631741	4.69945e-05	0.545606	0.0447106	-7.13984
chr5	128482799	Rnf6	0.664111	1.36248e-05	0.552654	0.0240695	-7.13984
chr5	134519445	Katnal1	0.814126	3.92557e-05	0.92857	0.0444618	12.1547
chr5	142543830	Krtcap3	-0.74857	4.62256e-06	-0.740653	0.0183246	6.21324
chr5	142938490	Sema3a	-0.751925	3.5154e-05	-0.663277	0.0439811	-12.5638
chr5	143288226	Cd36	0.584047	4.89605e-05	0.574262	0.0447894	-10.5987
chr5	143692069	Plac8	-0.769054	4.4204e-06	-0.934799	0.0183246	12.5887
chr5	146665351	Mapk10	0.616991	3.69822e-05	0.588022	0.0439811	5.11156
chr5	146665351	Pgm2	-0.600824	4.1454e-05	-0.493503	0.0447106	5.11156
chr5	31055088	Vgf	-0.778309	2.85044e-06	-0.677065	0.0183246	-6.21396
chr5	33104417	Atraid	0.789263	4.55784e-06	0.810832	0.0183246	-8.93546
chr5	71580284	Tnip2	0.824723	7.70079e-06	0.768461	0.0203515	-12.9888
chr5	78293205	Rnf216	0.702564	1.05222e-05	0.674974	0.0208559	12.596
chr5	86856541	Krtcap3	-0.771612	2.44843e-06	-0.802226	0.0183246	10.8161
chr5	88930127	Tnip2	-0.593514	3.43115e-05	-0.458766	0.0439811	5.63643
chr5	95721053	Plac8	-0.62647	5.67413e-05	-0.597348	0.0499849	10.9848
chr6	107826503	Iqsec1	-0.776265	8.24489e-06	-0.686293	0.0309975	-12.9698
chr6	28793932	Iqsec1	0.741	1.49223e-05	0.696367	0.0309975	12.9743
chr6	66361422	Rpn1	-0.670724	7.59689e-06	-0.720998	0.0309975	6.31022
chr6	69459577	Bcl2l13	-0.743434	1.35099e-05	-0.636565	0.0309975	-12.2373
chr6	88232597	Nagk	0.75774	1.80009e-05	0.572934	0.0309975	-15.3592
chr7	110802455	Adamts17	-0.756588	2.52221e-08	-0.774898	0.000628333	8.42315
chr7	19378094	Btbd10	0.631657	2.11014e-05	0.57913	0.0438066	9.00607
chr7	27719412	Apba2	0.687802	1.90749e-05	0.57929	0.0431995	7.65131
chr7	30466132	Aamdc	-0.75665	1.88069e-05	-0.526189	0.0431995	14.703
chr7	35655927	Blm	0.660404	3.53702e-06	0.608352	0.025775	-12.0851
chr7	38221648	Atg16l2	0.623388	1.73268e-05	0.614859	0.0431995	-5.28627
chr7	45241179	Atg16l2	-0.650258	7.44325e-06	-0.563725	0.0309044	9.02032
chr7	64268405	Blm	0.636465	1.32862e-05	0.619979	0.0431995	-7.81087
chr7	68535253	Adamts17	-0.850551	5.33295e-07	-0.878213	0.00664272	7.25838
chr7	69247733	Thrsp	-0.797761	5.12644e-06	-0.723722	0.025775	16.4736
chr7	99395870	Peg3	0.792265	1.86245e-05	0.674963	0.0431995	10.8316
chr7	99395870	Rps3	-0.832891	5.1732e-06	-0.812291	0.025775	10.8316
chr8	123230808	Cherp	-0.729181	1.0019e-06	-0.774661	0.00655995	-13.6895
chr8	123230808	Cmip	-0.691532	5.92909e-06	-0.674473	0.0256987	-13.6895
chr8	84671061	Cfap96	-0.685028	7.84992e-06	-0.700984	0.0256987	11.3748
chr8	95107548	Pgbd5	0.774757	1.13898e-08	0.61552	0.000149149	11.9429
chr9	103198669	Stt3b	0.624374	3.62888e-05	0.616827	0.0411515	12.3526
chr9	105018505	Pde4a	0.743585	8.80889e-06	0.680059	0.0286725	15.3799
chr9	105018505	Tmem202	-0.680478	2.53041e-05	-0.6317	0.0411515	15.3799
chr9	106471776	Taf1d	-0.84084	3.44039e-06	-0.768445	0.0169061	16.5274
chr9	107436216	Pstpip1	-0.689257	3.54712e-05	-0.764692	0.0411515	-12.3929
chr9	109094957	Lingo1	0.614972	5.12106e-05	0.50407	0.0444086	5.7515
chr9	110381087	Gpx1	0.642618	1.79961e-05	0.594208	0.0378998	11.8101
chr9	114987401	Zbtb16	0.768742	1.1418e-05	0.816424	0.0286725	16.7545
chr9	120422094	Rpusd4	0.628074	3.15904e-05	0.605879	0.0411515	-5.6489
chr9	44506103	Pierce2	-0.653433	5.01732e-05	-0.628858	0.0444086	15.3383
chr9	49124165	Tmem202	-0.660498	1.16697e-05	-0.617661	0.0286725	11.0335
chr9	64037405	Gramd1b	0.655871	2.54408e-05	0.636351	0.0411515	7.1724
chr9	64037405	Stt3b	0.699726	2.90147e-06	0.712051	0.0169061	7.1724
chr9	73038131	Pde4a	0.724391	2.76798e-06	0.675954	0.0169061	6.61681
chr9	80056964	Bnip2	-0.709148	4.99717e-05	-0.619718	0.0444086	6.33862
chr9	8859752	Gramd1b	0.658858	3.05985e-05	0.626478	0.0411515	9.28533
chr9	98710001	Gramd1b	0.622788	4.98523e-05	0.615058	0.0444086	11.0763

## Sheet: Hippocampus NLGF PCS vs Con Dis
chr	start	Gene	pearsons r	pvalue	regression beta	fdr	meth.diff
chr1	190392049	Bend6	0.641849	6.10152e-06	0.701918	0.00503375	9.01499
chr10	5209318	Nup107	-0.469379	0.00294981	-0.45213	0.0499564	-7.06519
chr10	31502289	Abtb3	-0.556867	0.000763006	-0.52375	0.0242775	-14.2934
chr10	31502289	Plpp2	0.59654	0.000248303	0.542488	0.0128386	-14.2934
chr10	41168604	Hmg20b	0.533845	0.000666921	0.504799	0.0225893	-8.46904
chr10	41168604	Rspo3	-0.519448	0.00138498	-0.436501	0.0323163	-8.46904
chr10	42582063	Vip	-0.505185	0.000884866	-0.459279	0.0243066	-5.48328
chr10	61750252	Tmem198b	0.585534	0.00021979	0.563817	0.0128386	-12.899
chr10	62650785	Cabin1	0.542874	0.000245209	0.616996	0.0128386	-7.22047
chr10	62650785	Eef2	0.453856	0.00197243	0.498004	0.041421	-7.22047
chr10	62650785	Nup107	-0.580312	6.97623e-05	-0.619382	0.00813893	-7.22047
chr10	62650785	R3hdm2	-0.50358	0.000789764	-0.560104	0.0243066	-7.22047
chr10	62650785	Rps26	0.438358	0.0029178	0.460242	0.0499564	-7.22047
chr10	62650785	Sf3b5	0.505715	0.000634521	0.560483	0.0222082	-7.22047
chr10	62650785	Tmem198b	0.477359	0.0024412	0.522788	0.0457316	-7.22047
chr10	62650785	Tpgs1	0.457014	0.0020643	0.50531	0.0425002	-7.22047
chr10	62650785	Uqcr11	0.45415	0.0019575	0.488425	0.041421	-7.22047
chr10	62650785	Zfp781	-0.532934	0.000279546	-0.492769	0.013342	-7.22047
chr10	70552608	Nup107	-0.55025	0.000344838	-0.535104	0.0141111	-11.9861
chr10	70552608	Tmem198b	0.470827	0.00285117	0.42419	0.0498955	-11.9861
chr10	75880034	Cabin1	-0.578014	9.3861e-05	-0.598404	0.00895946	8.45991
chr10	75880034	Eef2	-0.553604	0.000210975	-0.539222	0.0128386	8.45991
chr10	75880034	Gpx4	-0.512876	0.000606479	-0.463216	0.0219587	8.45991
chr10	75880034	Lrp1	-0.515007	0.00110788	-0.443915	0.0276971	8.45991
chr10	75880034	Map2k2	-0.554165	0.000251956	-0.501063	0.0128386	8.45991
chr10	75880034	Mif	-0.620666	1.93196e-05	-0.599774	0.00495359	8.45991
chr10	75880034	Ncln	-0.544086	0.000235971	-0.521192	0.0128386	8.45991
chr10	75880034	Nodal	-0.541864	0.000304732	-0.527722	0.0139117	8.45991
chr10	75880034	Plk5	-0.488369	0.00119755	-0.463409	0.0285779	8.45991
chr10	75880034	Rgs17	0.492921	0.0010594	0.472363	0.0274351	8.45991
chr10	75880034	Rps26	-0.606874	3.3024e-05	-0.565855	0.00495359	8.45991
chr10	75880034	Sf3b5	-0.508212	0.000813986	-0.516712	0.0243066	8.45991
chr10	75880034	Sppl2b	-0.488323	0.00161107	-0.474289	0.0367743	8.45991
chr10	75880034	Tcf3	-0.508327	0.000690776	-0.456659	0.0226661	8.45991
chr10	75880034	Timm13	-0.547386	0.000256772	-0.528774	0.0128386	8.45991
chr10	75880034	Tmem198b	-0.516425	0.000902816	-0.495567	0.0243066	8.45991
chr10	75880034	Tpgs1	-0.653011	4.94221e-06	-0.639348	0.00344979	8.45991
chr10	75880034	Uqcr11	-0.601524	3.18814e-05	-0.598955	0.00495359	8.45991
chr10	80126266	E2f7	-0.70847	0.000325164	-0.751774	0.0141111	12.3013
chr10	80126266	Gpx4	-0.634304	0.00115173	-0.614299	0.0281236	12.3013
chr10	80126266	Nodal	-0.607563	0.0021056	-0.52885	0.0425168	12.3013
chr10	80126266	Nts	0.658332	0.000865603	0.50132	0.0243066	12.3013
chr10	80126266	Nup107	0.662314	0.00107127	0.597552	0.0274351	12.3013
chr10	80126266	Plk5	-0.75273	8.24038e-05	-0.735802	0.0086524	12.3013
chr10	80126266	Rgs17	0.786616	8.53935e-06	0.750917	0.00344979	12.3013
chr10	80126266	Slc35f1	0.613329	0.00240179	0.506723	0.0457316	12.3013
chr10	80126266	Tmem198b	-0.806982	9.85655e-06	-0.796626	0.00344979	12.3013
chr10	80994970	E2f7	-0.530724	0.000509456	-0.553942	0.0191046	13.8977
chr10	80994970	Tmem198b	-0.623118	2.93551e-05	-0.622495	0.00495359	13.8977
chr10	81452825	Nup107	-0.640282	0.0023579	-0.72031	0.0457316	-17.2581
chr10	81452825	Rspo3	-0.670531	0.000879383	-0.551396	0.0243066	-17.2581
chr10	82514883	Rps15	-0.454732	0.00248257	-0.435813	0.0457316	7.66643
chr10	82514883	Zfp781	0.513715	0.000502214	0.41915	0.0191046	7.66643
chr10	82954510	Mif	0.455274	0.00278123	0.454591	0.0494965	-9.15191
chr10	82954510	Rgs17	-0.464391	0.00253875	-0.43335	0.0459601	-9.15191
chr10	82954510	Rps15	0.525749	0.000349418	0.526195	0.0141111	-9.15191
chr10	82954510	Sbno2	0.566156	0.000140216	0.483269	0.0122689	-9.15191
chr10	94052312	Mif	-0.473003	0.00178945	-0.516618	0.0399772	18.1243
chr10	94052312	Sppl2b	-0.554185	0.000207096	-0.606042	0.0128386	18.1243
chr10	94052312	Stat2	-0.464826	0.0021994	-0.525239	0.043573	18.1243
chr10	94052312	Tcf3	-0.583123	5.06582e-05	-0.564746	0.00664889	18.1243
chr10	94052312	Tpgs1	-0.559926	0.000210214	-0.595158	0.0128386	18.1243
chr10	120432301	Zfp781	0.464607	0.00193696	0.371889	0.041421	7.88483
chr11	63920684	Fasn	0.566396	7.5223e-05	0.568916	0.0187556	-6.00363
chr11	63920684	Ghdc	0.536314	0.000301088	0.498655	0.0348835	-6.00363
chr11	63920684	Itgb4	0.597648	7.43426e-05	0.579118	0.0187556	-6.00363
chr11	63920684	Jup	0.629515	1.35108e-05	0.539416	0.00673738	-6.00363
chr11	63920684	Natd1	0.607214	3.25997e-05	0.602645	0.0121923	-6.00363
chr11	63920684	Selenom	0.512444	0.000521424	0.478455	0.0487531	-6.00363
chr11	63920684	Slc35e4	0.534441	0.000266597	0.533052	0.0348835	-6.00363
chr11	63920684	Slc38a10	0.625291	1.23741e-05	0.586663	0.00673738	-6.00363
chr11	63920684	Tmem104	0.511461	0.000456184	0.497753	0.0454967	-6.00363
chr11	63920684	Tnfsf12	0.542164	0.000301935	0.482329	0.0348835	-6.00363
chr11	75452914	Myo1g	-0.536953	0.000424641	-0.470272	0.045376	8.03402
chr11	86056181	Scarf1	-0.554521	0.000303132	-0.533783	0.0348835	12.6568
chr11	98799148	Krt222	-0.649426	0.000246935	-0.579525	0.0348835	-18.3
chr11	99293338	Gm2a	0.646199	6.67351e-06	0.563358	0.00673738	-10.5301
chr11	99293338	Scarf1	0.568698	0.000128823	0.608319	0.0275312	-10.5301
chr11	119195049	Rnf227	0.580876	0.000203606	0.583323	0.0348835	-13.8351
chr12	8499878	Crip1	0.548136	0.000171447	0.582415	0.0152509	-5.30909
chr12	8499878	Gskip	-0.51958	0.000421538	-0.599984	0.0237115	-5.30909
chr12	16727741	Ankrd9	0.465838	0.00187696	0.442178	0.041396	-12.1178
chr12	16727741	Gskip	-0.477801	0.00182093	-0.473273	0.041396	-12.1178
chr12	52603122	Crip1	0.516031	0.000553529	0.571188	0.0249088	-5.68632
chr12	52603122	Foxg1	-0.499205	0.000891992	-0.551047	0.0334497	-5.68632
chr12	52603122	Gm527	-0.568685	0.000195191	-0.641405	0.0152509	-5.68632
chr12	52603122	Gskip	-0.54874	0.000203345	-0.674388	0.0152509	-5.68632
chr12	52603122	Itpk1	0.481521	0.00220779	0.55894	0.041396	-5.68632
chr12	81757109	Ankrd9	-0.501673	0.00213819	-0.497216	0.041396	5.33651
chr12	81757109	Gm527	0.514892	0.00183426	0.536346	0.041396	5.33651
chr12	112256909	Akt1	0.466778	0.00239524	0.491091	0.041456	-5.51498
chr12	112256909	Crip1	0.456215	0.00271843	0.431471	0.043689	-5.51498
chr12	112256909	Foxg1	-0.47848	0.00155408	-0.442981	0.041396	-5.51498
chr13	40737636	Ccnh	-0.581196	8.40535e-05	-0.459088	0.00487214	-5.70061
chr13	41606184	Ccnh	-0.491323	0.000952823	-0.465033	0.0173466	-5.65544
chr13	41606184	Cox7c	0.555935	0.00013219	0.601534	0.00610716	-5.65544
chr13	41606184	Mrpl32	-0.513517	0.000976218	-0.577276	0.0173466	-5.65544
chr13	41606184	Prr7	0.526564	0.00048242	0.579097	0.0139299	-5.65544
chr13	41606184	Tubb2b	0.589378	5.02565e-05	0.651755	0.00487214	-5.65544
chr13	55487833	Ccnh	-0.53032	0.000431842	-0.489773	0.0139299	-5.38783
chr13	55487833	Prr7	0.51774	0.00062267	0.548016	0.0141068	-5.38783
chr13	55487833	Zfp759	-0.533194	0.000474167	-0.533478	0.0139299	-5.38783
chr13	58022958	Ankrd34b	-0.697139	0.000635173	-0.634139	0.0141068	-12.3347
chr13	58022958	Gng4	-0.740467	8.1284e-05	-0.796018	0.00487214	-12.3347
chr13	58022958	Pcsk1	-0.752039	8.4366e-05	-0.889346	0.00487214	-12.3347
chr13	100616725	Mrpl32	-0.603631	0.000671753	-0.678911	0.0141068	-20.1586
chr14	64197671	Arhgap22	-0.502439	0.000953884	-0.453918	0.044762	13.1858
chr14	67235746	Cmtm5	0.590804	7.50397e-05	0.625699	0.0127568	-5.0934
chr14	67235746	Kif13b	0.546587	0.000217901	0.556367	0.0271651	-5.0934
chr14	75493714	Tep1	0.557668	0.000335945	0.484831	0.0271651	-6.11699
chr14	78732603	Kbtbd7	-0.524861	0.00030228	-0.526816	0.0271651	-6.30215
chr14	78732603	Nefm	-0.48514	0.00112861	-0.544089	0.0479658	-6.30215
chr14	78732603	Rpl15	0.572701	7.39059e-05	0.667403	0.0127568	-6.30215
chr14	78732603	Tkt	0.583902	6.1339e-05	0.587728	0.0127568	-6.30215
chr14	94810355	Nefm	-0.541329	0.000372854	-0.526067	0.0271651	-12.7513
chr14	110630547	Clu	-0.608793	0.000965456	-0.428952	0.044762	13.9746
chr14	116788887	Tep1	-0.712534	0.000905751	-0.725233	0.044762	9.8686
chr14	118462072	Nefm	-0.523505	0.000626432	-0.549107	0.0399351	-8.43311
chr15	53824188	Cdpf1	-0.47526	0.00194127	-0.459958	0.0488385	11.391
chr15	67103425	Sp7	0.472745	0.00206724	0.495089	0.0488385	-11.7644
chr15	98296170	Celsr1	0.472371	0.00181854	0.511401	0.0488385	-7.85488
chr15	98296170	Hdac10	0.547079	0.000146945	0.565307	0.0138863	-7.85488
chr15	98296170	Lgals1	0.570823	0.000119948	0.474042	0.0138863	-7.85488
chr15	98296170	Mroh1	0.54252	0.000298644	0.54115	0.0188145	-7.85488
chr15	98296170	Myh9	0.633765	1.13334e-05	0.64231	0.00428403	-7.85488
chr15	98296170	Nckap5l	0.498827	0.000901337	0.521825	0.0378562	-7.85488
chr15	98296170	Pdgfb	0.493138	0.00122447	0.507148	0.0462849	-7.85488
chr15	98296170	Plec	0.551498	0.000273692	0.639903	0.0188145	-7.85488
chr15	98296170	Sharpin	0.541585	0.000146739	0.536312	0.0138863	-7.85488
chr15	98296170	Tab1	0.499776	0.000877998	0.478209	0.0378562	-7.85488
chr15	98296170	Tonsl	0.477957	0.00157527	0.492114	0.0488385	-7.85488
chr15	98296170	Trabd	0.514354	0.000418	0.548204	0.022572	-7.85488
chr15	98296170	Vps28	0.478419	0.00155651	0.502536	0.0488385	-7.85488
chr15	98296170	Zhx2	0.472642	0.001806	0.539229	0.0488385	-7.85488
chr16	3632912	Adcy9	0.426194	0.0054618	0.399684	0.045515	-5.80375
chr16	3689814	Adcy9	0.461857	0.00307839	0.426798	0.0377079	-12.1642
chr16	3689814	Cfap44	-0.477107	0.00282869	-0.482697	0.0377079	-12.1642
chr16	3689814	Nrros	0.421884	0.00669818	0.366608	0.0496161	-12.1642
chr16	3689814	Ube2v2	-0.51393	0.000818283	-0.484549	0.0225618	-12.1642
chr16	3689814	Vwa5b2	0.434643	0.00506985	0.402168	0.04486	-12.1642
chr16	13109795	Prodh	0.446618	0.00386595	0.424329	0.042955	-7.71097
chr16	13109795	Rogdi	0.499344	0.00121137	0.517341	0.0225618	-7.71097
chr16	13109795	Ube2v2	-0.43734	0.00477359	-0.425979	0.04486	-7.71097
chr16	34049783	Clcn2	0.743117	4.85868e-05	0.610127	0.00242934	-16.0139
chr16	34049783	Eef2kmt	0.621249	0.00155671	0.497689	0.0239494	-16.0139
chr16	34049783	Nrros	0.632069	0.00121387	0.506679	0.0225618	-16.0139
chr16	34049783	Plcxd2	-0.591291	0.00603654	-0.461117	0.0482923	-16.0139
chr16	34049783	Prodh	0.790354	1.20568e-05	0.664191	0.000803787	-16.0139
chr16	44894055	Adcy9	-0.490197	0.00132319	-0.458184	0.0225618	13.6031
chr16	44894055	Fam43a	0.653215	8.75964e-06	0.56751	0.000803787	13.6031
chr16	44894055	Nrros	-0.474335	0.00172945	-0.388122	0.0247064	13.6031
chr16	44894055	Plcxd2	0.489327	0.00135371	0.404304	0.0225618	13.6031
chr16	44894055	Rogdi	-0.575464	0.00015698	-0.529888	0.00627922	13.6031
chr16	93073850	Clcn2	-0.501738	0.00113718	-0.503404	0.0225618	5.96584
chr16	93073850	Fgf12	0.447888	0.00480541	0.380143	0.04486	5.96584
chr16	93073850	Litaf	-0.455217	0.00408278	-0.358128	0.0429766	5.96584
chr16	93073850	Rogdi	-0.417761	0.0065723	-0.401687	0.0496161	5.96584
chr16	96145747	Adcy9	0.525208	0.000709956	0.556407	0.0225618	-8.4366
chr16	96145747	Clcn2	0.439313	0.00320517	0.435958	0.0377079	-8.4366
chr16	96145747	Ube2v2	-0.648585	7.9974e-06	-0.639929	0.000803787	-8.4366
chr16	96145747	Zdhhc8	0.43386	0.0051589	0.45929	0.04486	-8.4366
chr17	12044705	Rps18	0.532606	0.000282441	0.480009	0.0455429	-9.85632
chr17	17830270	Pacrg	0.532366	0.000340001	0.48098	0.0455429	10.974
chr17	24678669	Ston1	-0.535089	0.000374483	-0.528639	0.0455429	5.94194
chr17	40372058	Wdr4	0.563488	0.000281873	0.549023	0.0455429	-12.1183
chr17	43398834	Ston1	0.530309	0.000431976	0.482201	0.0487824	-8.34096
chr17	55956962	Klc4	-0.554951	0.000245857	-0.452985	0.0455429	11.5363
chr17	79355872	Elob	0.700818	6.68153e-05	0.692464	0.0455429	-15.4676
chr17	79355872	Fance	0.640148	0.000322926	0.671769	0.0455429	-15.4676
chr17	79355872	Klc4	0.742816	3.21853e-05	0.712514	0.0455429	-15.4676
chr17	84115531	Clpp	-0.548485	0.000363521	-0.528599	0.0455429	6.08518
chr17	84115531	Ddah2	-0.558351	0.000181117	-0.510023	0.0455429	6.08518
chr17	84115531	Fance	-0.566931	0.000136652	-0.564319	0.0455429	6.08518
chr17	84115531	Klc4	-0.577532	0.000146748	-0.481084	0.0455429	6.08518
chr17	84115531	Yipf3	-0.549664	0.000239049	-0.539433	0.0455429	6.08518
chr18	75555274	Bambi	0.763701	3.53794e-05	0.659481	0.0113214	-25.4814
chr19	5840854	Cdc42ep2	-0.453282	0.00331056	-0.460266	0.0475675	9.08025
chr19	5840854	Cntf	-0.50166	0.000712815	-0.439957	0.0226747	9.08025
chr19	5840854	Efemp2	-0.455825	0.00274431	-0.475382	0.0440705	9.08025
chr19	5840854	Gstp1	-0.469018	0.00172959	-0.478442	0.0337271	9.08025
chr19	5840854	Rnaseh2c	-0.484896	0.000982891	-0.506163	0.0243936	9.08025
chr19	5840854	Tmem151a	-0.43461	0.00358875	-0.463969	0.0475712	9.08025
chr19	10790634	Eml3	-0.54824	0.000206649	-0.46346	0.0196549	9.2487
chr19	10790634	R3hcc1l	-0.545686	0.000395006	-0.527223	0.0196549	9.2487
chr19	45285463	Calhm2	-0.4654	0.00216815	-0.42297	0.0391761	7.51043
chr19	45285463	Ehbp1l1	-0.439123	0.00407505	-0.374518	0.048369	7.51043
chr19	45285463	Mfsd13a	-0.526884	0.000401516	-0.486291	0.0196549	7.51043
chr19	45285463	Slc25a45	-0.539838	0.000324254	-0.430735	0.0196549	7.51043
chr19	45285463	Tmem109	-0.439822	0.00400972	-0.426808	0.048369	7.51043
chr19	56308447	Casp7	0.547696	0.000254293	0.561366	0.0196549	-8.46018
chr19	57314810	Ccdc86	0.664254	0.000747518	0.609562	0.0226747	-20.2415
chr19	57314810	Dagla	0.673092	0.000431976	0.692185	0.0196549	-20.2415
chr19	57314810	Efemp2	0.658107	0.000870383	0.549999	0.0237615	-20.2415
chr19	57314810	Mfsd13a	0.616834	0.00132537	0.548404	0.0278327	-20.2415
chr19	57314810	Nrxn2	0.592586	0.00365932	0.647729	0.0475712	-20.2415
chr19	57314810	Pold4	0.603523	0.00229604	0.340602	0.0391761	-20.2415
chr19	57314810	Rrp12	0.589399	0.00308064	0.694463	0.0467231	-20.2415
chr19	57314810	Tmem109	0.614589	0.00107998	0.626575	0.0245695	-20.2415
chr19	57314810	Znrd2	0.658779	0.000630284	0.668249	0.0226747	-20.2415
chr2	52338998	Ndufaf5	0.571072	0.000180876	0.543052	0.011522	5.26353
chr2	62323484	Pltp	-0.486755	0.00167649	-0.413891	0.0310637	-8.04834
chr2	62323484	Slc13a3	-0.481637	0.00190665	-0.483527	0.0347434	-8.04834
chr2	83935909	Adra1d	-0.458395	0.00257782	-0.41895	0.0431142	7.26446
chr2	83935909	Alkbh3	-0.534482	0.000381383	-0.500215	0.0168395	7.26446
chr2	83935909	Atp5f1e	-0.48761	0.000911318	-0.432467	0.0219905	7.26446
chr2	83935909	C1qtnf4	-0.606772	4.22194e-05	-0.59024	0.00714683	7.26446
chr2	83935909	Ccdc3	0.507203	0.000607782	0.486961	0.0203556	7.26446
chr2	83935909	Cd82	-0.554181	0.000251827	-0.41111	0.0125695	7.26446
chr2	83935909	Cenpb	-0.503583	0.000789689	-0.454895	0.0216103	7.26446
chr2	83935909	Cep250	-0.508289	0.000691522	-0.423927	0.0203556	7.26446
chr2	83935909	Dll4	-0.511264	0.00143911	-0.516539	0.0284845	7.26446
chr2	83935909	Edem2	-0.482695	0.0012057	-0.385448	0.0261159	7.26446
chr2	83935909	Matn4	-0.471977	0.00139698	-0.44795	0.0281357	7.26446
chr2	83935909	Med22	-0.520464	0.000682496	-0.492362	0.0203556	7.26446
chr2	83935909	Niban2	-0.571172	9.61632e-05	-0.389851	0.00925227	7.26446
chr2	83935909	Nkain4	-0.503391	0.00127475	-0.46795	0.0266076	7.26446
chr2	83935909	Notch1	-0.51055	0.000897563	-0.49144	0.0219905	7.26446
chr2	83935909	Osbpl6	0.689513	8.62325e-07	0.493215	0.000660435	7.26446
chr2	83935909	Pcif1	-0.465674	0.00215336	-0.448597	0.038626	7.26446
chr2	83935909	Pltp	-0.567141	0.000135698	-0.514951	0.0103855	7.26446
chr2	83935909	Rbck1	-0.562685	0.000192517	-0.488519	0.011522	7.26446
chr2	83935909	Rpl7a	-0.514143	0.000689574	-0.450509	0.0203556	7.26446
chr2	83935909	Sardh	-0.559087	0.000215876	-0.575071	0.011522	7.26446
chr2	83935909	Sh3glb2	-0.568684	0.000104773	-0.556926	0.00925227	7.26446
chr2	94521955	Adnp	0.524303	0.000612411	0.502878	0.0203556	17.5998
chr2	94521955	Adra1d	-0.541455	0.000371449	-0.537063	0.0168395	17.5998
chr2	94521955	Arrdc1	-0.502592	0.00130145	-0.424264	0.0266797	17.5998
chr2	94521955	C1ql3	0.499992	0.00119089	0.429711	0.0261159	17.5998
chr2	94521955	C1qtnf4	-0.528592	0.000919464	-0.526191	0.0219905	17.5998
chr2	94521955	Cenpb	-0.459386	0.00286438	-0.46651	0.0463142	17.5998
chr2	94521955	Cep250	-0.571982	0.000216905	-0.530972	0.011522	17.5998
chr2	94521955	Cwc22	0.525384	0.000499359	0.522908	0.0203452	17.5998
chr2	94521955	Dgkz	-0.580866	0.000163635	-0.600921	0.011522	17.5998
chr2	94521955	Edem2	-0.487916	0.00162782	-0.427708	0.0310637	17.5998
chr2	94521955	Egfl7	-0.525109	0.00100802	-0.512377	0.0236164	17.5998
chr2	94521955	Gm2026	0.475061	0.00257913	0.48834	0.0431142	17.5998
chr2	94521955	Hnmt	0.58277	9.90907e-05	0.580232	0.00925227	17.5998
chr2	94521955	Hspa5	0.535471	0.00053167	0.538046	0.0203452	17.5998
chr2	94521955	Matn4	-0.523317	0.00062977	-0.5459	0.0203556	17.5998
chr2	94521955	Nanp	0.549385	0.000519957	0.542089	0.0203452	17.5998
chr2	94521955	Notch1	-0.52765	0.000790619	-0.554583	0.0216103	17.5998
chr2	94521955	Pcif1	-0.566438	0.000209588	-0.606091	0.011522	17.5998
chr2	94521955	Pltp	-0.599726	8.74938e-05	-0.613402	0.00925227	17.5998
chr2	94521955	Prex1	-0.594026	8.43097e-05	-0.611101	0.00925227	17.5998
chr2	94521955	Rbck1	-0.558681	0.000266918	-0.561336	0.0127676	17.5998
chr2	94521955	Rpl7a	-0.522276	0.000648574	-0.517638	0.0203556	17.5998
chr2	94521955	Rps21	-0.460648	0.00316702	-0.445518	0.0498047	17.5998
chr2	94521955	Sh3glb2	-0.558373	0.000220806	-0.587059	0.011522	17.5998
chr2	94521955	Vim	-0.52356	0.000883061	-0.264138	0.0219905	17.5998
chr2	111900073	Ttc16	-0.493121	0.00165726	-0.508692	0.0310637	6.61804
chr2	115813699	Creb3l1	-0.755833	5.13983e-06	-0.52636	0.00147513	14.9849
chr2	148045000	Adra1d	0.517566	0.000740014	0.52166	0.0212384	-7.7895
chr2	148045000	Gm2026	-0.520505	0.000681701	-0.467653	0.0203556	-7.7895
chr2	148045000	Med22	0.538111	0.000492818	0.523408	0.0203452	-7.7895
chr2	148045000	Nr1h3	0.588158	0.00010304	0.568023	0.00925227	-7.7895
chr2	148045000	Orc4	-0.651563	1.25449e-05	-0.619524	0.00288032	-7.7895
chr2	160426531	Abl1	0.503887	0.00107404	0.485767	0.0246599	-10.3319
chr2	160426531	Ckmt1	-0.649219	4.39374e-06	-0.641756	0.00147513	-10.3319
chr2	160426531	Slc27a2	-0.683824	1.15058e-06	-0.651516	0.000660435	-10.3319
chr2	167808946	Abl1	-0.583242	0.000121538	-0.568747	0.00996609	14.7556
chr2	167808946	Adra1d	-0.533682	0.000669934	-0.504354	0.0203556	14.7556
chr2	167808946	Arl6ip6	0.465783	0.00280543	0.445839	0.046009	14.7556
chr2	167808946	Birc7	-0.508829	0.00110571	-0.424179	0.0248892	14.7556
chr2	167808946	Gad2	0.605915	4.35782e-05	0.52214	0.00714683	14.7556
chr2	167808946	Niban2	-0.469103	0.00259136	-0.32096	0.0431142	14.7556
chr2	167808946	Orc4	0.530516	0.000873547	0.504726	0.0219905	14.7556
chr2	167808946	Pcif1	-0.467316	0.00236393	-0.446535	0.0417506	14.7556
chr2	167808946	Rbck1	-0.475519	0.00167766	-0.439209	0.0310637	14.7556
chr2	167808946	Rpl7a	-0.491621	0.00127454	-0.446095	0.0266076	14.7556
chr2	167808946	Sh3glb2	-0.451031	0.00308027	-0.425424	0.0491133	14.7556
chr2	169380628	Arrdc1	-0.624929	0.000838339	-0.531609	0.0219905	15.5946
chr2	169380628	Cercam	-0.598369	0.00255998	-0.430947	0.0431142	15.5946
chr3	36653185	Bank1	-0.460382	0.00318681	-0.444517	0.0472881	-9.00703
chr3	36653185	Slc50a1	0.588057	5.27482e-05	0.534623	0.00404403	-9.00703
chr3	36653185	Slc7a11	-0.525758	0.000493936	-0.499811	0.0189345	-9.00703
chr3	44192117	Adam15	-0.503389	0.00149367	-0.458308	0.0312314	6.70517
chr3	44192117	Arhgef2	-0.654325	1.11952e-05	-0.620597	0.0017166	6.70517
chr3	44192117	Atp5pb	0.532292	0.000996989	0.511084	0.0254786	6.70517
chr3	44192117	Bdh2	-0.546109	0.000689748	-0.538455	0.024046	6.70517
chr3	44192117	Exosc9	0.564375	0.000336694	0.536802	0.0172088	6.70517
chr3	44192117	Plekho1	-0.529611	0.000749433	-0.41384	0.024046	6.70517
chr3	44192117	Slc50a1	-0.53179	0.000493944	-0.500756	0.0189345	6.70517
chr3	44192117	Snx16	0.516121	0.00091026	0.462839	0.0246306	6.70517
chr3	69891194	Arhgef2	0.494663	0.00136891	0.467099	0.0312314	-10.4126
chr3	69891194	Slc50a1	0.456134	0.00272383	0.418891	0.045535	-10.4126
chr3	87214061	Gucy1a1	-0.487836	0.00189093	-0.49177	0.0362429	-10.3834
chr3	87214061	Olfm3	-0.519437	0.00083201	-0.400174	0.024046	-10.3834
chr3	87214061	Smim43	-0.480987	0.00145578	-0.473483	0.0312314	-10.3834
chr3	87214061	Stoml3	0.497214	0.00203478	0.504386	0.03744	-10.3834
chr3	87214061	Tmem212	0.504789	0.00122927	0.425248	0.0297613	-10.3834
chr3	104961708	Adam15	0.604114	2.27349e-05	0.73905	0.00261451	-7.82388
chr3	104961708	Arhgef2	0.549729	0.000238561	0.781904	0.0138264	-7.82388
chr3	104961708	Atp5pb	-0.661173	1.87615e-06	-0.855293	0.000825301	-7.82388
chr3	104961708	Dpm3	0.456656	0.00305696	0.660127	0.0468733	-7.82388
chr3	104961708	Exosc9	-0.590623	3.82918e-05	-0.738354	0.00352284	-7.82388
chr3	104961708	Glmp	0.453964	0.00287069	0.442522	0.045535	-7.82388
chr3	104961708	Gstm1	0.479894	0.00172676	0.488529	0.0345352	-7.82388
chr3	104961708	Gucy1a1	-0.526783	0.000479325	-0.618271	0.0189345	-7.82388
chr3	104961708	Olfm3	-0.459596	0.00250311	-0.474457	0.0442858	-7.82388
chr3	104961708	Plekho1	0.549477	0.000240459	0.535953	0.0138264	-7.82388
chr3	104961708	Ralyl	-0.513134	0.000836381	-0.606671	0.024046	-7.82388
chr3	104961708	Rbis	-0.653668	3.58827e-06	-0.852569	0.000825301	-7.82388
chr3	104961708	Slc50a1	0.449791	0.00280318	0.563505	0.045535	-7.82388
chr4	5644217	Aldh4a1	0.576892	9.75612e-05	0.594608	0.00609382	-5.51783
chr4	5644217	Cmpk1	-0.484685	0.00114262	-0.490451	0.0374967	-5.51783
chr4	5644217	Hspg2	0.496273	0.000966927	0.535573	0.0334104	-5.51783
chr4	5644217	Szrd1	0.501525	0.000715573	0.481528	0.0279182	-5.51783
chr4	14864445	Cmpk1	-0.591216	0.00146938	-0.625108	0.042612	-20.8821
chr4	14864445	Col16a1	0.570142	0.00153738	0.495194	0.0438018	-20.8821
chr4	14864445	Nbl1	0.604522	0.000838344	0.635382	0.0308719	-20.8821
chr4	46111909	Cnr1	0.558647	0.000398476	0.50674	0.0184893	13.6792
chr4	108300837	Gng10	0.470423	0.00166777	0.524103	0.0455723	-5.23862
chr4	108300837	Ints8	-0.482851	0.00120063	-0.535904	0.0374967	-5.23862
chr4	108300837	Ncdn	0.458441	0.00175052	0.512763	0.0466039	-5.23862
chr4	108300837	Srm	0.512062	0.000620845	0.584065	0.026533	-5.23862
chr4	111720077	Cmpk1	-0.608507	5.05177e-05	-0.64216	0.00356699	-6.52505
chr4	111720077	Col16a1	0.486016	0.00127507	0.470382	0.0390701	-6.52505
chr4	111720077	Eif3i	0.649228	7.78008e-06	0.726454	0.00085213	-6.52505
chr4	111720077	Fbxo6	0.629694	2.2785e-05	0.608515	0.00205571	-6.52505
chr4	111720077	Gng10	0.556711	0.00019097	0.633001	0.00939805	-6.52505
chr4	111720077	Id3	0.476727	0.00141385	0.507419	0.0417471	-6.52505
chr4	111720077	Nbl1	0.508654	0.00068438	0.52188	0.0279182	-6.52505
chr4	111720077	Ncdn	0.611051	1.72268e-05	0.685422	0.00164567	-6.52505
chr4	111720077	Plekhg5	0.560476	0.000113276	0.600694	0.00657004	-6.52505
chr4	111720077	Plk3	0.621398	1.45264e-05	0.626782	0.00147443	-6.52505
chr4	111720077	Rps6ka1	0.687389	1.86874e-06	0.61518	0.000603873	-6.52505
chr4	111720077	Srm	0.66935	2.3304e-06	0.740829	0.000603873	-6.52505
chr4	111720077	Stk40	0.482353	0.00105447	0.528461	0.0356763	-6.52505
chr4	111720077	Thap3	0.517569	0.00052926	0.544956	0.0238755	-6.52505
chr4	111720077	Vwa1	0.659095	3.75526e-06	0.632821	0.000609854	-6.52505
chr4	111720077	Wdtc1	0.657404	5.44937e-06	0.708899	0.000737481	-6.52505
chr4	124658254	Cmpk1	-0.511507	0.00087445	-0.53759	0.0308719	-5.1865
chr4	124658254	Col16a1	0.605558	3.47111e-05	0.598314	0.00281854	-5.1865
chr4	124658254	Fbxo6	0.513642	0.000699397	0.549233	0.0279182	-5.1865
chr4	124658254	Gm20878	-0.483733	0.00135448	-0.536293	0.0407347	-5.1865
chr4	124658254	Nbl1	0.557618	0.000152158	0.612925	0.007722	-5.1865
chr4	124658254	Ncdn	0.470056	0.00168371	0.524943	0.0455723	-5.1865
chr4	132737617	Cmpk1	0.508345	0.000810988	0.464712	0.0306289	10.0336
chr4	136267302	Wasf2	-0.519516	0.00059182	-0.494884	0.0259761	5.98092
chr4	138293715	Cmpk1	-0.616991	4.76032e-05	-0.605967	0.00353132	-13.3077
chr4	138293715	Ldlrap1	0.500852	0.00116415	0.458048	0.0374967	-13.3077
chr4	138293715	Zfp462	0.607378	0.000139405	0.623422	0.00754646	-13.3077
chr4	149556668	Gm20878	-0.51251	0.000722024	-0.466768	0.0279182	-9.27462
chr4	149556668	Gng10	0.467138	0.00158805	0.456302	0.0444654	-9.27462
chr4	152116129	Aldh4a1	0.56129	0.000134635	0.595216	0.00753954	-6.52704
chr4	152116129	Cmpk1	-0.685282	7.69265e-07	-0.729763	0.000312322	-6.52704
chr4	152116129	Col16a1	0.596949	4.78381e-05	0.542371	0.00353132	-6.52704
chr4	152116129	Eif3i	0.571039	6.36409e-05	0.654776	0.00413411	-6.52704
chr4	152116129	Fbxo6	0.660575	2.6029e-06	0.685213	0.000603873	-6.52704
chr4	152116129	Gm20878	-0.553236	0.000144741	-0.613667	0.00758258	-6.52704
chr4	152116129	Gng10	0.56123	0.000110386	0.649266	0.00657004	-6.52704
chr4	152116129	Ints8	-0.691532	5.54597e-07	-0.778605	0.000300222	-6.52704
chr4	152116129	Nbl1	0.655094	3.3604e-06	0.701221	0.000606366	-6.52704
chr4	152116129	Ncdn	0.644303	4.13792e-06	0.723805	0.000610907	-6.52704
chr4	152116129	Nt5c1a	0.642458	5.94011e-06	0.682838	0.000742057	-6.52704
chr4	152116129	Plekhg5	0.635998	7.87066e-06	0.671735	0.00085213	-6.52704
chr4	152116129	Plk3	0.670273	3.04314e-06	0.709435	0.000606366	-6.52704
chr4	152116129	Rps6ka1	0.585576	5.7735e-05	0.533501	0.00390673	-6.52704
chr4	152116129	Srm	0.715812	1.4346e-07	0.790008	0.000205314	-6.52704
chr4	152116129	Stk40	0.526823	0.000284193	0.571302	0.0135744	-6.52704
chr4	152116129	Thap3	0.49455	0.00117947	0.54551	0.0374967	-6.52704
chr4	152116129	Vwa1	0.596119	2.46507e-05	0.593991	0.00210699	-6.52704
chr4	152116129	Wdtc1	0.705927	2.5285e-07	0.815928	0.000205314	-6.52704
chr4	152116129	Zfp462	0.51806	0.00086375	0.536023	0.0308719	-6.52704
chr5	14539624	Mtus2	-0.642046	1.05458e-05	-0.618621	0.00123061	-10.3142
chr5	45021184	Ldb2	-0.473304	0.00203863	-0.395106	0.0386584	-5.12752
chr5	45021184	Lgi2	-0.481807	0.00164453	-0.402173	0.0343674	-5.12752
chr5	45021184	Slc8b1	-0.502842	0.00080624	-0.471004	0.0219183	-5.12752
chr5	45021184	Sowahb	-0.537432	0.000348887	-0.502226	0.0123193	-5.12752
chr5	96645204	Emilin1	-0.670854	7.55487e-06	-0.609924	0.00123061	7.58068
chr5	106574721	Chpf2	0.470373	0.00191323	0.462532	0.0376758	-5.06703
chr5	106574721	Clip2	0.480003	0.00149368	0.523406	0.0331924	-5.06703
chr5	106574721	Ncor2	0.495171	0.00116013	0.547921	0.0288012	-5.06703
chr5	106574721	Rcc1l	0.651366	2.9891e-06	0.69549	0.00076521	-5.06703
chr5	106574721	Sema3c	-0.593667	5.39302e-05	-0.519108	0.00322254	-5.06703
chr5	106574721	Slc25a40	-0.468127	0.00231737	-0.505347	0.0415752	-5.06703
chr5	106574721	Zdhhc4	0.461006	0.00212222	0.451345	0.0395118	-5.06703
chr5	108366912	Abcb8	0.52774	0.000276074	0.678467	0.0100964	-6.53681
chr5	108366912	Acads	0.532346	0.000406572	0.535468	0.0138776	-6.53681
chr5	108366912	Ankrd13a	0.582181	8.12114e-05	0.658759	0.00396002	-6.53681
chr5	108366912	Ap5z1	0.519111	0.000505885	0.565883	0.0150217	-6.53681
chr5	108366912	Arl6ip4	0.51342	0.000430005	0.56777	0.014204	-6.53681
chr5	108366912	Arpc1b	0.574231	5.66461e-05	0.554291	0.00322254	-6.53681
chr5	108366912	Chpf2	0.558027	0.000123148	0.649043	0.00504412	-6.53681
chr5	108366912	Clip2	0.717517	1.29781e-07	0.821013	0.000132896	-6.53681
chr5	108366912	Daglb	0.618122	1.00213e-05	0.676631	0.00123061	-6.53681
chr5	108366912	Ephx4	-0.462075	0.00235484	-0.527708	0.0415752	-6.53681
chr5	108366912	Gna12	0.643486	9.92806e-06	0.6987	0.00123061	-6.53681
chr5	108366912	Grk4	-0.519241	0.000503957	-0.604092	0.0150217	-6.53681
chr5	108366912	Gtf3a	0.597733	3.6821e-05	0.623172	0.00251365	-6.53681
chr5	108366912	Khk	0.510591	0.000468267	0.544245	0.0149845	-6.53681
chr5	108366912	Lamtor4	0.582536	6.44285e-05	0.665041	0.00347236	-6.53681
chr5	108366912	Letm1	0.473892	0.00152348	0.616756	0.0331924	-6.53681
chr5	108366912	Mfsd10	0.477703	0.00104091	0.53477	0.0266474	-6.53681
chr5	108366912	Mvk	0.593391	3.44737e-05	0.652235	0.00251365	-6.53681
chr5	108366912	Ncor2	0.624994	1.25274e-05	0.744071	0.0012828	-6.53681
chr5	108366912	Plbd2	0.580771	6.86305e-05	0.682023	0.00351388	-6.53681
chr5	108366912	Polr2j	0.628518	1.08159e-05	0.695785	0.00123061	-6.53681
chr5	108366912	Rcc1l	0.536464	0.000250061	0.602002	0.00948378	-6.53681
chr5	108366912	Rplp0	0.596195	3.09626e-05	0.61345	0.0024389	-6.53681
chr5	108366912	Sema3c	-0.483454	0.0011813	-0.472441	0.0288012	-6.53681
chr5	108366912	Slc12a9	0.564819	9.75164e-05	0.577315	0.00416215	-6.53681
chr5	108366912	Slc25a40	-0.620654	2.49557e-05	-0.806997	0.00212955	-6.53681
chr5	108366912	Srrd	0.465774	0.0014413	0.547712	0.0327977	-6.53681
chr5	108366912	Sumf2	0.73072	2.82401e-07	0.711311	0.000144589	-6.53681
chr5	108366912	Tmub1	0.618668	1.62343e-05	0.740829	0.00151126	-6.53681
chr5	108366912	Tsc22d4	0.594172	4.20853e-05	0.662028	0.00269346	-6.53681
chr5	108366912	Ube3b	0.564809	9.75503e-05	0.641961	0.00416215	-6.53681
chr5	108366912	Zdhhc4	0.665	1.55718e-06	0.704151	0.000531518	-6.53681
chr5	113094010	Ccdc146	-0.474107	0.00229573	-0.457758	0.0415752	6.35011
chr5	113094010	Ldb2	0.572299	9.24797e-05	0.481722	0.00416215	6.35011
chr5	113094010	Lgi2	0.48896	0.00158514	0.444163	0.0338163	6.35011
chr5	113094010	Sowahb	0.524431	0.000513437	0.462033	0.0150217	6.35011
chr5	114127477	Arl6ip4	0.504716	0.00123161	0.47986	0.0290773	-10.1804
chr5	114127477	Daglb	0.471528	0.0028045	0.432369	0.0486747	-10.1804
chr5	114127477	Mfsd10	0.48362	0.00181438	0.463891	0.0364299	-10.1804
chr5	114127477	Slc12a9	0.532857	0.000820428	0.489579	0.0219183	-10.1804
chr5	114127477	Uba6	-0.525646	0.000834779	-0.433861	0.0219183	-10.1804
chr5	114749447	Mtus2	-0.492515	0.00195727	-0.462971	0.037816	-5.1467
chr5	117601073	Mtus2	-0.565913	0.000213086	-0.527403	0.00839232	-7.53563
chr5	129963288	Mfsd10	0.474604	0.00171758	0.439181	0.035176	-7.28423
chr5	143254967	Polr2j	0.492376	0.00124941	0.481854	0.0290773	-11.9758
chr5	143254967	Zdhhc4	0.49292	0.000784585	0.465686	0.0219183	-11.9758
chr7	16876091	Iqck	0.571338	0.000221312	0.563941	0.0355885	-6.37597
chr7	16923764	Med25	0.585431	9.04482e-05	0.585341	0.0272413	-8.32641
chr7	16923764	Rpl13a	0.524168	0.000366757	0.486937	0.0430273	-8.32641
chr7	27334602	Ccdc81	0.752218	8.38549e-05	0.792749	0.0272413	-19.6954
chr7	27334602	Folr1	0.717083	0.000253919	0.836396	0.0364092	-19.6954
chr7	35647169	Fbxo46	0.54937	0.000199259	0.589945	0.0355885	-10.1994
chr7	35647169	Furin	0.560828	0.000204274	0.58832	0.0355885	-10.1994
chr7	35647169	Pold1	0.556638	0.000284189	0.558551	0.0370825	-10.1994
chr7	36713654	Slc17a6	-0.595682	2.50782e-05	-0.547061	0.0161817	-11.5457
chr7	36713654	Trim66	-0.682003	1.26013e-06	-0.657683	0.00119217	-11.5457
chr7	36713654	Tshz3	-0.698382	3.83816e-07	-0.612991	0.000990628	-11.5457
chr7	44497523	Usp35	0.587206	0.000208701	0.514198	0.0355885	-12.6917
chr7	80675847	Arap1	-0.606379	0.000234407	-0.447753	0.0355885	18.2479
chr7	97927763	Lrrc32	0.538401	0.000338776	0.539581	0.0416372	-7.24119
chr7	107210287	Usp35	-0.549917	0.00028735	-0.476344	0.0370825	8.99623
chr7	120842987	Fbxo46	0.586853	5.51171e-05	0.719753	0.0237523	-8.70483
chr7	120842987	Josd2	0.58959	9.81529e-05	0.646444	0.0272413	-8.70483
chr7	120842987	Ttyh1	0.68671	1.38571e-06	0.766831	0.00119217	-8.70483
chr7	120842987	Zfp689	0.574595	0.000105545	0.727659	0.0272413	-8.70483
chr7	127944836	Slc1a5	0.550744	0.000231033	0.43166	0.0355885	-5.23163
chr7	127944836	Usp35	0.606042	5.52166e-05	0.55421	0.0237523	-5.23163
chr7	144411338	Prss36	-0.554516	0.00013866	-0.549301	0.0325347	9.44545
chr8	23630187	Ces1d	0.530231	0.000616956	0.467292	0.0120007	-8.23399
chr8	23630187	Rab11fip1	0.477871	0.0027786	0.556174	0.0339676	-8.23399
chr8	70285466	Adgre5	-0.452937	0.00259514	-0.386239	0.0325531	6.55964
chr8	70285466	Ell	-0.465568	0.00215908	-0.455883	0.0296874	6.55964
chr8	70285466	Myo9b	-0.458464	0.00257347	-0.411273	0.0325531	6.55964
chr8	70285466	Zfpm1	-0.493539	0.00104178	-0.462696	0.017735	6.55964
chr8	83698839	Coprs	-0.514292	0.000582177	-0.506377	0.011893	-6.12324
chr8	83698839	Cotl1	0.453789	0.00254118	0.455818	0.0325531	-6.12324
chr8	83698839	Gse1	0.530121	0.000305244	0.544037	0.00765365	-6.12324
chr8	83698839	Mt1	0.448184	0.00257837	0.441791	0.0325531	-6.12324
chr8	83698839	Mvd	0.479352	0.00131867	0.45587	0.0214283	-6.12324
chr8	83698839	Or10k2	-0.509816	0.000778514	-0.507321	0.0142728	-6.12324
chr8	83698839	Pdf	-0.465402	0.00189801	-0.447283	0.0266444	-6.12324
chr8	83698839	Pgls	0.473726	0.00153013	0.463909	0.0237835	-6.12324
chr8	83698839	Pkn1	0.436545	0.00384863	0.429329	0.0410712	-6.12324
chr8	83698839	Rnf166	0.543759	0.000164194	0.552966	0.00690582	-6.12324
chr8	83698839	Uba52	-0.526786	0.000402701	-0.569357	0.00938634	-6.12324
chr8	83698839	Zfp612	-0.435365	0.00352454	-0.413985	0.03877	-6.12324
chr8	83698839	Zfpm1	0.461208	0.00240576	0.472391	0.0324551	-6.12324
chr8	89043658	Acsf3	0.747809	4.09592e-05	0.794059	0.00383475	-24.693
chr8	89043658	Ccdc124	0.754339	3.20969e-05	0.817857	0.00382488	-24.693
chr8	89043658	Cdh16	0.612276	0.00190051	0.698808	0.0266444	-24.693
chr8	89043658	Cope	0.814206	4.00754e-06	0.888168	0.00138456	-24.693
chr8	89043658	Cotl1	0.693653	0.000242035	0.749308	0.00731595	-24.693
chr8	89043658	Cox4i1	0.790715	7.10319e-06	0.839736	0.00138456	-24.693
chr8	89043658	Ell	0.685017	0.000310428	0.791072	0.00765365	-24.693
chr8	89043658	Fcho1	0.710271	0.000212529	0.734803	0.00731595	-24.693
chr8	89043658	Gipc1	0.681209	0.000247708	0.715508	0.00731595	-24.693
chr8	89043658	Junb	0.63066	0.00165151	0.649528	0.0247204	-24.693
chr8	89043658	Klhdc4	0.719601	0.000235816	0.73782	0.00731595	-24.693
chr8	89043658	Mt1	0.695405	0.000113911	0.807111	0.00627111	-24.693
chr8	89043658	Mt2	0.748325	2.60914e-05	0.869878	0.00373107	-24.693
chr8	89043658	Mt3	0.687516	0.00040696	0.73139	0.00938634	-24.693
chr8	89043658	Mvd	0.687233	0.000207316	0.722335	0.00731595	-24.693
chr8	89043658	Myo9b	0.642287	0.000951497	0.689163	0.0165932	-24.693
chr8	89043658	Pgls	0.688724	0.000555691	0.722782	0.0116859	-24.693
chr8	89043658	Psmb10	0.675455	0.000292519	0.711659	0.00765365	-24.693
chr8	89043658	Rfxank	0.590239	0.00383122	0.604426	0.0410712	-24.693
chr8	89043658	Rnf166	0.788798	7.74578e-06	0.905683	0.00138456	-24.693
chr8	89043658	Rpgrip1l	-0.731232	0.000110512	-0.784169	0.00627111	-24.693
chr8	89043658	Rpl18a	0.70972	7.08795e-05	0.792548	0.00506788	-24.693
chr8	89043658	Use1	0.805062	2.09355e-06	0.904942	0.00138456	-24.693
chr8	89043658	Wdr83	0.771037	4.29063e-05	0.799214	0.00383475	-24.693
chr8	89043658	Zfp612	-0.605882	0.00280292	-0.595651	0.0339676	-24.693
chr8	89043658	Zfpm1	0.67688	0.000540921	0.690733	0.0116859	-24.693
chr8	105277475	Cyp4f18	-0.486639	0.00125413	-0.392375	0.0208536	10.8184
chr8	119517237	Ccdc113	-0.506574	0.00137762	-0.517476	0.0218888	8.02185
chr8	120800582	Acsf3	0.529999	0.000621014	0.643123	0.0120007	-13.3619
chr8	120800582	Adgre5	0.576816	0.000150224	0.639614	0.00690582	-13.3619
chr8	120800582	Ccdc124	0.445621	0.0039556	0.503242	0.041592	-13.3619
chr8	120800582	Coprs	-0.465908	0.00479129	-0.514583	0.0489396	-13.3619
chr8	120800582	Ell	0.457801	0.00438442	0.541196	0.0454328	-13.3619
chr8	120800582	Fcho1	0.570667	0.000225989	0.671945	0.00731595	-13.3619
chr8	120800582	Gipc1	0.553678	0.000255802	0.643141	0.00731595	-13.3619
chr8	120800582	Gse1	0.604728	5.78806e-05	0.682285	0.00459829	-13.3619
chr8	120800582	Klhdc4	0.46832	0.00302383	0.561922	0.035994	-13.3619
chr8	120800582	Mt1	0.578634	0.00011402	0.65319	0.00627111	-13.3619
chr8	120800582	Mt2	0.575005	0.000128757	0.634439	0.00657581	-13.3619
chr8	120800582	Mt3	0.521918	0.000655146	0.573167	0.0123271	-13.3619
chr8	120800582	Mvd	0.554503	0.000303295	0.611711	0.00765365	-13.3619
chr8	120800582	Myo9b	0.467103	0.00311086	0.53205	0.035994	-13.3619
chr8	120800582	Neto2	-0.517957	0.000866163	-0.458815	0.0154827	-13.3619
chr8	120800582	Pdf	-0.574118	0.000163984	-0.599093	0.00690582	-13.3619
chr8	120800582	Pgls	0.561853	0.000197707	0.616169	0.00731595	-13.3619
chr8	120800582	Pkn1	0.493066	0.00165955	0.541189	0.0247204	-13.3619
chr8	120800582	Rfxank	0.475704	0.00336428	0.469132	0.0375853	-13.3619
chr8	120800582	Rnf166	0.534331	0.000458665	0.606692	0.0102483	-13.3619
chr8	120800582	Thsd1	0.49761	0.0017263	0.570893	0.0251899	-13.3619
chr8	120800582	Use1	0.440982	0.00495508	0.506166	0.0498998	-13.3619
chr8	120800582	Zfp612	-0.458573	0.0033243	-0.488237	0.0375853	-13.3619
chr8	123893179	Pdf	-0.45578	0.00312115	-0.483553	0.035994	-7.38257
chr9	31581200	Bcl9l	0.510938	0.000754533	0.53792	0.0440399	-6.35407
chr9	55828923	Npsr1	0.521537	0.000470963	0.434416	0.0440399	5.10701
chr9	60326856	Rpp25	-0.654772	4.56731e-06	-0.546073	0.00171731	-11.9082
chr9	102820120	Cd109	-0.481106	0.00125829	-0.438384	0.0473116	7.10332
chr9	108570006	C2cd2l	0.65176	7.12932e-05	0.738896	0.0134031	-15.2066
chr9	108570006	Cntn5	-0.544051	0.00106502	-0.580307	0.0444943	-15.2066
chr9	108570006	Csk	0.567273	0.000709924	0.533361	0.0440399	-15.2066
chr9	108570006	Gnai2	0.564605	0.000937019	0.53208	0.0440399	-15.2066
chr9	108570006	Gpx1	0.569494	0.000826267	0.594992	0.0440399	-15.2066
chr9	108570006	Pgr	-0.626958	0.0002094	-0.550953	0.0262448	-15.2066
chrX	12092041	Pgrmc1	-0.578797	5.93493e-05	-0.652446	0.0124633	-5.86767
chrX	12092041	Pou3f4	0.631207	9.65718e-06	0.706496	0.00405601	-5.86767
chrX	12092041	Tceal9	-0.579549	0.000170701	-0.643628	0.0238981	-5.86767
