# Supplementary material for: Brain DNA Methylation Atlas of AppNL‐G‐F Alzheimer's Disease Model Mice Across Age and Region Reveals Choline‐Induced Resilience
Source: Aging Cell. 2025 Oct 13;24(11):e70241. doi: 10.1111/acel.70241 (PMC12611327; doi:10.1111/acel.70241)
Supplement: Supplementary file 6 — File S5: DMRs from ECpGs. [file ACEL-24-e70241-s008.xlsx]

## Sheet: ECpG NLGF vs WT DMRs
chr	pos	end	length	CpG	Treatment	Tissue	location	average change	local correlated genes	distal correlated genes	region P value
chr13	119488314	119488948	634	48	Genotype	Hippo	3110070M22Rik (-248), Tmem267 (-229)	-7.64942	Tmem267	Cd180,Hexb,Ly86,Naip2,Naip5,Susd3,Thbs4,Ctsl,Naip6,Prr7,Hk3,Prss16,Syk,Slc35d2	4.65128e-06
chr17	39843927	39844989	1062	42	Genotype	Hippo	Esp38 (-108895), Esp15 (+203501)	2.9948	NA	Adcyap1,Aif1,B430306N03Rik,C4b,Ddah2,Fgd2,Haao,Ip6k3,Metrn,Myo1f,Or5v1,Or5v1b,Plin3,Ppp1r18,Psmb8,Psmb9,Rasal3,Rnaset2a,Rps28,Tagap,Tap1,Tdrd6,Trem2,Treml2,Vav1,Tap2,Elob,Rpl36,Tfeb,Rasgrp3,Tgif1,Tcp11,Unc5cl,Adgre1,Eif2ak2,Tnf,Clic1,C3,Rnaset2b,Tapbp,Gpsm3,Togaram2	5.86255e-07
chr16	57391287	57391570	283	27	Genotype	Hippo	Filip1l (+38336), Cmss1 (+215396)	7.39873	NA	Cd200r4,Cd86,Hcls1,Itgb5,Parp14,Parp9,Pros1,Runx1,Samsn1,Cd200r1,Klhl6,Vgll3,Eef2kmt,Rtp4,Fam43a,Liph,Mx1,Tnfrsf17,Tmem30c	7.21868e-10
chr16	57391275	57391584	309	22	Genotype	Cortex	Filip1l (+38337), Cmss1 (+215395)	0.185509	NA	Runx1,Dtx3l,Cd86,Hcls1,Klhl6,Parp14,Parp9,Morc1,Pros1,Crygs,Itgb5,Upk1b,Nrros,Rtp4,Ifnar2,Samsn1,Tnfrsf17,Cd200r4	8.62609e-05
chrX	8073891	8074314	423	16	Genotype	Cortex	Suv39h1 (+155)	-7.42184	NA	Il2rg,Dnase1l1,Gdpd2,Btk,Gpr34,Il13ra1,Msn,Was,Dgkk,Renbp,Cysltr1,Elf4,Tasl,Tex11,Xlr,Cybb,Sash3,Tlr7,Ct55,Gm6377,Cxcr3,Igsf1	0.00701844
chrX	169978895	169979278	383	13	Genotype	Cortex	Asmt (-693557), Mid1 (+99465)	-6.81767	NA	Btk,Cybb,Dnase1l1,Egfl6,Gpr34,Igsf1,Il13ra1,Msn,Rpl39,Tasl,Tex11,Alas2,Tlr13,Pnma5,Cxcr3,F9,Renbp,Was,Ct55	3.57766e-15
chrX	157491431	157491696	265	12	Genotype	Cortex	Sms (+723)	-6.73211	Sms	Gpr34,Sash3,Tasl,Was,Xlr,Elf4,Gm6377,Igsf1,Tlr7,Renbp,Dnase1l1,Il2rg	0.0036886
chrX	20059590	20060343	753	11	Genotype	Cortex	Chst7 (+407)	-6.44506	Chst7	Cybb,Dgkk,Dnase1l1,Elf4,Igsf1,Il13ra1,Il2rg,Msn,Renbp,Sash3,Tasl,Tex11,Tlr13,Xlr,Ct55,Cxcr3,Egfl6,Btk,F9,Gpr34,Pnma5,Taf7l,Gdpd2	0.00371081
chrX	99975929	99976106	177	11	Genotype	Cortex	Eda (+412)	-6.84185	NA	Elf4,Gpr34,Msn,Tlr7,Btk,Cybb,Xlr,Renbp,Ct55,Cxcr3,Dnase1l1,Sash3,Tasl,Tlr13,Tnmd	6.52355e-05
chr5	15546701	15546858	157	11	Genotype	Hippo	Gm10354 (-567845), Speer4d (-72284)	4.91557	NA	Afp,Amz1,Anxa3,Arpc1b,Asb10,Cfap251,Cmklr1,Crlf2,Cxcl10,Cxcl5,Cxcl9,Fgl2,Gal3st4,Gbp6,Gm5862,Gsap,Gusb,Hcar2,Hpse,Hvcn1,Khk,Lat2,Ldb2,Man2b2,Mlxipl,Ncf1,Oas1a,Oasl2,Pilra,Rasa4,Rhoh,Rpl37rt,Selplg,Serpine1,Sh3bp2,Spp1,Tlr6,Trip6,Styxl1,C130050O18Rik,Card11,Ccdc121,Gper1,Tmem119,Oasl1,B3gnt4,Cfap69,P2rx7,Crybb3	1.16422e-07
chrX	12587531	12587595	64	9	Genotype	Cortex	Atp6ap2 (-238)	-6.12454	Atp6ap2	Gm6377,Tnmd,Cxcr3,Sash3,Taf7l,Tasl,Timp1,Was,Xlr,Elf4,Msn,Tlr7,Dnase1l1,Il13ra1,Egfl6,Igsf1,Tlr13	0.00188309
chrX	101849105	101850419	1314	9	Genotype	Cortex	Nhsl2 (+377)	-6.83675	Nhsl2	Il2rg,Renbp,Sash3,Tlr7,Xlr,Taf7l,Dnase1l1,Cysltr1,Cybb,Gpr34,Tasl,Timp1,Tlr13	0.0111182
chrX	94122943	94123053	110	9	Genotype	Cortex	Zfx (+409)	-6.86232	NA	Dnase1l1,Gpr34,Il2rg,Msn,Sash3,Tasl,Was,Xlr,Cysltr1,Renbp,Gm6377,Taf7l,Tlr7	0.00260704
chrX	60404302	60404505	203	8	Genotype	Cortex	Atp11c (-423)	-6.54802	Atp11c	Cysltr1,Dnase1l1,Sash3,Tex11,Xlr,Gpr34,Il2rg,Msn,F9,Tlr13	0.00885613
chrX	158043190	158043233	43	8	Genotype	Cortex	Cnksr2 (+82)	-6.72674	Cnksr2	Dnase1l1,Egfl6,Gpr34,Il2rg,Sash3,Tex11,Xlr,Xlr4b,Cybb,Il13ra1,Msn,Rpl39,Tasl,Timp1,Tlr13,Tlr7,Was,Elf4,Gdpd2,Renbp,Btk,Tnmd,Cxcr3,F9,Igsf1,Gm6377	0.000535398
chrX	134059231	134059657	426	8	Genotype	Cortex	Cstf2 (+247)	-6.68459	Cstf2	Cxcr3,Gpr34,Il2rg,Msn,Alas2,Btk,Gm6377,Igsf1,Pnma5,Sash3,Tlr13,Tnmd,Xlr,Il13ra1,Tlr7,Cybb,Dnase1l1,Egfl6,Renbp,Tex11	0.0201723
chr5	15506752	15506957	205	8	Genotype	Cortex	Gm10354 (-527920), Speer4d (-112209)	-0.287304	NA	Asb10,Cmklr1,Cxcl5,Gal3st4,Hcar2,Hpse,Hvcn1,Mlxipl,P2rx7,Pilra,Sh3bp2,Spp1,Tlr1,Tlr6,Yipf7,Arpc1b,Chek2,Cxcl10,Cxcl13,Gsap,Gusb,Lat2,Oasl2,Rhoh,Selplg,Tec,C130050O18Rik,Cdk6,Gbp6,Oas1a,Oas1g,Serpine1,Tmem156,Anxa3,Card11,Fgfrl1	1.47938e-12
chrX	7841972	7842395	423	8	Genotype	Cortex	Otud5 (+328)	-7.94121	NA	Il13ra1,Egfl6,Taf7l,Ct55,Elf4,Sash3,Cybb,Gdpd2,Dnase1l1,Gpr34,Il2rg,Msn,Xlr,Xlr4b,Renbp	0.00740757
chrX	77511098	77511278	180	8	Genotype	Cortex	Tbl1x (+175)	-7.02222	NA	Gpr34,Il2rg,Sash3,Tex11,Dnase1l1	0.00376355
chrX	140665709	140665783	74	8	Genotype	Cortex	Tsc22d3 (-65087), Mid2 (-12282)	-6.6918	NA	Tnmd,Dgkk,Elf4,Gm6377,Il2rg,Msn,Tlr13,Tlr7,Xlr,Cysltr1	0.00574417
chrX	153007128	153007208	80	8	Genotype	Cortex	Usp51 (+699)	-6.67885	NA	Btk,Cxcr3,Renbp,Tlr13,Tlr7,Was,Xlr,Gm6377,Dnase1l1,Dgkk,Timp1	0.00978828
chrX	77795392	77795887	495	7	Genotype	Cortex	Prkx (+638)	-6.98912	Prkx	Dnase1l1,Gdpd2,Gm6377,Il2rg,Xlr	0.00654051
chrX	155215968	155216567	599	7	Genotype	Cortex	Sat1 (+181)	-6.75326	Sat1	Dnase1l1,Tlr13,Xlr,Egfl6,F9,Msn,Renbp,Sash3,Tasl,Timp1,Was	0.000248957
chr19	5660804	5661014	210	7	Genotype	Cortex	Sipa1 (+2798), Rela (+23426)	-5.27707	Sipa1	Cd274,Cd5,Ch25h,Fam111a,Fermt3,Hhex,Ifit1,Ifit3b,Lpxn,Mpeg1,Ms4a4b,Ms4a6c,Ms4a6d,Nfkb2,Opalin,Pik3ap1,Pyroxd2,Slc15a3,Unc93b1,Aldh3b1,Dock8,Entpd1,Ms4a4c,Pcsk5,Slc25a45,Ide,Clcf1,Rab3il1,Mamdc2	0.0213423
chr18	6666795	6666898	103	7	Genotype	Cortex	Rab18 (-98358), 4921524L21Rik (+63214)	19.7434	NA	Cd14,Cd226,Cd74,Csf1r,Lox,Slc14a1,Sting1,Ticam2,Klhl14,Prelid2	1.62103e-13
chr4	147219487	147219604	117	7	Genotype	Cortex	Zfp988 (-86128), Zfp991 (+87508)	-3.28202	NA	Plin2,Zfp268,Tgfbr1,C1qc,Cnr2,Fam167b,Kif2c,Laptm5,Pdpn,Tnfrsf1b,Dhrs3	2.49041e-07
chr5	125513058	125513252	194	7	Genotype	Cortex	Tmem132b (-19232), Aacs (+37341)	-3.47286	NA	Hpse,Asb10,P2rx7,Tlr1,Micall2,Tlr6,C130050O18Rik,Cxcl13,Oas3,Card11,Sh3bp2,Crlf2,Cxcl10,Fgfrl1,Gusb,Hvcn1,Lat2,Mlxipl,Oasl1	0.00818392
chrX	6400257	6400443	186	7	Genotype	Cortex	Shroom4 (+496)	-8.81634	NA	Dnase1l1,Il2rg,Rpl39,Taf7l,Egfl6,Elf4,Il13ra1,Was	0.0032661
chrX	169980904	169981042	138	7	Genotype	Cortex	Asmt (-691671), Mid1 (+101351)	-6.91836	NA	Igsf1,Tex11,Cxcr3,Rpl39,Cybb,Il13ra1,Alas2,Dnase1l1,Egfl6,Timp1	6.06546e-05
chr12	72336072	72336126	54	7	Genotype	Hippo	Ccdc175 (-151070), Rtn1 (+72955)	-5.75079	NA	Aspg,Etv1,Gm527,Gpr65,Ifi27l2a,Lgmn,Npc2,Pik3cg,Pld4,Rin3,Rps29,Serpina3n,Ankrd9,Crip1	0.00287661
chr16	3632884	3632926	42	7	Genotype	Hippo	Olfr161 (+41863), Mefv (+85219)	8.39586	NA	Btla,Cd200r4,Cd86,Hcls1,Liph,Mx1,Pros1,Runx1,Tnfrsf17,Itgb5,Klhl6,Samsn1	2.89531e-10
chr17	40372003	40372159	156	7	Genotype	Hippo	Esp8 (-147941), Crisp1 (-52874)	5.06321	NA	Aif1,C4b,Clic1,Fgd2,Ip6k3,Or5v1,Plin3,Psmb8,Psmb9,Rasal3,Rps28,Tgif1,Trem2,Treml2,Vav1,Adgre1,B430306N03Rik,C3,Eif2ak2,Gpsm3,Myo1f,Or5v1b,Ppp1r18,Rnaset2a,Rnaset2b,Tagap,Tap1,Tap2,Tfeb,Tnf,Unc5cl,Adcyap1,Tcp11,Tdrd6,Togaram2,Haao,Elob,Rpl36,Metrn	1.07841e-09
chrX	74282521	74282683	162	6	Genotype	Cortex	Dnase1l1 (-866), Taz (-160)	-7.04538	Dnase1l1	Dnase1l1,Xlr,Cybb,Egfl6,Il2rg	0.0115532
chr10	80189944	80190216	272	6	Genotype	Cortex	Mum1 (-36354), Efna2 (+10598)	-4.13053	Efna2	Arhgap9,Dna2,Gna15,Srgn,Vsir,Cdh23,Cdk1,Elk3,Sowahc,Prdm1,Madcam1,Mmp19,Lyz1	0.00114146
chr17	83846629	83846720	91	6	Genotype	Cortex	Haao (+115)	-2.58666	Haao	Aif1,C3,Ebi3,Guca1a,Psmb9,Rnaset2a,Tap1,Tgif1,Trem2,Vav1,Adgre1,C4b,Fgd2,Gpsm3,Pglyrp2,Psmb8,Rnaset2b,Ip6k3,Or5v1,Ppp1r18,Tnf,Def6,Eif2ak2,Or5v1b,Rasgrp3	0.0150329
chrX	74085590	74085635	45	6	Genotype	Cortex	Mecp2 (+77)	-6.94066	Mecp2	Il2rg,Gm6377,Xlr,Taf7l,Egfl6	0.0104392
chrX	71962448	71962513	65	6	Genotype	Cortex	Prrg3 (-501)	-6.56058	Prrg3	Dnase1l1,Gm6377,Taf7l,Tlr7,Msn,Sash3,Tasl,Btk,Cxcr3,Elf4,Igsf1,Il2rg,Xlr,Timp1	0.000159493
chrX	73922332	73922494	162	6	Genotype	Cortex	Naa10 (-469)	-6.94576	Renbp,Arhgap4	Gdpd2,Taf7l,Dgkk,Dnase1l1,Igsf1,Msn,Gm6377,Xlr	0.000912295
chrX	95711846	95711999	153	6	Genotype	Cortex	Zc3h12b (-187110), Zc4h2 (-53414)	-6.81088	Zc3h12b	Taf7l,Dnase1l1,Gdpd2,Cxcr3,Igsf1,Renbp,Tasl,Was,Il2rg,Msn,Sash3,Tlr7	0.0152061
chr14	122049131	122049250	119	6	Genotype	Cortex	Tm9sf2 (-57847), Timm8a2 (+14517)	-3.69607	NA	Cfap70,Otx2,Pnp,Rcbtb2,Wdfy4,Phf11b,Phf11d,Lcp1,Pbk,Rnase4,Rnase6,Tgm1,Arl11,Epsti1,Irf9,Lgals3,Phf11a,Slc7a7,Lacc1,Ripk3	3.62056e-07
chr19	37495614	37495695	81	6	Genotype	Cortex	Exoc6 (-54763), Hhex (+60845)	-4.12455	NA	Ccdc88b,Ch25h,Entpd1,Hhex,Lpxn,Mamdc2,Mpeg1,Ms4a6b,Pik3ap1,Aldh3b1,Casp7,Dock8,Fam111a,Gcnt1,Ifit3,Plce1,Slc15a3,Slc25a45,Tcirg1,Unc93b1,Cd5,Ctsw,Ms4a4b,Ms4a4c,Cd274	0.0200739
chr5	99336643	99336772	129	6	Genotype	Cortex	Gm35911 (-569608), Rasgef1b (-83781)	-3.94931	NA	Anxa3,Asb10,Fgl2,Gal3st4,Gusb,Hvcn1,Nptx2,Oas1a,Oasl2,Selplg,Rasa4,Sh3bp2,Pilrb1,C130050O18Rik,Gbp8,Myl2,Ncf1,Tecrl	0.00955655
chr7	16885168	16885499	331	6	Genotype	Cortex	Gng8 (-6452), Dact3 (+10017)	-3.40291	NA	Hpn,Arap1,AU018091,Cd22,Ctsc,Ifitm3,Itgal,Kcnk6,Lilra5,Mki67,Plaur,Siglech,Tpcn2,Trim12c,Zfp36,Adam8,Apoc2,Bcl3,C5ar2,Ctsd,Hcst,Itgax,Siglecf,Trim30d,Lgi4,Trim30b,Abcc6,Irf7	0.00338616
chr7	107209252	107209399	147	6	Genotype	Cortex	Rbmxl2 (-119)	-3.46839	NA	Apoc2,Arrdc4,Il21r,Mgmt,Mki67,Prcp,Siglech,Fes,Gmfg,Slc1a5,Trim34a,Trim5,Tyrobp,Adamtsl3,AI467606,Apobr,Apoc1,Apoe,Axl,Bcl3,Cd33,Cd37,Ctsc,Ctsd,Ftl1,Fxyd1,Gvin2,Hcst,Igsf6,Il4i1,Irf7,Itgal,Itgam,Itgax,Itpripl2,Lair1,Lgi4,P2ry6,Pycard,Rgs10,Rinl,Siglecf,Slco2b1,Tgfb1,Trim12a,Trim12c,Trim21,Tspan32,Tspan4,Zfp36,AU018091,Cd22,Gp2,Il18bp,Il4ra,Kcnk6,Lrrk1	0.0210988
chrX	10216058	10216484	426	6	Genotype	Cortex	Rpgr (+649)	-7.43494	NA	Taf7l,F9,Gdpd2,Dnase1l1	0.000271377
chrX	20425793	20426027	234	6	Genotype	Cortex	Jade3 (+222)	-6.44051	NA	Dnase1l1,Gdpd2,Cxcr3,Igsf1,Il2rg,Renbp,Sash3,Taf7l,Tasl,Tex11,Tlr7,Msn,Xlr	0.00398104
chrX	59567954	59568243	289	6	Genotype	Cortex	Fgf13 (-433663), F9 (-431365)	-6.53888	NA	Dgkk,Renbp,Sash3,Tnmd,Ct55,Cxcr3,Dnase1l1,Elf4,Gdpd2,Igsf1,Taf7l	0.000313491
chrX	134541468	134541573	105	6	Genotype	Cortex	Timm8a1 (+344)	-6.68604	NA	Dnase1l1,Elf4,Gdpd2,Gm6377,Gpr34,Tlr7,Pnma5,Renbp,Tasl,Xlr,Egfl6	0.00693223
chrX	140062363	140062432	69	6	Genotype	Cortex	Pih1h3b (-481), Nup62cl (+170)	-6.68237	NA	Sash3,Tnmd,Egfl6,Btk,Dnase1l1,Renbp,Xlr	0.000342219
chrX	166510565	166510642	77	6	Genotype	Cortex	Tceanc (-126)	-6.68358	NA	Il2rg,Sash3,Tnmd,Xlr,Dgkk,Fmr1nb,Msn,Tasl,Egfl6,Elf4,Btk,Dnase1l1,Igsf1	0.013136
chr17	32396587	32396717	130	6	Genotype	Hippo	Wiz (-8893), Rasal3 (+6885)	-3.5586	Rasal3	NA	NA
chr17	39846571	39846635	64	6	Genotype	Hippo	Esp38 (-106750), Esp15 (+205646)	3.84447	NA	C4b,Clic1,Eif2ak2,Ip6k3,Ppp1r18,Rnaset2b,Tap2,Tapbp,Tgif1,Treml2,Adgre1,Aif1,B430306N03Rik,Myo1f,Or5v1b,Psmb8,Psmb9,Rasal3,Rps28,Tdrd6,Trem2,Unc5cl,Vav1,Ddah2,Or5v1,Plin3,Rnaset2a,Tcp11,Gpsm3,Rasgrp3	6.64673e-11
chr5	15688559	15688704	145	6	Genotype	Hippo	4930572O03Rik (-31573), Speer4c (+25604)	-1.69286	NA	Afp,Anxa3,Arpc1b,Asb10,C130050O18Rik,Cfap69,Cmklr1,Cxcl13,Cxcl5,Fgl2,Gal3st4,Gbp6,Gm5862,Gsap,Gusb,Hcar2,Hpse,Hvcn1,Khk,Lat2,Ldb2,Man2b2,Mlxipl,Ncf1,Oas1a,Oasl2,Pilra,Rasa4,Rhoh,Selplg,Serpine1,Spp1,Tec,Tmem119,Cfap251,Rpl37rt,Tlr6,Ccdc121,Crybb3,Cxcl10,P2rx7,Sh3bp2,Cxcl9,Styxl1,Sowahb	2.56147e-45
chr17	80564081	80564138	57	5	Genotype	Cortex	Cdkl4 (-276)	-2.13117	Cdkl4	Adgre1,Aif1,C4b,Clic1,Ebi3,Fgd2,Gpsm3,Guca1a,Haao,Ip6k3,Myo1f,Or5v1,Or5v1b,Ppp1r18,Psmb8,Psmb9,Rasal3,Rnaset2a,Slc22a3,Tagap,Trem2,Treml2,Vav1,B430306N03Rik,Rnaset2b,C3,Dennd1c,Rasgrp3,Tgif1,Vmn2r97,Pglyrp2,Tap1	0.025841
chrX	35888875	35889383	508	5	Genotype	Cortex	Dock11 (+297)	-6.26058	Dock11	Dgkk	0.0344036
chr2	20520317	20520707	390	5	Genotype	Cortex	Etl4 (+230599), Arhgap21 (+447209)	0.791432	Etl4	NA	NA
chr8	120540382	120540417	35	5	Genotype	Cortex	Gins2 (+48904), Gse1 (+51953)	-3.52105	Gse1	Cmtm3,Cyba,Cyp4f18,Hpgd,Irf8,Lrrc25,Lyl1,Man2b1,Nlrc5,Hmox1,Bst2,Cyp4v3,Ddx60,Dnase2a,Ifi30,Lpcat2,Snx20,Tnfsf13b,Tmem221	0.00787536
chrX	51680877	51681218	341	5	Genotype	Cortex	Hs6st2 (+655)	-6.57291	Hs6st2	Cybb,Cysltr1,Dnase1l1,Elf4,Gpr34,Renbp,Sash3,Taf7l,Tasl,Xlr,Xlr4b,Btk,Cxcr3,Igsf1,Il13ra1,Il2rg,Msn,Rpl39,Pnma5	0.0156121
chrX	139610587	139611018	431	5	Genotype	Cortex	Rnf128 (+183)	-6.67543	Rnf128	Dnase1l1,Elf4,Taf7l,Tnmd,Cysltr1	0.0138774
chr3	89235209	89235263	54	5	Genotype	Cortex	Muc1 (+6179), Trim46 (+10661)	-2.94243	Trim46	Adora3,Ctss,Lrrc39,Olfml3,Tent5c,Tmem154,BC028528,Csf1,Dennd2d,Iqgap3,P2ry12,P2ry13,Ptpn22,Rab13,Dennd2c,Rpe65,Cd53,Dkk2,Fcrl2,Lxn,Mcoln2,Ptx3,S100a16,S100a4,Tlr2	0.0137383
chr18	63723663	63723784	121	5	Genotype	Cortex	St8sia3 (-530635), Wdr7 (+15029)	-2.86589	Wdr7	Aqp4,Ccdc68,Cd14,Cd74,Csf1r,Lox,Nfatc1,Slc14a1,Sting1,Ticam2,Tubb6	1.44087e-09
chr5	143254322	143255016	694	5	Genotype	Cortex	Zfp316 (+15353), Zfp12 (+19495)	-3.22995	Zfp316	Tmem156,Yipf7,Pilra,Rasa4,Rhoh,Card11,Gal3st4,Lat2,Oas3,Plac8,Serpine1,Anxa3,Arpc1b,Asb10,C130050O18Rik,Cxcl10,Cxcl5,Fgl2,Gbp6,Gusb,Hcar2,Hpse,Hvcn1,Mlxipl,Ncf1,Oas1a,Oas1g,Oasl2,Selplg,Spp1,Tecrl,Tlr6,Gsap,P2rx7	0.0138398
chr11	5904442	5904605	163	5	Genotype	Cortex	Myl7 (-5742), Gck (+45557)	-1.45763	NA	Cd300lb,Cd300ld3,Epx,Tmem92,Abi3,Cd68,Ikzf1,Naglu,Pmp22,Sparc,Syngr2,Tcn2,Cpsf4l,Scimp,Dock2,Grn,Itgb3,Myocd,Nlrp3,Plek,Psme2b,Slc16a3,Fat2,Gm5431,Irf1,Kif18b,Pimreg	0.0259856
chr11	72980519	72980684	165	5	Genotype	Cortex	P2rx1 (-18501), Atp2a3 (+19433)	-3.30875	NA	Cd300lb,Cd300ld3,Haspin,Myocd,Osm,Scimp,Slc16a3,Sparc,Tk1,Tmc6,Abi3,Ccl4,Cd300lf,Cd68,Cd79b,Cxcl16,Dock2,Evi2b,Ikzf1,Otop2,Trim25,Gfap,Plek,Tcn2,Tgtp1,Tmem92,Wfdc17,Ccl6,Ccl9,Cd300a,Gngt2,Syngr2,Pmp22,Rhbdf2	0.00772856
chr11	100576456	100576528	72	5	Genotype	Cortex	Cnp (+1588), Dnajc7 (+43676)	-2.6354	NA	Acap1,Cd300ld,Cd300ld4,Fndc9,Ikzf1,Itgb3,Lcp2,Lgals3bp,Naglu,Pik3r5,Sparc,Wnt9b,Ccl4,Cd300lb,Dock2,Evi2b,Nlrp3,Pmp22,Scimp,Slc16a3,Syngr2,Abi3,Ccl6,Cd68,Cpsf4l,Dhx58,Grn,Osm,Rnf213,Tmc6,Tmem106a,Tnfrsf13b,Trim25,Wfdc17,Psme2b	0.010353
chr11	116108323	116108405	82	5	Genotype	Cortex	Wbp2 (-21369), Trim47 (+1882)	-2.77843	NA	Abi3,Ccl4,Ccl6,Ccl9,Cd300ld4,Cd68,Cd79b,Cpsf4l,Epx,Lgals9,Milr1,Naglu,Nlrp3,Scimp,Slc16a3,Slfn9,Sparc,Tmc6,Tmem92,Trim25,Wfdc17,Abca9,Ccl12,Ccl3,Cd300c2,Cd300ld,Dock2,Gfap,Glra1,Havcr2,Lcp2,Nlrp1b,Plek,Serpinf2,Tnfrsf13b,Pmp22,Rhbdf2,Pik3r5,Pimreg	0.0169349
chr11	118088921	118088993	72	5	Genotype	Cortex	Dnah17 (+40262), Pgs1 (+102665)	-2.55559	NA	Abi3,Alox15,Cpsf4l,Nlrp1b,Pik3r5,Pmp22,Scimp,Slfn9,Tmem92,Wfdc17,Cd300ld,Haspin,Irgm1,Irgm2,Sparc,Tgtp1,Wnt9b,Ccl2,Cd300c2,Gngt2,Nlrp3,Proca1,Zmynd15,Ccl3,Cd300ld3,Cd68,Cd79b,Dock2,Evi2b,Gfap,Gm12185,Plek,Serpinf2,Slc16a3,Slfn8,Tnfrsf13b	0.0205073
chr14	43122227	43122340	113	5	Genotype	Cortex	Gm8094 (-45641), Gm8122 (+113020)	-3.5902	NA	Plau,Tgm1,Gpr183,Lgals3,Pnp,Il3ra,Cfap70,Lrmda	0.0183184
chr17	40372018	40372105	87	5	Genotype	Cortex	Esp8 (-147960), Crisp1 (-52855)	-2.19596	NA	Cyp21a1,Rnaset2b,Adgre1,Aif1,C3,C4b,Clic1,Dennd1c,Ebi3,Eif2ak2,Haao,Ip6k3,Or5v1,Or5v1b,Ppp1r18,Psmb8,Psmb9,Rnaset2a,Tap1,Tnf,Trem2,Vav1,Def6,Fgd2,Gpsm3,Rasal3,Tagap,Tgif1,Treml2,B430306N03Rik,Guca1a	0.00162533
chr18	76145903	76146038	135	5	Genotype	Cortex	Smad2 (-95609), Zbtb7c (+325793)	-4.44915	NA	Aqp4,Cd226,Cd74,Slc14a1,Ticam2,Csf1r,Iigp1,Lox,Cd14,Tubb6,Pcdha7	0.00228525
chr2	119744216	119744375	159	5	Genotype	Cortex	Itpka (+1959), Ltk (+16135)	-2.30123	NA	Bmf,Cst7,Gbgt1,Plxdc2,Psd4,Hck,Il1b,Il1rn,Lmo2,Sdcbp2,Spint1,Nacc2,Knstrn,Pabpc1l,Apbb1ip,Card9	0.00469832
chr2	136274900	136274934	34	5	Genotype	Cortex	Pak7 (+113021), Lamp5 (+216990)	-2.26813	NA	Apbb1ip,Bmf,Ctsz,Cybrd1,Gsn,Il1a,Il1rn,Nusap1,Plxdc2,Psd4,Rrbp1,Tor4a,Nacc2,Rbl1,Cst7,Lmo2	0.00153858
chr5	123854518	123854700	182	5	Genotype	Cortex	Hcar2 (+10890), Kntc1 (+104883)	-3.38785	NA	Card11,Micall2,Ncf1,Oas1g,Pilra,Plac8,Rbm47,Arpc1b,C130050O18Rik,Spp1,Yipf7,Lat2,Oas3,Oasl1	0.00115325
chr8	70768513	70768772	259	5	Genotype	Cortex	Mpv17l2 (-7697), Pik3r2 (+8070)	-3.73452	NA	Bst2,Cyp4f18,Irf8,Man2b1,Plcg2,Cyp4v3,Hpgd,Ifi30,Lpl,Lrrc25,Nat2,Nlrc5,Snx20,Tmem221,Tnfsf13b,Gm19935,Gmip,Hmox1,Lpcat2,Lyl1,Ppp1r3b,Rab20	0.0240067
chr9	89066748	89066786	38	5	Genotype	Cortex	Trim43b (+26068), Bcl2a1a (+109867)	-3.74994	NA	Bcl2a1b,Cd3g,Cxcr6,Naalad2,Ctsh,Ttc12,Casp1,Inka1,Plscr2,Cmtm7,Fli1,Hexa,Mapkapk3,Rab27a,Slc37a2,Casp4,Icam1,St14,Uba7	0.0157088
chrX	71556381	71556768	387	5	Genotype	Cortex	Hmgb3 (+647)	-6.55238	NA	Dnase1l1,Gm6377,Gpr34,Renbp,Sash3,Tasl,Tex11,Tlr13,Tnmd,Was,Xlr,Xlr4b,Igsf1,F9,Tlr7,Il2rg	0.0165761
chrX	74254937	74254999	62	5	Genotype	Cortex	Emd (+281)	-6.93545	NA	Cxcr3,Dnase1l1,Il2rg,Renbp,Sash3,Taf7l,Xlr,Elf4,Il13ra1,Msn,Tasl,Tlr7,Gpr34,Alas2,Tex11,Tlr13	0.00144659
chrX	138914314	138914871	557	5	Genotype	Cortex	Nrk (+163)	-6.68839	NA	Btk,Dnase1l1,Egfl6,Gm6377,Sash3,Tlr13,Cybb,Il13ra1,Il2rg,Msn,Tex11,Tlr7,Xlr,Renbp,Was,Gpr34,Tasl	4.74162e-08
chrX	169986932	169986986	54	5	Genotype	Hippo	Asmt (-685685), Mid1 (+107337)	-8.05089	NA	Arhgap4,Pcdh11x,Renbp,Tlr13	3.99211e-07
chrX	69360503	69360900	397	4	Genotype	Cortex	Aff2 (+408)	-6.542	Aff2	Dnase1l1,Gm6377,Tex11,Tlr7,Dgkk	0.00122368
chrX	168795734	168795818	84	4	Genotype	Cortex	Arhgap6 (+677)	-6.70161	Arhgap6	Dgkk,Gm6377	0.00448358
chr4	136897562	136897668	106	4	Genotype	Cortex	C1qc (-4550)	-3.33481	C1qa,C1qc	Akna,Atp6v0d2,B4galt1,C1qa,C1qb,C1qc,Cd52,Cd72,Cnr2,Csf3r,Fgr,Hacd4,Laptm5,Lyn,Ptafr,Rigi,Slc2a5,Stra6l,Tgfbr1,Themis2,Tlr12,Tnfsf8,Zfp268,Tlr4,Dhrs3,Pdpn	0.0172154
chr10	80186790	80186843	53	4	Genotype	Cortex	Mum1 (-39617), Efna2 (+7335)	-3.96221	Efna2	Arhgap45,Dna2,Elk3,Gna15,Itgb2,Lilrb4b,Lyz2,Rab32,Sowahc,Vsir,Cd63,Cdk1,Gli1,Madcam1,Mmp19,S100b,Srgn,Zc3h12d,Igf1,Lyz1,Arhgap9,Lilrb4a	0.0173586
chrX	151047766	151047897	131	4	Genotype	Cortex	Fgd1 (+662)	-6.64854	Fgd1	Sash3,Cysltr1,Dnase1l1,Gpr34,Il13ra1,Renbp,Tlr13,Xlr,Cybb,Msn	0.0135378
chrX	134601342	134601630	288	4	Genotype	Cortex	Gla (-361), Hnrnph2 (+228)	-6.67739	Hnrnph2	Dnase1l1,Gpr34,Msn,Tnmd,Cybb,Elf4,Il13ra1,Sash3,Tex11,Tlr13,Tlr7	0.00674454
chr2	127481739	127481829	90	4	Genotype	Cortex	Fahd2a (-37234), Kcnip3 (+39586)	-2.20267	Kcnip3	Bmf,Card9,Cdh26,Cst7,Ctsa,Cd44,Il1a,B2m,Gbgt1,Plxdc2,St8sia6,Apbb1ip,Ctsz,Ggta1,Il1b,Nacc2,Nfe2l2,Procr,Spi1,Tfpi,Tor4a	9.89993e-05
chr18	65083935	65084281	346	4	Genotype	Cortex	Nedd4l (+196352), Alpk2 (+309779)	-3.04547	Nedd4l	Csf1r,Lox,Cd14,Ticam2,Cd74,Klhl14,Prelid2,Tubb6	0.0149779
chr9	73090443	73090467	24	4	Genotype	Cortex	Khdc3 (-11943), Rab27a (+45601)	-3.15036	Rab27a	Naalad2,Tgfbr2,Bcl2a1b,Bcl2a1d,Cx3cr1,Hexa,Cd3e,Ctsh,Gldn,Tlr9,Trf	0.00273848
chr5	136102398	136102436	38	4	Genotype	Cortex	Polr2j (-14214), Rasa4 (+18501)	-3.06754	Rasa4	NA	NA
chr2	39006221	39006230	9	4	Genotype	Cortex	Arpc5l (-1850), Rpl35 (-602)	-1.65557	Rpl35	Capn3,Hck,Phyhd1,Rbl1,Spi1,Tgif2,B2m,Cd44,Gbgt1,Serping1,Apbb1ip,Bmf,Cst3,Cst7,Ctsa,Ctsz,Il1a,Kynu,Procr,St8sia6,Tor4a,Vim,Zbp1,Ggta1,Plxdc2	0.00232161
chr11	120958115	120958142	27	4	Genotype	Cortex	Slc16a3 (+9048), Csnk1d (+33201)	-2.60002	Slc16a3	Abca9,Abi3,Ccl4,Ccl6,Cd300c2,Cd300ld3,Evi2b,Gfap,Lcp2,Mrc2,Naglu,Nlrp3,Scimp,Slfn9,Syngr2,Tmem106a,Trim25,Abcc3,Fndc9,Irgm1,Irgm2,Lgals9,Pmp22,Wfdc17,Cpsf4l,Cxcl16,Gngt2,Milr1,Nlrp1a,Tmc6	0.0241923
chr5	148389070	148389182	112	4	Genotype	Cortex	Slc7a1 (+10778), Mtus2 (+431806)	-2.86901	Slc7a1	C130050O18Rik,Gsap,Hpse,Nptx2,Tec,Arpc1b,Asb10,Crlf2,Gal3st4,Gusb,Hcar2,Hvcn1,P2rx7,Pilra,Rbm47,Selplg,Spp1,Sap25,Sh3bp2	0.00587755
chrX	64276557	64276964	407	4	Genotype	Cortex	Slitrk4 (+235)	-6.5714	Slitrk4	Btk,Cybb,Dnase1l1,Elf4,F9,Gm6377,Gpr34,Il2rg,Msn,Sash3,Tlr13,Tlr7,Tnmd,Xlr,Cysltr1,Egfl6,Tasl	0.000407306
chr11	61147233	61147631	398	4	Genotype	Cortex	Tnfrsf13b (+20677), Usp22 (+27623)	-2.22854	Tnfrsf13b	Abcc3,Ccl3,Cd79b,Cxcl16,Dock2,Hormad2,Otop2,Tk1,Tmem92,Abi3,Ccl4,Ccl6,Cd300c2,Cd300lb,Cd300ld4,Cd300lf,Cd68,Gfap,Grn,Havcr2,Ikzf1,Lgals3bp,Lgals9,Naglu,Plek,Scimp,Slc16a3,Syngr2,Tcn2,Tmc6,Wfdc17	0.035071
chrX	38189764	38190166	402	4	Genotype	Cortex	Zbtb33 (+172)	-6.37946	Zbtb33	Dnase1l1,Il2rg,Renbp,Sash3,Xlr,Cysltr1,Taf7l	0.0248432
chr10	75134922	75134995	73	4	Genotype	Cortex	Specc1l (-77431), Bcr (+74367)	-4.45028	NA	Madcam1,Lyz1,Vsir,Nts	0.000330423
chr10	78160760	78160924	164	4	Genotype	Cortex	D10Jhu81e (+8940), Icosl (+91540)	-4.566	NA	Arhgap45,Arhgap9,Cd63,Cdk1,Dna2,Elk3,Fabp7,Gna15,Igf1,Itgb2,Lilrb4a,Lilrb4b,Lyz1,Lyz2,Madcam1,Mmp19,Prdm1,Rab32,S100b,Sowahc,Srgn,Vsir,Zc3h12d,Cdh23	0.0283602
chr10	88459737	88459915	178	4	Genotype	Cortex	Sycp3 (+257)	-3.94917	NA	Arhgap45,Arhgap9,Cd63,Dna2,Fabp7,Gna15,Igf1,Itgb2,Lilrb4a,Lilrb4b,Lyz2,Madcam1,Rab32,Sowahc,Srgn,Vsir,S100b,Gli1	0.00825054
chr10	111842572	111842656	84	4	Genotype	Cortex	Krr1 (-130050), Phlda1 (+336328)	-4.56231	NA	Arhgap45,Arhgap9,Dna2,Gna15,Igf1,Itgb2,Lilrb4b,Vsir,Lilrb4a,Mmp19,Cd63,Cdk1,Lyz2,Madcam1,Rab32	0.0108278
chr11	109605941	109605974	33	4	Genotype	Cortex	Slc16a6 (-132360), Wipi1 (+5474)	-2.74939	NA	Abi3,Ccl3,Ccl4,Ccl6,Cd300ld4,Cd300lf,Cd68,Cpsf4l,Dock2,Epx,Grn,Milr1,Naglu,Plek,Pmp22,Slc16a3,Slfn2,Tmem106a,Wfdc17,Itgb3,Pik3r5,Serpinf2,Aanat,Abcc3,Ccl12,Ccl9,Cd300c2,Cd300lb,Cxcl16,Gfap,Glra1,Gm12185,Gm5431,Gngt2,Havcr2,Ifi35,Ifi47,Igtp,Ikzf1,Irgm1,Kif18b,Lgals3bp,Lgals9,Myo1g,Nlrp1a,Pimreg,Proca1,Rhbdf2,Rnf213,Sparc,Syngr2,Tcn2,Tk1,Tmem92,Trim25,Tmc6	0.0240718
chr11	113710517	113710673	156	4	Genotype	Cortex	Cpsf4l (-1069)	-2.80192	NA	Ccl4,Evi2b,Glra1,Nlrp1b,Slfn9,Aanat,Ccl3,Ccl6,Gngt2,Naglu,Tmem92,Cd68,Cxcl16,Gfap,Ikzf1,Milr1,Plek,Tcn2,Wfdc17,Zmynd15,Abi3,Ccl2,Scimp	0.0317503
chr12	71318067	71318465	398	4	Genotype	Cortex	Daam1 (-512897), Dact1 (+8282)	-4.73867	NA	Batf,Npc2,Gpr65,Serpina3n,Ifi27,Ifi27l2a	0.00847664
chr12	109033573	109033712	139	4	Genotype	Cortex	Begain (+34574), Wdr25 (+139326)	-4.07371	NA	Aspg,Ifi27,Npc2,Pld4,Serpina3n,Gpr65,Slc66a3,Ifi27l2a	0.00218395
chr13	44532836	44532867	31	4	Genotype	Cortex	Jarid2 (-198419), Cd83 (+748077)	-3.48264	NA	BC147527,Cd180,Ctsl,H1f2,H1f4,H2ac6,Hexb,Hk3,Ly86,Naip2,Naip5,Naip6,Tifab,H2bc15,Inhba,Lrrc14b,Syk,Rreb1	0.0102753
chr16	38945592	38945683	91	4	Genotype	Cortex	Igsf11 (+43322)	-2.81163	NA	Cd200r4,Cd80,Cd86,Dtx3l,Hcls1,Klhl6,Mx2,Nrros,Pros1,Upk1b,Dgkg,Ifitm7,Itgb5,Runx1,Samsn1	0.0174799
chr17	29326591	29326880	289	4	Genotype	Cortex	Pi16 (+7854), Mtch1 (+21168)	-2.38547	NA	Treml2,Cyp21a1,Fgd2,Tdrd6,C3,Gpsm3,Or5v1b,Ppp1r18,Psmb8,Rasgrp3	0.0185757
chr19	45248800	45248917	117	4	Genotype	Cortex	Btrc (-114892), Lbx1 (-13047)	-3.92527	NA	Ch25h,Ifit1,Lpxn,Mpeg1,Ms4a6b,Ms4a6c,Opalin,Slc15a3,Rhod,Mamdc2	0.0105703
chr2	69707229	69707257	28	4	Genotype	Cortex	Fastkd1 (+5363), Klhl41 (+37123)	-1.9541	NA	Agpat2,Apbb1ip,Bmf,Card9,Cybrd1,Il1a,Plxdc2,Rrbp1,Spint1,St8sia6,Knstrn,Nacc2	0.0255012
chr2	136550223	136550300	77	4	Genotype	Cortex	Snap25 (-163191), Ankef1 (+17982)	-2.36062	NA	Acbd7,Agpat2,B2m,Bmf,Capn3,Cd44,Cst3,Cst7,Ctsa,Ctsz,Hck,Lcn2,Lmo2,Nfe2l2,Phyhd1,Plxdc2,Serping1,Spint1,Vim,Apbb1ip,Card9,Cybrd1,Ggta1,Il1rn,Kynu,Neb,Psd4,Rrbp1,Spi1,St8sia6,Tor4a	0.0138128
chr2	143696282	143696381	99	4	Genotype	Cortex	Pcsk2 (+150176), Bfsp1 (+166611)	-2.23498	NA	Agpat2,Cd44,Cdh26,Cytip,Gbgt1,Gsn,Nacc2,Procr,Prrx2,Vim	0.00295136
chr2	174299104	174299135	31	4	Genotype	Cortex	Nelfcd (-116684), Gnas (+1261)	-2.67799	NA	Cytip,Ggta1,Gins1,Lmo2,Nusap1,Rbl1,Slc43a3,Vim,Apbb1ip,B2m,Cd44,Cst3,Cst7,Ctsa,Ctsz,Gbgt1,Gsn,Hck,Nacc2,Plxdc2,St8sia6	0.0221125
chr5	103135002	103135027	25	4	Genotype	Cortex	Mapk10 (+76319), Arhgap24 (+653624)	-4.00152	NA	Hpse,Tlr1,Rbm47,Asb10,P2rx7	0.0107246
chr5	116444474	116444681	207	4	Genotype	Cortex	Hspb8 (-21714), Srrm4 (+147239)	-3.38291	NA	C130050O18Rik,Card11,Lat2,Pilra,Rhoh,Serpine1,Tecrl,Tlr6,Anxa3,Gal3st4,Lrrc17,Chek2,Cxcl10,Hcar2,Stap1,Cxcl5,Rbm47	0.00597346
chr5	143575052	143575153	101	4	Genotype	Cortex	Cyth3 (-47344), Fam220a (+26397)	-3.09484	NA	Pilra,Anxa3,Asb10,Chek2,Gusb,Hpse,Lat2,P2rx7,Tec,Sap25	0.00178334
chr7	24377307	24377514	207	4	Genotype	Cortex	Smg9 (-22208), Kcnn4 (+7112)	-2.48481	NA	Apobr,Apoe,Arrdc4,Axl,Cd37,Cebpa,Ctsc,Ctsd,Ebf3,Fes,Ftl1,Fxyd1,Gmfg,Gp2,Igsf6,Il4ra,Irf7,Itgal,Itgam,Itgax,Kcnk6,Lair1,Lgi4,Lilra5,Mki67,Prcp,Rgs10,Siglecf,Siglech,Slco2b1,Tnni2,Trim12c,Trim34a,Trpm1,Tyrobp,Apoc1,Arap1,Il27,Itpripl2,Lrrk1,Plaur,Slc22a18,Hcst,Tpcn2,Il16,Trim12a,Trim5	0.000672352
chr7	43671223	43671296	73	4	Genotype	Cortex	Ctu1 (-756)	-3.65648	NA	Agbl1,AI467606,Apobr,Apoc1,Apoe,Arap1,Arrdc4,Axl,Bcl3,Cd22,Cd37,Cebpa,Cracr2b,Ctsc,Ctsd,Fes,Ftl1,Fxyd1,Gvin2,Hspb6,Ifitm3,Igsf6,Il21r,Il4i1,Irf7,Itgam,Itgax,Itpripl2,Lair1,Plaur,Prcp,Pycard,Rgs10,Siglecf,Siglech,Slc22a18,Slco2b1,Tgfb1,Tpcn2,Trim12a,Trim12c,Trim30d,Trim34a,Trim5,Trpm1,Tspan4,Tyrobp,Zfp36,Apoc2,Il16,Lgi4,Mki67,C5ar1,Itgal,Slc1a5,Trim30a	0.0265993
chr7	128688047	128688206	159	4	Genotype	Cortex	Mcmbp (+52368), Inpp5f (+76767)	-3.68323	NA	Apoc1,Arrdc4,Bcl3,Fes,Fxyd1,Hpn,Igsf6,Il27,Itpripl2,Lilra5,Mgmt,Pycard,Rgs10,Rinl,Siglech,Slc1a5,Tgfb1,Trim5,Tyrobp,Ucp2,Zfp36,AI467606,Axl,Cd33,Cd37,Cracr2b,Ctsc,Ctsd,Ebf3,Ftl1,Gmfg,Itgam,Lair1,Lrrk1,Mki67,P2ry6,Plaur,Slco2b1,Tnni2,Trim12a,Trim12c,Trim34a,Tspan4,Hcst,Pdilt	0.0274132
chr8	15028278	15028470	192	4	Genotype	Cortex	Kbtbd11 (+17349), BB014433 (+17695)	-5.01121	NA	Fhod1,Lrrc25,Snx20,Hmox1,Irf8,Nat2,Rab20,Scrg1,Tnfsf13b,Bst2,Elmo3,Cmtm3,Cyp4v3,Dnase2a,Hpgd,Ifi30,Il15,Lpl,Man2b1,Plcg2	0.00216515
chrX	7573258	7573389	131	4	Genotype	Cortex	Ppp1r3f (+959)	-9.1398	NA	Gpr34,Igsf1,Xlr,Elf4,Btk,Egfl6,Pnma5	0.00423603
chrX	36795742	36796034	292	4	Genotype	Cortex	Slc25a5 (+237)	-6.34053	NA	Gm6377,Cysltr1,Il2rg	0.00226491
chrX	48594175	48594718	543	4	Genotype	Cortex	Zfp280c (-2314)	-6.38358	NA	Igsf1,Gm6377,Was,Btk,Cybb	0.0250627
chrX	51204874	51204965	91	4	Genotype	Cortex	Rap2c (-186902), Mbnl3 (+1070)	-6.5776	NA	Xlr,Dnase1l1,Gdpd2,Gpr34,Gm6377	0.00596624
chrX	57053409	57053982	573	4	Genotype	Cortex	Htatsf1 (+81)	-6.5937	NA	Cysltr1,Egfl6,Sash3,Btk,Cybb,Dnase1l1,Gpr34,Il13ra1,Msn,Rpl39,Tasl,Tex11,Tlr13,Tlr7,Xlr,Elf4,F9,Il2rg	0.0017275
chrX	60893285	60893408	123	4	Genotype	Cortex	Sox3 (+83)	-6.53894	NA	Btk,Dnase1l1,Gpr34,Il2rg,Sash3,Tlr13,Tlr7,Xlr,Alas2,Tasl,Msn,Dgkk,Taf7l	0.00399242
chrX	61709875	61710053	178	4	Genotype	Cortex	Ldoc1 (+467)	-6.61767	NA	Elf4,Igsf1,Msn,Sash3,Tex11,Tlr13,Btk,Cxcr3,Cybb,Dnase1l1,Egfl6,F9,Gpr34,Renbp,Timp1,Xlr,Alas2,Il13ra1	0.00131151
chrX	74297185	74297326	141	4	Genotype	Cortex	Atp6ap1 (+159)	-7.05352	NA	Gm6377,Dgkk,Btk,Cybb,Elf4,Gpr34,Renbp,Sash3,Tlr13,Tnmd	0.00495895
chrX	78583704	78583813	109	4	Genotype	Cortex	Prrg1 (+132)	-6.97697	NA	Sash3,Dgkk,Pnma5,Tnmd,Gm6377	0.0203513
chrX	102251703	102251728	25	4	Genotype	Cortex	Cited1 (+136)	-6.84098	NA	Dnase1l1,Taf7l,Egfl6,Gpr34,Il2rg,Renbp,Rpl39,Sash3,Tasl,Tex11,Was,Xlr	5.39452e-06
chrX	162159179	162160013	834	4	Genotype	Cortex	Nhs (+134)	-6.68787	NA	Gm6377,Tnmd,Dnase1l1,Elf4,Gpr34,Il2rg,Sash3,Tlr7	0.0244009
chrX	167209246	167209259	13	4	Genotype	Cortex	Tmsb4x (+62)	-6.68594	NA	Dnase1l1,Egfl6,Gm6377,Taf7l,Tlr7	0.0153583
chr4	134703977	134704052	75	4	Genotype	Hippo	Man1c1 (+275)	-1.98806	Man1c1	NA	NA
chr2	136274904	136274935	31	4	Genotype	Hippo	Pak7 (+113018), Lamp5 (+216993)	-4.41484	Pak5	Arrdc1,Kcnh7,Nanp,Serping1,Bub1,Procr,Il1rn	0.000210655
chr12	20232842	20232928	86	4	Genotype	Hippo	Gm10479 (-183053)	-7.23504	NA	Aspg,Gpr65,Pik3cg,Pld4	0.00468719
chr18	66459563	66459872	309	4	Genotype	Hippo	Pmaip1 (+1114), Mc4r (+400754)	-1.82186	NA	Cd74,Cbln2,Cd14,Csf1r,Ctxn3,Galr1,Lox,Nfatc1,Slc14a1,Sting1,Tubb6,Nrg2,Prelid2,Ticam2	2.60784e-07
chr2	119296775	119296978	203	4	Genotype	Hippo	Dll4 (-28907), Vps18 (+8135)	-3.85582	NA	Apbb1ip,B2m,Cd44,Cst3,Cst7,Ctsa,Ctsz,Cybrd1,Cytip,Entpd2,Fam83d,Ggta1,Hck,Il1a,Kcnh7,Kynu,Lcn2,Mafb,Mcm10,Nacc2,Plcb2,Plxdc2,Ptgs1,Rrbp1,Spi1,Spint1,Tshz2,Vim,Agpat2,Arrdc1,Il1rn,Procr,Zbp1,Bmp7,Nanp	0.012485
chrX	75673399	75673669	270	4	Genotype	Hippo	Rab39b (-95303), Pls3 (+153419)	-4.44012	NA	Apln,Btk,Elf4,Gpr101,Gpr34,Pcdh11x,Renbp,Sash3,Tasl,Tlr13,Tlr7,Was,F9,Arhgap4,Cybb,Msn,Timp1,Xlr	0.00755883
chrX	104413752	104413925	173	3	Genotype	Cortex	Abcb7 (+7)	-6.77193	Abcb7	Cxcr3,Gm6377,Renbp,Tnmd	0.0264699
chr12	80168389	80168519	130	3	Genotype	Cortex	Zfp36l1 (-55441), Actn1 (+91917)	-4.6897	Actn1	NA	NA
chrX	144317798	144317883	85	3	Genotype	Cortex	Alg13 (+37)	-6.67088	Alg13	Elf4,Sash3,Xlr,Dnase1l1,Il2rg,Cysltr1	0.00179778
chr6	87328993	87329031	38	3	Genotype	Cortex	Antxr1 (+6752), D6Ertd527e (+224264)	-3.22469	Antxr1	A2m,Alox5,Arhgdib,C3ar1,Capg,Cd9,Clec1a,Clec1b,Clec5a,Clec7a,Flnc,Gpnmb,Il12rb2,Irag2,Irf5,Klrb1a,Lag3,Lpar5,Mdfic,Pon3,Ptpn6,Rpl32,Samd9l,Tbxas1,Tmem176a,Tmem176b,Tnfrsf1a,Vamp8,Cd69,Klrb1b,Peg10	0.0238269
chrX	60403512	60403770	258	3	Genotype	Cortex	Atp11c (+340)	-6.57129	Atp11c	Cybb,Dnase1l1,Il13ra1,Renbp,Sash3,Tex11,Il2rg,Tasl,Was,Dgkk,Gdpd2,Taf7l	0.0315613
chr15	25364307	25364479	172	3	Genotype	Cortex	9230109A22Rik (-215234), Basp1 (+49371)	-4.50088	Basp1	Il2rb,Irak4,Ly6i,Naprt,Parp10,Serhl,Tspo,Cyth4,Fmnl3,Rac2	0.0237432
chr5	112356666	112356726	60	3	Genotype	Cortex	Gm6583 (-663)	-3.41372	Ccdc121rt3,Hps4	Card11,Cmklr1,Cxcl5,Gal3st4,P2rx7,Pilra,Tlr6,Arpc1b,Asb10,Hpse,Lat2,Micall2,Oas1g,Selplg,Sh3bp2,Spp1	0.0116264
chr11	114890342	114890452	110	3	Genotype	Cortex	Cd300a (+356)	-2.84787	Cd300a	Abi3,Ccl3,Ccl4,Ccl6,Ccl9,Cd300c2,Cd300ld,Cd300lf,Cd68,Cxcl16,Gfap,Gngt2,Grn,Ifi47,Irf1,Kif18b,Lgals3bp,Lgals9,Milr1,Naglu,Osm,Plek,Rnf213,Serpinf2,Sparc,Tcn2,Tmem106a,Tmem92,Trim25,Wfdc17,Aanat,Cpsf4l,Pimreg,Syngr2,Abcc3,Cd300lb,Havcr2,Myo1g,Rhbdf2,Slfn8,Wnt9b	0.0274676
chr3	105005834	105005966	132	3	Genotype	Cortex	Wnt2b (-43979), Cttnbp2nl (+47246)	-4.27903	Cttnbp2nl	Adamtsl4,Adora3,Anxa9,BC028528,Bdh2,Casp6,Cd53,Csf1,Ctss,Dkk2,Fabp5,Fcgr1,Fcrl2,Ifi44,Iqgap3,Lrrc39,Lxn,Mcoln3,Olfml3,P2ry13,Ptx3,S100a13,S100a16,Tent5c,Tlr2,Tnfaip8l2,Cd101,Gbp2,P2ry12,Rab13,S100a1,S100a6	0.0182529
chr10	81521701	81521841	140	3	Genotype	Cortex	S1pr4 (-21639), Gna15 (+2454)	-4.15193	Gna15	Arhgap45,Arhgap9,Cd63,Cdk1,Elk3,Gna15,Itgb2,Lyz2,Rab32,S100b,Sowahc,Srgn,Vsir,Dna2,Igf1,Lilrb4a,Lilrb4b,Madcam1,Misp,Mmp19	0.000688807
chr7	31110878	31110983	105	3	Genotype	Cortex	Hpn (+66)	-3.52035	Hpn	Apoc1,Arrdc4,AU018091,Bcl3,Cd33,Cd37,Eps8l1,Gmfg,Il21r,Il4i1,Irf7,Itpripl2,Lair1,Mgmt,Plaur,Rinl,Siglech,Slco2b1,Tgfb1,Trpm1,Tspan32,Tspan4,Zfp36,Apoc2,Axl,Cd22,Ctsc,Ctsd,Ebf3,Fes,Folr2,Hspb6,Ifitm3,Il18bp,Il27,Il4ra,Itgal,Itgam,Itgax,Kcnk6,Lgi4,Lrrk1,P2ry6,Pkp3,Prcp,Pycard,Rgs10,Siglecf,Spn,Trim12a,Trim12c,Trim21,Trim30a,Trim30d,Trim34a,Tyrobp	0.00602172
chr17	34970459	34970590	131	3	Genotype	Cortex	Hspa1l (-2178), Hspa1a (+1631)	-2.6271	Hspa1a	C4b,Cyp21a1,Fgd2,Haao,Myo1f,Or5v1,Psmb8,Rasal3,Rnaset2a,Tgif1,C3	0.0255996
chrX	36112059	36112108	49	3	Genotype	Cortex	Il13ra1 (-26)	-6.32086	Il13ra1	Sash3,Dnase1l1,Il2rg,Ct55	0.0358578
chr17	27154294	27154576	282	3	Genotype	Cortex	Uqcc2 (-20519), Ip6k3 (+13329)	-2.18428	Ip6k3	Clic1,Dennd1c,Gpsm3,Myo1f,Ppp1r18,Rasgrp3,Trem2,Tgif1	0.00801589
chr7	141269376	141269493	117	3	Genotype	Cortex	Irf7 (-2954)	-4.06729	Irf7	Bcl3,Cd22,Gp2,Itgal,Ctsc,Ctsd,Folr2,Igsf6,Il16,Itgax,Mki67,P2ry6,Prcp,Slc22a18,Trim30a,Trim5,Zfp36	0.0312516
chr8	120739826	120739870	44	3	Genotype	Cortex	Foxf1 (-344538), Irf8 (+3490)	-3.76362	Irf8	Adcy7,Elmo3,Ifi30,Plcg2,Tnfsf13b,Irf8,Lpl,Tmem221	0.00639967
chr1	180332272	180332298	26	3	Genotype	Cortex	Itpkb (+1800), Stum (+151182)	-2.88425	Itpkb	NA	NA
chr7	118489804	118489853	49	3	Genotype	Cortex	Syt17 (-46269), Itpripl2 (+2146)	-3.5365	Itpripl2	Cebpa,Ctsc,Ctsd,Gmfg,Gp2,Hcst,Il16,Il18bp,Il21r,Il4ra,Irf7,Itgal,Itgam,Itgax,Siglecf,Siglech,Trim30a,Trim30d,Trim34a,Trpm1,Tyrobp,Gvin2,AI467606,Ftl1,Tnni2	0.0265881
chr2	181092199	181092221	22	3	Genotype	Cortex	Chrna4 (-52905), Kcnq2 (+43004)	-2.67582	Kcnq2	NA	NA
chr14	47373957	47374041	84	3	Genotype	Cortex	Lgals3 (+186)	-3.77008	Lgals3	NA	NA
chrX	105120828	105121134	306	3	Genotype	Cortex	Magee1 (+603)	-6.75814	Magee1	Dnase1l1,Il2rg	0.0446866
chrX	159414883	159414901	18	3	Genotype	Cortex	Map7d2 (+320)	-6.71212	Map7d2	NA	NA
chr5	129589807	129589874	67	3	Genotype	Cortex	Mmp17 (+5672), Zfp11 (+80258)	-3.31558	Mmp17	Abcb1b,Anxa3,Arpc1b,Asb10,Cxcl5,Fgl2,Gusb,Lat2,Mlxipl,Pilra,Tlr6,Tmem156,Yipf7,Cryba4,Gsap,Tecrl,Cxcl13,Gbp10,Oas3	0.00473434
chrX	104200321	104200726	405	3	Genotype	Cortex	C77370 (+593)	-6.78648	Nexmif	F9,Gdpd2,Dnase1l1	0.0192064
chrX	72918218	72918691	473	3	Genotype	Cortex	Nsdhl (-102), Cetn2 (-44)	-6.57468	Nsdhl	Dnase1l1,Taf7l,Timp1	0.00407559
chr15	76233698	76233743	45	3	Genotype	Cortex	Plec (-27400), Parp10 (+9699)	-3.61239	Parp10	Parp10	0.0414048
chr11	97718113	97718200	87	3	Genotype	Cortex	Psmb3 (+14758), Pip4k2b (+26547)	-2.58593	Pip4k2b	Abca9,Abi3,Ccl3,Ccl4,Ccl6,Ccl9,Cd300ld4,Cd300lf,Cxcl16,Epx,Grn,Hormad2,Ifi47,Irgm2,Scimp,Slfn2,Sparc,Tcn2,Tgtp1,Tk1,Tmem92,Ccl5,Cpsf4l,Haspin,Ikzf1,Kcnj2,Nlrp1b,Pimreg,Zmynd15	0.00761656
chrX	75874873	75874963	90	3	Genotype	Cortex	Cldn34b3 (-389386), Pls3 (-47965)	-7.05897	Pls3	Dgkk,Gm6377,Msn	0.000909312
chr1	134298792	134299125	333	3	Genotype	Cortex	Myog (+8970), Ppfia4 (+33969)	-2.58258	Ppfia4	A630001G21Rik,Slamf6,Aim2,Arhgap30,Cd48,Dbi,Ifi213,Il1rl1,Il1rl2,Mcm3,Slamf9,Sp110,Zdbf2,Cacna1s,Cd244a,Creg1,F11r,Fcer1g,Fcgr3,Fcgr4,Ifi204,Il18rap,Ly9,Neurl3,Pdcd1,Ptprc,Slc11a1,Stat1,Ugt1a7c	0.0145286
chr17	86168820	86168956	136	3	Genotype	Cortex	Prkce (+1103), Gm10309 (+336344)	-2.62605	Prkce	NA	NA
chr17	32396449	32396661	212	3	Genotype	Cortex	Wiz (-8796), Rasal3 (+6982)	-2.41458	Rasal3	Aif1,B430306N03Rik,C4b,Clic1,Gpsm3,Haao,Myo1f,Or5v1,Or5v1b,Ppp1r18,Psmb8,Psmb9,Rasal3,Rasgrp3,Rnaset2a,Tagap,Tap1,Tgif1,Trem2,Treml2,Vav1	0.00722441
chr18	77257880	77257888	8	3	Genotype	Cortex	Gm7276 (-71627), Loxhd1 (-24074)	-4.34968	St8sia5	Aqp4,Iigp1,Slc14a1	0.0394949
chr7	4545595	4545664	69	3	Genotype	Cortex	Syt5 (+937)	6.59443	Syt5	Abcc6,Apoe,Arap1,Arrdc4,Cd37,Cebpa,Ctsd,Fes,Fxyd1,Il21r,Itgax,Lgi4,Mgmt,Plaur,Rinl,Siglech,Slc1a5,Tspan4,Tyrobp,Gmfg,Tspan32,Bcl3,Hpn,Il16,Il18bp,Il27,Itgal,Or52h1,Tpcn2	0.00690679
chr5	64932876	64932904	28	3	Genotype	Cortex	Tlr1 (+671)	-2.62279	Tlr1	Abcb1b,Anxa3,Arpc1b,Asb10,Cdk6,Cxcl5,Fgl2,Gbp6,Gbp9,Gsap,Gusb,Hcar2,Hpse,Hvcn1,Lat2,Micall2,Mlxipl,Pilra,Plac8,Rasa4,Sap25,Selplg,Serpine1,Spp1,Cxcl10,Cxcl13,Card11,Fgfrl1,Gal3st4,Nptx2,Oasl2,Sh3bp2	0.000784515
chr10	40896000	40896055	55	3	Genotype	Cortex	Wasf1 (+12201), Gpr6 (+176257)	-2.19585	Wasf1	Cd63,Cdk1,Gli1,Gna15,Madcam1	0.011019
chr1	18658931	18658966	35	3	Genotype	Cortex	Tfap2d (-444073), Defb41 (-393869)	-5.64247	NA	Aim2,Slamf6,Slamf7,Slamf8,A630001G21Rik,Arhgap30,Casp8,Cd244a,Cd84,Cryzl2,Ctse,Dbi,F11r,Fcgr4,Hlx,Ifi214,Il18rap,Il1rl2,Inpp5d,Ly9,Mcm3,Mlph,Ncf2,Neurl3,Ppfia4,Ptprc,Scg2,Slamf9,Sp100,Sp110,Ugt1a6a,Ugt1a7c,Zdbf2,Cfap126,Il1rl1,Stat1	0.0271391
chr1	189582262	189582287	25	3	Genotype	Cortex	Kcnk2 (-238920), Cenpf (+105811)	-2.77586	NA	Aim2,Il1rl1,Mlph,Slamf6,Stat1,Ugt1a6a,Zdbf2,Cd48,Cfh,Col9a1	0.0200016
chr10	21192495	21192553	58	3	Genotype	Cortex	Hbs1l (-103509), Myb (-31619)	-1.97311	NA	Igf1,Itgb2,Vsir,Arhgap9,Cdk1,Lilrb4a,Lilrb4b,Elk3,Lyz2,Rab32	0.0130536
chr10	67698173	67698277	104	3	Genotype	Cortex	Ado (-149270), Zfp365 (+214437)	-4.92368	NA	Arhgap45,Arhgap9,Cd63,Cdk1,Dna2,Elk3,Gna15,Igf1,Itgb2,Lilrb4a,Lilrb4b,Lyz1,Lyz2,Madcam1,Mmp19,Rab32,Vsir,Zc3h12d,Gli1,S100b,Srgn	0.00583336
chr10	129189778	129189990	212	3	Genotype	Cortex	Olfr773 (-2465)	-5.04385	NA	Arhgap45,Arhgap9,Cd63,Dna2,Gna15,Itgb2,Lyz2,Rab32,S100b,Sowahc,Srgn,Vsir,Lilrb4a,Lilrb4b,Lyz1	2.906e-07
chr11	60478249	60478443	194	3	Genotype	Cortex	Alkbh5 (-59632), Myo15 (+9007)	-2.20663	NA	Ccl3,Ccl9,Cd300c2,Cd300ld3,Cd68,Cd79b,Cpsf4l,Gfap,Ikzf1,Lcp2,Milr1,Pimreg,Plek,Tmc6,Tmem92,Wfdc17,Abi3,Ccl12,Ccl6,Cd300ld,Dhx58,Dock2,Grn,Haspin,Irgm1,Lgals9,Naglu,Scimp,Serpinf2,Slc16a3,Sparc,Syngr2,Trim25,Wnt9b,Abca9,Ccl4,Ccl5,Cd300a,Cd300lb,Cxcl16,Epx,Evi2b,Glra1,Gngt2,Havcr2,Irf1,Kcnj2,Lgals3bp,Ltc4s,Mrc2,Nlrp3,Osm,Pmp22,Tcn2,Tmem106a,Tnfrsf13b	0.00669046
chr11	68145137	68145312	175	3	Genotype	Cortex	Stx8 (+179032), Ntn1 (+255598)	-2.30969	NA	Abcc3,Abi3,Ccl3,Ccl4,Ccl6,Cd300lb,Cd300ld4,Cd300lf,Cd68,Cd79b,Dock2,Gfap,Grn,Haspin,Havcr2,Irgm1,Kcnj2,Lcp2,Lgals3bp,Milr1,Naglu,Pik3r5,Pimreg,Plek,Pmp22,Scimp,Serpinf2,Slc16a3,Syngr2,Tcn2,Tk1,Tmem92,Ccl5,Ccl9,Cd300c2,Epx,Evi2b,Nlrp3,Osm,Slfn9,Wfdc17,Itgb3	0.00130301
chr11	69031074	69031171	97	3	Genotype	Cortex	Aurkb (-14529), Ctc1 (+15026)	-2.65528	NA	Ccl3,Cd300lb,Epx,Kcnj2,Osm,P2rx1,Pimreg,Slc16a3,Abcc3,Abi3,Ccl4,Cd300ld,Evi2b,Hormad2,Milr1,Plek,Tnfrsf13b,Ccl12,Ccl6,Cd300c2,Cd300lf,Cd68,Dock2,Gm5431,Grn,Havcr2,Irgm1,Itgb3,Lgals3bp,Ltc4s,Nlrp3,Psme2b,Scimp,Slfn8,Syngr2,Tmem106a,Tmem92	0.0179662
chr11	75166990	75167230	240	3	Genotype	Cortex	Hic1 (+2409), Smg6 (+241287)	-3.50611	NA	Cd300ld4,Irgm2,Slfn9,Abcc3,Abi3,Ccl6,Cd300a,Cd300c2,Cd300lb,Cd300ld,Cd68,Cxcl16,Dock2,Fndc9,Gfap,Gngt2,Haspin,Ifi47,Lgals3bp,Lgals9,Mrc2,Myo1g,Naglu,Nlrp1b,Plek,Rnf213,Scimp,Slfn8,Sparc,Syngr2,Tcn2,Tmc6,Tmem106a,Trim25,Wfdc17,Wnt9b,Slc16a3,Zmynd15	0.00267053
chr11	118637827	118637863	36	3	Genotype	Cortex	Engase (+161016), Rbfox3 (+271727)	-2.59196	NA	Cd300lb,Cpsf4l,Nlrp3,Proca1,Rhbdf2,Abca9,Abi3,Ccl3,Ccl4,Ccl6,Cd300ld,Dock2,Grn,Irgm1,Irgm2,Lgals3bp,Milr1,Nlrp1b,Osm,Pik3r5,Plek,Slfn9,Cd79b,Glra1,Kif18b,Lgals9,Myo1g,Slfn2	0.0163522
chr11	119253477	119253521	44	3	Genotype	Cortex	Gaa (-14388), Ccdc40 (+24927)	-2.63642	NA	Abi3,Grn,Syngr2,Wnt9b,Cpsf4l,Epx,Fndc9,Nlrp1a,Slc16a3,Ccl12,Ccl3,Ccl4,Ccl9,Pimreg,Plek,Pmp22	0.00567685
chr11	120241182	120241201	19	3	Genotype	Cortex	Bahcc1 (+8245), Actg1 (+107350)	-2.59087	NA	Aanat,Abi3,Ccl12,Ccl4,Cd300c2,Cd300ld,Cd300lf,Cd68,Dock2,Evi2b,Gfap,Gngt2,Grn,Irgm1,Lcp2,Milr1,Myo1g,Pik3r5,Plek,Rnf213,Sparc,Syngr2,Wfdc17,Wnt9b,Zmynd15,Glra1,Ifi47,Ccl5,Ccl9,Cxcl16,Dhx58,Epx,Haspin,Irf1,Lgals9,Ltc4s,Slfn2	0.000752911
chr11	121830352	121830436	84	3	Genotype	Cortex	Ptchd3 (+147)	-2.66676	NA	Cd68,Syngr2,Tmc6,Ccl3,Ccl4,Ccl6,Ccl9,Cd300c2,Cd300ld,Cd300ld3,Cxcl16,Evi2b,Gfap,Haspin,Irf1,Lgals9,Milr1,Plek,Slc16a3,Sparc,Trim25,Wfdc17,Cd300lb	0.000550545
chr13	38609547	38609591	44	3	Genotype	Cortex	Txndc5 (-81079), Bloc1s5 (+25540)	-2.70914	NA	Lrrc14b,H2bc6,H2bc15	0.00617191
chr14	14309226	14309339	113	3	Genotype	Cortex	Olfr720 (-122445), Olfr31 (-13613)	-6.92924	NA	Atp12a,Irf9,Lgals3,Reep4,Ang,Arl11,Epsti1,Gpr15lg,Gpr183,Gzmb,Il3ra,Itih3,Lacc1,Lcp1,Phf11a,Phf11b,Phf11d,Plau,Prkcd,Rcbtb2,Rnase4,Slc7a7,Tgm1,Tmem273,Wdfy4,Lrmda,Pnp	0.000192041
chr14	34596168	34596232	64	3	Genotype	Cortex	Ldb3 (-7519), Opn4 (+3942)	-3.11018	NA	Atp12a,Ang,Arl11,Gpr183,Irf9,Lacc1,Lcp1,Lgals3,Pbk,Phf11b,Phf11d,Pnp,Rnase4,Tgm1,Il3ra	0.00954354
chr14	49884643	49884680	37	3	Genotype	Cortex	3632451O06Rik (-101279), Olfr722 (+17279)	-4.09266	NA	Tmem273,Gpr183,Itih3,Lacc1,Lgals3,Phf11b,Rcbtb2,Rnase4,Ang,Arl11,Lcp1,Phf11d,Plau,Prkcd,Rubcnl,Tgm1	0.0121883
chr15	27627983	27628012	29	3	Genotype	Cortex	Otulin (+2695), Ank (+161321)	-3.63196	NA	Bin2,Csf2rb,Dab2,Dcstamp,Espl1,Glycam1,Gpr84,Itga5,Ncf4,Nfam1,Parp10,Rida,Irak4,Ly6i,Tmem71,Tspo,Dap,Tuba1c	0.00152117
chr15	76698007	76698028	21	3	Genotype	Cortex	Mfsd3 (-3524)	-2.66198	NA	Ly6i,Ncf4,Fmnl3	0.0203304
chr16	56048725	56048789	64	3	Genotype	Cortex	Senp7 (-26711), Trmt10c (-10938)	-3.23004	NA	Cd200r4,Crygs,Dgkg,Samsn1,Hcls1	0.0120465
chr16	91623414	91623468	54	3	Genotype	Cortex	Dnajc28 (-4442)	-0.960485	NA	Btla,Cd200r4,Cd80,Cd86,Crygs,Dgkg,Hcls1,Ifnar2,Itgb5,Klhl6,Mx2,Parp9,Pros1,Runx1,Samsn1,Btnl12,Ifitm7,Muc13,Nrros,Parp14,Rtp4,Upk1b,Cd200r1,Dtx3l,Tnfrsf17	1.11389e-05
chr16	94205267	94205283	16	3	Genotype	Cortex	Hlcs (+108288), Sim2 (+120015)	-1.1045	NA	Abi3bp,Cd200r4,Cd86,Hcls1,Ifnar2,Klhl6,Muc13,Parp9,Runx1,Samsn1,Itgb5	0.00473093
chr17	24679121	24679181	60	3	Genotype	Cortex	Zfp598 (+9399), Syngr3 (+10804)	-2.02515	NA	Adgre1,Aif1,B430306N03Rik,C3,C4b,Clic1,Cyp21a1,Def6,Dennd1c,Ebi3,Gpsm3,Haao,Ip6k3,Myo1f,Or5v1,Or5v1b,Pglyrp2,Ppp1r18,Psmb8,Psmb9,Rasal3,Rasgrp3,Rnaset2a,Rnaset2b,Tap1,Tgif1,Tnf,Trem2,Treml2,Vav1,Fgd2,Tagap	0.000386589
chr17	27547385	27547391	6	3	Genotype	Cortex	Grm4 (-34047), Hmga1 (-9232)	-2.51517	NA	Adgre1,Aif1,Clic1,Ebi3,Gpsm3,Or5v1b,Ppp1r18,Psmb8,Rasal3,Rnaset2a,Rnaset2b,Tagap,Tgif1,Trem2,Vav1,Myo1f,Rasgrp3,Dennd1c,Pglyrp2,Psmb9	0.00563511
chr17	34672127	34672547	420	3	Genotype	Cortex	Tnxb (+1802), C4b (+71545)	-2.71675	NA	Tdrd6,C4b,Dennd1c,Rasgrp3,C3,Cyp21a1,Def6,Haao,Myo1f,Or5v1,Or5v1b,Ppp1r18,Rasal3	0.00119455
chr17	44651774	44651815	41	3	Genotype	Cortex	Supt3 (-125357), Clic5 (+463223)	-1.98173	NA	Rasal3,Ebi3,Gpsm3,Rnaset2a,Rnaset2b,Slc22a3	0.0117795
chr18	80392271	80392331	60	3	Genotype	Cortex	Kcng2 (-28047), Ctdp1 (+77394)	-4.33471	NA	Cd14,Csf1r,Iigp1,Lox,Tubb6,Aqp4,Cd74,Prelid2,Slc14a1,Sting1	0.0103756
chr18	82862111	82862217	106	3	Genotype	Cortex	Zfp236 (-169281), Zfp516 (-48715)	-4.36482	NA	Cd14,Cd226,Lox,Nfatc1,Slc14a1,Tubb6,Aqp4,Ccdc68,Cd74,Csf1r,Prelid2,Ticam2	0.0173324
chr19	7423234	7423282	48	3	Genotype	Cortex	2700081O15Rik (+5633), Rtn3 (+60031)	-2.74314	NA	Aldh3b1,Cd274,Ch25h,Gcnt1,Lpxn,Mamdc2,Mpeg1,Ms4a4b,Ms4a6c,Ms4a6d,Nfkb2,Pik3ap1,Plce1,Plgrkt,Slc15a3,Unc93b1,Ccdc88b,Cd5,Csf2ra,Dock8,Fam111a,Fermt3,Hhex,Pyroxd2,Slc25a45	0.0164492
chr19	53530361	53530479	118	3	Genotype	Cortex	Dusp5 (+1311), Nutf2-ps1 (+58647)	-3.54644	NA	Ms4a6d,Fam111a,Rab3il1	0.00130174
chr2	25577993	25578068	75	3	Genotype	Cortex	Phpt1 (-2807)	2.15145	NA	Apbb1ip,B2m,Cd44,Cst7,St8sia6,Psd4,Agpat2,Bmf,Capn3,Cst3,Ctsa,Ctsz,Cybrd1,Cytip,Ggta1,Gsn,Hck,Il1a,Kynu,Lmo2,Nfe2l2,Nusap1,Phyhd1,Plxdc2,Procr,Rrbp1,Spi1,Spint1,Tgif2,Tor4a,Vim	0.0293973
chr2	32495265	32495406	141	3	Genotype	Cortex	Slc25a25 (-43914), Fam102a (-40023)	-0.544406	NA	Agpat2,Apbb1ip,B2m,Bmf,Capn3,Cd44,Cst3,Cst7,Ctsa,Ctsz,Cybrd1,Ggta1,Gsn,Hck,Il1b,Il1rn,Kynu,Lmo2,Nfe2l2,Nusap1,Pabpc1l,Plxdc2,Prrx2,Rrbp1,Serping1,Slc17a9,Slc43a3,Spint1,St8sia6,Tgif2,Tor4a,Vim,Rbl1,Acbd7,Il1a,Neb	0.0176154
chr2	32741596	32741704	108	3	Genotype	Cortex	6330409D20Rik (-634)	-0.267021	NA	Apbb1ip,Cst3,Ggta1,Sdcbp2,Slc43a3,Spi1	0.0356948
chr2	33411117	33411187	70	3	Genotype	Cortex	Ralgps1 (-39674), Zbtb34 (+20172)	-0.642864	NA	Cst7,Neb,Slc43a3,Spint1,Zbp1,Nacc2,Apbb1ip,B2m,Gins1,Il1a,Nusap1,Spi1,St8sia6	0.0123186
chr2	37793414	37793751	337	3	Genotype	Cortex	Crb2 (+17334), Dennd1a (+493792)	-1.37878	NA	Capn3,Gbgt1,Pabpc1l,Rbl1,Serping1,Slc43a3,Agpat2,Apbb1ip,B2m,Bmf,Cd44,Cst7,Ctsa,Ctsz,Hck,Il1a,Il1b,Lmo2,Nfe2l2,Nusap1,Plxdc2,Siglec1,Spi1,Spint1,St8sia6,Tor4a,Acbd7,Gins1	0.0207121
chr2	72369093	72369182	89	3	Genotype	Cortex	Cdca7 (-107021), Map3k20 (+83501)	-1.9509	NA	B2m,Bmf,Card9,Cd44,Cst7,Ctsz,Cybrd1,Plxdc2,Spint1,St8sia6,Tgif2,Ggta1,Il1b,Kynu	0.0144583
chr2	163151222	163151277	55	3	Genotype	Cortex	Tox2 (-74204), Gtsf1l (-63395)	-2.4137	NA	Capn3,Cd44,Knstrn,Agpat2,Hck,Lmo2,Serping1,Slc43a3,Spint1,Tfpi,Zbp1,Il1b,Spi1,Tgif2	0.00972249
chr2	180545200	180545294	94	3	Genotype	Cortex	Mrgbp (-37465), Ntsr1 (+45271)	-2.71901	NA	Card9,Cd44,Sdcbp2,Tgif2,B2m,Bmf,Cst3,Cst7,Ctsa,Ctsz,Cytip,Ggta1,Hck,Il1a,Il1rn,Kynu,Lcn2,Lmo2,Nacc2,Nfe2l2,Nusap1,Plxdc2,Siglec1,Slc17a9,Slc43a3,Spint1,Vim,Spi1,St8sia6,Tor4a	0.00661687
chr3	95651357	95651520	163	3	Genotype	Cortex	Mcl1 (-7349), Ensa (+26428)	-3.62919	NA	Anxa9,Ptx3,BC028528,Casp6,Cd2,Cd53,Ctss,Dkk2,Fabp5,Ifi44,Iqgap3,Lrrc39,Lxn,Olfml3,P2ry13,Ptpn22,S100a1,S100a13,S100a16,S100a4,S100a6,Tent5c,Thbs3,Dennd2c,Rpe65	0.0301383
chr3	97751764	97751773	9	3	Genotype	Cortex	Prkab2 (+93557), Pde4dip (+136938)	-3.90295	NA	BC028528,Cd53,Csf1,Ctss,Fabp5,Fcrl2,Frrs1,Gbp2,Gbp3,Gbp7,Ifi44,Iqgap3,Lxn,Olfml3,S100a16,S100a4,Tent5c,Thbs3,Tlr2,Adora3,Bdh2,Fcgr1,Lrrc39,Mcoln3,Ptx3,Rab13,S100a13,Tnfaip8l2,Dkk2,H3c15,P2ry13,S100a6	0.00862757
chr3	127398294	127398354	60	3	Genotype	Cortex	Ank2 (+10735), Camk2d (+801118)	-4.53942	NA	Adora3,Csf1,Ctss,Dkk2,Fcgr1,Fcrl2,Gbp5,I830077J02Rik,Lrrc39,Mcoln3,Olfml3,Rpe65,Tent5c,Tnfaip8l2,BC028528,Bdh2,Cd101,Cd53,Dennd2c,Fabp5,Frrs1,Gbp2,Lxn,Mcoln2,P2ry12,P2ry13,Ptx3,S100a1,S100a13,S100a16,S100a6,Tlr2,Casp6,Cd2,Ptpn22	0.000255486
chr3	138400843	138400937	94	3	Genotype	Cortex	Adh4 (-14605), Adh6b (+48512)	-4.58661	NA	Adamtsl4,Adora3,Cd53,Csf1,Ctss,Dkk2,Fcgr1,Fcrl2,H3c15,Iqgap3,Lrrc39,Lxn,Olfml3,Tent5c,Tlr2,Tnfaip8l2,BC028528,Bdh2,Cd101,Cd2,Fabp5,Gbp2,Gbp5,S100a13,S100a4	0.00129332
chr4	8687780	8687880	100	3	Genotype	Cortex	Chd7 (-3535)	-0.791516	NA	B4galt1,C1qb,C1qc,Dhrs3,Fblim1,Laptm5,Pdpn,Plin2,Rigi,Tgfbr1,Atp6v0d2,C1qa,Cd52,Kif2c,Ptafr,Ptch2,Akna,Cnr2,Fgr,Lyn,Tnfrsf1b	0.0202665
chr4	33582011	33582071	60	3	Genotype	Cortex	Cnr1 (-342591), Rngtt (+271730)	-4.22647	NA	Asap3,Fblim1,Hacd4,Ptafr,Isg15,Kif2c,Rigi,Csf3r,Fgr,Slc2a5,Tnfrsf1b,Zfp268	0.0216654
chr4	118152556	118152574	18	3	Genotype	Cortex	St3gal3 (-17675), Kdm4a (+27478)	-2.67938	NA	C1qc,Cd52,Cd72,Cnr2,Csf3r,Isg15,Laptm5,Rigi,Tgfbr1,Tlr12,Tmem35b,Tnfrsf1b,Tnfsf8,Akna,Atp6v0d2,C1qa,C1qb,Fam167b,Fgr,Kif2c,Lyn,Stra6l,Tal1,Dhrs3	0.0112849
chr4	123688225	123688316	91	3	Genotype	Cortex	Macf1 (-3911)	-2.62526	NA	Akna,Atp6v0d2,Cd72,Cnr2,Fblim1,Fgr,Tgfbr1,Asap3,C1qa,C1qb,C1qc,Cd52,Csf3r,Dhrs3,Laptm5,Rigi,Tlr12,Tmem35b,Fam167b,Hacd4,Pdpn,Tnfrsf1b,Tnfsf8	0.0192364
chr4	136740909	136740934	25	3	Genotype	Cortex	Ephb2 (+95034), Lactbl1 (+118301)	-2.73096	NA	C1qb,Cd52,Csf3r,Laptm5,Tlr12,Tnfrsf1b,Tnfsf8,C1qa,Kif2c,Tmem35b,Atp6v0d2,Cnr2,Plin2,Ptafr	0.017485
chr5	76858133	76858201	68	3	Genotype	Cortex	Aasdh (+47347), Cep135 (+269466)	-2.63757	NA	Cxcl5,Hvcn1,Rhoh,Asb10	0.0351836
chr5	77037952	77037993	41	3	Genotype	Cortex	Thegl (+21950), Hopx (+77148)	-2.73485	NA	Asb10,Cdk6,Chek2,Lat2,Tlr1,C130050O18Rik,Hvcn1,Mlxipl,Oas2,Rhoh,Tec,Sap25	0.00521156
chr5	92941538	92942189	651	3	Genotype	Cortex	Sowahb (+103158), Shroom3 (+258429)	-3.19745	NA	Cdk6,Pilra,Abcb1b,Tlr1,Arpc1b,Asb10,Card11,Cxcl10,Fgl2,Gsap,Gusb,Oas1a,Oas2,P2rx7,Rhoh,Serpine1,Sh3bp2,Spp1,Tec	3.23286e-05
chr5	113891054	113891081	27	3	Genotype	Cortex	Selplg (-60567), Coro1c (+17690)	-3.52607	NA	Card11,Cdk6,Cmklr1,Cryba4,Cxcl5,Gal3st4,Gsap,Nptx2,Oas3,Rhoh,Serpine1,Sh3bp2,Tec,Tlr6,P2rx7,Hvcn1	0.0290057
chr5	115127244	115127317	73	3	Genotype	Cortex	Acads (-7935), Unc119b (+7694)	-3.50387	NA	Arpc1b,Crlf2,Cryba4,Gal3st4,Gsap,Nptx2,Rasa4,Rhoh,Selplg,Sh3bp2,Stap1,Tecrl,Hcar2,Hvcn1,Ncf1	0.0227675
chr5	128513409	128513492	83	3	Genotype	Cortex	Fzd10 (-87393), Tmem132d (-80374)	-3.50364	NA	Anxa3,Arpc1b,Asb10,Card11,Cmklr1,Crlf2,Cxcl5,Gal3st4,Gusb,Hcar2,Lat2,Micall2,Ncf1,Rhoh,Selplg,Sh3bp2,Stap1,Abcb1b,Hvcn1,P2rx7,Pilra,Serpine1,Gsap,Myl2,Oas1a,Spp1,Tec,Tecrl	0.00863763
chr5	140482500	140482710	210	3	Genotype	Cortex	Chst12 (-22945), Gm4869 (+36960)	-3.20165	NA	Anxa3,Arpc1b,Card11,Cmklr1,Fgl2,Gal3st4,Hcar2,Micall2,Oas1a,Pilra,Plac8,Rhoh,Selplg,Tlr6,Cdk6,Cxcl5,Oas1g,Oasl2,Sh3bp2	0.00269934
chr5	142794774	142794787	13	3	Genotype	Cortex	Tnrc18 (+22881), Slc29a4 (+92680)	-3.27585	NA	Nptx2,Anxa3,Arpc1b,Asb10,C130050O18Rik,Cd36,Cmklr1,Cxcl10,Cxcl13,Cxcl5,Fgl2,Gbp6,Gbp8,Gbp9,Gusb,Hcar2,Lat2,Lrrc17,Mlxipl,Ncf1,Oas1a,Oas1g,Oas2,Oasl2,P2rx7,Rhoh,Selplg,Spp1,Yipf7	0.00575496
chr6	145709995	145710175	180	3	Genotype	Cortex	Rassf8 (-36663), Tuba3b (+94328)	-2.49844	NA	A2m,Arhgdib,Clec7a,Irf5,Klrb1b,Klrb1c,Lag3,Olr1,Ptpn6,Tmem176a,Zc3hav1,Alox5,Gsg1,Irag2,Mdfic	0.0217767
chr7	62377280	62377690	410	3	Genotype	Cortex	Magel2 (+475)	-3.52027	NA	Eps8l1,Apoe,C5ar2,Hcst,Igsf6,Il4i1,Itgal,Itpripl2,Kcnk6,Plaur,Prcp,Pycard,Rinl,Slc1a5,Tgfb1,Trim12a,Abcc6,Cd22,Cracr2b,Itgax,Siglecf,Trpm1,Zfp36	0.0217574
chr7	73332126	73332141	15	3	Genotype	Cortex	Rgma (-43386)	-3.29268	NA	Apoc2,C5ar2,Slc1a5,Tnni2,Trim12c,Trim34a,Kcnk6,Siglecf,Tpcn2,Itpripl2	0.0166873
chr7	83722584	83722652	68	3	Genotype	Cortex	Il16 (+12905), Stard5 (+90659)	-3.37962	NA	Adam8	0.034501
chr8	122335819	122336143	324	3	Genotype	Cortex	Trhr2 (+24765), Zfpm1 (+53840)	-3.48422	NA	Adprhl1,Cyp4f18,Ddx60,Adcy7,Fhod1,Lpl	0.000652022
chr9	63230564	63230680	116	3	Genotype	Cortex	Skor1 (-83642), Map2k5 (+147280)	-3.08471	NA	Bcl2a1a,Chrnb4,Cmtm7,Cxcr6,Fli1,Gldn,Naalad2,Parp3,St14,Ttc12,Bcl2a1b,Casp1,Casp4,Cd3d,Ctsh,Deup1,Hexa,Icam1,Mapkapk3,Mmp12,Plscr2,Slc37a2,Rab27a,Tgfbr2	0.022963
chr9	97001636	97001944	308	3	Genotype	Cortex	Pxylp1 (-112316), Spsb4 (+17053)	-3.36177	NA	Car12,Inka1,Tlr9,Cxcr6,Gldn	0.0146407
chrX	10719029	10719162	133	3	Genotype	Cortex	H2al1a (-580161), Mid1ip1 (+1706)	-7.36676	NA	Dnase1l1,Gpr34,Il2rg,Renbp,Sash3,Tex11,Xlr,Cybb,Egfl6,F9,Dgkk,Elf4	0.000488678
chrX	13486407	13486475	68	3	Genotype	Cortex	Gpr34 (-145648), Nyx (+20331)	-6.29982	NA	Gm6377,Egfl6,Alas2	0.00288417
chrX	13846303	13846321	18	3	Genotype	Cortex	Cask (+266)	-6.2898	NA	Igsf1,Il2rg,Sash3,Btk,Cybb,Elf4,F9,Gpr34,Renbp,Tasl,Tlr13,Tlr7,Xlr	0.0271763
chrX	48695093	48695102	9	3	Genotype	Cortex	Rbmx2 (+94)	-6.37364	NA	Dnase1l1,Tex11	0.00134545
chrX	51018707	51018863	156	3	Genotype	Cortex	Rap2c (-767)	-6.46597	NA	Gdpd2,Taf7l,Tnmd,Xlr,Il2rg	0.00973629
chrX	52744911	52744961	50	3	Genotype	Cortex	Gpc3 (-131015), Ccdc160 (-46264)	-6.6014	NA	Dnase1l1,Gm6377,Tlr7,Xlr	0.0141415
chrX	56597459	56598023	564	3	Genotype	Cortex	Mmgt1 (+328)	-6.60605	NA	Dnase1l1,Il2rg,Cysltr1,Gdpd2,Sash3,Tlr13,Was	0.00205305
chrX	68679403	68679485	82	3	Genotype	Cortex	Fmr1 (+903)	-6.55941	NA	Alas2,Gm6377,Egfl6,Taf7l,Tex11	0.0134127
chrX	73503152	73503256	104	3	Genotype	Cortex	Atp2b3 (+118)	-6.59464	NA	Tlr7,Gm6377,Il2rg	0.0305502
chrX	77433588	77433630	42	3	Genotype	Cortex	Cldn34d (-830685), Tbl1x (-77404)	-7.0505	NA	Cybb,Msn,Sash3,Tasl,Tex11,Tlr7,Xlr,Btk,Cxcr3,Dnase1l1,Elf4,F9,Gpr34,Igsf1,Il13ra1,Il2rg,Rpl39,Was,Cysltr1	4.79841e-05
chrX	93632222	93632311	89	3	Genotype	Cortex	Pola1 (-112)	-6.86942	NA	Dnase1l1,Xlr	0.003693
chrX	133898328	133898428	100	3	Genotype	Cortex	Tspan6 (+51)	-6.70199	NA	Dnase1l1,Egfl6,Sash3,Tasl,Timp1,Tnmd,Cybb,Gdpd2,Gpr34,Il2rg,Msn,Was	0.00108299
chrX	152016516	152016594	78	3	Genotype	Cortex	Ribc1 (-260), Smc1a (+127)	-6.66697	NA	Dgkk,Igsf1,Tasl,Xlr,Sash3,Timp1,Tnmd,Ct55,Cysltr1	0.0432653
chrX	152144561	152144709	148	3	Genotype	Cortex	Iqsec2 (+367)	-6.67296	NA	Gdpd2,Il2rg,Cxcr3,Cybb,Dnase1l1,Gpr34,Igsf1,Renbp,Sash3,Tasl,Tlr13,Tlr7,Xlr	0.00132909
chrX	161908445	161909135	690	3	Genotype	Cortex	Rai2 (+191163), Nhs (+250940)	-6.68647	NA	Pnma5,Dnase1l1,Tnmd,Msn,Renbp,Tasl	0.00909389
chrX	164075952	164076002	50	3	Genotype	Cortex	Siah1b (+144)	-6.683	NA	Cxcr3,Taf7l,Tlr7,Btk,Elf4,Igsf1,Renbp,Sash3,Tasl,Xlr	0.0163805
chrX	166477636	166477685	49	3	Genotype	Cortex	Ofd1 (-36957), Rab9 (+2206)	-6.68563	NA	Dnase1l1,Taf7l,Xlr4b,Gdpd2,Tnmd,Fmr1nb	0.0229417
chrX	167382226	167382412	186	3	Genotype	Cortex	Prps2 (+430)	-6.69626	NA	Dnase1l1,Gm6377,Il2rg,Tnmd	0.0124049
chrX	169320144	169320362	218	3	Genotype	Cortex	Hccs (+41)	-6.70464	NA	Il2rg,Tnmd	0.0103615
chr11	46480743	46480819	76	3	Genotype	Hippo	Gm12169 (-43431), Havcr2 (+25846)	-8.74319	Havcr2	Abca9,Adra1b,Birc5,Ccl3,Ccl4,Ccl6,Cd300a,Cd300c2,Cd300lb,Cd68,Dock2,Evi2b,Fbxo47,Gfap,Grn,Havcr2,Ikzf1,Lgals9,Milr1,Nlrp1a,Plek,Slc16a3,Tmem106a,Wfdc17,Abcc3,Abi3,Gabra1,Scpep1,Tcn2,Tnfrsf13b,Cd300ld4,Lcp2	0.0253702
chr9	37384588	37384757	169	3	Genotype	Hippo	Robo4 (-17224), Hepacam (+17322)	3.06373	Hepacam	Bcl2a1d,Cd3g,St14	0.0413821
chr17	28298104	28298281	177	3	Genotype	Hippo	Fance (-15451), Ppard (+65439)	-8.09105	Ppard	Adcyap1,Aif1,B430306N03Rik,C4b,Elob,Fgd2,Ip6k3,Metrn,Myo1f,Or5v1,Or5v1b,Psmb8,Rasal3,Rnaset2a,Rpl36,Rps28,Tagap,Tap2,Trem2,Treml2,Vav1,Unc5cl,Psmb9	0.0147805
chr11	120628231	120628305	74	3	Genotype	Hippo	Sirt7 (-3254)	-2.44923	Sirt7	Abcc3,Abi3,Adap2,Ccl3,Ccl4,Ccl5,Ccl6,Cd300c2,Cd300lb,Cd300ld4,Cd68,Cxcl16,Dock2,Fbxo47,Gabra1,Gfap,Gngt2,Grn,Havcr2,Ifi35,Itgb3,Lgals9,Milr1,Naglu,Nlrp3,Osm,Rhbdf1,Scimp,Scpep1,Serpinf2,Slc16a3,Slfn8,Srebf1,Syngr2,Tmem106a,Wfdc17,Abca9,Adra1b,Ccl2,Cd300a,Evi2b,Gm5431,Ikzf1,Lgals3bp,Mrc2,Pctp,Plek,Pmp22,Socs3,Tcn2,Tmc6,Birc5,Lcp2,Tnfrsf13b	0.0170466
chr1	171272603	171272667	64	3	Genotype	Hippo	B4galt3 (+2292), Ppox (+8551)	-3.27894	NA	Arhgap30,Cd48,Cd84,Cdh7,Ctse,Cxcr4,Esrrg,Fcer1g,Fcgr2b,Fcgr3,Inpp5d,Ly9,Ncf2,Pdcd1,Rab7b,Rcsd1,Rgs1,Rnf152,Slamf9,Slc11a1,Sp140,Tnfrsf11a,Traf3ip3,Ugt1a7c,Ano7,Arid5a,Atf3,Cd244a,Creg1,Fcgr4,Ifi207,Ptprc,Slamf6,Slamf8,Sp110,Stat1,Tnni1,F11r,Hlx,Il1rl1,Mcm3,Neurl3,Tmem37,Vwc2l	0.0158316
chr12	73408352	73408382	30	3	Genotype	Hippo	Slc38a6 (+121588), Tmem30b (+138025)	-6.15613	NA	Aspg,Gpr65,Lgmn,Npc2,Pik3cg,Rin3,Etv1,Pld4,Rps29,Serpina3n,Crip1	0.0319632
chr12	110855505	110855531	26	3	Genotype	Hippo	Zfp839 (+5239), Cinp (+33627)	-6.06851	NA	Aspg,Fos,Lgmn,Pik3cg,Pld4,Etv1,Crip1,Fbln5,Npc2,Rin3,Serpina3n	0.0138685
chr17	30517103	30517130	27	3	Genotype	Hippo	Btbd9 (+59170), Zfand3 (+512030)	-7.41546	NA	C4b,Fgd2,Ip6k3,Metrn,Myo1f,Psmb8,Rasal3,Rnaset2a,Rps28,Tap2,Trem2,Treml2,Vav1,Adgre1,Aif1,C3,Or5v1,Or5v1b,Ppp1r18,Psmb9,Rasgrp3,Tap1,Tcp11,Tgif1,Ddah2	0.00447862
chr18	82704946	82705017	71	3	Genotype	Hippo	Zfp516 (-205897), Zfp236 (-12099)	-4.10351	NA	Cd14,Cd74,Csf1r,Lox,Nfatc1,Slc14a1,Ticam2,Tubb6,Nrg2,Adrb2	0.0127579
chr2	165792831	165792864	33	3	Genotype	Hippo	Zmynd8 (+85589), Eya2 (+137550)	-4.50491	NA	Arrdc1,B2m,Cst3,Cst7,Ctsa,Ctsz,Egfl7,Entpd2,Ggta1,Hck,Lcn2,Mdk,Nanp,Plcb2,Ptgs1,Rps21,Spi1,Ppp1r1c,Prrx2,Vim,Zbp1,Cytip,Nacc2	0.0229726
chr5	112354659	112354690	31	3	Genotype	Hippo	Gm6583 (+1358), Hps4 (+11592)	-2.54824	NA	C130050O18Rik,Cmklr1,Gal3st4,Gusb,Hpse,Hvcn1,Lat2,Mlxipl,P2rx7,Pilra,Rasa4,Selplg,Spp1,Anxa3,Arpc1b,Cfap251,Cwh43,Gm5862,Gsap,Hcar2,Ldb2,Oasl2,Sowahb,Tec,Tmem119,Crybb3	0.000337116
chr9	107669818	107669830	12	3	Genotype	Hippo	Slc38a3 (-10296), Gnat1 (+9888)	-0.495583	NA	Cx3cr1,Ddx43,Glb1,Mapkapk3,Naa80,Scn4b,Slc37a2,Ttc12,Bcl2a1a,Bcl2a1b,Bcl2a1d,Ctsh,Gpx1,Hexa,Il10ra,St14,Ankrd34c,Casp1	0.0149126
chrX	169980852	169980913	61	3	Genotype	Hippo	Asmt (-691761), Mid1 (+101261)	-6.92543	NA	Btk,Cybb,Il2rg,Msn,Pwwp3b,Renbp,Tasl,Tlr7,Elf4,Gpr101,Pcdh11x,Tlr13,Was,Arhgap4,Il13ra1,Hs6st2,Sash3,Timp1,Xlr	8.56434e-09
chr1	38543030	38543043	13	2	Genotype	Cortex	Rev1 (-413375), Aff3 (+84148)	-3.17281	Aff3	A630001G21Rik,Ifi204,Scg2,Zdbf2,Fcgr4,Ifi213,Inpp5d,Mcm3,Pdcd1,Slamf8,Sp110,Stat1	0.0196285
chr4	139629603	139629646	43	2	Genotype	Cortex	Tas1r2 (-23913), Aldh4a1 (+6759)	-3.03733	Aldh4a1	Ptafr,Zfp268	0.00824709
chr10	90832701	90832702	1	2	Genotype	Cortex	Apaf1 (+250068), Anks1b (+256185)	-4.66255	Anks1b	Arhgap45,Arhgap9,Cd63,Cdk1,Dna2,Elk3,Fabp7,Gna15,Igf1,Itgb2,Lilrb4a,Lilrb4b,Lyz1,Lyz2,Madcam1,Prdm1,Rab32,S100b,Sowahc,Srgn,Vsir,Zc3h12d,Calhm6	4.9285e-27
chr10	90969665	90969671	6	2	Genotype	Cortex	Apaf1 (+113102), Anks1b (+393151)	-4.53063	Anks1b	Cd63,Dna2,Gna15,Itgb2,Lilrb4b,S100b,Vsir	0.00287202
chr7	126588538	126588568	30	2	Genotype	Cortex	Cln3 (-2736)	-3.56681	Apobr	AI467606,Apobr,Apoc1,Apoe,Arap1,Arrdc4,Axl,Cd37,Cebpa,Ctsc,Ctsd,Ebf3,Fes,Ftl1,Fxyd1,Gmfg,Gvin2,Hcst,Hpn,Ifitm3,Igsf6,Il16,Il18bp,Il21r,Il27,Il4ra,Irf7,Itgal,Itgam,Itgax,Itpripl2,Kcnk6,Lair1,Lgi4,Lrrk1,Mgmt,Nkg7,Pkp3,Plaur,Pycard,Rgs10,Rinl,Siglecf,Siglech,Slco2b1,Tgfb1,Trim12a,Trim30a,Trim30d,Trim34a,Trim5,Tspan4,Tyrobp,Ucp2,Zfp36,Agbl1	0.00102815
chr10	127326609	127326937	328	2	Genotype	Cortex	Arhgap9 (+3066), Gli1 (+15201)	-5.02727	Arhgap9	NA	NA
chr14	51988968	51988980	12	2	Genotype	Cortex	Tmem253 (-27891), Arhgef40 (+4136)	-4.24066	Arhgef40	Gpr183,Phf11a,Phf11b,Rcbtb2,Rnase6,Slc7a7,Arl11,Epsti1,Irf9,Lgals3,Otx2,Pbk,Pnp,Rnase4	0.0236207
chr2	24935727	24935728	1	2	Genotype	Cortex	Arrdc1 (-476)	1.22738	Arrdc1	NA	NA
chr7	25010620	25010674	54	2	Genotype	Cortex	Atp1a3 (-4689)	-2.21733	Atp1a3	NA	NA
chrX	12154915	12154960	45	2	Genotype	Cortex	Atp6ap2 (-432863), Bcor (-74385)	-5.89492	Bcor	Cxcr3,Dnase1l1,Egfl6,F9,Igsf1,Il13ra1,Il2rg,Rpl39,Xlr,Cybb,Dgkk,Msn,Sash3,Tasl	0.00229118
chrX	12160086	12160263	177	2	Genotype	Cortex	Atp6ap2 (-427626), Bcor (-79622)	-5.82551	Bcor	NA	NA
chr5	97014422	97014457	35	2	Genotype	Cortex	Bmp2k (+16751), Paqr3 (+97133)	-3.76936	Bmp2k	Anxa3,Cmklr1,Cxcl13,Cxcl5,Gal3st4,Gusb,Oas3,Rhoh,Selplg,Tlr6,Asb10,Cdk6,Hcar2,Hvcn1,Oas1a,Oas1g	0.00624802
chr9	108110110	108110220	110	2	Genotype	Cortex	Apeh (-15559), Bsn (+80219)	-3.44161	Bsn	Cd3d,Ctsh,Cxcr6,Mapkapk3,Naalad2,Plscr2,Chrnb4	0.0199306
chr4	136890374	136890466	92	2	Genotype	Cortex	C1qb (-4233)	-3.05695	C1qc,C1qb	Arhgef16,Cd52,Cd72,Dhrs3,Fam167b,Fblim1,Hacd4,Isg15,Pdpn,Plin2,Ptafr,Tlr12,Zfp268	0.0424718
chr9	47706623	47706634	11	2	Genotype	Cortex	Cadm1 (+176418), Nxpe2 (+634269)	-3.03512	Cadm1	Naalad2,Fli1	0.012185
chr2	26359461	26359495	34	2	Genotype	Cortex	Card9 (+269)	1.1146	Card9	Apbb1ip,B2m,Bmf,Cd44,Cst7,Ctsa,Ggta1,Hck,Il1a,Il1rn,Lcn2,Lmo2,Nusap1,Spi1,Spint1,Tgif2	0.0320997
chr12	108219285	108219313	28	2	Genotype	Cortex	Ccnk (+39720), Ccdc85c (+56126)	-4.03718	Ccdc85c	Gpr65,Serpina3i	0.000804456
chr9	97954970	97954991	21	2	Genotype	Cortex	Trim42 (-585023), Clstn2 (+78200)	-3.32114	Clstn2	Inka1	0.0441267
chr5	113634153	113634230	77	2	Genotype	Cortex	Cmklr1 (+16234), Wscd2 (+143745)	-3.45922	Cmklr1	NA	NA
chr19	61225704	61225840	136	2	Genotype	Cortex	Csf2ra (+2646), Gm6020 (+41882)	-3.15641	Csf2ra	Ch25h,Dock8,Mpeg1,Slc15a3	0.0102595
chr19	10276686	10276761	75	2	Genotype	Cortex	Myrf (-36120), Dagla (+28153)	-3.6655	Dagla	Aldh3b1,Ctsw,Entpd1,Gsto2,Hhex,Ifit3,Ms4a4c,Slc15a3,Slc25a45,Tcirg1,Ifit1,Plgrkt,Pyroxd2,Rab3il1	0.0273197
chrX	100814229	100814266	37	2	Genotype	Cortex	Dlg3 (+46499), Tex11 (+245391)	-6.86961	Dlg3	Dgkk,Gm6377,Pnma5,Tlr13,Dnase1l1,Il13ra1,Xlr	0.0271636
chr9	107089585	107089658	73	2	Genotype	Cortex	Manf (-197643), Dock3 (+142287)	-3.56746	Dock3	Bcl2a1d,Parp3,Ttc12,Cd3e,Cd3g,Ctsh,Cx3cr1,Naalad2,Plscr2	0.0175411
chr7	142082441	142082484	43	2	Genotype	Cortex	Mob2 (-21398), Dusp8 (+12809)	-3.90179	Dusp8	NA	NA
chr11	32531981	32532374	393	2	Genotype	Cortex	Efcab9 (-4599), Stk10 (-1127)	-2.39185	Efcab9,Stk10	Abi3,Evi2b,Slfn9	0.0282436
chr14	79481567	79481882	315	2	Genotype	Cortex	Wbp4 (-457), Elf1 (+531)	-2.94458	Elf1	NA	NA
chr14	77637118	77637119	1	2	Genotype	Cortex	Gm1587 (+161745), Enox1 (+480356)	-3.02187	Enox1	Gpr183,Lcp1,Prkcd,Rcbtb2,Rnase4	0.0270196
chr1	171437834	171437838	4	2	Genotype	Cortex	F11r (+301)	-2.97776	F11r	NA	NA
chrX	73228997	73229055	58	2	Genotype	Cortex	F8a (+735)	-6.59372	F8a	Dnase1l1,Egfl6,Renbp,Timp1	0.031074
chr15	99334766	99334868	102	2	Genotype	Cortex	Fmnl3 (+35665), Prpf40b (+39546)	-2.83108	Fmnl3	Apobec3,Cela1,Cyth4,Dap,Fmnl3,Glycam1,Naprt,Ncf4,Nckap1l,Osmr,Slc39a4,Tmem71,Baiap2l2,Csf2rb2,Endou,Il2rb,Parp10,Ptger4	0.0311602
chr17	47877504	47877602	98	2	Genotype	Cortex	Mdfi (-42862), Foxp4 (+46882)	-1.7228	Foxp4	Clic1,Cyp21a1,Ebi3,Fgd2,Psmb8,Psmb9,Rnaset2a,Slc22a3,Tgif1,Treml2	0.0499545
chr10	80261554	80261608	54	2	Genotype	Cortex	Dazap1 (-3493), Gamt (-613)	-4.11888	Gamt	NA	NA
chr13	13784610	13784665	55	2	Genotype	Cortex	Gng4 (+309)	-3.43065	Gng4	NA	NA
chr10	121367393	121367398	5	2	Genotype	Cortex	Gns (+2306), Rassf3 (+108951)	-5.02465	Gns	Arhgap45,Arhgap9,Cd63,Cdk1,Gna15,Igf1,Itgb2,Lilrb4a,Lyz1,Lyz2,Zc3h12d,Elk3,Fabp7,Gli1,Lilrb4b,Rab32,S100b,Srgn,Vsir	0.00308321
chr17	27502457	27502892	435	2	Genotype	Cortex	Lemd2 (-298237), Grm4 (+10666)	-2.51589	Grm4	Haao,Slc22a3	0.0116161
chr1	184734519	184734564	45	2	Genotype	Cortex	Hlx (-1923)	-2.78032	Hlx	Zdbf2	0.0409449
chr17	34957564	34957592	28	2	Genotype	Cortex	Hspa1b (+1660), Neu1 (+26325)	-2.48465	Hspa1b	Adgre1,Aif1,C3,C4b,Haao,Myo1f,Rasal3,Tnf,Vav1	0.0105875
chrX	101273934	101274138	204	2	Genotype	Cortex	Med12 (-224)	-6.85652	Il2rg	Il2rg,Rpl39,Sash3,Tnmd,Xlr,Egfl6	0.0289274
chr12	55600629	55600867	238	2	Genotype	Cortex	Insm2 (+1321), Ralgapa1 (+220419)	-4.22181	Insm2	Aspg,Gpr65,Ifi27,Ifi27l2a,Npc2,Pik3cg,Pld4,Rsad2,Serpina3i,Serpina3n,Slc66a3,Tnfaip2	0.0150595
chr15	94551928	94551946	18	2	Genotype	Cortex	Irak4 (+8294), Twf1 (+37942)	-2.48006	Irak4	Cyth4,Dcstamp,Gpr84,Irak4,Itgb7,Naprt,Nfam1	0.000157372
chr6	29536598	29536612	14	2	Genotype	Cortex	Irf5 (+7323), Tnpo3 (+73002)	-4.69973	Irf5	Alox5,C3ar1,Cd8b1,Clec7a,Dok1,Il12rb2,Irf5,Pon3,Tbxas1,Tnfrsf1a,Vamp8	0.0148951
chr8	120747423	120747424	1	2	Genotype	Cortex	Foxf1 (-336962), Irf8 (+11066)	-3.85248	Irf8	NA	NA
chr2	71813013	71813132	119	2	Genotype	Cortex	Pdk1 (-60151), Itga6 (+26133)	-2.07011	Itga6	NA	NA
chr13	94057788	94058060	272	2	Genotype	Cortex	Lhfpl2 (+128)	-1.99259	Lhfpl2	NA	NA
chr13	94126723	94126772	49	2	Genotype	Cortex	Lhfpl2 (+68952), Scamp1 (+159081)	-1.85007	Lhfpl2	Golm1,H2bc15	0.011417
chr9	56619981	56620118	137	2	Genotype	Cortex	Lingo1 (+15578), Hmg20a (+201441)	-3.28143	Lingo1	Bcl2a1b,Cd3e,Cd3g,Il10ra,Naalad2	0.0413447
chr18	52528341	52528717	376	2	Genotype	Cortex	Lox (+1338), Srfbp1 (+62836)	-0.988584	Lox	Csf1r,Lox,Prelid2	0.0492205
chr5	137640201	137640323	122	2	Genotype	Cortex	Sap25 (-1175)	-3.12722	Lrch4,Sap25	Arpc1b,Asb10,Gusb,Lat2,Lrrc17,Selplg,Serpine1	0.0304389
chr11	50237003	50237240	237	2	Genotype	Cortex	Ltc4s (+1410), Mgat4b (+11787)	-2.43561	Ltc4s	NA	NA
chr10	61750212	61750252	40	2	Genotype	Cortex	Aifm2 (+29583), H2afy2 (+33915)	-4.58493	Macroh2a2	Arhgap9,Igf1,Mmp19,Prdm1,Arhgap45,Gli1,Gna15,Itgb2,Lyz2,Rab32,S100b,Sowahc,Srgn,Vsir	0.00325274
chr2	91162753	91162774	21	2	Genotype	Cortex	Madd (+21054), Mybpc3 (+44620)	-2.51973	Madd	Apbb1ip,Cst3,Cst7,Ctsa,Cytip,Hck,Knstrn,Phyhd1,Tor4a,Card9,Ctsz	0.000626742
chrX	94541442	94541469	27	2	Genotype	Cortex	Maged1 (+687)	-6.81275	Maged1	Ct55,Sash3	0.03666
chrX	71050202	71050288	86	2	Genotype	Cortex	Mamld1 (-11)	-6.54734	Mamld1	Gm6377,Il2rg,Gdpd2	0.0161456
chrX	71051604	71051732	128	2	Genotype	Cortex	Mtm1 (-159099), Mamld1 (+1412)	-6.53351	Mamld1	Egfl6,Il2rg,Btk,Dnase1l1,F9,Gpr34,Msn	0.0363946
chr9	107280660	107280676	16	2	Genotype	Cortex	Dock3 (-48759), Mapkapk3 (+9209)	-3.67135	Mapkapk3	Bcl2a1b,Casp1,Cmtm7,Ctsh,Cxcr6,Fli1,Hexa,Icam1,Mapkapk3,Plscr2,Uba7,AB124611,Bcl2a1d,Casp4,Il10ra,Slc37a2,St14	0.0465958
chr7	19437582	19437623	41	2	Genotype	Cortex	Mark4 (+21218), Ckm (+26578)	-2.92985	Mark4	Ifitm3,Irf7,Itpripl2,Lrrk1,Mgmt,Plaur,Adamtsl3,Bcl3,C5ar2,Cd37,Ctsc,Ctsd,Fes,Gvin2,Igsf6,Il27,Il4i1,Il4ra,Itgax,Lair1,Nkg7,Rinl,Siglecf,Trim12a,Trim30a,Trpm1,Tyrobp,Ucp2	0.00808262
chr2	91931912	91932104	192	2	Genotype	Cortex	Mdk (+289)	-2.34151	Mdk	Bmf,Cst3,Ggta1,Gsn,Nacc2,Apbb1ip,Card9,Cst7,Ctsa,Ctsz,Il1rn,Siglec1,St8sia6	0.0168358
chr7	82867157	82867177	20	2	Genotype	Cortex	Mex3b (-166)	-3.23073	Mex3b	NA	NA
chr10	41480469	41480485	16	2	Genotype	Cortex	Mical1 (+4163), Smpd2 (+9863)	-2.93934	Mical1	NA	NA
chr10	41481108	41481126	18	2	Genotype	Cortex	Mical1 (+4803), Smpd2 (+9223)	-3.64991	Mical1	Arhgap45,Arhgap9,Cd63,Cdk1,Elk3,Gna15,Igf1,Itgb2,Lilrb4a,Lyz2,Misp,Mmp19,Rab32,Srgn,Vsir,Zc3h12d	0.0419861
chr5	135127834	135127841	7	2	Genotype	Cortex	Tbl2 (-21819), Mlxipl (+20920)	-3.29192	Mlxipl	Anxa3,Asb10,Card11,Cdk6,Fgl2,Gbp9,Gusb,Hvcn1,Lat2,Micall2,Oasl2,Pilra,Rhoh,Selplg,Stap1,Tecrl,Arpc1b,Chek2,Fgfrl1,Gal3st4,Hcar2,Hpse,Ncf1,Plac8,Rasa4,Serpine1,Sh3bp2,Spp1,Tec	0.00503829
chr2	168231322	168231490	168	2	Genotype	Cortex	Gm20716 (-1042), Dpm1 (-1027), Mocs3 (+784)	-2.65539	Mocs3,Dpm1	NA	NA
chr11	102061516	102061555	39	2	Genotype	Cortex	Cd300lg (+20027), Mpp2 (+26979)	-2.57846	Mpp2	Abi3,Ccl4,Cd79b,Dock2,Haspin,Plek,Pmp22,Rhbdf2,Scimp,Sparc,Tgtp1	0.0169124
chrX	96095965	96096007	42	2	Genotype	Cortex	Msn (-56)	-6.83202	Msn	NA	NA
chr1	36269529	36269567	38	2	Genotype	Cortex	Uggt1 (-25243), Neurl3 (+3887)	-3.79892	Neurl3	Arhgap30,Atf3,Casp8,Cd48,Cd84,Cfh,Creg1,Ctse,F11r,Fcer1g,Fcgr2b,Fcgr3,Fcgr4,Ifi207,Ifi209,Ifi211,Ly9,Ncf2,Pdcd1,Ptpn18,Ptprc,Rab7b,Rcsd1,Slamf6,Slamf8,Slamf9,Slc11a1,Sp140,Tagln2,Traf3ip3,Ugt1a7c,Cfap126,Col4a3,Dbi,Neurl3	0.0323137
chr3	135594309	135594453	144	2	Genotype	Cortex	Nfkb1 (+97165), Manba (+108770)	-4.43696	Nfkb1	Cd53,Csf1,Ctss,Dkk2,Fcrl2,Frrs1,Iqgap3,Lrrc39,Lxn,Olfml3,P2ry12,P2ry13,Tent5c,Tlr2,Tmem154	0.025776
chrX	36903444	36903473	29	2	Genotype	Cortex	Nkrf (-560)	-6.37304	Nkrf	NA	NA
chr2	174110577	174110642	65	2	Genotype	Cortex	Npepl1 (+261)	-2.73376	Npepl1	Gsn	0.0118339
chr9	48326147	48326180	33	2	Genotype	Cortex	Nxpe2 (+14734), Cadm1 (+795953)	-3.16885	Nxpe2	Bcl2a1a,Bcl2a1d,Ctsh,Fli1,Gldn,Hexa,Parp3,Plscr2,St14,Tgfbr2,Ttc12	0.0139839
chr2	76434294	76434344	50	2	Genotype	Cortex	Osbpl6 (+27781), Prkra (+213696)	-2.18659	Osbpl6	Cd44,Cst3,Gins1,Gsn,Nacc2,Prrx2,Phyhd1,Rrbp1	0.0208032
chr18	36953408	36953434	26	2	Genotype	Cortex	Gm42416 (+680), Pcdha4 (+773)	1.7372	Pcdha2,Pcdha3	NA	NA
chr18	37686091	37686201	110	2	Genotype	Cortex	Pcdhgb2 (-3682), Pcdhga4 (+936)	0.171434	Pcdhga4,Pcdhga3	Aqp4,Ccdc68,Cd14,Cd74,Csf1r,Iigp1,Klhl14,Lox,Prelid2,Slc14a1,Ticam2	0.00301668
chr7	65881753	65881799	46	2	Genotype	Cortex	Snrpa1 (-178562), Pcsk6 (+19747)	-3.47992	Pcsk6	C5ar1,Cd22,Ebf3,Gp2,Gvin2,Itgal,Lilra5,Or52h1,Slc1a5,Tpcn2,Trim12a,Trim34a,Abcc6,Adam8,Apobr,Apoe,Arap1,C5ar2,Cd33,Cracr2b,Igsf6,Itgam,Kcnk6,Lgi4	0.0208965
chr19	41332226	41332253	27	2	Genotype	Cortex	Tm9sf3 (-68236), Pik3ap1 (+52830)	-3.86403	Pik3ap1	Ch25h,Dock8,Fermt3,Lpxn,Mamdc2,Mpeg1,Opalin,Pik3ap1,Pyroxd2,Rab3il1,Slc15a3,Slc25a45	0.0317193
chr6	89332260	89332283	23	2	Genotype	Cortex	Plxna1 (+30348), Tpra1 (+430021)	-3.00393	Plxna1	Clec1b,Hk2,Irf5,Kcp,Klrb1c,Peg10,Clec7a,Gsg1,Klrb1a,Tbxas1	0.0356627
chr15	93500693	93500729	36	2	Genotype	Cortex	Prickle1 (+18812), Pphln1 (+102361)	-2.42743	Prickle1	Glycam1,Ncf4,Nfam1,Parp10	0.0349656
chr2	24405771	24405777	6	2	Genotype	Cortex	Psd4 (+38164), Pax8 (+69825)	1.16552	Psd4	NA	NA
chr17	56425395	56425471	76	2	Genotype	Cortex	Ptprs (+51050), Kdm4b (+99359)	-1.65208	Ptprs	NA	NA
chr11	74457287	74457342	55	2	Genotype	Cortex	Olfr412 (+95246), Rap1gap2 (+132871)	-3.43532	Rap1gap2	Wnt9b,Zmynd15,Cd300lb,Cd300ld,Gfap,Slc16a3,Slfn9	0.0051623
chr9	21981362	21981372	10	2	Genotype	Cortex	Epor (-17861), Rgl3 (+8079)	-4.35449	Rgl3	AB124611,Cd3g,Cmtm7,Cxcr6,Fli1,Gadl1,Hexa,Il10ra,Iqch,Mmp12,Plscr2,Slc37a2,Tlr9,Naalad2	0.0114921
chr7	128412136	128412203	67	2	Genotype	Cortex	Rgs10 (+6003), Slc5a2 (+146494)	-3.61333	Rgs10	Adamtsl3,Bcl3,Cd22,Cebpa,Ctsd,Fes,Fxyd1,Hcst,Igsf6,Il4ra,Irf7,Itgax,Pdilt,Plaur,Prcp,Rinl,Siglecf,Trim30a,Trim30d,Trim34a,Tyrobp,Zfp36,Apobr,Apoc1,C5ar1,Ftl1,Il21r,Mki67,Trim12c,Trpm1	0.010025
chr16	92695836	92695942	106	2	Genotype	Cortex	Runx1 (+130260), Clic6 (+197755)	-1.16717	Runx1	NA	NA
chr2	71328947	71328955	8	2	Genotype	Cortex	Slc25a12 (+38798), Dync1i2 (+117210)	-2.09458	Slc25a12	Cdh26,Slc43a3,Spint1,Zbp1,Apbb1ip,Card9,Il1a,Lmo2,Pabpc1l,Vim	0.00246589
chrX	20291669	20291725	56	2	Genotype	Cortex	Slc9a7 (+110)	-6.442	Slc9a7	Dnase1l1,Tex11,Cybb,F9,Gpr34,Msn,Sash3,Tlr13,Xlr	0.000789038
chr8	88627441	88627799	358	2	Genotype	Cortex	Snx20 (+8508), Nkd1 (+106266)	-3.74239	Snx20	NA	NA
chr11	117968079	117968097	18	2	Genotype	Cortex	Tha1 (-94629), Socs3 (+1098)	-2.73087	Socs3	NA	NA
chr2	119245451	119245515	64	2	Genotype	Cortex	Spint1 (+7930), Rhov (+25789)	-2.42564	Spint1	Cytip,Gins1,Nacc2,Slc43a3,Spint1,Gbgt1	0.0394338
chr18	77254539	77254588	49	2	Genotype	Cortex	Gm7276 (-68307), Loxhd1 (-27394)	-4.55684	St8sia5	Tubb6,Cd14,Iigp1,Lox,Pcdha7,Slc14a1,Ticam2	0.0387011
chr3	108567993	108568136	143	2	Genotype	Cortex	Taf13 (-3634)	-4.34953	Taf13	Gbp3,P2ry12,Adora3,Csf1,Dkk2,Fcrl2,Gbp7,Ifi44,Tlr2,Tmem154	0.028524
chr8	83166109	83166220	111	2	Genotype	Cortex	Tbc1d9 (+305)	-3.59156	Tbc1d9	NA	NA
chr9	116110161	116110253	92	2	Genotype	Cortex	Tgfbr2 (+65058), Gadl1 (+200752)	-3.2742	Tgfbr2	NA	0.0194883
chr3	95141666	95141667	1	2	Genotype	Cortex	Tnfaip8l2 (+693)	-3.51228	Tnfaip8l2	Adora3,Fabp5,Fcrl2,Gbp7,Lxn,P2ry12,P2ry13,Rab13,S100a1,Tlr2,Tnfaip8l2,Adamtsl4,BC028528,Csf1,Ctss,Dkk2,Fcgr1,Mcoln3,Olfml3,Tent5c	0.00674991
chr11	88998991	88998997	6	2	Genotype	Cortex	Trim25 (-382)	-3.05449	Trim25	NA	NA
chr2	93195863	93195890	27	2	Genotype	Cortex	Trp53i11 (+8329), Tspan18 (+138610)	-2.28902	Trp53i11	Agpat2,Apbb1ip,B2m,Bmf,Card9,Cd44,Cdh26,Cst7,Ctsa,Ctsz,Cybrd1,Cytip,Ggta1,Gins1,Hck,Il1a,Kynu,Lmo2,Nfe2l2,Plxdc2,Procr,Psd4,Sdcbp2,Serping1,Slc43a3,Spi1,Spint1,St8sia6,Tor4a,Vim,Il1b,Tgif2	0.0120639
chrX	140600038	140600493	455	2	Genotype	Cortex	Tsc22d3 (+393)	-6.69434	Tsc22d3	Btk,Dnase1l1,Il13ra1,Rpl39,Tasl	0.025799
chr7	141482368	141482377	9	2	Genotype	Cortex	Tspan4 (+7133), Chid1 (+57484)	-3.95562	Tspan4	NA	NA
chrX	20703963	20704003	40	2	Genotype	Cortex	Usp11 (+77)	-6.50507	Usp11	Cxcr3,Elf4,F9,Msn,Tex11,Dnase1l1,Tasl	0.0232592
chr17	14918816	14918956	140	2	Genotype	Cortex	Thbs2 (-224624), Wdr27 (+15767)	-3.84962	Wdr27	Clic1,Psmb9,Tnf,Treml2,Adgre1,Aif1,Ebi3,Eif2ak2,Haao,Ip6k3,Msh5,Myo1f,Or5v1b,Pglyrp2,Ppp1r18,Psmb8,Rnaset2b,Tagap,Tap1,Tgif1,Trem2,Vav1,Vmn2r97	0.0364206
chr1	12588720	12588753	33	2	Genotype	Cortex	Sulf1 (-103540)	-3.2702	NA	Arhgap30,Atf3,Casp8,Cd48,Cd84,Ctse,Cxcr4,Fcer1g,Fcgr2b,Fcgr3,Ifi204,Ifi207,Ifi211,Ly9,Mlph,Pdcd1,Ptprc,Rab7b,Slamf9,Slc11a1,Sp140,Tagln2,Ugt1a7c,Cacna1s	0.0279346
chr1	15095699	15095893	194	2	Genotype	Cortex	Kcnb2 (-216656), Trpa1 (-176934)	-3.05804	NA	Aim2,Cacna1s,Casp8,Cd244a,Cd48,Cryzl2,F11r,Ifi209,Ifi211,Ifi214,Il1rl1,Ly9,Mlph,Ptpn18,Rcsd1,Rufy4,Slamf6,Slamf7,Slamf8,Sp110,Sp140,Traf3ip3,Col4a3,Cxcr4,Slc11a1	0.0250657
chr1	18323554	18323642	88	2	Genotype	Cortex	Tfap2d (-779424), Defb41 (-58518)	-4.76	NA	Cxcr4,Fcgr3,Hlx,Neurl3,Slamf6,Sp100,A630001G21Rik,Atf3,Casp8,Cd48,F11r,Ifi211,Mcm3,Pappa2,Prdx6,Rab7b,Rgs1,Slamf9,Sp140,Traf3ip3	0.00538228
chr1	32265614	32265639	25	2	Genotype	Cortex	Khdrbs2 (+92913), Gm5415 (+281667)	-4.77776	NA	Aim2,Arhgap30,Atf3,Cacna1s,Casp8,Cd244a,Cd48,Cd84,Cfap126,Cfh,Creg1,Ctse,Cxcr4,F11r,Fcer1g,Fcgr2b,Fcgr3,Fcgr4,Hlx,Ifi204,Ifi207,Ifi209,Ifi214,Il18rap,Il1rl1,Inpp5d,Ly9,Mlph,Ncf2,Neurl3,Pdcd1,Ppfia4,Ptprc,Rcsd1,Rgs1,Scg2,Slamf8,Slamf9,Slc11a1,Sp100,Sp110,Stat1,Tagln2,Ugt1a6a,Ugt1a7c,Slamf6	0.00518184
chr1	52288551	52288672	121	2	Genotype	Cortex	Gls (-55389), Nab1 (+212067)	-2.59213	NA	Cacna1s,Cd28,Il1rl2,Ppfia4,Traf3ip3,Ugt1a6a,Atf3,Casp8,Ccdc190,Cd84,Ctse,Cxcr4,F11r,Fcgr2b,Fcgr3,Glrp1,Ifi204,Ifi209,Inpp5d,Ly9,Ncf2,Pappa2,Rgs1,Rpl31,Slamf6,Slamf8,Slc11a1,Sp110	0.0016424
chr1	59610104	59610157	53	2	Genotype	Cortex	Sumo1 (+60703), Gm973 (+93867)	-2.15009	NA	Cd48,F11r,Ppfia4,Ptprc,Slamf6,Traf3ip3,A630001G21Rik,Aim2,Atf3,Cacna1s,Cd244a,Cd84,Creg1,Dbi,Fcer1g,Fcgr2b,Fcgr3,Ifi204,Ifi213,Ly9,Mcm3,Neurl3,Pdcd1,Rcsd1,Rgs1,Slamf8,Slamf9,Slc11a1,Sp110	0.00665637
chr1	71710000	71710057	57	2	Genotype	Cortex	Fn1 (-56854), Mreg (+502278)	-2.02723	NA	Cfap126,Hlx,Arhgap30,Cxcr4,Inpp5d,Neurl3,Slamf6,Sp140,Ugt1a6a	0.0372339
chr1	77506858	77506976	118	2	Genotype	Cortex	Epha4 (+8171)	-2.06103	NA	Tagln2,Casp8,Cd84,Ctse,Dbi,Fcgr3,Ly9,Rcsd1,Sp140,Tmem37	0.0239242
chr1	81444085	81444503	418	2	Genotype	Cortex	Gm9747 (-788818), Nyap2 (+366977)	-2.29916	NA	Atf3,Cd48,Cd84,Ctse,Cxcr4,Fcer1g,Mcm3,Neurl3,Pdcd1,Rab7b,Slamf6,Slc11a1,Traf3ip3,Aim2,Arhgap30,Cacna1s,Cd244a,Cfap126,Cfh,Dbi,F11r,Fcgr2b,Il1rl1,Il1rl2,Ly9,Ppfia4,Ptprc,Slamf9	0.0421786
chr1	91068283	91068285	2	2	Genotype	Cortex	Rbm44 (-76819), Lrrfip1 (+14830)	-2.41971	NA	Atf3,Casp8,Cd48,Cd84,Col9a1,F11r,Ifi214,Mcm3,Prdx6,Rab7b,Slamf6,Slamf9,Aim2,Cacna1s,Cd244a,Cfap126,Cxcr4,Ifi204,Ly9,Pdcd1,Rgs1,Sp140,Zdbf2	0.019609
chr1	91145069	91145167	98	2	Genotype	Cortex	Rbm44 (+15)	-2.53233	NA	A630001G21Rik,Arhgap30,Cacna1s,Casp8,Cfap126,Cfh,Dbi,Fcgr3,Ifi211,Ifi214,Il18rap,Il1rl1,Neurl3,Slamf6,Sp100,Sp110,Sp140,Stat1,Atf3,Cxcr4,Fcgr4,Ly9,Pdcd1,Ptprc,Slamf9	0.000241389
chr1	120698956	120699017	61	2	Genotype	Cortex	En1 (+96569), Insig2 (+629037)	-2.56054	NA	A630001G21Rik,Aim2,Cd244a,Cd48,Cd84,Il1rl1,Rab7b,Stat1,Ugt1a7c,Cfap126,Hmcn1,Il1rl2,Ptpn18,Rgs1,Slc11a1,Tagln2	0.0330245
chr1	135342189	135342202	13	2	Genotype	Cortex	Lmod1 (+17389), Shisa4 (+33041)	-2.49106	NA	Atf3,Col4a3,Cxcr4,Il18rap,Tmem37	0.0284595
chr1	136215896	136215922	26	2	Genotype	Cortex	Mroh3 (-3081)	-2.42083	NA	Cd84,Cfh,Col9a1,Creg1,Fcgr2b,Ifi214,Rab7b,Rgs1,Slamf6,Ugt1a7c,Aim2	0.0102254
chr1	152991313	152991343	30	2	Genotype	Cortex	Nmnat2 (+36330), Lamc2 (+195119)	-2.63388	NA	Arhgap30,Atf3,Cd28,Cd48,Cd84,Col9a1,Creg1,Ctse,Cxcr4,F11r,Fcer1g,Fcgr2b,Fcgr3,Ifi204,Ifi214,Ly9,Pdcd1,Prdx6,Ptprc,Rab7b,Rcsd1,Slc11a1,Tagln2,Casp8,Cd244a,Cfh,Dbi,Fcgr4,Glrp1,Ifi207,Ifi211,Il18rap,Mlph,Ncf2,Pappa2,Ppfia4,Rgs1,Slamf6,Slamf9,Sp110,Ugt1a6a	0.00153185
chr1	154890476	154890603	127	2	Genotype	Cortex	Cacna1e (-164184), Ier5 (+209096)	-2.78303	NA	Ctse,Hlx,Rcsd1,Rpl31,Slamf8,Ugt1a6a,Aim2,Atf3,Cacna1s,Casp8,Cd48,Cd84,Col9a1,Creg1,Cxcr4,Dbi,F11r,Fcer1g,Fcgr2b,Fcgr3,Fcgr4,Ifi204,Il1rl1,Inpp5d,Ly9,Mcm3,Ncf2,Neurl3,Pdcd1,Ptprc,Rab7b,Rgs1,Scg2,Slamf6,Slamf9,Sp110,Zdbf2	0.00966468
chr1	161746484	161746644	160	2	Genotype	Cortex	Fasl (+41931), Tnfsf18 (+251909)	-2.90079	NA	Cfap126,Inpp5d,Col9a1,Ifi211,Ifi213,Il1rl2,Mcm3,Neurl3,Slamf6,Stat1,Zdbf2	0.027344
chr1	168216415	168216456	41	2	Genotype	Cortex	Pbx1 (+215461), Lmx1a (+526879)	-3.03611	NA	Atf3,Cacna1s,Casp8,Ccdc190,Cd48,Cd84,Cfap126,Creg1,Cxcr4,F11r,Fcer1g,Fcgr2b,Fcgr3,Fcgr4,Hlx,Ifi204,Ifi207,Ifi209,Ifi211,Ly9,Mcm3,Ncf2,Neurl3,Pappa2,Pdcd1,Ppfia4,Ptprc,Rgs1,Slamf6,Slamf8,Slamf9,Slc11a1,Sp140,Stat1,Tagln2,Traf3ip3,Ugt1a6a,Ugt1a7c,Aim2,Ctse,Rab7b	0.0281389
chr1	171272636	171272660	24	2	Genotype	Cortex	B4galt3 (+2305), Ppox (+8538)	-3.00334	NA	Cxcr4,Neurl3,Traf3ip3,A630001G21Rik,Aim2,Atf3,Cd48,Cd84,Ctse,F11r,Fcer1g,Fcgr2b,Fcgr3,Ifi204,Ifi211,Ifi213,Il1rl2,Inpp5d,Ly9,Mcm3,Mlph,Pdcd1,Ppfia4,Ptprc,Rgs1,Scg2,Slamf6,Slamf9,Slc11a1,Sp100,Sp110,Stat1,Zdbf2	0.0061608
chr1	172649575	172649684	109	2	Genotype	Cortex	Crp (-48425), Dusp23 (-16668)	-2.98459	NA	A630001G21Rik,Zdbf2	0.00380091
chr1	182114469	182114481	12	2	Genotype	Cortex	Enah (-94814), Srp9 (-10275)	-2.70601	NA	A630001G21Rik,Aim2,Arhgap30,Atf3,Cacna1s,Casp8,Cd48,Cd84,Cfap126,Creg1,Ctse,F11r,Fcer1g,Fcgr2b,Fcgr3,Fcgr4,Hlx,Ifi204,Ifi209,Inpp5d,Ly9,Mlph,Ncf2,Neurl3,Pdcd1,Ptprc,Rab7b,Slamf6,Slamf9,Sp140,Traf3ip3,Ugt1a7c	0.00890629
chr1	186833580	186833587	7	2	Genotype	Cortex	D1Pas1 (-133832), Rrp15 (-84226)	-2.75013	NA	Arhgap30,Atf3,Casp8,Ccdc190,Cd48,Cd84,Creg1,Cryzl2,Ctse,F11r,Fcer1g,Fcgr2b,Fcgr3,Fcgr4,Hlx,Ifi204,Ifi207,Ifi209,Il18rap,Inpp5d,Ly9,Mlph,Ncf2,Neurl3,Pdcd1,Ppfia4,Ptprc,Slamf6,Slamf8,Slamf9,Slc11a1,Sp110,Sp140,Ugt1a6a,Ugt1a7c,A630001G21Rik,Cacna1s,Cd244a,Glrp1,Ifi214,Rufy4,Sp100	0.0355545
chr1	189786766	189786796	30	2	Genotype	Cortex	Ptpn14 (+58513), Smyd2 (+135582)	-2.70308	NA	Arhgap30,Creg1,Il18rap,Ncf2,Rpl31,Ugt1a6a,Aim2,Atf3,Cfh,Fcgr3,Ifi209,Ifi214	0.0190981
chr1	189803515	189803570	55	2	Genotype	Cortex	Ptpn14 (+75275), Smyd2 (+118820)	-2.73038	NA	Atf3,Ifi211,Ifi213,Mlph,Il1rl2,Stat1	0.0155199
chr1	190417498	190417583	85	2	Genotype	Cortex	Prox1 (-246827), Rps6kc1 (+494229)	-2.71428	NA	A630001G21Rik,Casp8,Cd48,Cd84,Cfh,Col9a1,Creg1,Cryzl2,Dbi,Fcgr4,Ifi207,Ifi209,Ifi211,Ifi214,Neurl3,Pappa2,Ptpn18,Rab7b,Rcsd1,Rgs1,Slamf6,Slamf8,Slamf9,Sp110,Tagln2,Ugt1a7c,Arhgap30,Ncf2,Rpl31,Traf3ip3	0.0387341
chr10	18320149	18320205	56	2	Genotype	Cortex	Nhsl1 (-87498), Ccdc28a (-85181)	0.108753	NA	Dna2,Elk3,Arhgap9,Igf1	0.0227528
chr10	56509895	56509985	90	2	Genotype	Cortex	Hsf2 (-976456), Gja1 (+130852)	-4.29086	NA	Arhgap9,Dna2,Igf1,Vsir,Arhgap45,Gna15,Itgb2,Lilrb4a,Lyz1,Lyz2	0.0370977
chr10	60186365	60186377	12	2	Genotype	Cortex	Chst3 (+32889), Spock2 (+80152)	-4.47587	NA	Fabp7,Igf1,Lilrb4b,Acss3,Dna2,Gna15,Rab32,Vsir	0.00057462
chr10	60787312	60787323	11	2	Genotype	Cortex	Slc29a3 (-34536), Unc5b (+44263)	-4.6893	NA	Cd63,Cdk1,Elk3,Fabp7,Gna15,Igf1,Lilrb4a,S100b,Sowahc,Zc3h12d	0.0355942
chr10	60801641	60801746	105	2	Genotype	Cortex	Slc29a3 (-48912), Unc5b (+29887)	-4.8198	NA	Cd63,Lilrb4b,Rab32,S100b,Sowahc,Vsir,Arhgap9,Cdk1,Gna15,Lyz2,Mmp19,Prdm1,Zc3h12d	0.0305914
chr10	61752014	61752025	11	2	Genotype	Cortex	Aifm2 (+31371), H2afy2 (+32127)	-4.74492	NA	Arhgap45,Dna2,Gna15,Lilrb4a,Lilrb4b,Arhgap9,Cd63,Cdk1,Elk3,Lyz2,Rab32,S100b,Srgn	0.00190323
chr10	62286619	62286640	21	2	Genotype	Cortex	Tacr2 (+34192), Hk1 (+93278)	-4.64056	NA	Gli1,Prdm1	0.0346443
chr10	62327879	62327909	30	2	Genotype	Cortex	Hk1 (+52014), Tacr2 (+75456)	-4.451	NA	Elk3,Gli1,Itgb2,Lyz1,Zc3h12d	0.00409064
chr10	63583522	63583640	118	2	Genotype	Cortex	Ctnna3 (+126071), Gm10118 (+343853)	-4.68193	NA	Arhgap9,Cdk1,Itgb2,Lilrb4b,Lyz2,Sowahc,Arhgap45,Cd63,Igf1,Lilrb4a,Lyz1,Mmp19,S100b,Vsir	0.00328524
chr10	77589439	77589614	175	2	Genotype	Cortex	Sumo3 (-16698), Pttg1ip (+7807)	-4.33626	NA	Dna2,Gli1	0.0325521
chr10	81273904	81273979	75	2	Genotype	Cortex	Apba3 (+6982), Tjp3 (+17325)	-4.0905	NA	Arhgap45,Arhgap9,Dna2,Fabp7,Gna15,Igf1,Itgb2,Lilrb4b,Lyz1,Lyz2,Madcam1,Prdm1,Sowahc,Srgn,Vsir,Cdk1,Elk3,Lilrb4a,Rab32,S100b	0.0182097
chr10	95565780	95565815	35	2	Genotype	Cortex	Nudt4 (-1652)	-4.4545	NA	Arhgap45,Arhgap9,Cd63,Cdk1,Elk3,Fabp7,Gna15,Itgb2,Lilrb4a,Lyz1,Lyz2,Madcam1,Rab32,S100b,Sowahc,Srgn,Vsir	0.0347815
chr10	102323681	102323850	169	2	Genotype	Cortex	Nts (+166720), Mgat4c (+642279)	-4.38176	NA	Lyz1,Rab32,Arhgap9,Cd63,Lilrb4b,S100b,Zc3h12d	0.00487446
chr10	112235814	112235832	18	2	Genotype	Cortex	Kcnc2 (-35298), Caps2 (+70147)	-4.57546	NA	Itgb2,S100b,Acss3,Arhgap45,Dna2,Igf1,Prdm1,Vsir	0.00937229
chr10	116288417	116288457	40	2	Genotype	Cortex	4933416C03Rik (-174520), Ptprb (-12935)	-4.64713	NA	Dna2,Gna15,Prdm1,Arhgap45,Cd63,Cdk1,Elk3,Itgb2,Lyz2,Misp,Rab32,Sowahc,Srgn	0.0333353
chr10	118085500	118085525	25	2	Genotype	Cortex	Rap1b (-239478), Mdm1 (-56346)	-4.64456	NA	Arhgap9,Elk3,Lyz2,Rab32,Sowahc,Igf1,Lyz1	0.0235141
chr10	118879151	118879169	18	2	Genotype	Cortex	Dyrk2 (-10011), Cand1 (+360895)	-4.68143	NA	Calhm6,Cd63,Cdk1,Elk3,Fabp7,Itgb2,Lyz2,Madcam1,Rab32,Srgn,Gna15,S100b	0.0224137
chr11	3291361	3291710	349	2	Genotype	Cortex	Pik3ip1 (-38865), Patz1 (+1097)	8.85918	NA	Abcc3,Abi3,Ccl12,Ccl2,Ccl3,Ccl4,Ccl6,Ccl9,Cd300c2,Cd68,Cpsf4l,Cxcl16,Dock2,Fndc9,Gfap,Gm5431,Grn,Haspin,Havcr2,Irgm1,Irgm2,Lcp2,Lgals3bp,Lgals9,Milr1,Mrc2,Naglu,Nlrp3,Plek,Syngr2,Tcn2,Tmem106a,Wfdc17,Wnt9b,Zmynd15,Hormad2,Rhbdf2,Sparc,Tmem92	0.00264505
chr11	11287619	11287647	28	2	Genotype	Cortex	Vwc2 (+173410), Zpbp (+174775)	-4.42688	NA	Ccl9,Acap1,Ccl3,Cpsf4l,Cxcl16,Evi2b,Haspin,Ifi35,Irf1,Milr1,Nlrp1b,Sparc,Tnfrsf13b,Wfdc17,Wnt9b	0.000276481
chr11	20446543	20446548	5	2	Genotype	Cortex	Slc1a4 (-113833), Sertad2 (-96788)	-3.40339	NA	Fat2,Gfap,Hormad2,Cd300lb,P2rx1	0.036966
chr11	30197933	30197941	8	2	Genotype	Cortex	Eml6 (-171904), Sptbn1 (+70232)	-1.86375	NA	Abi3,Ccl4,Ccl3,Ccl6,Ccl9,Cd300ld3,Cd300lf,Gfap,Haspin,Itgb3,Ltc4s,Myo1g,Nlrp3,Pik3r5,Plek,Pmp22,Rnf213,Syngr2,Tmc6,Zmynd15	0.00218465
chr11	31360223	31360234	11	2	Genotype	Cortex	Gm17332 (-177767), Stc2 (+9845)	-2.07282	NA	Abca9,Acap1,Ccl12,Ccl2,Ccl6,Grn,Haspin,Irf1,Lcp2,Lgals3bp,Lgals9,Ltc4s,Nlrp1a,Pmp22,Psme2b,Sparc,Tmc6,Tmem106a,Tnfrsf13b,Ccl3,Ccl4,Ccl9,Cd300lf,Cd68,Gm12185,Gm5431,Hormad2,Ifi35,Ifi47,Igtp,Irgm1,Irgm2,Kif18b,Milr1,Nlrp3,Pimreg,Plek,Scimp,Slc16a3,Slfn2,Slfn8,Syngr2,Tgtp1,Tmem92,Trim25,Wfdc17	0.0129873
chr11	33992800	33992839	39	2	Genotype	Cortex	Lcp2 (-54100), Kcnmb1 (+29807)	-3.45575	NA	Abi3,Ccl3,Ccl4,Ccl5,Ccl6,Ccl9,Cd300c2,Cd300ld,Cd300ld4,Cd68,Cd79b,Epx,Gfap,Glra1,Gngt2,Grn,Haspin,Ifi47,Igtp,Milr1,Naglu,Osm,Pimreg,Plek,Pmp22,Slc16a3,Sparc,Tcn2,Tk1,Wfdc17,Cd300lb,Cd300ld3,Cxcl16,Itgb3,Lgals3bp,Rhbdf2,Serpinf2,Slfn8,Syngr2,Tmc6,Tmem92,Trim25	0.013115
chr11	44590668	44590698	30	2	Genotype	Cortex	Ebf1 (-26634), Rnf145 (+71719)	-2.81838	NA	Abi3,Ccl2,Cd300ld3,Hormad2,Ccl9,Haspin,Irgm1,Pmp22,Scimp,Syngr2	0.0324804
chr11	53057294	53057367	73	2	Genotype	Cortex	Hspa4 (+243126), Fstl4 (+292697)	-2.16907	NA	Ccl12,Ccl4,Cd300ld,Irgm1,Itgb3,Tgtp2,Pik3r5,Wnt9b	0.0337168
chr11	53788242	53788256	14	2	Genotype	Cortex	Irf1 (+18235), Gm12216 (+61799)	-2.09567	NA	Gfap,Gngt2,Ccl9,Cd300c2,Naglu,Sparc,Tk1	0.0318533
chr11	68205967	68205992	25	2	Genotype	Cortex	Ntn1 (+194843), Stx8 (+239787)	-2.39333	NA	Slfn9,Evi2b,Psme2b	0.0184591
chr11	69311717	69311888	171	2	Genotype	Cortex	Gucy2e (-74781), Cntrob (+11972)	-2.70159	NA	Abi3,Irgm2,Nlrp1a,Pmp22,Slfn9,Syngr2,Tgtp1,Tnfrsf13b,Wnt9b,Kcnj2,Psme2b,Rnf213,Slc16a3,Zmynd15	0.0387726
chr11	70292348	70292362	14	2	Genotype	Cortex	Alox12 (-37002), Alox12e (+30273)	-2.82604	NA	Ccl9,Abi3,Ccl12,Cd300c2,Cd300lf,Epx,Glra1,Gngt2,Ifi47,Lgals9,Ltc4s,Tmem92	0.0286456
chr11	70520357	70520733	376	2	Genotype	Cortex	Psmb6 (-4841)	-3.00112	NA	Ccl4,Ccl6,Cd300c2,Cd300ld,Cd300ld3,Cxcl16,Evi2b,Serpinf2,Trim25,Zmynd15,Nlrp1b,Slfn9,Tmc6	0.0348316
chr11	75431356	75431374	18	2	Genotype	Cortex	Serpinf1 (-8664), Serpinf2 (+8136)	-3.53665	NA	Ccl12,Ccl3,Ccl4,Ccl6,Ccl9,Cd300c2,Cd300lb,Cd300ld,Cd68,Dock2,Gfap,Gm5431,Grn,Lgals3bp,Milr1,Naglu,Pimreg,Plek,Scimp,Serpinf2,Slc16a3,Syngr2,Tcn2,Tmem92,Wfdc17,Alox15,Evi2b,Nlrp3,Slfn9	0.00598175
chr11	78358820	78358843	23	2	Genotype	Cortex	Unc119 (+15326), Foxn1 (+27726)	-3.30843	NA	Abi3,Ccl6,Cd300ld3,Cd68,Irgm2,Lgals3bp,Lgals9,Trim25,Slfn8	0.0195672
chr11	78826071	78826086	15	2	Genotype	Cortex	Lyrm9 (-505)	-3.20099	NA	Glra1,Ifi47,Irf1,Wnt9b,Ccl4,Cd300c2,Cxcl16,Gfap,Gngt2,Haspin,Ifi35,Igtp,Naglu,Syngr2,Tcn2,Wfdc17	0.0395242
chr11	88896150	88896165	15	2	Genotype	Cortex	Akap1 (-31572), Scpep1 (+59307)	-2.90353	NA	Abcc3,Abi3,Ccl2,Cd300lf,Evi2b,Hormad2,Ifi35,Irgm1,Irgm2,Ltc4s,Otop2,Pimreg,Slc16a3,Syngr2,Tmc6,Irf1,Tnfrsf13b	0.00602902
chr11	89156069	89156114	45	2	Genotype	Cortex	Gm525 (+82251), Nog (+146240)	-2.95133	NA	Gm12185,Hormad2,Scimp,Slc16a3,Tk1,Ccl12,Ccl9,Cxcl16,Gfap,Gngt2,Myo1g	0.0241853
chr11	90521184	90521258	74	2	Genotype	Cortex	Hlf (-130326), Stxbp4 (+116863)	-2.85087	NA	Glra1,Ltc4s,Cd300ld,Haspin,Slfn9,Tcn2	0.0168678
chr11	94225170	94225235	65	2	Genotype	Cortex	Tob1 (+13749), Wfikkn2 (+17504)	-2.72244	NA	Zmynd15,Ccl6,Ifi35,Scimp,Slc16a3,Tmem92,Trim25	0.0173295
chr11	94971250	94971283	33	2	Genotype	Cortex	Hils1 (+3674), Sgca (+5060)	-2.7635	NA	Abi3,Ccl3,Ccl4,Ccl5,Ccl6,Cd300ld,Cd300ld4,Cd79b,Haspin,Itgb3,Ltc4s,Nlrp1a,Nlrp1b,Plek,Pmp22,Tmc6,Wnt9b,Ccl12,Irf1,Kif18b,Otop2,Slfn2,Sparc,Tgtp1,Tmem92	0.0192468
chr11	95596992	95597039	47	2	Genotype	Cortex	Phb (-69941), Ngfr (-9281)	-2.70587	NA	Epx,P2rx1,Pimreg	0.0291255
chr11	97451482	97451818	336	2	Genotype	Cortex	Arhgap23 (+1490), 4933428G20Rik (+48690)	-2.52834	NA	Ccl12,Ccl2,Ccl9,Cd300ld,Gngt2,Milr1,Tmem92,Wfdc17,Abi3,Itgb3,Slc16a3	0.0386738
chr11	100799269	100799332	63	2	Genotype	Cortex	Ghdc (-28344), Stat5b (+23227)	-2.56906	NA	Ccl12,Ccl3,Cd300ld,Glra1,Hormad2,Nlrp1b,Plek,Tnfrsf13b,Wnt9b,Abi3,Kif18b,Naglu,Scimp	0.0115652
chr11	101164227	101164282	55	2	Genotype	Cortex	Plekhh3 (+7096), Tubg2 (+8348)	-2.60368	NA	Abi3,Ccl3,Ccl4,Ccl6,Cd300lb,Cd68,Cd79b,Dock2,Gfap,Grn,Haspin,Havcr2,Itgb3,Lcp2,Lgals3bp,Milr1,Naglu,Osm,Plek,Pmp22,Syngr2,Trim25,Scimp	0.0224525
chr11	101470414	101470494	80	2	Genotype	Cortex	Vat1 (-4224), Rnd2 (+2279)	-2.54563	NA	Ccl4,Cd79b,Fndc9,Ifi47,Irgm2,Mrc2,Naglu,Nlrp1b,Rnf213,Slfn2,Sparc,Tcn2,Trim25,Haspin,Tgtp2,Tmc6	0.0250603
chr11	102460646	102460692	46	2	Genotype	Cortex	Fam171a2 (-12987), Itga2b (+9214)	-2.49959	NA	Abi3,Ccl4,Ccl6,Cd300c2,Cd300ld4,Cd68,Glra1,Lgals3bp,Lgals9,Ltc4s,Milr1,Naglu,Slc16a3,Tmc6,Trim25,Wfdc17,Cd300ld3	0.01132
chr11	103797855	103797858	3	2	Genotype	Cortex	Wnt3 (+23707), Nsf (+156199)	-2.64869	NA	Abi3,Ccl12,Ccl3,Ccl4,Ccl5,Ccl6,Ccl9,Cd300c2,Cd300lb,Cd300ld,Cd300ld4,Cd68,Cxcl16,Dhx58,Dock2,Gfap,Glra1,Gngt2,Grn,Haspin,Irf1,Irgm1,Lgals3bp,Lgals9,Milr1,Mrc2,Naglu,Osm,Plek,Rnf213,Serpinf2,Slfn2,Sparc,Syngr2,Tmc6,Tmem106a,Trim25,Wfdc17,Wnt9b,Cd300ld3,Cd79b,Epx,Gm5431,Havcr2,Nlrp1b,Pmp22,Tcn2,Tmem92	0.0285734
chr11	105165042	105165094	52	2	Genotype	Cortex	Tlk2 (-16459), Gm10842 (+18175)	-2.65783	NA	Abca9,Abi3,Cxcl16,Evi2b,Gm5431,Ifi47,Plek,Slfn2,Syngr2,Tgtp1,Ccl12,Ccl4,Ccl6,Ccl9,Cd300c2,Cd68,Cpsf4l,Gngt2,Grn,Havcr2,Hormad2,Ikzf1,Irgm1,Irgm2,Lgals3bp,Milr1,Nlrp1b,Pik3r5,Rhbdf2,Scimp,Slfn9,Tcn2,Tmem106a,Trim25,Wfdc17	0.0079196
chr11	112990408	112990419	11	2	Genotype	Cortex	Sox9 (+208190), Slc39a11 (+575345)	-2.73387	NA	Hormad2,Slfn9,Cd300lb	0.0321292
chr11	115980022	115980061	39	2	Genotype	Cortex	Itgb4 (+5317), Galk1 (+32677)	-2.88349	NA	Haspin,Nlrp1a,Pimreg,Aanat,Ccl12,Ccl4,Ccl6,Cd300c2,Cpsf4l,Dock2,Glra1,Lgals3bp,Milr1,Naglu,Plek,Slfn8,Trim25,Zmynd15	0.0400799
chr11	116068428	116068464	36	2	Genotype	Cortex	Unc13d (+9515), Unk (+38124)	-2.92059	NA	Ccl12,Ccl9,Cd300ld4,Gfap,Glra1,Gm5431,Irgm2,Lgals3bp,Pimreg,Ccl3,Ccl4,Ccl6,Cd300c2,Cd300lb,Cd68,Cxcl16,Evi2b,Fndc9,Itgb3,Milr1,Naglu,Nlrp1b,Plek,Rhbdf2,Slfn9,Sparc,Wnt9b,Zmynd15	0.0162396
chr11	116988479	116988505	26	2	Genotype	Cortex	Sec14l1 (-126680), Mgat5b (+69629)	-2.67765	NA	Ccl6,Cpsf4l,Cxcl16,Evi2b,Plek,Sparc,Wnt9b,Zmynd15,Ccl4	0.02837
chr12	19708992	19709024	32	2	Genotype	Cortex	Gm10479 (-706930)	-3.49744	NA	Exoc3l4,Gpr65,Slc66a3,Aspg,Npc2	0.0371619
chr12	20231764	20231823	59	2	Genotype	Cortex	Gm10479 (-184144)	-4.02632	NA	Batf,Npc2,Tnfaip2,Ifi27,Ifi27l2a,Pld4	0.011526
chr12	53125940	53126019	79	2	Genotype	Cortex	Npas3 (-122697), Akap6 (+426597)	-3.9717	NA	Slc66a3,Gpr65,Serpina3n	0.0155085
chr12	69760685	69760754	69	2	Genotype	Cortex	Cdkl1 (+29987), Atp5s (+35770)	-4.17304	NA	Pik3cg,Aspg,Pld4,Serpina3i	0.038248
chr12	75836930	75837020	90	2	Genotype	Cortex	Syne2 (+18657), Esr2 (+340284)	-5.1051	NA	Aspg,Ifi27l2a,Pld4,Serpina3i,Npc2	0.00932802
chr12	76572605	76572611	6	2	Genotype	Cortex	Plekhg3 (+39228), Sptb (+137939)	-5.16318	NA	Aspg,Gpr65,Ifi27,Npc2,Batf,Ifi27l2a,Slc66a3	0.00163114
chr12	82717060	82717066	6	2	Genotype	Cortex	Rgs6 (+100118), Dpf3 (+770653)	-4.50307	NA	Serpina3i	0.0229347
chr12	98507158	98507176	18	2	Genotype	Cortex	Kcnk10 (+71143), Gpr65 (+238532)	-3.81688	NA	Ifi27,Npc2,Pik3cg,Rsad2	1.08288e-05
chr12	99942786	99942888	102	2	Genotype	Cortex	Kcnk13 (-21688), Tdp1 (+58300)	-4.06684	NA	Serpina3i	0.00514217
chr12	112175676	112176153	477	2	Genotype	Cortex	Kif26a (+29707), Tmem179 (+335257)	-4.30952	NA	Pik3cg,Rsad2,Slc66a3,Serpina3n,Tnfaip2	0.0255912
chr12	115673812	115673980	168	2	Genotype	Cortex	Zfp386 (-373880)	-3.97907	NA	Aspg,Gpr65,Ifi27,Npc2,Pik3cg,Pld4,Serpina3n,Batf,Ifi27l2a,Slc66a3	0.0479906
chr13	48287300	48287345	45	2	Genotype	Cortex	Id4 (+26095), Zfp169 (+226071)	-3.24582	NA	Ctsl,Syk	0.0219169
chr13	53118788	53118816	28	2	Genotype	Cortex	Nfil3 (-137729), Ror2 (+167322)	-3.57796	NA	Gzma	0.0273099
chr13	54818897	54818936	39	2	Genotype	Cortex	Unc5a (-130494), Tspan17 (+29540)	-3.91266	NA	H4c9,Hexb,Ly86,Naip2,Naip6,Syk,Cd180	0.0133297
chr13	56113635	56113672	37	2	Genotype	Cortex	Pitx1 (-282229), H2afy (+21977)	-3.44518	NA	H1f4,H2ac6,Hfe	0.00832642
chr13	59726650	59726660	10	2	Genotype	Cortex	Spata31d1d (+5097), Spata31d1b (+14371)	-3.18842	NA	Cd83,Ctsl,Hexb,Hk3,Ly86,H4c9	0.0213142
chr13	61157840	61158028	188	2	Genotype	Cortex	Ctsq (-117303), Ctsr (+6322)	-2.46214	NA	Naip6,Syk,Cd180,H4c9,Lrrc14b	0.0107825
chr13	65867219	65867295	76	2	Genotype	Cortex	Gm10324 (-252290), Gm10139 (+354579)	-2.38938	NA	H4c8,H4c9,Hfe,Inhba,H1f4,Naip5	0.0407605
chr13	74533673	74533682	9	2	Genotype	Cortex	Erap1 (-105890), Zfp825 (-39708)	-2.07925	NA	BC147527,Cd180,Cd83,Ctla2b,Ctsl,H2bc15,H2bc6,H4c9,Hexb,Hk3,Ly86,Naip2,Naip5,Naip6,Susd3,Syk,Tifab,H1f2,H1f4	2.2269e-06
chr13	104616053	104616115	62	2	Genotype	Cortex	Cwc27 (+200869), Adamts6 (+321594)	-1.53049	NA	H1f4,Ly86,Naip5,Naip6,Susd3,Syk,Golm1,Tifab	0.0402199
chr13	111551983	111552223	240	2	Genotype	Cortex	Gpbp1 (-61992), Gm10198 (-40682)	-1.63279	NA	BC147527,Cd180,Ctla2b,Ctsl,H2bc15,Hexb,Hk3,Ly86,Naip2,Naip5,Syk,Tifab,Lrrc14b	0.00406334
chr13	112192597	112192649	52	2	Genotype	Cortex	Map3k1 (-383630), Ankrd55 (-96197)	-1.88035	NA	H4c9,Hk3,Ly86,Naip5,Susd3,Tifab	0.00617158
chr13	113395017	113395048	31	2	Genotype	Cortex	BC067074 (+101874), Snx18 (+223531)	-1.72846	NA	Cd180,Ly86,Naip6,H1f4,Hk3,Naip2,Tifab	0.0100073
chr14	54575524	54575544	20	2	Genotype	Cortex	Haus4 (-21173), Ajuba (+2127)	-3.91873	NA	Cfap70,Gpr183,Pbk,Prkcd,Rnase4,Pnp	0.0197405
chr14	55064767	55064790	23	2	Genotype	Cortex	Zfhx2 (+27545), Ngdn (+49325)	-4.19685	NA	Arl11,Gpr183,Plau,Pnp,Ripk3,Tgm1,Ang,Epsti1,Il3ra,Lcp1,Lgals3,Prkcd,Rnase4,Rubcnl,Slc7a7,Tep1,Wdfy4	0.0128592
chr14	65378909	65378934	25	2	Genotype	Cortex	Zfp395 (+20246), Pnoc (+46550)	-4.16487	NA	Pnp,Tep1,Atp12a,Gpr183,Phf11a,Plau	0.039498
chr14	67486809	67486964	155	2	Genotype	Cortex	Cdca2 (+228723), Ebf2 (+253301)	-3.46663	NA	Arl11,Epsti1,Phf11b,Plau,Ripk3,Rubcnl,Tgm1,Il3ra,Irf9,Itih3,Reep4	0.0274687
chr14	97145725	97145750	25	2	Genotype	Cortex	Klhl1 (-626636)	-3.35877	NA	Epsti1,Irf9,Lcp1,Phf11b,Plau,Prkcd,Rcbtb2,Ang	0.000180506
chr15	12375259	12375275	16	2	Genotype	Cortex	Golph3 (+53771), Pdzd2 (+217289)	-6.33686	NA	Baiap2l2,Csf2rb2,Cyth4,Fmnl3,Fyb,Gpr84,Itga5,Itgb7,Naprt,Nckap1l,Nfam1,Osmr,Ptger4,Rida,Slc39a4,Dap,Dcstamp,Glycam1,Irak4,Parvg,Rac2	0.00441257
chr15	25769658	25769744	86	2	Genotype	Cortex	Retreg1 (-73563), Myo10 (+147176)	-2.88918	NA	Endou,Gsdmd,Itga5,Maff,Nfam1,Ptger4,Rida,Syt10,Csf2rb,Dab2,Dap,Fyb,Gpr84,Il2rb,Irak4,Itgb7,Ly6i,Naprt,Ncf4,Tmem71,Tspo,Tuba1c	0.0302522
chr15	27782730	27782804	74	2	Genotype	Cortex	Fam105a (-101225), Trio (+243081)	-3.05907	NA	Baiap2l2,Csf2rb,Csf2rb2,Cyth4,Dcstamp,Espl1,Fmnl3,Gpr84,Irak4,Ncf4,Nckap1l,Nfam1,Tspo,Osmr	0.0247749
chr15	62181363	62181405	42	2	Genotype	Cortex	Myc (+195993)	-2.84706	NA	Apobec3,Baiap2l2,Csf2rb2,Glycam1,Ly6c2,Rida,Serhl,Cela1	0.00111314
chr15	73555077	73555088	11	2	Genotype	Cortex	Dennd3 (+42523), Slc45a4 (+69661)	-3.44937	NA	Bin2,Csf2rb,Csf2rb2,Cyth4,Fmnl3,Itgb7,Nckap1l,Osmr,Baiap2l2,Irak4,Ly6i,Ncf4,Nfam1	0.0173911
chr15	76002043	76002049	6	2	Genotype	Cortex	Fam83h (+7452), Mapk15 (+8277)	-3.27582	NA	Endou,Fmnl3,Nckap1l,Parp10,Ncf4	0.0329908
chr15	78430085	78430086	1	2	Genotype	Cortex	Kctd17 (+1522), Tmprss6 (+38548)	-2.73445	NA	Apobec3,Baiap2l2,Dap,Irak4,Ly6i,Osmr,Cela1,Cyth4	0.0201953
chr15	83779331	83779395	64	2	Genotype	Cortex	Scube1 (-54342), Mpped1 (-5466)	-2.20273	NA	Dcstamp,Parvg,Cyth4,Dap,Gpr84,Irak4,Ptger4,Rida,Tspo	0.0399797
chr15	85709766	85709767	1	2	Genotype	Cortex	Wnt7b (-131697), Ppara (-26009)	-2.15343	NA	Bik,Itgb7,Csf2rb,Dap,Fyb,Gpr84,Parvg	0.0155633
chr15	98643039	98643469	430	2	Genotype	Cortex	Cacnb3 (+8490), Ddx23 (+19635)	-2.53998	NA	Endou,Gpr84,Nfam1,Il2rb,Irak4,Itgb7,Ncf4	0.0258649
chr15	100290804	100290811	7	2	Genotype	Cortex	Mettl7a1 (-14009), Tmprss12 (+9971)	-2.97087	NA	Apobec3,Baiap2l2,Bik,Cela1,Dcstamp,Gpr84,Itga5,Osmr,Rac2,Rida,Slc39a4,Nfam1	0.0186493
chr16	11142434	11142484	50	2	Genotype	Cortex	Txndc11 (-7809), Zc3h7a (+33934)	-4.58599	NA	Cd200r4,Cd86,Klhl6,Parp14,Rtp4,Samsn1,Cd200r1	0.0296483
chr16	21628233	21628244	11	2	Genotype	Cortex	2510009E07Rik (+66426), Vps8 (+205038)	-2.22379	NA	Hcls1,Ifitm7,Klhl6,Parp14,Pros1,Rtp4,Runx1,Samsn1,Upk1b,Btnl12,Tnfrsf17	0.0142566
chr16	33751808	33751817	9	2	Genotype	Cortex	Muc13 (-42224), Heg1 (+67268)	-1.95961	NA	Cd200r4,Hcls1,Itgb5,Klhl6,Runx1,Samsn1,Cd86,Ifnar2,P3h2,Pros1,Rtp4	0.0170537
chr16	59571129	59571148	19	2	Genotype	Cortex	Crybg3 (-15387), Arl6 (+68252)	0.0860663	NA	Btla,Cd200r4,Hcls1,Klhl6,Mx2,Samsn1,Upk1b,Cd80,Cd86,Crygs,Ifnar2,Il10rb,Itgb5,Parp9,Pros1	0.00265436
chr16	85091202	85091218	16	2	Genotype	Cortex	Atp5j (-255585), App (+82497)	-0.294331	NA	Dgkg,Liph,P3h2,Il10rb,Rtp4	0.0192832
chr16	90387556	90387560	4	2	Genotype	Cortex	Hunk (+1161), Mis18a (+339846)	-0.574663	NA	Itgb5,Liph,Mx2,P3h2,Parp14,Parp9,Pros1,Rtp4,Abi3bp,Cd200r4,Klhl6,Runx1,Samsn1	0.0293731
chr16	93438278	93438393	115	2	Genotype	Cortex	Runx1 (-612187), Setd4 (+165479)	-1.20807	NA	Morc1,Abi3bp,Btla,Cd200r4,Cd80,Hcls1,Ifnar2	0.0232775
chr17	6865023	6865053	30	2	Genotype	Cortex	Ezr (-82254), Rsph3b (+83318)	-8.83579	NA	C3,Cyp21a1,Ppp1r18,Slc22a3,Aif1,C4b,Clic1,Dennd1c,Ebi3,Eif2ak2,Gpsm3,Msh5,Or5v1b,Psmb8,Rnaset2b,Tap1,Tgif1	0.0254021
chr17	13210413	13210414	1	2	Genotype	Cortex	Unc93a (-78623), Smok2a (-10774)	-5.50346	NA	Dennd1c,Ebi3,Gpsm3,Pglyrp2,Rnaset2a,Aif1,C4b,Clic1,Guca1a,Haao,Ip6k3,Myo1f,Ppp1r18,Psmb8,Psmb9,Rasal3,Rnaset2b,Tap1,Tgif1,Trem2,Vav1	1.13907e-06
chr17	13657303	13657346	43	2	Genotype	Cortex	Afdn (-103223), Tcp10c (+302753)	-4.79533	NA	Adgre1,C4b,Cyp21a1,Dennd1c,Haao,Myo1f,Or5v1,Or5v1b,Rasal3,Treml2,Vav1,Tgif1,Trem2	0.0426623
chr17	20719011	20719022	11	2	Genotype	Cortex	Vmn1r226 (+31509), Vmn1r228 (+58484)	-2.76595	NA	Fgd2,Or5v1,Psmb9,C4b,Cyp21a1,Guca1a	0.0190887
chr17	25624977	25625022	45	2	Genotype	Cortex	Gng13 (-92171), Lmf1 (+45823)	-2.68812	NA	B430306N03Rik,C4b,Clic1,Dennd1c,Fgd2,Gpsm3,Ip6k3,Or5v1,Or5v1b,Ppp1r18,Rasal3,Rnaset2a,Tgif1,Tnf,Trem2,Treml2,Haao	0.000222681
chr17	27387691	27387701	10	2	Genotype	Cortex	Lemd2 (-183258), Grm4 (+125645)	-2.47725	NA	Adgre1,Aif1,C4b,Clic1,Ebi3,Fgd2,Haao,Or5v1,Psmb8,Psmb9,Rnaset2a,Rnaset2b,Tap1,Trem2,Vav1,Vmn2r97,C3,Cyp21a1,Eif2ak2,Ip6k3,Tagap	0.0487703
chr17	35016512	35016545	33	2	Genotype	Cortex	Vwa7 (-50)	-2.76705	NA	Ebi3,Ppp1r18,Psmb8,Tagap,Adgre1,Aif1,C4b,Clic1,Dennd1c,Fgd2,Gpsm3,Haao,Or5v1b,Rasal3,Rnaset2b,Tgif1,Trem2,Treml2,Vav1	0.0384805
chr17	39844097	39844280	183	2	Genotype	Cortex	Esp38 (-109164), Esp15 (+203232)	-2.70123	NA	Cyp21a1,Msh5,Adgre1,Or5v1b,Tap1	0.0173578
chr17	45545789	45545887	98	2	Genotype	Cortex	Tmem151b (+3839), Tcte1 (+22404)	-1.89816	NA	Fgd2,Psmb9,Tap1,Tdrd6,Adgre1,C3,Def6,Ebi3,Gpsm3,Guca1a,Ip6k3,Myo1f,Or5v1,Ppp1r18,Rnaset2b,Tnf,Treml2,Vav1	0.00867759
chr17	45864684	45864781	97	2	Genotype	Cortex	1600014C23Rik (-130889), Vegfa (+167636)	-1.68741	NA	Tnf,Vav1,C3,Ebi3,Haao,Myo1f,Or5v1,Pglyrp2,Rasal3,Tgif1	0.0454984
chr17	46074157	46074244	87	2	Genotype	Cortex	Vegfa (-41832), Mrps18a (-36785)	-1.80814	NA	C4b,Clic1,Psmb8,Rasal3,Rnaset2b,Tgif1,Tnf,Trem2,Rnaset2a	0.0267333
chr17	46672728	46672747	19	2	Genotype	Cortex	Rrp36 (+1517), Cul7 (+22401)	-1.53037	NA	Adgre1,Haao,B430306N03Rik	0.00992552
chr17	47390782	47391142	360	2	Genotype	Cortex	Guca1b (+5569), Guca1a (+9622)	-1.7372	NA	Adgre1,Aif1,C3,C4b,Clic1,Dennd1c,Ebi3,Eif2ak2,Fgd2,Guca1a,Haao,Ip6k3,Myo1f,Or5v1,Ppp1r18,Psmb8,Psmb9,Rasal3,Rnaset2a,Rnaset2b,Tap1,Tgif1,Tnf,Trem2,Treml2,Vav1,Gpsm3	0.0137819
chr17	49212879	49212945	66	2	Genotype	Cortex	Mocs1 (-215498), Lrfn2 (+280533)	-1.87562	NA	Tnf,Dnah8,Guca1a,Ip6k3	0.0103382
chr17	49610385	49610446	61	2	Genotype	Cortex	Kif6 (-4756)	-1.96782	NA	C3,Fgd2,Haao,Or5v1b,Pglyrp2,Ppp1r18,Psmb8,Rasal3,Rasgrp3,Rnaset2a,Trem2,Treml2,C4b,Clic1,Gpsm3,Or5v1,Tgif1,Tnf	0.0364552
chr17	57255142	57255289	147	2	Genotype	Cortex	Vav1 (-23884), Trip10 (+5761)	-1.5709	NA	Def6,Rasal3,Tap1,Dennd1c,Psmb9,Tnf	0.021589
chr17	62592693	62592700	7	2	Genotype	Cortex	Efna5 (+288620)	-1.66047	NA	Adgre1,Clic1,Dennd1c,Myo1f,Or5v1,Rnaset2a,Rnaset2b,Treml2,C3,Cyp21a1,Fgd2,Haao,Psmb9,Rasal3,Rasgrp3	0.023995
chr17	71137118	71137208	90	2	Genotype	Cortex	Lpin2 (-67513), Myom1 (+117595)	-1.78668	NA	Aif1,C4b,Clic1,Ebi3,Gpsm3,Guca1a,Haao,Myo1f,Pglyrp2,Ppp1r18,Psmb8,Psmb9,Rasal3,Rnaset2a,Rnaset2b,Tagap,Tap1,Tgif1,Trem2,Treml2,Vav1,Ip6k3	0.00357894
chr17	71337687	71337698	11	2	Genotype	Cortex	Emilin2 (-26728), Gm4707 (+121607)	-1.84523	NA	Adgre1,Aif1,C3,C4b,Clic1,Def6,Dennd1c,Dnah8,Ebi3,Eif2ak2,Fgd2,Guca1a,Haao,Ip6k3,Myo1f,Or5v1,Or5v1b,Ppp1r18,Psmb8,Rasal3,Rasgrp3,Rnaset2a,Rnaset2b,Tagap,Tgif1,Tnf,Trem2,Treml2,Vav1,Vmn2r97,Cyp21a1	0.0319872
chr17	81054161	81054277	116	2	Genotype	Cortex	Thumpd2 (+10866), Tmem178 (+109587)	-2.113	NA	Dennd1c,Adgre1,Aif1,Clic1,Ebi3,Fgd2,Haao,Myo1f,Or5v1b,Ppp1r18,Psmb8,Rasal3,Rnaset2a,Tagap,Tnf,Trem2,Treml2,Vav1	0.0152184
chr18	9214892	9214895	3	2	Genotype	Cortex	Fzd8 (+2038), Gjd4 (+67915)	13.7894	NA	Pcdha7,Cd14,Cd74,Tubb6	0.0153621
chr18	38087516	38087558	42	2	Genotype	Cortex	Arap3 (-89963), Pcdh1 (+122225)	0.477054	NA	Cd14,Csf1r,Slc14a1,Sting1	0.018684
chr18	52204954	52204981	27	2	Genotype	Cortex	Gm4950 (-339087), Ftmt (-126568)	-1.04649	NA	Aqp4,Cd226,Cd74,Csf1r,Lox,Slc14a1,Sting1,Ticam2,Tubb6,Cd14	0.0224894
chr18	54158776	54158822	46	2	Genotype	Cortex	Csnk1g3 (+296686), Zfp608 (+831381)	-1.34111	NA	Cd14,Lox,Slc14a1,Ticam2,Tubb6	0.0159027
chr18	57137650	57137667	17	2	Genotype	Cortex	Prrc1 (-217074), Megf10 (+4569)	-1.18663	NA	Cd14,Cd74,Csf1r,Eif4ebp3,Klhl14,Lox,Pcdha7,Slc14a1,Ticam2,Tubb6,Cd226	0.00310171
chr18	62068231	62068237	6	2	Genotype	Cortex	Adrb2 (+111725), Sh3tc2 (+115159)	-1.42085	NA	Aqp4,Cd14,Csf1r,Iigp1,Slc14a1,Tubb6,Ccdc68,Cd226,Lox,Ticam2	0.00792656
chr18	69526241	69526275	34	2	Genotype	Cortex	Ccdc68 (-399208), Tcf4 (+181769)	-4.08301	NA	Cd14,Csf1r,Aqp4,Cd74,Prelid2,Slc14a1,Sting1,Ticam2,Tubb6	0.00253698
chr18	70520807	70520808	1	2	Genotype	Cortex	4930503L19Rik (-48328), Poli (+9812)	-4.37258	NA	Cd14,Cd74,Lox,Pcdha7,Prelid2,Tubb6,Ccdc68,Cd226,Nfatc1,Slc14a1,Sting1	0.026507
chr19	3205849	3205896	47	2	Genotype	Cortex	Mrpl21 (-77028)	-9.75515	NA	Ifit1,Ms4a6c,Aldh3b1,Clcf1,Gcnt1,Mpeg1,Sfrp5,Slc15a3	0.0418341
chr19	4071056	4071074	18	2	Genotype	Cortex	Cabp2 (-12454), Gstp3 (-11619)	-11.4827	NA	Ccdc88b,Cd274,Ch25h,Csf2ra,Dock8,Entpd1,Fam111a,Fermt3,Gcnt1,Gsto2,Hhex,Ifit3,Ifit3b,Lpxn,Mamdc2,Mpeg1,Ms4a4b,Ms4a4c,Ms4a6c,Ms4a6d,Nfkb2,Pik3ap1,Plgrkt,Rab3il1,Slc15a3,Slc25a45,Tcirg1,Unc93b1	0.013979
chr19	4618370	4618398	28	2	Genotype	Cortex	Lrfn4 (-2882)	-12.426	NA	Casp7,Clcf1	0.00537318
chr19	4732484	4732537	53	2	Genotype	Cortex	Rbm4b (-24060), Sptbn2 (+21303)	-7.66727	NA	Ch25h,Ctsw,Entpd1,Ifit1,Ifit3,Lpxn,Ms4a6c,Rab3il1,Unc93b1,Dock8,Ms4a4b,Ms4a6d,Nfkb2,Slc15a3	0.0269777
chr19	4988264	4988270	6	2	Genotype	Cortex	Npas4 (+1704), Mrpl11 (+25961)	-5.03514	NA	Clcf1	0.0278577
chr19	14267609	14267729	120	2	Genotype	Cortex	Tle4 (+330314), Olfr1505 (+354139)	-3.67454	NA	Ifit3b,Mamdc2,Mpeg1,Pik3ap1,Clcf1,Gcnt1	0.0104097
chr19	39156978	39157006	28	2	Genotype	Cortex	Cyp2c29 (-130082), Cyp2c66 (+43094)	-3.82738	NA	Dock8,Entpd1,Gcnt1,Ch25h,Gsto2,Ifit1,Ifit3,Mamdc2,Pyroxd2,Slc25a45	0.0347436
chr19	40845850	40846101	251	2	Genotype	Cortex	Zfp518a (-48729), Ccnj (+14697)	-3.58732	NA	Entpd1,Fam111a,Hhex,Mpeg1,Ms4a4b,Ms4a4c,Pcsk5,Pik3ap1,Ch25h,Dock8,Gcnt1,Tcirg1	0.0249394
chr19	44698843	44698884	41	2	Genotype	Cortex	Pax2 (-57181), Hif1an (+136014)	-4.16747	NA	Dock8,Entpd1,Lpxn,Nfkb2,Slc25a45,Unc93b1	0.000925853
chr19	44882914	44882934	20	2	Genotype	Cortex	Slf2 (-48195), Pax2 (+126879)	-3.99148	NA	Opalin,Plgrkt,Tcirg1,Cd274,Csf2ra,Dock8,Entpd1,Mpeg1,Ms4a4b,Slc15a3	0.0361829
chr19	46863595	46863607	12	2	Genotype	Cortex	Ina (-151097), Cnnm2 (+102005)	-3.77998	NA	Cd274,Ch25h,Dock8,Entpd1,Fermt3,Gcnt1,Hhex,Ifit1,Lpxn,Mpeg1,Pcsk5,Pik3ap1,Slc15a3,Unc93b1,Ctsw,Ifit3,Ifit3b,Mamdc2,Plce1,Rab3il1,Slc25a45	0.00100997
chr19	53404872	53404883	11	2	Genotype	Cortex	Dusp5 (-124231), Smndc1 (-14305)	-3.70597	NA	Aldh3b1,Casp7,Cd274,Cd5,Ch25h,Clcf1,Csf2ra,Ctsw,Dock8,Entpd1,Fermt3,Gcnt1,Hhex,Ifit1,Ifit3,Ifit3b,Lpxn,Mamdc2,Mpeg1,Ms4a4b,Ms4a4c,Ms4a6b,Ms4a6d,Nfkb2,Pik3ap1,Plce1,Plgrkt,Pyroxd2,Rab3il1,Slc15a3,Slc25a45,Tcirg1,Unc93b1,Ccdc88b,Rhod	0.00135881
chr19	57994410	57994411	1	2	Genotype	Cortex	Atrnl1 (+383377), Gfra1 (+460987)	-3.24498	NA	Ch25h,Dock8,Entpd1,Fam111a,Gcnt1,Plce1,Hhex,Ifit3,Ifit3b,Mpeg1,Ms4a4c,Plgrkt,Slc15a3	0.0446054
chr2	7586975	7587000	25	2	Genotype	Cortex	Celf2 (-701992)	-4.69397	NA	Agpat2,Cd44,Cst3,Cst7,Ctsz,Cytip,Gbgt1,Ggta1,Gsn,Il1a,Lmo2,Nacc2,Phyhd1,Plxdc2,Prrx2,Psd4,Rbl1,Sdcbp2,Serping1,Siglec1,Tfpi,Tgif2,Tor4a,Vim,Bmf,Ctsa,Hck,Kynu,Nfe2l2,Procr,Spi1,Spint1	0.0161699
chr2	9099451	9099545	94	2	Genotype	Cortex	Gata3 (+779102)	-4.24189	NA	Nacc2,Agpat2,Bmf,Tor4a	0.0173007
chr2	25579434	25579890	456	2	Genotype	Cortex	Phpt1 (-4438)	2.30458	NA	Apbb1ip,Cst7,Ctsz,Cybrd1,Gbgt1,Il1rn,Lcn2,Phyhd1,Psd4,Rrbp1,St8sia6,Tor4a,Il1a	0.0163462
chr2	30215470	30215473	3	2	Genotype	Cortex	Lrrc8a (-22250), Kyat1 (-17113)	0.486151	NA	Acbd7,Apbb1ip,B2m,Card9,Cd44,Cst7,Ctsa,Ctsz,Nusap1,Phyhd1,Rbl1,Spi1,St8sia6,Cytip,Ggta1,Hck,Nfe2l2,Plxdc2,Procr,Psd4,Tfpi,Tgif2,Tor4a,Vim,Zbp1	0.00981009
chr2	32069168	32069228	60	2	Genotype	Cortex	Fam78a (+14585), Nup214 (+94762)	0.0561982	NA	Apbb1ip,Capn3,Cd44,Cst7,Cybrd1,Ggta1,Knstrn,Lmo2,Nfe2l2,Phyhd1,Rbl1,Tor4a,B2m,Bmf,Cst3,Ctsz,Hck,Il1rn,Nusap1,Plxdc2,Spi1,St8sia6	0.0138364
chr2	32271904	32271960	56	2	Genotype	Cortex	Uck1 (-11773), Swi5 (+16137)	-0.161313	NA	Cd44,Cytip,Gbgt1,Gins1,Slc43a3,Spint1,St8sia6,Cst7,Lcn2	0.00332306
chr2	35232885	35232928	43	2	Genotype	Cortex	Gsn (-49473), Rab14 (-31787)	-0.872775	NA	Phyhd1,Spi1,Agpat2,Apbb1ip,B2m,Cst3,Ctsa,Cytip,Gsn,Hck,Il36g,Nfe2l2,Procr,Rbl1,Spint1,Tor4a,Vim	0.0273529
chr2	38533511	38533559	48	2	Genotype	Cortex	Nek6 (+21892), Psmb7 (+110552)	-1.46349	NA	Il1a,Rbl1	0.0258119
chr2	49363666	49363667	1	2	Genotype	Cortex	Epc2 (-87819), Mbd5 (+117698)	-1.56297	NA	Cst7,Ctsa,Nacc2,Cd44,Ctsz,Kynu,Pabpc1l,Spint1	0.0167026
chr2	57111960	57111971	11	2	Genotype	Cortex	Nr4a2 (+3072)	-1.40086	NA	Acbd7,Cst7,Ctsz,Il1a,Il1rn,Psd4,B2m,Cst3,Ctsa,Gsn,Nacc2,Phyhd1	0.012939
chr2	60011125	60011160	35	2	Genotype	Cortex	Wdsub1 (-128559), Baz2b (+114554)	-1.86367	NA	Card9,Cd44,Cst7,Ggta1,Rbl1,St8sia6,Agpat2,Cst3,Ctsz,Kynu,Lmo2,Plxdc2,Prrx2,Psd4,Slc43a3	0.0293324
chr2	76338257	76338267	10	2	Genotype	Cortex	Pde11a (+512)	-2.07984	NA	Acbd7,Cst7,Ctsa,Ggta1,Gsn,Il1a,Il1rn,Kynu,Plxdc2,Psd4,Rrbp1,Spint1,Apbb1ip,Gins1,Rbl1	0.0218332
chr2	79847417	79847693	276	2	Genotype	Cortex	Ppp1r1c (+139775), Pde1a (+281384)	-2.29122	NA	Cst7,Ggta1,Hck,Il1a,Slc43a3,Tgif2,Card9,Phyhd1	0.0168517
chr2	91134422	91134515	93	2	Genotype	Cortex	Mybpc3 (+16325), Madd (+49349)	-2.4466	NA	Agpat2,B2m,Cst3,Cst7,Ctsa,Ctsz,Hck,Il1rn,Knstrn,Lcn2,Lmo2,Sdcbp2,Siglec1,Spi1,Spint1,Zbp1,Bmf,Cd44,Cybrd1,Cytip,Ggta1,Kynu,Nacc2,Nfe2l2,Nusap1,Phyhd1,Plxdc2,Psd4,Serping1	0.013708
chr2	118113142	118113203	61	2	Genotype	Cortex	Thbs1 (+1297), Fsip1 (+143793)	-2.37658	NA	Gbgt1,Sdcbp2,B2m,Bmf,Cst7,Ctsa,Plxdc2,Spi1,Spint1	0.0106644
chr2	130636077	130636080	3	2	Genotype	Cortex	Ubox5 (-6041), Lzts3 (+6724)	-2.13512	NA	Nusap1	0.030411
chr2	131144966	131145009	43	2	Genotype	Cortex	Gm11037 (+11491), 1700037H04Rik (+15093)	-2.19803	NA	Cst7,Ctsa,Ctsz,Il1a,Lmo2,Nfe2l2,Plxdc2,Spi1,St8sia6,Tor4a,B2m,Cytip,Lcn2,Phyhd1,Prrx2,Spint1	0.0342917
chr2	151468388	151468422	34	2	Genotype	Cortex	4921509C19Rik (+7748), Gm14147 (+370160)	-2.25614	NA	Cybrd1,Zbp1,Acbd7,Bmf,Nacc2,Nusap1	0.0274253
chr2	152353866	152353875	9	2	Genotype	Cortex	Trib3 (-9839), Nrsn2 (+22767)	-2.20575	NA	Cst7,Psd4,Tfpi,Acbd7,Apbb1ip,B2m,Bmf,Cdh26,Ctsa,Ctsz,Plxdc2,Spi1,St8sia6	0.00342884
chr2	152634595	152634661	66	2	Genotype	Cortex	H13 (-34860), Rem1 (+7677)	-2.20376	NA	Gsn,Kynu,Nacc2,Ctsz,Il1b,Siglec1	0.0462673
chr2	156542330	156542460	130	2	Genotype	Cortex	Aar2 (-5201), Epb41l1 (+121486)	-2.23384	NA	Bmf,Capn3,Cst7,Plxdc2,Spint1	0.0101689
chr2	157561447	157561858	411	2	Genotype	Cortex	Nnat (+1523), Blcap (+4708)	-2.25403	NA	Nacc2,Apbb1ip,Ctsz	0.0289993
chr2	163899751	163899815	64	2	Genotype	Cortex	Rims4 (+18900), Kcnk15 (+46132)	-2.29046	NA	Apbb1ip,B2m,Bmf,Capn3,Card9,Cd44,Cst3,Cst7,Ctsa,Ctsz,Cybrd1,Cytip,Ggta1,Gsn,Hck,Il1a,Kynu,Lcn2,Lmo2,Nfe2l2,Nusap1,Phyhd1,Plxdc2,Rbl1,Spi1,Spint1,St8sia6,Tor4a,Vim,Agpat2,Cdh26,Neb,Procr	0.0166785
chr2	164997987	164997993	6	2	Genotype	Cortex	Slc12a5 (+30007), Ncoa5 (+36877)	-2.33253	NA	Cst7,Ctsz,Neb,Phyhd1,Prrx2,Agpat2,Cst3,Ctsa,Cytip,Ggta1,Gsn,Lmo2,Nfe2l2,Pabpc1l,Tor4a,Vim	0.0035733
chr2	165142100	165142121	21	2	Genotype	Cortex	1700025C18Rik (-51361), Cdh22 (+92742)	-2.38812	NA	Il1a,Rbl1,Agpat2,Cst3,Hck,Knstrn,Lmo2,Neb,Procr,Prrx2,Serping1,Spi1,Zbp1	0.0299131
chr2	167368500	167368603	103	2	Genotype	Cortex	Slc9a8 (-53160), B4galt5 (-19369)	-2.51403	NA	Apbb1ip,B2m,Capn3,Card9,Cdh26,Cst3,Ctsz,Gins1,Hck,Phyhd1,Sdcbp2,St8sia6,Tor4a,Zbp1,Nacc2	0.0442038
chr2	167804948	167804955	7	2	Genotype	Cortex	Ptpn1 (-127375), Cebpb (+116037)	-2.59463	NA	Apbb1ip,Cd44,Cst7,Cybrd1,Cytip,Hck,Il1rn,Lmo2,Plxdc2,Psd4,Rbl1,Spint1,B2m,Bmf,Capn3,Card9,Cst3,Ctsa,Ctsz,Gbgt1,Ggta1,Gins1,Gsn,Il1a,Kynu,Lcn2,Nacc2,Nfe2l2,Nusap1,Procr,Rrbp1,Siglec1,Spi1,St8sia6,Tgif2,Tor4a,Vim	0.00147079
chr2	167815307	167815324	17	2	Genotype	Cortex	Ptpn1 (-117011), Cebpb (+126401)	-2.63861	NA	Agpat2,Apbb1ip,B2m,Capn3,Cd44,Cst3,Cst7,Ctsa,Ctsz,Cytip,Ggta1,Hck,Il1a,Il1rn,Kynu,Lmo2,Nacc2,Nfe2l2,Nusap1,Phyhd1,Plxdc2,Procr,Psd4,Rbl1,Spi1,Spint1,St8sia6,Tor4a,Vim,Cybrd1	0.00145574
chr2	168556417	168556464	47	2	Genotype	Cortex	Kcng1 (-275309), Nfatc2 (+33819)	-2.68939	NA	Agpat2,B2m,Bmf,Cst7,Ctsa,Ctsz,Cybrd1,Cytip,Gbgt1,Ggta1,Gins1,Gsn,Hck,Pabpc1l,Phyhd1,Prrx2,Tfpi,Tgif2,Tor4a,Vim,Acbd7,Apbb1ip,Cd44,Cst3,Il36g,Kynu,Lmo2,Sdcbp2,Siglec1,Slc43a3,Spi1,Spint1	0.00966601
chr2	168590212	168590496	284	2	Genotype	Cortex	Nfatc2 (-94)	-2.70228	NA	Procr,Serping1,Tor4a,Agpat2,Apbb1ip,B2m,Bmf,Capn3,Card9,Cd44,Cst7,Ctsa,Ctsz,Cytip,Hck,Neb,Nfe2l2,Siglec1,Slc43a3,Spi1,Spint1,St8sia6,Zbp1	0.0122044
chr2	168926025	168926362	337	2	Genotype	Cortex	Sall4 (-158993), Zfp64 (+29078)	-2.68367	NA	Serping1,Cst3,Lmo2,Pabpc1l,Sdcbp2,Siglec1	0.0368583
chr2	169524339	169524345	6	2	Genotype	Cortex	Zfp64 (-569070), Gm11011 (+63403)	-2.67871	NA	Apbb1ip,B2m,Bmf,Card9,Cst7,Ctsa,Ctsz,Cybrd1,Ggta1,Hck,Il1a,Kynu,Lmo2,Nfe2l2,Plxdc2,Spi1,Spint1,St8sia6,Tor4a,Vim,Psd4	0.0256616
chr2	173479214	173479222	8	2	Genotype	Cortex	Pmepa1 (-202685), 1700021F07Rik (-43368)	-2.68196	NA	Capn3,Knstrn,B2m,Cst7,Kynu,Plxdc2,Procr,Spi1,St8sia6	0.00188578
chr2	174284193	174284238	45	2	Genotype	Cortex	Gnas (-13643), Npepl1 (+173867)	-2.75497	NA	Procr	0.0249308
chr2	181198375	181198420	45	2	Genotype	Cortex	Ptk6 (+4391), Ppdpf (+11151)	-2.68356	NA	Agpat2,Apbb1ip,B2m,Capn3,Card9,Cd44,Cdh26,Cst3,Cst7,Ctsa,Ctsz,Cytip,Ggta1,Gins1,Hck,Il1a,Kynu,Lcn2,Lmo2,Nfe2l2,Phyhd1,Plxdc2,Procr,Prrx2,Psd4,Rbl1,Rrbp1,Serping1,Siglec1,Slc17a9,Slc43a3,Spi1,Spint1,St8sia6,Tfpi,Tgif2,Tor4a,Vim,Zbp1,Gbgt1,Nacc2	0.0136418
chr3	5860663	5860674	11	2	Genotype	Cortex	Pex2 (-284519), 1700008P02Rik (+759774)	-3.41918	NA	Ctss,Frrs1,Lrrc39,Mcoln2,P2ry12,Tent5c,Adora3,P2ry13	0.00431758
chr3	16994892	16994941	49	2	Genotype	Cortex	Cypt12 (-953493), Ythdf3 (+811681)	-3.09433	NA	Gbp5,Rpe65,Anxa9,Gbp3	0.0139843
chr3	18852989	18853003	14	2	Genotype	Cortex	Cyp7b1 (-609658), Armc1 (+310069)	-1.96236	NA	Csf1,Frrs1,H3c15,P2ry12,Ptx3,Tent5c,Tlr2,Mcoln2	5.99463e-05
chr3	22932231	22932335	104	2	Genotype	Cortex	Tbl1xr1 (+855631)	-2.7059	NA	Anxa9,Frrs1,Adamtsl4,Adora3,BC028528,Cd53,Csf1,Ctss,Dkk2,Fcrl2,Mcoln2,Olfml3,P2ry13,Tent5c,Tlr2,Tmem154,Tnfaip8l2	0.0252618
chr3	30866364	30866422	58	2	Genotype	Cortex	Gpr160 (+10443), Phc3 (+103008)	-3.07172	NA	Adh1,BC028528,Bdh2,Fcgr1,Gbp2,Lxn,S100a1,S100a13	0.014399
chr3	88486582	88486608	26	2	Genotype	Cortex	Sema4a (-30856), Lmna (+16740)	-3.53544	NA	Anxa9,Casp6,Gbp2,Gbp3,Ptx3	0.0396774
chr3	95240427	95240724	297	2	Genotype	Cortex	Gm128 (+1022), Cdc42se1 (+11844)	-3.35594	NA	Adora3,Anxa9,BC028528,Bdh2,Cd2,Dkk2,Fabp5,Fcgr1,Fcrl2,Lxn,Mcoln3,Olfml3,S100a1,S100a16,S100a4,Tlr2,Tnfaip8l2,I830077J02Rik,P2ry13	0.0234917
chr3	107855039	107855056	17	2	Genotype	Cortex	Csf1 (-94579), Eps8l3 (-22181)	-4.26729	NA	Cd53,Csf1,Ctss,Dkk2,Fcgr1,Fcrl2,Gbp2,I830077J02Rik,Mcoln3,Olfml3,P2ry13,Ptx3,Rab13,Tent5c,Tlr2,Tmem154,Adora3,Lrrc39,Lxn,S100a1,S100a16,S100a4	0.0361383
chr3	120825644	120825736	92	2	Genotype	Cortex	Rwdd3 (+346004)	-4.44473	NA	Ctss,H3c15,I830077J02Rik,Lrrc39,Rpe65,S100a4,Tent5c,Tlr2	0.00156667
chr3	125703035	125703073	38	2	Genotype	Cortex	Ugt8a (+212831), Ndst4 (+298978)	-4.32593	NA	Frrs1,Rpe65,Tlr2,Adamtsl4,Bdh2,Csf1,H3c15	0.0411337
chr3	132611763	132611771	8	2	Genotype	Cortex	Gimd1 (-18053), Dkk2 (+526475)	-4.51074	NA	Adora3,Cd2,Cd53,Csf1,Ctss,Fcrl2,Gbp2,Gbp3,Gbp5,Gbp7,Ifi44,Lxn,Olfml3,Ptx3,Rab13,S100a1,S100a13,S100a4,Tent5c,Tlr2,Adh1,Mcoln3,P2ry12,S100a6	0.0191047
chr3	138066378	138066838	460	2	Genotype	Cortex	Gm5105 (+780)	-4.5117	NA	Adh1,Anxa9,BC028528,Bdh2,Cd2,Cd53,Csf1,Ctss,Dkk2,Fabp5,Fcgr1,Fcrl2,Gbp2,Ifi44,Lxn,Olfml3,Ptx3,S100a1,S100a13,S100a16,S100a4,S100a6,Tlr2,Tmem154,Adora3,Frrs1,Gbp5,Mcoln3,P2ry12,P2ry13,Tnfaip8l2	0.0071097
chr3	153324211	153324255	44	2	Genotype	Cortex	St6galnac5 (-341987), St6galnac3 (+400941)	-4.49091	NA	Cd101,Frrs1	0.0438324
chr4	19766987	19767015	28	2	Genotype	Cortex	Wwp1 (-58008), Slc7a13 (-51724)	-1.37885	NA	Cnr2,Ptafr,Tnfsf8,Csf3r,Fblim1,Fgr,Laptm5,Tlr4	0.0177842
chr4	37034522	37034604	82	2	Genotype	Cortex	NONE	-3.36153	NA	Akna,Asap3,Atp6v0d2,C1qa,C1qb,C1qc,Cd52,Cd72,Cnr2,Dhrs3,Fblim1,Fgr,Hacd4,Isg15,Pdpn,Plin2,Rigi,Tal1,Tlr12,Tgfbr1	0.0044872
chr4	42814287	42814370	83	2	Genotype	Cortex	Ccl21a (-40336), Fam205a1 (+39559)	-3.15045	NA	Akna,Asap3,C1qa,C1qb,C1qc,Cd52,Cnr2,Csf3r,Dhrs3,Fam167b,Fblim1,Fgr,Hacd4,Laptm5,Pdpn,Plin2,Rigi,Stra6l,Tnfrsf1b,Tnfsf8,Trim14	0.0416404
chr4	44393053	44393119	66	2	Genotype	Cortex	Melk (+92210), Pax5 (+317401)	-3.8885	NA	Kif2c,Stra6l,Asap3,B4galt1,C1qa,C1qb,Cd52,Csf3r,Fblim1,Hacd4,Pdpn,Rigi,Tlr12,Tlr4,Tnfsf8	0.045422
chr4	44473736	44473743	7	2	Genotype	Cortex	Melk (+172864), Pax5 (+236747)	-4.08965	NA	Dhrs3,Slc2a5,Ptafr,Rigi	0.0235754
chr4	46377998	46378064	66	2	Genotype	Cortex	Trmo (+11392), Foxe1 (+34422)	-3.32532	NA	Slc2a5,Asap3	0.0139942
chr4	55081162	55081170	8	2	Genotype	Cortex	Rad23b (-268877), Zfp462 (+133190)	-3.03707	NA	B4galt1,C1qa,C1qb,C1qc,Cd52,Isg15,Lyn,Pdpn,Plin2,Rigi,Tnfrsf1b,Tnfrsf4,Trim14,Zfp268,Fam167b,Hacd4	0.0323219
chr4	57947084	57947088	4	2	Genotype	Cortex	D630039A03Rik (-30789), Txn1 (+9325)	-3.26453	NA	Csf3r,Stra6l	0.000689918
chr4	106626603	106626734	131	2	Genotype	Cortex	Pars2 (-24429), Ttc22 (+4237)	-2.69046	NA	Fam167b,Fblim1,Hacd4,Pdpn,Rigi,Tmem35b,Zfp268,Stra6l,Tal1	0.0298855
chr4	117872534	117872536	2	2	Genotype	Cortex	Ccdc24 (-306)	-2.69865	NA	Dhrs3,Fgr,Tal1	0.019282
chr4	117997674	117997707	33	2	Genotype	Cortex	Artn (-67928), St3gal3 (+137199)	-2.52568	NA	C1qa,C1qb,Cd52,Isg15,Ptafr,Tlr4,Atp6v0d2,C1qc,Cnr2,Csf3r,Fam167b,Fgr,Laptm5,Stra6l,Tlr12,Tnfsf8	0.0459426
chr4	120269003	120269019	16	2	Genotype	Cortex	Foxo6 (+18338), Edn2 (+107805)	-2.88525	NA	Akna,C1qc,Dhrs3,Pdpn,Plin2,Trim14,B4galt1,C1qa,Cd52,Fblim1,Laptm5,Tgfbr1,Tnfrsf1b	0.0154172
chr4	121584850	121584886	36	2	Genotype	Cortex	Gm12886 (-161769), Gm12887 (+37235)	-2.89984	NA	Cnr2,Rigi,Stra6l,Tgfbr1,Tmem35b,Tnfsf8,Csf3r,Ptafr,Themis2,Tspan1	0.0276072
chr4	123116375	123116388	13	2	Genotype	Cortex	Oxct2b (+116)	-2.81771	NA	Cd52,Cd72,Cnr2,Csf3r,Fam167b,Fgr,Laptm5,Ptafr,Themis2,Tnfsf8,C1qa,C1qb,C1qc,Ptch2,Tgfbr1,Zfp268	0.0053853
chr4	124898604	124898645	41	2	Genotype	Cortex	Epha10 (+17726), Cdca8 (+38292)	-2.72484	NA	C1qa,C1qb,C1qc,Cd52,Csf3r,Fgr,Themis2,Tlr12,Tnfsf8,Trim14,B4galt1,Plin2	0.0128987
chr4	131243585	131243615	30	2	Genotype	Cortex	Matn1 (+299215), Ptpru (+594631)	-2.57335	NA	C1qa,C1qb,C1qc,Cd52,Cnr2,Fgr,Ptafr,Tgfbr1,Themis2,Tnfsf8,Akna,Atp6v0d2,B4galt1,Csf3r,Fblim1,Hacd4,Stra6l,Tlr4	0.0112298
chr4	132113634	132113645	11	2	Genotype	Cortex	Oprd1 (+30846), Gm10300 (+38943)	-2.64133	NA	Ptch2,Tspan1,Cnr2	0.0128128
chr4	132180789	132180891	102	2	Genotype	Cortex	Oprd1 (-36354), Ythdf2 (+31463)	-2.7466	NA	Asap3,C1qa,C1qb,C1qc,Cd52,Cd72,Csf3r,Dhrs3,Fam167b,Fblim1,Fgr,Laptm5,Pdpn,Plin2,Ptafr,Rigi,Tlr12,Tnfrsf1b,Tnfsf8,Trim14,Akna,B4galt1,Tnfrsf4	0.00931148
chr4	134885086	134885100	14	2	Genotype	Cortex	Rhd (+20557), Tmem50a (+29931)	-2.6005	NA	Arhgef16,Asap3,B4galt1,Cd72,Cnr2,Csf3r,Fam167b,Laptm5,Lyn,Plin2,Ptafr,Tgfbr1,Tlr12,Tnfrsf1b,Tnfrsf4,Tspan1,Cd52	0.000714018
chr4	135102570	135102571	1	2	Genotype	Cortex	Runx3 (-18081), Syf2 (+171673)	-2.56414	NA	Fam167b,Fgr,Fblim1,Ptafr	0.0124752
chr4	137920787	137920846	59	2	Genotype	Cortex	Eif4g3 (-72639), Ece1 (+58580)	-3.16767	NA	Atp6v0d2,Cnr2,Dhrs3,Fblim1,Fgr,Isg15,Lyn,Pdpn,Ptafr,Rigi,Stra6l,Tgfbr1,Themis2,Akna,B4galt1,C1qa,C1qb,Csf3r,Laptm5,Tnfsf8	0.0108531
chr4	137931129	137931578	449	2	Genotype	Cortex	Eif4g3 (-62102), Ece1 (+69117)	-3.16276	NA	C1qa,C1qb,C1qc,Cd52,Cd72,Csf3r,Fgr,Isg15,Pdpn,Plin2,Ptafr,Tnfrsf1b,Tnfsf8,Atp6v0d2,Fam167b,Hacd4,Laptm5,Lyn,Slc2a5,Tlr12,Tlr4	0.0330691
chr4	139169481	139169496	15	2	Genotype	Cortex	Minos1 (-38376), Capzb (-24507)	-3.04013	NA	B4galt1,Cnr2,Tgfbr1,Themis2,Tmem35b,Akna,Atp6v0d2,C1qa,C1qb,C1qc,Cd52,Cd72,Csf3r,Dhrs3,Fam167b,Fblim1,Fgr,Hacd4,Laptm5,Lyn,Pdpn,Plin2,Ptafr,Rigi,Slc2a5,Stra6l,Tlr12,Tlr4,Tnfrsf1b,Tnfsf8,Trim14	0.0179485
chr4	139187734	139187821	87	2	Genotype	Cortex	Minos1 (-56665), Capzb (-6218)	-3.10289	NA	Asap3,C1qa,C1qb,Cd52,Dhrs3,Fam167b,Fblim1,Hacd4,Laptm5,Lyn,Pdpn,Plin2,Trim14,Atp6v0d2,C1qc,Cnr2,Csf3r,Ptafr,Stra6l	0.00715505
chr4	140002677	140002678	1	2	Genotype	Cortex	Klhdc7a (-34652), Igsf21 (+244106)	-3.00256	NA	C1qa,C1qc,Cd72,Cnr2,Csf3r,Fam167b,Fblim1,Fgr,Pdpn,Plin2,Ptafr,Rigi,Tgfbr1,Tnfrsf1b	0.010977
chr4	140741002	140741008	6	2	Genotype	Cortex	Padi6 (+1638), Rcc2 (+40464)	-3.09839	NA	Akna,C1qc,Csf3r,Laptm5,Tgfbr1,Tnfsf8,Atp6v0d2,B4galt1,Btf3l4,C1qb,Cd52,Dhrs3,Fgr,Isg15,Rigi,Tlr12,Tnfrsf1b,Trim14	0.0140228
chr4	141479013	141479207	194	2	Genotype	Cortex	Zbtb17 (+34456), Spen (+59487)	-3.02854	NA	Akna,B4galt1,C1qa,C1qb,C1qc,Cd52,Csf3r,Isg15,Laptm5,Lyn,Plin2,Tal1,Tlr12,Tmem35b,Tnfrsf1b,Tnfrsf4,Trim14,Zfp268,Rigi,Stra6l	0.0252171
chr4	146475366	146475443	77	2	Genotype	Cortex	Zfp981 (-26622), Zfp992 (+26382)	-3.12613	NA	Cd72,Cnr2,Csf3r,Fgr,Laptm5,Tgfbr1,Tnfsf8,Dhrs3,Ptafr,Trim14	0.0430249
chr4	147187770	147187925	155	2	Genotype	Cortex	Zfp988 (-117826), Zfp991 (+55810)	-3.18136	NA	Isg15,Pdpn,Stra6l,C1qb,Tal1,Tlr4	0.0146478
chr4	152494542	152494877	335	2	Genotype	Cortex	Nphp4 (+16568), Ajap1 (+988101)	-3.14319	NA	Asap3,Cd72,Cnr2,Fblim1,Isg15,Plin2,Tlr12,Atp6v0d2,C1qa,C1qb,C1qc,Cd52,Csf3r,Fam167b,Fgr,Hacd4,Kif2c,Laptm5,Lyn,Pdpn,Ptafr,Stra6l,Tnfrsf1b,Tnfsf8	0.0321239
chr5	6471693	6471716	23	2	Genotype	Cortex	Tex47 (-832427), Steap1 (-722379)	2.51281	NA	Arpc1b,Cxcl5,Gusb,Hvcn1,Lat2,Ncf1,Oas1g,P2rx7,Serpine1,Sh3bp2,Spp1,Stap1,Tec,Asb10,Cxcl13,Mlxipl,Selplg,Tlr1	0.0113042
chr5	9260887	9260903	16	2	Genotype	Cortex	Dmtf1 (-99119), 9330182L06Rik (-5237)	-0.279278	NA	Anxa3,Cxcl10,Cxcl9,Gal3st4,Gbp6,Gsap,Gusb,Lat2,Oas1a,Pilra,Plac8,Rasa4,Tecrl,Arpc1b,Card11,Hcar2,Hvcn1,Micall2,Ncf1,Oasl2	0.0362903
chr5	14964222	14964226	4	2	Genotype	Cortex	Speer4e (-25795), Gm10354 (+14711)	-4.32956	NA	Asb10,C130050O18Rik,Cxcl10,Gusb,Hpse,Hvcn1,Oas1a,P2rx7,Rbm47,Rhoh,Sap25,Serpine1,Sh3bp2,Spp1,Tec,Chek2,Lat2,Tlr6	0.000920853
chr5	15061541	15061542	1	2	Genotype	Cortex	Speer4d (-557522), Gm10354 (-82607)	-6.39478	NA	Anxa3,Arpc1b,Asb10,C130050O18Rik,Card11,Cdk6,Chek2,Cmklr1,Cryba4,Gsap,Gusb,Hcar2,Hvcn1,Lat2,Mlxipl,Oas2,P2rx7,Pilra,Rhoh,Selplg,Sh3bp2,Spp1,Tec,Tlr6,Tmem156,Yipf7,Hpse,Oas1g	3.27918e-24
chr5	33193813	33193862	49	2	Genotype	Cortex	Spon2 (+24617), Slc5a1 (+89619)	-2.48251	NA	Gbp9,Oas1g,Stap1,Anxa3,Asb10,Gal3st4,Gusb,Hcar2,Hpse,Hvcn1,Oasl2,Rbm47,Sap25,Spp1	0.026963
chr5	33511791	33511826	35	2	Genotype	Cortex	Nkx1-1 (-77833), Fam53a (+117813)	-2.14492	NA	C130050O18Rik,Cmklr1,Mlxipl,Rhoh,Selplg,Tlr6,Yipf7	0.0240026
chr5	38298238	38298239	1	2	Genotype	Cortex	Drd5 (-21128), Otop1 (+20835)	-2.11165	NA	Hcar2,Hvcn1,Micall2,Oas2,Selplg,Tlr1,Cxcl10,Cxcl9,Gal3st4,Gbp6,Gbp8,Oasl2,Rbm47,Rhoh,Serpine1	0.042494
chr5	52368551	52368608	57	2	Genotype	Cortex	Sod3 (+4789), Ccdc149 (+102941)	-2.42015	NA	C130050O18Rik,Cdk6,Hvcn1,Mlxipl,P2rx7,Tmem156,Yipf7,Arpc1b,Cmklr1,Cxcl10,Cxcl5,Gusb,Hcar2,Hpse,Lat2,Ncf1,Oas2,Pilra,Sh3bp2,Spp1,Tec,Tlr1	0.0320541
chr5	53156615	53156641	26	2	Genotype	Cortex	Sel1l3 (+56824), Slc34a2 (+107276)	-2.18369	NA	Arpc1b,Gbp8,Rbm47,Serpine1	0.0325339
chr5	66575247	66575328	81	2	Genotype	Cortex	Apbb2 (+43383), Nsun7 (+314976)	-2.35016	NA	Asb10,Lat2,Pilrb1,Rhoh,Card11,Fgfrl1,P2rx7,Pilra,Rasa4,Tlr6,Yipf7	0.0109762
chr5	76697431	76697470	39	2	Genotype	Cortex	Cep135 (+108750), Aasdh (+208063)	-2.30157	NA	C130050O18Rik,Cxcl10,Gsap,Gusb,Hcar2,Mlxipl,Oas1g,Selplg,Anxa3,Arpc1b,Asb10,Cmklr1,Cxcl13,Cxcl5,Hpse,Hvcn1,Lat2,Ncf1,Oas3,P2rx7,Rhoh,Serpine1,Sh3bp2,Spp1,Tec,Tlr6	0.0140596
chr5	91368291	91368320	29	2	Genotype	Cortex	Btc (+34688), Areg (+228707)	-2.95058	NA	Tlr1,Anxa3,C130050O18Rik,Card11,Cmklr1,Cxcl10,Gal3st4,Gusb,Hcar2,Hvcn1,Mlxipl,Ncf1,Rhoh,Selplg,Sh3bp2,Spp1,Tec	0.00114349
chr5	98133236	98133239	3	2	Genotype	Cortex	Antxr2 (-102276), Prdm8 (-47740)	-3.63367	NA	Arpc1b,Hvcn1,P2rx7,Sh3bp2,Spp1,Cxcl5,Lat2,Rhoh,Serpine1,Tecrl	0.0347958
chr5	98330432	98330515	83	2	Genotype	Cortex	Gm11111 (-222221), 1700007G11Rik (+1170)	-3.69338	NA	Oas1g,C130050O18Rik,Hvcn1,Tlr6	0.022165
chr5	110363701	110363753	52	2	Genotype	Cortex	Lrcol1 (+18997), Fbrsl1 (+84776)	-3.5911	NA	Arpc1b,Myl2,Oas1g	0.0273991
chr5	112269284	112269374	90	2	Genotype	Cortex	Tpst2 (-7362), Crybb1 (+13514)	-3.33277	NA	Card11,Fgl2,Rasa4,Tec,Yipf7,C130050O18Rik,Gal3st4,Gsap,Pilra,Rhoh,Selplg	0.0146967
chr5	113684725	113684743	18	2	Genotype	Cortex	Cmklr1 (-34308), 1700069L16Rik (+40015)	-3.42879	NA	Arpc1b,Card11,Crlf2,Gal3st4,Gusb,Pilra,Rasa4,Rhoh,Selplg,Spp1,Cxcl5,Hpse,Hvcn1,Oas1g,P2rx7,Rbm47,Serpine1,Tlr1	0.0100519
chr5	114366755	114366954	199	2	Genotype	Cortex	Kctd10 (+13628), Myo1h (+51914)	-3.47837	NA	Micall2,Pilra,Abcb1b,Anxa3,Arpc1b,Asb10,Card11,Cxcl10,Cxcl13,Cxcl5,Cxcl9,Fgl2,Gal3st4,Gusb,Hcar2,Hpse,Hvcn1,Lat2,Ncf1,Nptx2,Oas1a,Oas1g,Oas3,P2rx7,Plac8,Rasa4,Rhoh,Selplg,Serpine1,Sh3bp2,Spp1,Tec,Tecrl	0.0172727
chr5	114709466	114709566	100	2	Genotype	Cortex	Tchp (+1756), Git2 (+63946)	-3.60493	NA	Arpc1b,C130050O18Rik,Cxcl5,Gbp6,Gusb,Hcar2,Hpse,Oas1a,Oas2,P2rx7,Selplg,Spp1,Anxa3,Asb10,Card11,Cxcl10,Cxcl13,Fgl2,Gbp9,Gsap,Hvcn1,Lat2,Mlxipl,Ncf1,Oas1g,Oas3,Oasl2,Plac8,Rhoh,Serpine1,Sh3bp2,Tec,Tmem156	0.0144859
chr5	116648864	116648874	10	2	Genotype	Cortex	Srrm4 (-57052), Suds3 (+467244)	-3.46233	NA	Lat2,Card11,Chek2,Cryba4,Fgl2,Hcar2,Pilrb1,Plac8,Sh3bp2,Tecrl	0.0194519
chr5	116709231	116709233	2	2	Genotype	Cortex	Srrm4 (-117415), Suds3 (+406881)	-3.34566	NA	Cdk6,Hpse,Arpc1b,Crlf2,Rbm47,Serpine1,Sh3bp2	0.0200294
chr5	116894764	116894765	1	2	Genotype	Cortex	Srrm4 (-302948), Suds3 (+221348)	-3.43643	NA	Asb10,Fgfrl1,Lat2,Oas1g,Oas2,Oas3,P2rx7,Plac8,Spp1,Tec,Tlr1,Cdk6,Fgl2,Micall2,Tmem156	0.0106911
chr5	117256225	117256262	37	2	Genotype	Cortex	Pebp1 (+31381), Taok3 (+136115)	-3.35519	NA	Abcb1b,Asb10,Hpse,Hvcn1,Lat2,Micall2,Ncf1,Oas2,P2rx7,Plac8,Selplg,Spp1,Tec,Tlr1	5.17594e-06
chr5	117907472	117907501	29	2	Genotype	Cortex	Fbxo21 (-69243), Nos1 (+65637)	-3.42679	NA	Anxa3,Arpc1b,Asb10,C130050O18Rik,Card11,Chek2,Cmklr1,Cxcl10,Cxcl5,Fgfrl1,Fgl2,Gal3st4,Gbp6,Gusb,Hcar2,Hpse,Hvcn1,Lat2,Ncf1,Oas1a,Oas1g,Pilra,Pilrb1,Rasa4,Rbm47,Rhoh,Selplg,Serpine1,Sh3bp2,Spp1,Tec,Tlr6,Cdk6,Plac8,Stap1,Tecrl	0.0021915
chr5	119015823	119015837	14	2	Genotype	Cortex	Tbx3 (-655188), Med13l (+455091)	-3.49932	NA	Abcb1b,C130050O18Rik,Card11,Gbp8,Oas2,P2rx7,Tlr1	0.00269768
chr5	119125611	119125636	25	2	Genotype	Cortex	Tbx3 (-545394), Med13l (+564885)	-3.5029	NA	Card11,Rbm47,Oas2	0.0345679
chr5	119981261	119981281	20	2	Genotype	Cortex	Rbm19 (-135194), Tbx5 (+146608)	-3.48077	NA	Asb10,P2rx7,Tecrl,Tlr1,Anxa3,Cxcl10,Cxcl5,Hvcn1,Mlxipl,Ncf1,Pilra,Tlr6	0.0176599
chr5	120156885	120156952	67	2	Genotype	Cortex	Lhx5 (-274780), Rbm19 (+40454)	-3.54661	NA	C130050O18Rik,Cdk6,Cxcl5,Gusb,Hcar2,Hvcn1,Lat2,P2rx7,Pilra,Rhoh,Serpine1,Sh3bp2,Tlr6,Yipf7,Anxa3,Arpc1b,Asb10,Card11,Cmklr1,Cxcl10,Cxcl13,Fgl2,Gal3st4,Gbp10,Gbp6,Gbp8,Gsap,Hpse,Mlxipl,Myl2,Ncf1,Nptx2,Oas1a,Oas2,Oas3,Oasl2,Plac8,Rasa4,Selplg,Spp1,Tec,Tecrl,Tmem156	0.0261945
chr5	128782234	128782237	3	2	Genotype	Cortex	Rimbp2 (+37786), Piwil1 (+46062)	-3.47713	NA	Tlr1,C130050O18Rik,Chek2,Fgl2,Gbp8,Oas2,Tec	0.024917
chr5	130822892	130822923	31	2	Genotype	Cortex	A330070K13Rik (-438277), Wbscr17 (+485589)	-3.2283	NA	Arpc1b,Asb10,Card11,Cmklr1,Crlf2,Cxcl5,Fgfrl1,Gal3st4,Gsap,Gusb,Hcar2,Hvcn1,Lat2,Micall2,Myl2,Ncf1,Oasl2,Rasa4,Rbm47,Rhoh,Selplg,Spp1,Stap1,Tecrl,Tlr6,Anxa3,C130050O18Rik,Ccdc63,Cryba4,Cxcl10,Cxcl9,Hpse,Nptx2,Pilra,Plac8,Serpine1,Sh3bp2	0.0241441
chr5	134440947	134440967	20	2	Genotype	Cortex	Gtf2i (-126197), Gtf2ird1 (+15735)	-3.14377	NA	Anxa3,Arpc1b,Asb10,C130050O18Rik,Cmklr1,Cxcl5,Gal3st4,Gsap,Gusb,Hcar2,Hpse,Hvcn1,Lat2,Lrrc17,Ncf1,Oas1a,Oas3,P2rx7,Rhoh,Selplg,Serpine1,Sh3bp2,Spp1,Tec,Tmem156,Mlxipl	0.000802313
chr5	142475789	142475797	8	2	Genotype	Cortex	Ap5z1 (+11739), Papolb (+54283)	-3.21762	NA	Abcb1b,Asb10,Card11,Cmklr1,Cxcl13,Cxcl5,Hcar2,Hpse,Hvcn1,Lat2,Ncf1,Oas1g,Oas2,P2rx7,Pilra,Sap25,Sh3bp2,Spp1,Tlr1,Tlr6,Arpc1b,Fgfrl1,Gbp6,Gsap,Gusb,Micall2,Oas1a,Oasl2,Plac8	0.0182418
chr5	148813030	148813070	40	2	Genotype	Cortex	Ubl3 (-260388), Katnal1 (+115597)	-2.90534	NA	Abcb1b,C130050O18Rik,Cmklr1,Cxcl5,Hcar2,Lat2,Micall2,Ncf1,Oas3,Pilra,Rhoh,Serpine1,Tlr1,Tlr6,Anxa3,Asb10,Cxcl10,Cxcl9,Fgl2,Gbp10,Gusb,Hpse,Hvcn1,Mlxipl,Nptx2,Oas1a,Oas1g,Rbm47,Sap25,Sh3bp2	0.000188979
chr5	149272444	149272495	51	2	Genotype	Cortex	Medag (-139279), Alox5ap (+7703)	-2.97308	NA	Gal3st4,Arpc1b,Asb10,C130050O18Rik,Card11,Cxcl5,Gbp6,Gusb,Hcar2,Hpse,Hvcn1,Mlxipl,Oas1g,Oasl2,Rhoh,Selplg,Sh3bp2,Spp1	0.0464687
chr6	25669729	25669786	57	2	Genotype	Cortex	Tmem229a (-713461), Gpr37 (+20971)	-3.74188	NA	Apobec1,Cd9,Clec7a,Cyp26b1,Hpgds,Irag2,Lag3,Sspo,Tbxas1,Cd8b1,Hk2,Il12rb2	0.0135945
chr6	29016928	29016932	4	2	Genotype	Cortex	Lrrc4 (-185183), Lep (-43290)	-3.39683	NA	A2m,Alox5,Cd69,Cd8b1,Cd9,Clec7a,Dok1,Gimap3,Gimap4,Gpnmb,Hpgds,Kcp,Klrb1b,Klrb1c,Lag3,Mdfic,Olr1,Peg10,Pon3,Ptpn6,Rpl32,Tmem176a,Tmem176b,Tnfrsf1a,Vamp8,C3ar1,Cd8a,Irf5,Tbxas1	0.03302
chr6	30552219	30552290	71	2	Genotype	Cortex	Cpa4 (-16114), Cpa2 (+10673)	-4.31127	NA	Apobec1,Cd9,Clec7a,Irf5,Lag3,Peg10,Ptpn6,Rho,Tbxas1,A2m,Anxa4,C3ar1,Capg,Clec1b,Flnc,Gimap3,Gpnmb,Klrb1c,Lpar5,Tmem176a,Tmem176b,Tnfrsf1a	0.0251884
chr6	31017288	31017390	102	2	Genotype	Cortex	Mkln1 (-381396), Klf14 (-58261)	-3.25408	NA	A2m,Alox5,Anxa4,Apobec1,Arhgdib,C3ar1,Capg,Cd9,Clec1a,Clec1b,Clec5a,Clec7a,Flnc,Gpnmb,Irag2,Irf5,Klrb1a,Klrb1b,Lag3,Olr1,Peg10,Pon3,Ptpn6,Tbxas1,Tmem176a,Tmem176b,Tnfrsf1a,Usp18,Klrb1c	0.00435932
chr6	48024873	48024943	70	2	Genotype	Cortex	Zfp777 (+23206), Zfp956 (+71518)	-2.39259	NA	Clec1a,Rab19,Alox5,Anxa4,Arhgdib,Capg,Cd9,Clec5a,Flnc,Gimap3,Hk2,Hpgds,Il12rb2,Irag2,Lag3,Mdfic,Olr1,Ptpn6,Tmem176a,Tmem176b,Tnfrsf1a	0.0204065
chr6	59638181	59638257	76	2	Genotype	Cortex	Gprin3 (-211925)	-2.96373	NA	Cd9,Clec1b,Gpnmb,Klrb1a,Lpar5,Sspo,Il12rb2,Kcp,Klrb1c	0.0112945
chr6	64806479	64806487	8	2	Genotype	Cortex	Smarcad1 (-236126), Atoh1 (+77358)	-3.18719	NA	Rho,Alox5,Klrb1b,Olr1	0.0333767
chr6	67665367	67665401	34	2	Genotype	Cortex	Tacstd2 (-129588)	-3.15936	NA	Apobec1,Cd9,Hk2,Klrb1b,Irag2,Tmem176a	0.0103743
chr6	81995733	81995873	140	2	Genotype	Cortex	Eva1a (-45820), Mrpl19 (-29845)	-3.01836	NA	Il12rb2,Tmem176b,Capg,Cd8a,Cyp26b1,Flnc,Irf5,Klrb1a,Lag3,Tbxas1	0.0307037
chr6	84584262	84584311	49	2	Genotype	Cortex	Cyp26b1 (+4351), Dysf (+564898)	-3.56526	NA	Anxa4,Arhgdib,Cd9,Dok1,Gimap4,Kcp,Mdfic,Rpl32,Tmem176a,Tmem176b,Tnfrsf1a,Vamp8,Clec1b,Gsg1,Usp18	0.0130586
chr6	85484514	85484646	132	2	Genotype	Cortex	Fbxo41 (+18306), Cct7 (+33066)	-3.65921	NA	Klrb1a,Rho,Cyp26b1	0.012642
chr6	87581613	87581684	71	2	Genotype	Cortex	Arhgap25 (-48414), Prokr1 (+9094)	-3.22663	NA	Clec5a,Hk2,Hpgds,Klrb1a,Tmem176a,A2m,Alox5,Clec1b,Flnc,Gimap4,Gpnmb,Lpar5,Olr1,Ptpn6	0.0215551
chr6	88193410	88193563	153	2	Genotype	Cortex	Gata2 (-4847)	-3.04055	NA	Anxa4,C3ar1,Cd9,Clec7a,Flnc,Hpgds,Irag2,Irf5,Kcp,Klrb1b,Lag3,Mdfic,Tbxas1,Gsg1	0.0384931
chr6	90619270	90619325	55	2	Genotype	Cortex	Slc41a3 (+14573), Iqsec1 (+190825)	-2.91811	NA	Clec7a,Lag3,Sspo,Cd9	0.00253267
chr6	94692535	94692567	32	2	Genotype	Cortex	Lrig1 (+7586), Slc25a26 (+192220)	-2.37045	NA	A2m,Alox5,Anxa4,Apobec1,Arhgdib,C3ar1,Capg,Cd8b1,Cd9,Clec7a,Dok1,Gpnmb,Irag2,Irf5,Klrb1a,Klrb1c,Lag3,Pon3,Rho,Samd9l,Tmem176a,Clec5a	0.00155969
chr6	123170805	123170806	1	2	Genotype	Cortex	Clec4b2 (-2087)	-2.03411	NA	A2m,Alox5,Apobec1,Clec1a	0.0198548
chr6	125137531	125137570	39	2	Genotype	Cortex	Iffo1 (-7700), Nop2 (+5642)	-2.21421	NA	A2m,Alox5,Anxa4,Apobec1,Arhgdib,C3ar1,Capg,Cd69,Cd8b1,Cd9,Clec5a,Clec7a,Dok1,Flnc,Gimap3,Gimap4,Gpnmb,Hk2,Hpgds,Il12rb2,Irag2,Irf5,Klrb1b,Klrb1c,Lag3,Lpar5,Mdfic,Olr1,Pon3,Ptpn6,Samd9l,Tbxas1,Tmem176a,Tmem176b,Tnfrsf1a,Usp18,Zc3hav1	0.00970774
chr6	125322072	125322083	11	2	Genotype	Cortex	Scnn1a (+738)	-2.22889	NA	A2m,Alox5,Apobec1,Capg,Cd9,Clec2i,Clec7a,Hpgds,Lpar5,Il12rb2,Irag2,Pon3	0.0454325
chr6	126102087	126102096	9	2	Genotype	Cortex	Ntf3 (+64623), Ano2 (+411673)	-2.36582	NA	Anxa4,Apobec1,C3ar1,Cd9,Clec7a,Flnc,Irf5,Klrb1b,Lag3,Tbxas1,Tnfrsf1a	0.00213259
chr6	128315749	128315786	37	2	Genotype	Cortex	Tead4 (-14955), Tulp3 (+40083)	-2.50681	NA	Anxa4,Clec7a,Klrb1b,Sspo,Cd8a	0.00306082
chr6	131961292	131961558	266	2	Genotype	Cortex	Tas2r114 (-271362), Prb1 (+249096)	-2.53192	NA	A2m,Alox5,Apobec1,Irf5,Klrb1a,Rho	0.0267335
chr6	133838781	133838792	11	2	Genotype	Cortex	Kap (+14975), 5530400C23Rik (+546571)	-2.56534	NA	Anxa4,Arhgdib,Cd9,Klrb1a,Peg10,Ptpn6,Rpl32,Tmem176b,Flnc	6.63898e-05
chr6	134050259	134050264	5	2	Genotype	Cortex	Bcl2l14 (-346056), Etv6 (+14562)	-2.64582	NA	C3ar1,Hpgds,Irf5,Kcp,Klrb1b,Klrb1c,Clec7a,Dok1,Lag3,Pon3,Ptpn6,Tbxas1,Tmem176a,Tnfrsf1a	0.0352855
chr6	134364889	134364915	26	2	Genotype	Cortex	Bcl2l14 (-31416), Etv6 (+329202)	-2.56066	NA	A2m,Alox5,C3ar1,Cd69,Clec7a,Flnc,Il12rb2,Irf5,Klrb1b,Klrb1c,Olr1,Apobec1,Clec5a,Gimap3,Klrb1a,Ptpn6,Rab19,Tbxas1,Tmem176a	0.00234343
chr7	3219407	3219515	108	2	Genotype	Cortex	AU018091 (-50258), Nlrp12 (+30152)	8.01587	NA	Tpcn2,AI467606,Ctsd,Fes,Itgax,Mki67,Pycard,Rgs10,Siglecf,Siglech,Trim30a,Trim5,Trpm1,Tyrobp,Ucp2	0.0124588
chr7	5031698	5031713	15	2	Genotype	Cortex	Zfp784 (+6740), Zfp865 (+11330)	4.13646	NA	Eps8l1,Il16,Siglech,Pkp3,Zfp36	0.0108782
chr7	12644226	12644273	47	2	Genotype	Cortex	Vmn2r54 (-8116), Vmn2r55 (+40741)	0.349869	NA	Apoc1,C5ar2,Hpn,Il16,Lilra5,Mki67,Trim12c,Trim34a,Adam8,Apobr,Apoc4,Apoe,Cd22,Cd33,Fxyd1,Gmfg,Hcst,Il4i1,Il4ra,Itgal,Kcnk6,Lgi4,Rgs10,Siglecf,Tnni2,Trim12a	0.00397668
chr7	19295770	19295788	18	2	Genotype	Cortex	Rtn2 (+13155), Fosb (+14272)	-3.18462	NA	Il16,Il18bp,Slc1a5,Adamtsl3,Bcl3,Ebf3,Irf7,Trim12a,Trim21	0.023394
chr7	19378094	19378114	20	2	Genotype	Cortex	Ercc2 (-3906)	-3.40587	NA	Apoc2,Apoc4,Cd22,Ctsd,Folr2,Il16,Il4i1,P2ry6,Prcp,Siglech,Tgfb1,Tnni2,Tpcn2,Trim12a,Trim30a,Tspan32,Tspan4,Tyrobp,Hpn,Il18bp	0.0139418
chr7	20801163	20801497	334	2	Genotype	Cortex	Vmn1r114 (+10856), Vmn1r113 (+14045)	-2.36155	NA	Mki67,Trim30b,Agbl1,Bcl3,Cracr2b,Gmfg,Gp2,Hcst,Ifitm3,Il18bp,Il4ra,Irf7,Itgal,Nkg7,Prcp,Pycard,Rgs10,Slc22a18,Spn,Trim12a,Trim12c,Trim21,Trim30a,Trim30d,Trim34a,Zfp36	0.0405086
chr7	25422945	25422997	52	2	Genotype	Cortex	Cxcl17 (-10085), Ceacam1 (+54602)	-2.48636	NA	Apobr,Bcl3,C5ar2,Ctsd,Fes,Hcst,Igsf6,Il27,Itgal,Mki67,Tpcn2,Trim5,Tyrobp,Lair1	0.00876141
chr7	44461097	44461144	47	2	Genotype	Cortex	Aspdh (-4270)	-3.70742	NA	AI467606,Apoc4,Apoe,Arap1,AU018091,Bcl3,Cd22,Cd33,Cd37,Cebpa,Ctsc,Ctsd,Eps8l1,Fes,Ftl1,Gvin2,Hcst,Hspb6,Il16,Il18bp,Il21r,Il27,Il4i1,Il4ra,Irf7,Itgal,Itgam,Itgax,Itpripl2,Kcnk6,Lair1,P2ry6,Plaur,Prcp,Pycard,Rgs10,Siglecf,Siglech,Slc1a5,Slc22a18,Slco2b1,Tgfb1,Tnni2,Tpcn2,Trim12a,Trim12c,Trim30a,Trim30d,Trim34a,Tyrobp,Lgi4	0.0123407
chr7	45420257	45420332	75	2	Genotype	Cortex	Lhb (-525)	-3.87361	NA	Il18bp,Irf7,Mki67,Apoc2,C5ar2,Cd22,Ctsc,Ebf3,Hcst,Igsf6,Il4i1,Itgal,Itgax,Slc1a5,Tnni2,Tpcn2,Trim12a,Trim30d,Trim34a	0.000942127
chr7	49438034	49438068	34	2	Genotype	Cortex	Nav2 (+191207), Dbx1 (+198798)	-3.53607	NA	AI467606,Apoc1,Apoe,Arrdc4,Cd22,Cebpa,Ctsc,Ctsd,Fes,Folr2,Ftl1,Fxyd1,Gmfg,Gp2,Ifitm3,Il27,Il4i1,Itgax,Itpripl2,Lair1,Lgi4,Mgmt,Prcp,Pycard,Rgs10,Rinl,Tgfb1,Tnni2,Tpcn2,Trim12a,Trim21,Trim34a,Tspan4,Tyrobp,Apobr,Arap1,Cd37,Siglecf,Siglech,Slc1a5,Spn,Zfp36	0.0221331
chr7	52332233	52332266	33	2	Genotype	Cortex	1700015G11Rik (-316522)	-3.42158	NA	Adam8,Hpn,Il18bp,Cracr2b,Ftl1,Or52h1,Prcp,Rgs10,Slc22a18	0.0041768
chr7	62348548	62348554	6	2	Genotype	Cortex	Magel2 (-28459), Ndn (+1982)	-3.50355	NA	AI467606,Apoc2,Arap1,Cd22,Lgi4,P2ry6,Plaur,Siglech,Spn,Trpm1,Cd33,Prcp,Trim30d,Trim5	0.0320849
chr7	73377454	73377603	149	2	Genotype	Cortex	Rgma (+2009), Chd2 (+164217)	-3.18471	NA	Abcc6,Trim34a,Agbl1,Cracr2b,Ifitm3,Lrrk1,Slc1a5,Trim12a,Trim21	0.020991
chr7	80368830	80368952	122	2	Genotype	Cortex	Man2a2 (+2484), Hddc3 (+25787)	-3.28284	NA	Abcc6,Arap1,Cebpa,Hpn,Il27,Or52h1,Plaur,Tpcn2,AU018091,Il18bp,Kcnk6,Slc1a5,Zfp36	0.00190394
chr7	81649579	81649617	38	2	Genotype	Cortex	Homer2 (+57211), Whamm (+78306)	-3.31637	NA	Abcc6,Arap1,Bcl3,Hpn,Irf7,Or52h1,Spn,Tspan4,Il18bp	0.0116325
chr7	96887164	96887293	129	2	Genotype	Cortex	Nars2 (-64276), Tenm4 (+675558)	-3.29722	NA	Arap1,Eps8l1,Or52h1,Tpcn2,Trim12a,Abcc6,Apoc2,Gp2,Hpn,Il27,Tgfb1	0.00373105
chr7	100042505	100042627	122	2	Genotype	Cortex	Chrdl2 (+32652), Pold3 (+78999)	-3.35293	NA	Adam8,AI467606,Apoe,Arap1,Bcl3,C5ar1,C5ar2,Ftl1,Fxyd1,Gmfg,Ifitm3,Igsf6,Il18bp,Il4ra,Irf7,Itgal,Klk8,Lair1,Rgs10,Trim12a,Trim30a,Tspan4,Tyrobp,Agbl1,AU018091,Eps8l1,Gvin2,Siglecf	0.0416744
chr7	105762421	105762655	234	2	Genotype	Cortex	Tpp1 (-10303), Dchs1 (+25116)	-3.35034	NA	Adam8,Apoe,Arap1,Arrdc4,Axl,Cd33,Il21r,Kcnk6,Lgi4,Prcp,Slco2b1,Apoc1,Apoc2,Bcl3,Cd22,Ctsc,Itgal,Itgam,Itgax,Kirrel2,Lair1,Mki67,Trim30b,Trim30d,Tyrobp,Ucp2,Zim1	0.0142745
chr7	107210143	107210271	128	2	Genotype	Cortex	Rbmxl2 (+762)	-3.48608	NA	AI467606,Tyrobp,Adamtsl3,Bcl3,Pdilt	0.00257775
chr7	107649362	107649494	132	2	Genotype	Cortex	5330417H12Rik (-24267), Cyb5r2 (+108604)	-3.54371	NA	AI467606,Apobr,C5ar1,Ctsd,Fes,Ftl1,Irf7,Itgal,Lgi4,Pkp3,Rinl,Siglech,Spn,Tnni2,Trim12c,Trim34a,Tyrobp,Tspan4	0.00982243
chr7	110379635	110379653	18	2	Genotype	Cortex	Swap70 (+157933), Sbf2 (+235276)	-3.63504	NA	Hpn,Il16,Slc1a5	0.0232385
chr7	110631662	110631724	62	2	Genotype	Cortex	Ampd3 (-140911), Adm (+4032)	-3.6783	NA	AI467606,Apoc2,Arap1,Axl,C5ar1,Cd37,Cebpa,Ctsc,Ctsd,Fes,Gvin2,Hcst,Ifitm3,Igsf6,Il16,Il18bp,Il21r,Irf7,Itgam,Itgax,Itpripl2,Lair1,Lgi4,P2ry6,Plaur,Pycard,Rgs10,Siglech,Slc22a18,Slco2b1,Tgfb1,Tpcn2,Trim12a,Trim12c,Trim30a,Trim30d,Trim34a,Trpm1,Tyrobp,Pdilt,Siglecf	0.0168959
chr7	112462883	112462893	10	2	Genotype	Cortex	Tead1 (-216432), Parva (+35182)	-3.75783	NA	AI467606,Apoc1,Apoe,Arrdc4,C5ar1,Cd37,Cebpa,Ctsc,Ctsd,Fes,Ftl1,Fxyd1,Gvin2,Hcst,Igsf6,Il16,Il21r,Itgax,Itpripl2,Mki67,P2ry6,Rgs10,Siglecf,Siglech,Slc1a5,Slco2b1,Tgfb1,Tnni2,Trim12a,Trim12c,Trim30d,Trim5,Tyrobp,Ucp2,Zfp36,Adamtsl3,Bcl3,Folr2,Itgal	0.0270352
chr7	127386831	127386832	1	2	Genotype	Cortex	9130019O22Rik (+334)	-3.63731	NA	Arap1,Gvin2,Hcst,Ifitm3,Il18bp,Irf7,Itpripl2,Lgi4,Lrrk1,Prcp,Pycard,Trim12a,Trim21,Trim34a,Zfp36,Ctsc,Ctsd,Fes,Folr2,Fxyd1,Gmfg,Gp2,Hspb6,Igsf6,Il16,Il4i1,Itgal,Itgax,Rinl,Siglech,Slc1a5,Tpcn2,Trim12c,Trim30d,Trim5,Tyrobp	0.0345962
chr7	128253198	128253199	1	2	Genotype	Cortex	Slc5a2 (-12477), Tgfb1i1 (+6221)	-3.55533	NA	AU018091,Cd22,Il18bp,Il4i1,Itgal,C5ar2,Mki67	0.00498809
chr7	130816416	130816422	6	2	Genotype	Cortex	Plekha1 (-49479), Btbd16 (+42350)	-3.7846	NA	Gp2,Slco2b1,Hspb6,Kcnk6,Lilra5,Tgfb1,Trim12c	0.0411081
chr7	130935524	130935541	17	2	Genotype	Cortex	Htra1 (-670)	-3.80007	NA	AU018091,Fes,Il18bp,Il4ra,Trim12a,Ctsd,Il4i1,Irf7,Itgax,Pdilt,Zim1	0.0122914
chr7	133140296	133140350	54	2	Genotype	Cortex	Ctbp2 (-125075), Tex36 (+461835)	-3.86066	NA	Agbl1,Apoc4,Folr2,Lrrk1,C5ar1,Cebpa,Lgi4,Rinl,Slc1a5,Tpcn2	0.00695617
chr7	140777946	140778019	73	2	Genotype	Cortex	Syce1 (+9869), Cyp2e1 (+14244)	-3.93027	NA	Apoc1,Apoe,Cracr2b,Eps8l1,Il21r,Il27,Itgal,Itpripl2,Klk8,Slc1a5,C5ar1,Cd37,Cebpa,Ctsd,Folr2,Il4i1,Itgam,Itgax,Plaur,Rinl,Siglecf,Siglech,Slco2b1,Tgfb1,Tpcn2,Trpm1,Tyrobp	0.0115437
chr7	140981999	140982077	78	2	Genotype	Cortex	Ifitm1 (+14817), Ifitm3 (+28732)	-3.98044	NA	AI467606,Apoc2,Axl,Cd37,Ctsc,Ctsd,Ebf3,Ftl1,Gmfg,Gvin2,Ifitm3,Il16,Il21r,Il4i1,Irf7,Itgam,Itgax,Itpripl2,Klk8,Lair1,Lgi4,P2ry6,Pkp3,Rgs10,Siglecf,Siglech,Slco2b1,Tgfb1,Tnni2,Trim21,Trim34a,Tspan32,Tyrobp,Ucp2,Apobr,Apoc1,Cebpa,Cracr2b,Igsf6,Prcp,Pycard,Tpcn2,Trim12c,Trim30d,Zfp36	0.00614212
chr7	141260554	141260622	68	2	Genotype	Cortex	Irf7 (+5893), Phrf1 (+31799)	-3.94462	NA	C5ar1,P2ry6,Slc1a5,Tnni2,Abcc6,Hpn,Lilra5	0.0333218
chr7	141339365	141339373	8	2	Genotype	Cortex	Eps8l2 (+489)	-4.00041	NA	Adam8,Cd37,Cracr2b,Ctsd,Fes,Gmfg,Hpn,Itgal,Itgax,Kcnk6,Mki67,Plaur,Slco2b1,Tgfb1,Tpcn2,Trpm1,Tyrobp,Ucp2,Il21r	0.0161389
chr7	143460348	143460364	16	2	Genotype	Cortex	Cdkn1c (+640)	-3.86659	NA	Irf7,Lrrk1,Abcc6,Lilra5	0.0281158
chr7	143659298	143659432	134	2	Genotype	Cortex	Tnfrsf22 (-9704), Tnfrsf23 (+26507)	-3.8746	NA	Apoc2,Ctsc,Ctsd,Folr2,Fxyd1,Ifitm3,Igsf6,Il18bp,Il4i1,Irf7,Itgal,Lair1,Pkp3,Pycard,Siglecf,Siglech,Spn,Trim12a,Trim12c,Trim30a,Trim30d,Trim34a,Trpm1,Tspan4,Tyrobp,Zfp36,Adamtsl3,Hpn	0.00176116
chr8	3994285	3994420	135	2	Genotype	Cortex	Cd209c (-47490), Cd209f (+111482)	-2.91384	NA	Cyp4f18,Gm19935,Man2b1,Ddx60,Lyl1,Tmem221	0.0340364
chr8	14965692	14965777	85	2	Genotype	Cortex	Kbtbd11 (-45290), Arhgef10 (+54072)	-4.65204	NA	Gm19935,Il15,Nat2,Cyba,Gmip,Hmox1,Ppp1r3b	0.0164524
chr8	33845117	33845187	70	2	Genotype	Cortex	Smim18 (-97382), Rbpms (+84653)	-4.68401	NA	Adcy7,Cyba,Cyp4f18,Hmox1,Hpgd,Ifi30,Irf8,Lpl,Man2b1,Snx20,Dnase2a,Elmo3,Fhod1,Lpcat2,Lyl1,Ppp1r3b,Rab20,Tcim	9.54283e-06
chr8	35589905	35589936	31	2	Genotype	Cortex	Gm19410 (-175869), Mfhas1 (+2123)	-3.97867	NA	Adcy7,Gmip,Ttc29,Elmo3	0.0113789
chr8	48509412	48509473	61	2	Genotype	Cortex	Tenm3 (+165247), Dctd (+399485)	-3.70293	NA	Adcy7,Bst2,Dnase2a,Elmo3,Fhod1,Hmox1,Irf8,Lpl,Lyl1,Man2b1,Rab20,Snx20,Cyba,Cyp4f18,Hpgd,Il15,Lpcat2,Plcg2,Scrg1,Tmem221,Tnfsf13b	0.0368214
chr8	52099564	52099594	30	2	Genotype	Cortex	NONE	-3.65114	NA	Cmtm3,Hmox1,Lpcat2,Nat2,Cyp4v3,Gm19935,Hpgd,Ifi30,Il15,Nlrc5,Plcg2,Rab20,Rpl18a,Scrg1,Snx20,Tcim	0.0322762
chr8	61911486	61911589	103	2	Genotype	Cortex	Ddx60 (-16551), Palld (-8869)	-3.36958	NA	Gm19935,Cyba,Hpgd,Il15,Lpcat2,Nat2,Plcg2,Ppp1r3b,Rab20,Rpl18a,Snx20,Tmem221	0.0378208
chr8	70597697	70597794	97	2	Genotype	Cortex	Isyna1 (+3265), Ssbp4 (+10568)	-3.18359	NA	Bst2,Cyba,Cyp4v3,Dnase2a,Hmox1,Hpgd,Irf8,Lyl1,Man2b1,Nlrc5,Plcg2,Rab20,Snx20,Tmem221,Tnfsf13b,Msr1	0.037121
chr8	83940138	83940219	81	2	Genotype	Cortex	Gm10644 (+15026), Adgrl1 (+40074)	-3.47082	NA	Cyba,Ddx60,Gm19935,Snx20,Cyp4f18,Elmo3	0.0181039
chr8	87834118	87834164	46	2	Genotype	Cortex	Zfp423 (+125454), 4933402J07Rik (+270288)	-3.80862	NA	Ifi30,Rab20,Snx20,Tnfsf13b	0.0034668
chr8	95107565	95107622	57	2	Genotype	Cortex	Katnb1 (+26408), Kifc3 (+34953)	-3.84094	NA	Ifi30,Lpl,Man2b1,Plcg2,Rab20,Snx20,Tnfsf13b,Lrrc25	0.0334464
chr8	97406861	97406890	29	2	Genotype	Cortex	NONE	-3.75886	NA	Sh2d4a,Ddx60,Ppp1r3b,Snx20,Tnfsf13b	0.0422264
chr8	101966283	101966284	1	2	Genotype	Cortex	Cdh11 (+819358)	-3.90394	NA	Adcy7,Cyba,Cyp4f18,Ddx60,Hmox1,Hpgd,Ifi30,Irf8,Lpcat2,Lpl,Man2b1,Snx20	3.70633e-05
chr8	107109289	107109363	74	2	Genotype	Cortex	Cyb5b (-41314), Terf2 (-12781)	-3.6576	NA	Hmox1,Il15	0.0205827
chr8	108713930	108714023	93	2	Genotype	Cortex	Pmfbp1 (-780050), Zfhx3 (+771333)	-3.74529	NA	Hmox1,Il15,Adam3,Ifi30,Lpcat2,Man2b1,Plcg2,Rab20,Snx20	0.0457011
chr8	110739041	110739050	9	2	Genotype	Cortex	Mtss1l (+17570), Il34 (+66857)	-3.67691	NA	Adcy7,Cyp4f18,Dnase2a,Lpl,Tcim,Man2b1,Tmem221,Tnfsf13b	0.0383032
chr8	110740077	110740095	18	2	Genotype	Cortex	Mtss1l (+18610), Il34 (+65817)	-3.58293	NA	Hmox1,Ifi30,Il15,Scrg1,Snx20,Tnfsf13b,Man2b1	0.0402535
chr8	115536870	115536945	75	2	Genotype	Cortex	Maf (+170886)	-3.44565	NA	Cyba,Dnase2a,Hmox1,Hpgd,Il15,Irf8,Lpcat2,Lpl,Lrrc25,Lyl1,Man2b1,Plcg2,Rab20,Adcy7,Cyp4f18,Cyp4v3,Elmo3,Ifi30,Nlrc5,Tnfsf13b	0.0329965
chr8	117355600	117355601	1	2	Genotype	Cortex	Plcg2 (-142690), Cmip (+98537)	-3.53963	NA	Gmip,Lrrc25,Elmo3,Fhod1,Lyl1,Rab20,Tnfsf13b	0.0024986
chr8	117888346	117888356	10	2	Genotype	Cortex	Cdh13 (-395382), Mphosph6 (-86408)	-3.46634	NA	Bst2,Cyba,Dnase2a,Il15,Snx20,Tcim,Tnfsf13b	0.00873847
chr8	120230021	120230028	7	2	Genotype	Cortex	Gse1 (-258422), Fam92b (-52559)	-3.43275	NA	Adcy7,Tcim,Cyba,Fhod1,Hpgd,Irf8,Lpcat2,Lpl,Man2b1,Plcg2,Snx20,Tnfsf13b	0.000586507
chr8	121200274	121200299	25	2	Genotype	Cortex	Foxl1 (+72347), 1700018B08Rik (+341667)	-3.79364	NA	Hpgd,Lpl,Ttc29,Adcy7,Cyba,Cyp4v3,Ddx60,Dnase2a,Ifi30,Irf8,Lpcat2,Man2b1,Nlrc5,Plcg2,Snx20,Tnfsf13b	0.0167399
chr8	121294490	121294598	108	2	Genotype	Cortex	Foxl1 (+166604), 1700018B08Rik (+247410)	-3.71787	NA	Ckap2,Gmip,Adprhl1,Lrrc25	0.0132415
chr8	122323076	122323091	15	2	Genotype	Cortex	Trhr2 (+37662), Zfpm1 (+40943)	-3.56077	NA	Il15,Lpl,Nat2,Ckap2,Lpcat2,Snx20,Tcim	0.0321661
chr8	124861637	124861638	1	2	Genotype	Cortex	Gnpat (-1395)	-3.2044	NA	Adcy7,Bst2,Cyba,Cyp4f18,Dnase2a,Gm19935,Hpgd,Lyl1,Ppp1r3b,Tnfsf13b,Ddx60,Fhod1,Gmip,Irf8,Rab20	1.32999e-24
chr8	125195726	125195740	14	2	Genotype	Cortex	Disc1 (+141538), Sipa1l2 (+374075)	-3.12569	NA	Bst2,Cyp4v3,Dnase2a,Elmo3,Hmox1,Hpgd,Ifi30,Il15,Irf8,Lrrc25,Man2b1,Nlrc5,Plcg2,Rpl18a,Scrg1,Snx20,Tmem221,Tnfsf13b,Cyba,Lpl,Lyl1,Rab20	0.0341066
chr8	126379886	126379926	40	2	Genotype	Cortex	Coa6 (-42609), Slc35f3 (+81348)	-3.17194	NA	Adam3,Ckap2,Cmtm3,Cyba,Cyp4f18,Cyp4v3,Dnase2a,Hmox1,Hpgd,Irf8,Lpcat2,Lpl,Lyl1,Man2b1,Nlrc5,Plcg2,Rab20,Snx20,Tmem221,Tnfsf13b,Bst2,Ddx60,Gm19935,Lrrc25	0.000264756
chr8	126854712	126854749	37	2	Genotype	Cortex	Irf2bp2 (-260745), Tomm20 (+91109)	-3.11584	NA	Cyba,Cyp4v3,Hpgd,Ifi30,Irf8,Lyl1,Scrg1,Sh2d4a,Snx20,Tnfsf13b,Adprhl1,Elmo3,Tmem221	0.011053
chr9	13749451	13749463	12	2	Genotype	Cortex	Mtmr2 (+1047), Cep57 (+77650)	-6.16658	NA	Bcl2a1d,Ccrl2,Inka1,Cxcr6	0.0493617
chr9	21647401	21647446	45	2	Genotype	Cortex	Ldlr (-76059), Smarca4 (+31255)	-5.37041	NA	Slc37a2,Tgfbr2,Tlr9,AB124611,Bcl2a1a,Bcl2a1b,Cxcr6,Hexa,Iqch,Parp3,St14,Ttc12	0.00883432
chr9	24554571	24554597	26	2	Genotype	Cortex	Cypt4 (-70612), Dpy19l1 (-51444)	-3.43936	NA	AB124611,Bcl2a1a,Bcl2a1b,Casp1,Casp4,Cd3e,Cd3g,Cmtm7,Ctsh,Cxcr6,Hexa,Iqch,Mmp12,Naalad2,Plscr2,Rab27a,Slc37a2,St14,Ttc12,Cnn1,Xirp1	0.00134618
chr9	30966975	30966992	17	2	Genotype	Cortex	Zbtb44 (-63662), Adamts8 (+24422)	-3.15187	NA	Bcl2a1b,Bcl2a1d,Ctsh,Cx3cr1,Cxcr6,Hexa,Il10ra,Mapkapk3,Naalad2,Slc37a2,AB124611,Gadl1,Inka1,Iqch,Rab27a,St14,Tlr9	0.0159262
chr9	32614737	32614746	9	2	Genotype	Cortex	Ets1 (-81280), Fli1 (-73147)	-2.87443	NA	Fli1,Il10ra,Naalad2,Parp3,Cnn1,Deup1	0.0171741
chr9	56592909	56592917	8	2	Genotype	Cortex	Lingo1 (+42715), Hmg20a (+174304)	-3.24726	NA	Cxcr6,Bcl2a1a,Ctsh,Ddx43,Mmp12,Slc37a2,St14,Tgfbr2	0.0175239
chr9	59602662	59602681	19	2	Genotype	Cortex	Parp6 (-14612), Celf6 (+24335)	-3.29629	NA	AB124611,Anxa2,Bcl2a1b,Bcl2a1d,Ccrl2,Cmtm7,Ctsh,Cxcr6,Fli1,Hexa,Icam1,Il10ra,Mapkapk3,Naalad2,Slc37a2,Uba7,Bcl2a1a,Cd3g,Inka1,Parp3,Plscr2,St14,Ttc12	0.0215439
chr9	62374994	62375017	23	2	Genotype	Cortex	Anp32a (+33677), Coro2b (+162038)	-3.50659	NA	Fli1,Naalad2,Mapkapk3,Uba7	0.0181597
chr9	65704098	65704125	27	2	Genotype	Cortex	Oaz2 (+27564), Zfp609 (+123452)	-2.94872	NA	AB124611,Bcl2a1b,Bcl2a1d,Cd3e,Cmtm7,Ctsh,Cx3cr1,Fli1,Gadl1,Gldn,Hexa,Il10ra,Iqch,Mapkapk3,Naalad2,Slc37a2,St14,Tgfbr2,Tlr9,Trf,Uba7,Casp4,Cxcr6,Sh2d7	0.035423
chr9	85569191	85569252	61	2	Genotype	Cortex	Fam46a (-242098), Ibtk (+180112)	-3.62266	NA	AB124611,Bcl2a1a,Bcl2a1b,Bcl2a1d,Cd3e,Cd3g,Cmtm7,Ctsh,Cxcr6,Mapkapk3,Naalad2,Plscr2,Slc37a2,Ttc12,Cx3cr1,Hexa,Mmp12,St14	0.00709472
chr9	89601504	89601554	50	2	Genotype	Cortex	AF529169 (+21596), Mthfs (+390372)	-3.66315	NA	Cd3g,Mapkapk3,Sh2d7,Uba7,Bcl2a1b,Hexa,Inka1	0.0427553
chr9	99110089	99110157	68	2	Genotype	Cortex	Gm1123 (-74408), Pik3cb (+29964)	-3.36806	NA	Bcl2a1b,Bcl2a1d,Cx3cr1,Fli1,Gldn,Hexa,Il10ra,Naalad2,Parp3,Sh2d7,Slc37a2,St14,Tgfbr2,Tlr9,Uba7,Cd3e,Ctsh,Cxcr6,Plscr2	0.0269348
chr9	101046052	101046068	16	2	Genotype	Cortex	Msl2 (-28702), Pccb (-11162)	-3.33624	NA	AB124611,Bcl2a1b,Ccrl2,Ctsh,Cx3cr1,Hexa,Icam1,Il10ra,Mapkapk3,Rab27a,Slc37a2,St14,Tgfbr2,Tlr9,Uba7,Anxa2,Bcl2a1d,Casp4,Cd3d,Cmtm7,Cxcr6,Naalad2,Plscr2,Sh2d7,Trf,Ttc12	0.0403483
chr9	103068014	103068072	58	2	Genotype	Cortex	Rab6b (-43764), Slco2a1 (+60041)	-3.35571	NA	Bcl2a1b,Bcl2a1d,St14,Trf,Slc37a2	0.0240945
chr9	105553707	105554081	374	2	Genotype	Cortex	Pik3r4 (-89136), Atp2c1 (-32637)	-3.5005	NA	Bcl2a1b,Cmtm7,Ctsh,Cxcr6,Deup1,Fli1,Hexa,Icam1,Mapkapk3,Naalad2,Parp3,Scn5a,Slc37a2,St14,Ttc12,Bcl2a1d,Car12	0.023222
chr9	106471776	106471828	52	2	Genotype	Cortex	Gpr62 (-5864), Parp3 (+4867)	-3.55778	NA	Car12,Casp1,Tlr9,Gadl1	0.0187579
chr9	108568949	108569001	52	2	Genotype	Cortex	Ndufaf3 (-1541), Dalrd3 (-911)	-3.38396	NA	Bcl2a1b,Casp1,Cxcr6,Gnat1,Icam1,Il10ra,Mapkapk3,Naalad2,Fli1,Xirp1	0.00450937
chr9	108577572	108577578	6	2	Genotype	Cortex	Wdr6 (+1164), Dalrd3 (+7689)	-3.29121	NA	Bcl2a1a,Ccrl2,Gadl1,Ttc12,Ctsh,Cx3cr1,Cxcr6,Hexa,Inka1,Iqch,Naalad2,Rab27a,Slc37a2,St14,Tgfbr2	0.000958105
chr9	110638331	110638398	67	2	Genotype	Cortex	Nradd (-13913), Nbeal2 (+15796)	-3.3105	NA	Bcl2a1d,Casp4,Cd3d,Ctsh,Il10ra,Inka1,Mapkapk3,Naalad2,Sh2d7,Tlr9,Uba7,AB124611,Cd3g,Cmtm7,Cxcr6	2.59357e-09
chrX	7884322	7884376	54	2	Genotype	Cortex	Slc35a2 (+105)	-7.90826	NA	Dnase1l1,Elf4,Gdpd2,Xlr	0.000754122
chrX	8176153	8176206	53	2	Genotype	Cortex	Tbc1d25 (+1)	-7.43972	NA	Il2rg,Tnmd,Pnma5	0.0254001
chrX	13071715	13071738	23	2	Genotype	Cortex	Usp9x (+213)	-6.2205	NA	Btk,Elf4,F9,Gm6377,Igsf1,Renbp,Sash3,Tasl,Tex11,Xlr,Cybb,Dnase1l1,Gpr34,Il13ra1,Il2rg,Msn,Tlr13,Was,Xlr4b	0.01637
chrX	19237623	19237625	2	2	Genotype	Cortex	4930578C19Rik (-776253), Tex13c3 (+243695)	-6.3565	NA	Dgkk,Tnmd	0.0212798
chrX	20548367	20548441	74	2	Genotype	Cortex	Rgn (-1383)	-6.44681	NA	Dnase1l1,Gdpd2,Gm6377,Il2rg,Sash3,Ct55,Il13ra1	0.00339891
chrX	20655269	20655287	18	2	Genotype	Cortex	Uba1 (-7620), Rbm10 (+37656)	-6.51013	NA	Was,Btk,Cybb,Egfl6,Gm6377,Sash3,Tlr13	0.00187077
chrX	20798793	20798810	17	2	Genotype	Cortex	Araf (-49741), Usp11 (+94896)	-6.51892	NA	Dnase1l1,Xlr	0.000729475
chrX	20848518	20848685	167	2	Genotype	Cortex	Araf (+59)	-6.52538	NA	Dnase1l1,Cysltr1,Il2rg	0.0206516
chrX	36864180	36864211	31	2	Genotype	Cortex	C330007P06Rik (+9915), Slc25a5 (+68545)	-6.33654	NA	Cxcr3,Dnase1l1,Gdpd2,Gm6377,Il2rg,Renbp,Sash3,Was,Xlr	0.01723
chrX	37049130	37049498	368	2	Genotype	Cortex	Sowahd (+469)	-6.37962	NA	Dnase1l1,Taf7l,Tex11,Tnmd	0.00854083
chrX	41400830	41400998	168	2	Genotype	Cortex	Gria3 (-390)	-6.24823	NA	Taf7l,Cybb,Msn	0.0401296
chrX	41401510	41401575	65	2	Genotype	Cortex	Gria3 (+239)	-6.32782	NA	Ct55,Dgkk,Gdpd2,Pnma5,Il2rg	0.0149242
chrX	41911561	41911605	44	2	Genotype	Cortex	Thoc2 (+318)	-6.32352	NA	Cysltr1,Dnase1l1,Tlr7,Btk,Cybb,Elf4,Gdpd2,Gm6377,Msn,Renbp,Tasl,Was	0.0112988
chrX	50942929	50942940	11	2	Genotype	Cortex	Frmd7 (-225)	-6.46697	NA	Dnase1l1,Taf7l,Sash3,Tnmd,Was,Xlr	0.0235516
chrX	53057272	53057284	12	2	Genotype	Cortex	Plac1 (+57252), Hprt (+69141)	-6.59148	NA	Alas2,Cxcr3,Gdpd2,Gpr34,Rpl39,Sash3,Tasl,Was,Xlr,Cybb,Egfl6,Gm6377,Msn	0.0136612
chrX	53976045	53976246	201	2	Genotype	Cortex	Gm16405 (-555062), Xlr (-178450)	-6.61617	NA	Cysltr1,Tnmd	0.0226775
chrX	57392770	57392783	13	2	Genotype	Cortex	Rbmx (+259)	-6.58407	NA	Pnma5,Dgkk,Gm6377,Tasl	0.0321732
chrX	57503561	57503575	14	2	Genotype	Cortex	Gpr101 (+189)	-6.50954	NA	Dnase1l1,Gpr34	0.00522529
chrX	60892677	60892698	21	2	Genotype	Cortex	Sox3 (+742)	-6.54127	NA	Elf4,Gm6377,Tlr7	0.0287948
chrX	71365103	71365122	19	2	Genotype	Cortex	Mtmr1 (+353)	-6.56092	NA	Il2rg,Elf4	0.000475807
chrX	72987503	72987555	52	2	Genotype	Cortex	Zfp185 (+190)	-6.59155	NA	Cybb,Dnase1l1,Gpr34,Il2rg,Msn,Sash3	0.00831263
chrX	73342708	73342742	34	2	Genotype	Cortex	Zfp275 (+104)	-6.59433	NA	Il2rg,Tnmd	0.000370702
chrX	74368347	74368366	19	2	Genotype	Cortex	Ubl4a (+316)	-7.04801	NA	Egfl6,Dnase1l1,Gpr34,Il2rg,Sash3,Tasl,Xlr	0.00276135
chrX	85573883	85574131	248	2	Genotype	Cortex	Tab3 (-15)	-6.98846	NA	Cybb,Elf4,Msn,Tex11,Btk,Dnase1l1,Gpr34,Il2rg,Rpl39,Sash3,Tasl,Tlr13,Tlr7,Xlr	0.00661204
chrX	98938055	98938068	13	2	Genotype	Cortex	Yipf6 (+301)	-6.82696	NA	Gdpd2,Tnmd,Gm6377,Il2rg,Renbp,Xlr	0.00986753
chrX	99820754	99820970	216	2	Genotype	Cortex	Tmem28 (-159)	-6.83497	NA	Cxcr3,Dnase1l1,Gdpd2,Il2rg,Renbp,Tasl	0.0218996
chrX	99821538	99821903	365	2	Genotype	Cortex	Tmem28 (+700)	-6.83566	NA	Dnase1l1,Pnma5,Taf7l,Sash3	0.0252348
chrX	100625924	100625958	34	2	Genotype	Cortex	Kif4 (+204), Pdzd11 (+627)	-6.84754	NA	Btk,Cybb,Dgkk,Egfl6,Elf4,F9,Gpr34,Msn,Renbp,Sash3,Tasl,Tex11,Tlr13,Tlr7,Xlr,Cysltr1,Il2rg	0.0036643
chrX	100730314	100730413	99	2	Genotype	Cortex	Gdpd2 (+422)	-6.84716	NA	Egfl6,Igsf1,Il2rg	0.0149436
chrX	101085364	101085391	27	2	Genotype	Cortex	Slc7a3 (+642)	-6.86676	NA	Dnase1l1,Taf7l	0.00152017
chrX	103821785	103821831	46	2	Genotype	Cortex	Slc16a2 (+175)	-6.78831	NA	Gm6377,Dnase1l1	0.0177243
chrX	105763824	105763866	42	2	Genotype	Cortex	Fgf16 (-434)	-6.76362	NA	Gpr34,Il13ra1,Il2rg,Sash3,Was,Xlr,Msn,Tex11	0.00188358
chrX	112601151	112601498	347	2	Genotype	Cortex	Zfp711 (+799)	-6.72948	NA	Msn,Sash3,Taf7l,Tlr13,Tlr7,Xlr,Dnase1l1,Il2rg	0.020662
chrX	129749642	129749680	38	2	Genotype	Cortex	Diaph2 (-144)	-6.70314	NA	Dnase1l1,Gm6377,Il13ra1,Il2rg	0.0106573
chrX	134475176	134475188	12	2	Genotype	Cortex	Taf7l (+1308), Drp2 (+70554)	-6.6862	NA	F9,Alas2	0.00562655
chrX	135035788	135035850	62	2	Genotype	Cortex	Zmat1 (-26610), Gm15023 (+141813)	-6.6917	NA	Il2rg,Egfl6,Sash3,Tasl	0.00828642
chrX	139217460	139217480	20	2	Genotype	Cortex	Trap1a (-116213), Mum1l1 (+7428)	-6.69093	NA	Btk,Elf4,Gm6377,Gpr34,Msn,Renbp,Sash3,Tasl,Was,Xlr,Alas2,Cxcr3,Cybb,Dnase1l1,Il13ra1,Tlr13,Tlr7	0.00130379
chrX	139998185	139998298	113	2	Genotype	Cortex	Rbm41 (+315)	-6.67686	NA	Pnma5,Tnmd	0.0159408
chrX	140061693	140061699	6	2	Genotype	Cortex	Pih1h3b (-1183), Nup62cl (+872)	-6.67461	NA	Dnase1l1,Gm6377,Il2rg,Egfl6	1.11072e-05
chrX	140813142	140813143	1	2	Genotype	Cortex	Tex13b (+290)	-6.67293	NA	Egfl6,Elf4,Gpr34,Il13ra1,Il2rg,Msn,Tlr13,Btk,Gdpd2,Igsf1,Renbp,Tnmd	0.00274648
chrX	141724868	141724889	21	2	Genotype	Cortex	Irs4 (+384)	-6.66974	NA	Cxcr3,Xlr4b,Il2rg,Renbp	0.0249285
chrX	142966251	142966297	46	2	Genotype	Cortex	Ammecr1 (+454)	-6.67725	NA	Tlr7,Dgkk	0.0125445
chrX	155622787	155622859	72	2	Genotype	Cortex	Gm15155 (-1952), Ptchd1 (+502)	-6.75181	NA	Tlr13,Elf4,Tasl	0.000757224
chrX	159508633	159508675	42	2	Genotype	Cortex	A830080D01Rik (-24014), Map7d2 (+94082)	-6.68123	NA	Gdpd2,Gm6377,Btk	0.0114336
chrX	159532783	159533034	251	2	Genotype	Cortex	A830080D01Rik (+241)	-6.68365	NA	Dnase1l1,Gdpd2	0.0236348
chrX	159988158	159988585	427	2	Genotype	Cortex	Map3k15 (-61)	-6.68439	NA	Dnase1l1,Gdpd2,Taf7l,Xlr,Sash3	0.0237506
chrX	162888451	162888459	8	2	Genotype	Cortex	Syap1 (-8)	-6.68295	NA	Dgkk,Dnase1l1,Taf7l,Il2rg,Renbp,Tex11,Tlr13,Tlr7,Xlr	0.0159365
chrX	163908248	163908308	60	2	Genotype	Cortex	Ap1s2 (-867)	-6.68126	NA	Taf7l,Tnmd,Egfl6,Gpr34,Msn	0.000697139
chrX	166440789	166440823	34	2	Genotype	Cortex	Ofd1 (-102), Trappc2 (+232)	-6.68038	NA	Cybb,Dnase1l1,Il2rg,Msn,Renbp,Tex11,Sash3,Xlr	0.00407033
chrX	168673556	168673570	14	2	Genotype	Cortex	Msl3 (+335)	-6.70414	NA	Renbp,Tlr7	0.0262162
chrX	169879572	169879845	273	2	Genotype	Cortex	Mid1 (+87)	-6.707	NA	Tlr7,Tnmd,Gm6377	0.0231081
chr2	31791201	31791249	48	2	Genotype	Hippo	Qrfp (+19355), Abl1 (+102674)	-2.49009	Abl1	Apbb1ip,Bmp7,Cst7,Cytip,Ggta1,Il1rn,Mafb,Pla2g4b,Plcb2,Plxdc2,Psd4,Ptgs1,Serping1,Tor4a,Arrdc1,Birc7,Bub1,Cst3,Entpd2,Nacc2,Nanp,Ptges	0.034754
chr10	127326589	127327017	428	2	Genotype	Hippo	Arhgap9 (+3096), Gli1 (+15171)	-3.37088	Arhgap9	NA	NA
chr4	136886565	136886623	58	2	Genotype	Hippo	C1qb (-407)	-2.07319	C1qb	Akna,Atp6v0d2,C1qa,C1qb,C1qc,Cd52,Cd72,Cnr2,Csf3r,Dhrs3,Fblim1,Fgr,Laptm5,Lyn,Plin2,Ptafr,Tgfbr1,Tmco4,Tnfrsf1b,Tnfsf8	0.0244654
chr2	52523459	52523501	42	2	Genotype	Hippo	Arl5a (-98579), Cacnb4 (+153351)	-3.79307	Cacnb4	Agpat2,Apbb1ip,B2m,Birc7,Card9,Cst3,Cst7,Ctsa,Ctsz,Cybrd1,Cytip,Ehd4,Entpd2,Ggta1,Gsn,Hck,Il1rn,Kynu,Lcn2,Mafb,Mdk,Plcb2,Plxdc2,Ptgs1,Slc43a3,Spi1,Spint1,Vim,Zbp1,Egfl7,Procr,Rrbp1,Tor4a	0.00902782
chr9	90059970	90059993	23	2	Genotype	Hippo	Ctsh (+5715), Morf4l1 (+54733)	0.157053	Ctsh	Ankrd34c,Bcl2a1b,Casp1,Cd3g,Ctsh,Cx3cr1,Ddx43,Hexa,Il10ra,Ldlr,St14,Tgfbr2,Bcl2a1a,Casp4,Clec3b,Cmtm7,Fli1,Glb1,Gm5617,Gpx1,Gucy1a2,Hcrtr2,Icam1,Myo1e,Naalad2,Npsr1,Parp3,Slc37a2,Tlr9,Uba7	0.00245827
chr5	139426066	139426163	97	2	Genotype	Hippo	Gper1 (+2964), 3110082I17Rik (+34387)	-1.5258	Gper1	Anxa3,Arpc1b,Asb10,C130050O18Rik,Cmklr1,Cxcl10,Cxcl13,Cxcl9,Gal3st4,Gbp10,Gbp6,Gper1,Gsap,Gusb,Hcar2,Hpse,Hvcn1,Lat2,Man2b2,Mlxipl,Ncf1,Oas1a,Oasl2,Rasa4,Rhoh,Rpl37rt,Selplg,Serpine1,Sh3bp2,Sowahb,Spp1,Tlr6,Tmem119,Khk,P2rx7	0.0287795
chr10	61423059	61423060	1	2	Genotype	Hippo	Nodal (+5088), Eif4ebp2 (+29601)	-0.144152	Nodal	Calhm6,Cdk1,Dna2,E2f7,Gna15,Itgb2,Lilrb4a,Lilrb4b,Lrrc3,Lyz2,Mical1,Nts,Slc35d3,Srgn,Vsir,Arhgap45,Arhgap9,Irak3	0.00570928
chr12	102369305	102369306	1	2	Genotype	Hippo	Lgmn (+70507), Rin3 (+86258)	-5.80653	Rin3	Aspg,Cdhr3,Crip1,Fbln5,Gpr65,Lgmn,Pik3cg,Pld4,Rin3,Rps29,Serpina3n	0.0216792
chr8	88627655	88627710	55	2	Genotype	Hippo	Snx20 (+8445), Nkd1 (+106329)	1.62541	Snx20	NA	NA
chr2	61811766	61811819	53	2	Genotype	Hippo	Slc4a10 (-234852), Tbr1 (+7340)	-3.73142	Tbr1	Agpat2,B2m,Cd44,Entpd2,Gsn,Mcm10,Niban2,Npepl1,Plxdc2,Procr,Arrdc1,C1qtnf4,Card9,Cst3,Cst7,Ctsz,Egfl7,Fam83d,Hck,Mdk,Nanp,Pla2g4b,Rps21,Spi1	0.0316425
chr18	69614039	69614091	52	2	Genotype	Hippo	Ccdc68 (-311401), Tcf4 (+269576)	-3.34042	Tcf4	Cd74,Iigp1,Lox,Nfatc1,Slc14a1,Tubb6,Adrb2,Cd14,Csf1r	0.0271259
chr5	113795895	113795906	11	2	Genotype	Hippo	Tmem119 (+4615), Iscu (+23153)	-2.64083	Tmem119	Amz1,Anxa3,Asb10,Cfap251,Cmklr1,Cxcl5,Cxcl9,Fgl2,Gal3st4,Gbp6,Gsap,Gusb,Hcar2,Hpse,Hvcn1,Khk,Lat2,Mlxipl,Ncf1,Oas1a,Oasl2,Pilra,Rasa4,Rhoh,Selplg,Serpine1,Sh3bp2,Sowahb,Spp1,Tlr6,Tmem119,Arpc1b,B3gnt4,Card11,Cxcl10,Ldb2,P2rx7,Rpl37rt	0.000434727
chr13	41600974	41601070	96	2	Genotype	Hippo	Nedd9 (-113729), Tmem170b (-5194)	-6.6026	Tmem170b	Cd180,Ctsl,H1f2,Hexb,Hk3,Ly86,Naip2,Naip5,Naip6,Prss16,S1pr3,Syk,Tifab,Thbs4	0.0253302
chr1	182597552	182597617	65	2	Genotype	Hippo	Capn8 (+32573), Ccdc185 (+151595)	-3.46636	NA	Arid5a,Atf3,Cacna1s,Cd28,Cd48,Cd84,Creg1,Ctse,Esrrg,Fcer1g,Fcgr2b,Fcgr3,Fcgr4,Glrp1,Ifi204,Ifi207,Ifi209,Il1rl1,Inpp5d,Ly9,Mcm3,Ncf2,Neurl3,Pdcd1,Ptprc,Rcsd1,Rgs1,Rnf152,Slamf6,Slamf9,Slc11a1,Sp140,Stat1,Tmem37,Traf3ip3,Ugt1a7c,Vwc2l,Ano7,Arhgap30,Gpr55,Sp110	0.0245203
chr10	8787150	8787200	50	2	Genotype	Hippo	Ust (-268350), Sash1 (+98895)	12.8559	NA	Arhgap9,Dna2,Itgb2,Lyz2,Arhgap45,Lilrb4a,Nodal	0.0216212
chr10	28493010	28493025	15	2	Genotype	Hippo	Themis (-175342), Ptprk (+418198)	5.41028	NA	Arhgap9,Calhm6,Itgb2,Lilrb4a,Lilrb4b,Lrrc3,Lyz2,Vsir,Irak3	0.0229243
chr10	43703470	43703489	19	2	Genotype	Hippo	Cd24a (+124311), Qrsl1 (+198265)	1.17617	NA	Arhgap45,Itgb2,Lrrc3,Lyz2,Vsir,Nodal	0.0168149
chr10	56387605	56387626	21	2	Genotype	Hippo	Gja1 (+8528)	-0.34075	NA	Gna15,Itgb2,Lilrb4a,Lrrc3,Lyz2,Vsir,Egr2,Elk3,Plpp2,Prdm1	0.00621323
chr10	93567264	93567310	46	2	Genotype	Hippo	Snrpf (+22419), Ccdc38 (+26655)	-2.05842	NA	Arhgap45,Arhgap9,Itgb2,Slc35d3	0.0280037
chr10	118085524	118085526	2	2	Genotype	Hippo	Rap1b (-239490), Mdm1 (-56334)	-3.08359	NA	Dna2,Itgb2,Lilrb4a,Lrrc3,Lyz2,Nts,Stat6	0.0419674
chr11	69031130	69031140	10	2	Genotype	Hippo	Aurkb (-14517), Ctc1 (+15038)	-6.57787	NA	Abcc3,Abi3,Aebp1,Birc5,Castor1,Ccl3,Ccl4,Ccl6,Ccl9,Cd300a,Cd300c2,Cd300lb,Cd68,Cxcl16,Dock2,Gabra1,Gfap,Gm2a,Gngt2,Grn,Havcr2,Ifi35,Igtp,Ikzf1,Itgb3,Lcp2,Lgals3bp,Lgals9,Milr1,Mrc2,Naglu,Nlrp1a,Nlrp3,Pik3r5,Plek,Rhbdf1,Scimp,Scpep1,Serpinf2,Slfn8,Socs3,Tcn2,Tmc6,Tmem106a,Tmem92,Uqcr10,Wfdc17,Abca9,Gm11627,Gm5431,Syngr2,Tax1bp3	0.0404592
chr11	87757234	87757270	36	2	Genotype	Hippo	Tspoap1 (-3289)	-4.90114	NA	Abcc3,Abi3,Birc5,Ccl3,Ccl4,Ccl6,Ccl9,Cd300a,Cd300c2,Cd300lb,Cd300ld4,Cd68,Cxcl16,Dock2,Gfap,Gm5431,Gngt2,Grn,Havcr2,Ifi35,Ikzf1,Itgb3,Lcp2,Lgals3bp,Lgals9,Milr1,Myo1g,Naglu,Nlrp3,Plek,Pmp22,Rhbdf1,Scimp,Scpep1,Serpinf2,Slc16a3,Slfn8,Socs3,Syngr2,Tmc6,Tmem106a,Wfdc17,Abca9,C1ql1,Evi2b,Gabra1,Gm11627,Igtp,Irgm2,Ltc4s,Psme2b,Rnf213,Tgtp2,Trp53i13	2.58325e-07
chr11	88169877	88169895	18	2	Genotype	Hippo	Mrps23 (-34502), Cuedc1 (+70740)	-5.01875	NA	Abi3,Adra1b,Ccl2,Ccl3,Ccl4,Ccl6,Ccl9,Cd300c2,Cd68,Cxcl16,Fbxo47,Gabra1,Gfap,Gm11627,Gngt2,Havcr2,Ifi35,Ikzf1,Lgals3bp,Lgals9,Milr1,Myo1g,Naglu,Nlrp3,Plek,Pmp22,Rnf213,Scimp,Scpep1,Serpinf2,Slfn8,Socs3,Syngr2,Tmem106a,Trim25,Trp53i13,Wfdc17,Cd300lb,Grn,Lcp2	9.05483e-05
chr11	103039972	103039973	1	2	Genotype	Hippo	Nmt1 (+11627), Plcd3 (+61685)	-3.79171	NA	Abcc3,Abi3,Adap2,Birc5,Castor1,Ccl3,Ccl4,Ccl6,Ccl9,Cd300c2,Cd300lb,Cd68,Dock2,Gabra1,Gfap,Gm5431,Gngt2,Grn,Havcr2,Ifi35,Ikzf1,Lcp2,Lgals9,Naglu,Nlrp3,Psme2b,Rnf213,Scpep1,Slc16a3,Slfn8,Tmem106a,C1ql1,Evi2b,Milr1,Myo1g,Or2z2,Osm,Plek,Pmp22,Rhbdf1,Serpinf2,Tmem92,Trp53i13,Wfdc17	0.0240466
chr12	80757878	80757921	43	2	Genotype	Hippo	Ccdc177 (+2787), Plekhd1 (+65309)	-6.17702	NA	Aspg,Crip1,Gpr65,Lgmn,Npc2,Pik3cg,Rin3,Serpina3n,Tnfaip2,Ifi27l2a,Pld4	0.0276388
chr12	93303068	93303107	39	2	Genotype	Hippo	NONE	-5.69008	NA	Aspg,Etv1,Gpr65,Npc2,Pik3cg,Pld4,Rsad2,Serpina3n	0.0457035
chr13	30198076	30198085	9	2	Genotype	Hippo	Agtr1a (-138360), Mboat1 (+61592)	-5.01489	NA	BC147527,Cd180,Hexb,Hk3,Ly86,Naip2,Naip5,Naip6,Prss16,S1pr3,Syk,Thbs4,Tifab,H4c3	1.46447e-05
chr13	44532801	44532866	65	2	Genotype	Hippo	Jarid2 (-198437), Cd83 (+748059)	-7.88966	NA	Hk3,Ly86,Naip6,Prr7,Prss16,Syk,Thbs4,Cd180,Cenpk,Ctsl,H4c3,Hexb,Naip2,Naip5,S1pr3,Tifab	0.0047191
chr13	65726568	65726576	8	2	Genotype	Hippo	Gm10324 (-392975), Gm10139 (+213894)	-5.41024	NA	Cd180,Hexb,Hk3,Ly86,Naip6,Prss16,Susd3,Thbs4	0.0233278
chr14	61707203	61707230	27	2	Genotype	Hippo	Kcnrg (+99735), Dleu7 (+585746)	-1.77898	NA	Arhgap22,Arl11,Gpr183,Lcp1,Plau,Rnase4,Tep1,Wdfy4,Phf11a	0.0271607
chr15	62057085	62057103	18	2	Genotype	Hippo	Myc (+71703)	-3.36886	NA	Bin2,Csf2rb,Cyth4,Dcstamp,Deptor,Fmnl3,Fyb,Glycam1,Gpr84,Nckap1l,Nfam1,Apobec3,Endou,Mfng,Ncf4,Osmr,Tspo	0.0064587
chr15	81142310	81142343	33	2	Genotype	Hippo	Mchr1 (-93172), Mkl1 (-37244)	-0.48697	NA	Apobec3,Bik,Bin2,Cdh6,Csf2rb,Cyth4,Dcstamp,Deptor,Endou,Fmnl3,Fyb,Gpr84,Itga5,Lgals1,Mfng,Mlc1,Nckap1l,Plxnb2,Rac2,Tspo,Naprt,Tonsl	0.00469066
chr15	89459024	89459065	41	2	Genotype	Hippo	Mapk8ip2 (+5132), Arsa (+18380)	0.358131	NA	Apobec3,Bin2,Dcstamp,Deptor,Fyb,Glycam1,Gpr84,Nckap1l,Nfam1,Osmr,Rac2,Sla,Cdh6,Csf2rb,Cyth4,Dap,Mlc1	0.0242149
chr15	96658206	96658227	21	2	Genotype	Hippo	Slc38a1 (-16255), Slc38a2 (+41481)	0.761218	NA	Cyth4,Deptor,Gpr84,Gsdmd,Mlc1,Nckap1l,Nfam1,Npcd,Pkhd1l1,Serhl,Apobec3,Bik,Bin2,Cdh6,Fmnl3,Glycam1,Rac2,Sntb1	0.00275432
chr15	100175039	100175374	335	2	Genotype	Hippo	Atf1 (-52612), Dip2b (+136543)	0.755629	NA	Apobec3,Baiap2l2,Bik,Bin2,Csf2rb,Cyth4,Dcstamp,Deptor,Endou,Fmnl3,Fyb,Glycam1,Gpr84,Irak4,Klhl38,Mfng,Naprt,Nckap1l,Nfam1,Npr3,Osmr,Rac2,Sla,Gsdmd,Mlc1,Tonsl	0.000596304
chr16	13061521	13061526	5	2	Genotype	Hippo	Ercc4 (-48160)	5.00177	NA	Cd200r4,Cd86,Fam43a,Hcls1,Klhl6,Parp14,Parp9,Pros1,Runx1,Samsn1,Tnfrsf17,Vgll3,Liph	0.0436188
chr18	63723703	63723714	11	2	Genotype	Hippo	St8sia3 (-530650), Wdr7 (+15014)	0.0257509	NA	Cd14,Csf1r,Iigp1,Slc14a1,Galr1,Adrb2,Ctxn3,Lox	1.55736e-09
chr19	4071057	4071075	18	2	Genotype	Hippo	Cabp2 (-12453), Gstp3 (-11620)	-8.77591	NA	Blnk,Cd274,Dock8,Entpd1,Fam111a,Fermt3,Gcnt1,Hhex,Hps1,Ide,Ifit1,Ifit3,Ifit3b,Lpxn,Mpeg1,Ms4a4c,Ms4a6d,Pik3ap1,Plce1,Rab3il1,Slc15a3,Slc25a45,Unc93b1,Ch25h,Cntf,Mamdc2,Nfkb2	0.0425057
chr19	38288605	38288628	23	2	Genotype	Hippo	Slc35g1 (-107363), Lgi1 (+24081)	-1.89848	NA	Cd274,Ch25h,Dock8,Entpd1,Fam111a,Gcnt1,Hhex,Ifit1,Ifit3,Ifit3b,Lpxn,Mpeg1,Ms4a4b,Ms4a4c,Ms4a6d,Pik3ap1,Znhit2,Ccdc88b,Fermt3,Hps1,Nfkb2,Pyroxd2,Rab3il1,Slc15a3	0.0312165
chr2	31052969	31052988	19	2	Genotype	Hippo	Usp20 (+70700), Fnbp1 (+89029)	-3.16713	NA	B2m,Bmf,C1qtnf4,Cd44,Cst3,Cst7,Ctsa,Ctsz,Cybrd1,Egfl7,Entpd2,Ggta1,Hck,Il1rn,Kynu,Mafb,Mdk,Nanp,Niban2,Plxdc2,Procr,Ptgs1,Rps21,Spint1,Vim,Zbp1,Card9,Ehd4,Lcn2,Mcm10,Spi1	0.00362629
chr2	60011159	60011177	18	2	Genotype	Hippo	Wdsub1 (-128584), Baz2b (+114529)	-4.39181	NA	Apbb1ip,B2m,Card9,Cst3,Cst7,Ctsa,Ctsz,Cybrd1,Cytip,Ehd4,Fam83d,Ggta1,Gsn,Hck,Kcnh7,Kynu,Lcn2,Mafb,Mdk,Nacc2,Nanp,Niban2,Npepl1,Plxdc2,Ppp1r1c,Procr,Ptgs1,Rrbp1,Slc43a3,Traf1,Tshz2,Vim,Zbp1,Agpat2,Mcm10,Serping1,Spint1,Tor4a	0.000425022
chr2	90478422	90478428	6	2	Genotype	Hippo	Olfr1274-ps (+79742), Ptprj (+102222)	-3.70384	NA	Apbb1ip,B2m,Bub1,Cd44,Cst3,Cst7,Ctsa,Ctsz,Cybrd1,Cytip,Entpd2,Fam83d,Ggta1,Gsn,Hck,Mafb,Mcm10,Nacc2,Plcb2,Plxdc2,Psd4,Spi1,Il1a,Mdk,Spint1,Vim,Zbp1	0.0248824
chr2	91138762	91138766	4	2	Genotype	Hippo	Mybpc3 (+20620), Madd (+45054)	-3.93208	NA	Apbb1ip,B2m,Birc7,Bmf,Bub1,Card9,Cd44,Cst3,Cst7,Cybrd1,Ggta1,Hck,Il1rn,Kynu,Mcm10,Nacc2,Plcb2,Plxdc2,Ptgs1,Slc43a3,Spint1,Zbp1,Ctsz,Lcn2,Mafb,Procr,Spi1	0.00512057
chr2	149286574	149286613	39	2	Genotype	Hippo	Gm10750 (-269357), Cst10 (-118655)	-4.57502	NA	Card9,Cst3,Cst7,Ctsa,Ctsz,Cybrd1,Entpd2,Ggta1,Hck,Lcn2,Mdk,Niban2,Plcb2,Procr,Ptgs1,Rps21,Serping1,Spi1,Kcnh7,Nacc2,Nanp,Spint1,Traf1,Vim	8.01756e-06
chr2	156704471	156704488	17	2	Genotype	Hippo	Myl9 (-70940), Dlgap4 (+90775)	-4.56723	NA	Apbb1ip,Cd44,Cst7,Ctsa,Ctsz,Cybrd1,Entpd2,Ggta1,Il1rn,Mafb,Mdk,Nacc2,Plxdc2,Procr,Prrx2,Psd4,Ptgs1,Spi1,B2m,Cytip,Vim	0.0440846
chr2	173538456	173538901	445	2	Genotype	Hippo	1700021F07Rik (+16093), Ankrd60 (+39686)	-5.03717	NA	Cst7,Ctsz,Ppp1r1c,Card9,Cst3,Il1a	0.0308972
chr3	22239702	22239703	1	2	Genotype	Hippo	Tbl1xr1 (+163051)	-8.21817	NA	Cd53,Ctss,Fcgr1,Fcrl2,Il7,Olfml3,S100a4,Tnfaip8l2,Adora3,Csf1,Gbp3,P2ry13,S100a6,Tlr2	0.0307449
chr3	51908639	51908697	58	2	Genotype	Hippo	Maml3 (+196408), Mgst2 (+247489)	-3.69886	NA	Ccn1,Cd53,Ctss,Fcgr1,Fcrl2,I830077J02Rik,Il7,Olfm3,Olfml3,Ptger3,S100a4,S100a6,Tmem154,Tnfaip8l2,Csf1,Dennd2c,Dkk2,Gbp2,P2ry13,Tent5c,Tlr2	0.0208094
chr3	152781995	152782055	60	2	Genotype	Hippo	Pigk (+67912), St6galnac5 (+200221)	-0.899546	NA	Anxa5,Ccn1,Cd53,Csf1,Ctss,Fcgr1,Fcrl2,Frrs1,Ndst4,Olfm3,Olfml3,P2ry13,Ptger3,S100a4,Tent5c,Tlr2,Tnfaip8l2	0.0181912
chr4	132305311	132305402	91	2	Genotype	Hippo	Rab42 (-1972)	-2.16021	NA	C1qa,C1qb,C1qc,Car9,Cd52,Cnr2,Col16a1,Csf3r,Fut9,Laptm5,Lyn,Ptafr,Tal1,Tlr4,Tnfrsf1b,Tnfsf8,Tox,Vwa1,Zfp69,Atp6v0d2,Fblim1,Glipr2,Megf6,Tgfbr1	0.0264902
chr4	136724925	136724983	58	2	Genotype	Hippo	Lactbl1 (+102333), Ephb2 (+111002)	-1.43902	NA	Akna,Atp6v0d2,C1qa,C1qb,C1qc,Cd52,Col27a1,Csf3r,Fgr,Laptm5,Lyn,Tlr12,Tnfrsf1b,Tnfsf8,Plin2	0.0262698
chr4	140791302	140791315	13	2	Genotype	Hippo	Padi4 (-17073), Padi3 (+19339)	-2.60777	NA	Akna,Atp6v0d2,C1qa,C1qb,C1qc,Cd52,Cd72,Cnr2,Csf3r,Dhrs3,Fblim1,Fgr,Laptm5,Lyn,Plin2,Ptafr,Rsc1a1,Themis2,Tlr12,Tnfrsf1b,Tnfsf8,Vwa1,Zfp69,Megf6	0.0229033
chr4	147219508	147219630	122	2	Genotype	Hippo	Zfp988 (-86105), Zfp991 (+87531)	-2.56043	NA	Col16a1,Gng10,Lyn,Vwa5b1,Galnt12,Laptm5,Tlr12,Tnfrsf1b	0.0336803
chr4	148881592	148881608	16	2	Genotype	Hippo	Casz1 (+77171), Pex14 (+218276)	-2.2831	NA	Atp6v0d2,C1qa,C1qb,C1qc,Cd52,Csf3r,Laptm5,Lyn,Tal1,Tlr12,Tnfrsf1b,Tnfsf8,Tox,Cd72,Cnr2,Isg15,Ptafr	0.011956
chr5	15495814	15495856	42	2	Genotype	Hippo	Gm10354 (-516900), Speer4d (-123229)	-15.4985	NA	Anxa3,Asb10,C130050O18Rik,Cfap251,Cmklr1,Cxcl13,Cxcl5,Fgl2,Gal3st4,Gbp6,Gsap,Gusb,Hcar2,Hpse,Hvcn1,Lat2,Ldb2,Mlxipl,Oas1a,Oasl2,Rhoh,Selplg,Serpine1,Sowahb,Spp1,Tlr6,Amz1,Ccdc121,Cfap69,Gm5862,Rasa4,Sh3bp2,Tmem119	0.00851881
chr6	34043550	34043578	28	2	Genotype	Hippo	Lrguk (+14116), Slc35b4 (+133547)	2.01102	NA	Alox5,C3ar1,Capg,Cd9,Clec5a,Clec7a,Gpnmb,Hpgds,Irf5,Klrb1c,Lag3,Ptpn6,Tbxas1,Parp12,Usp18	0.0104215
chr7	37573340	37573341	1	2	Genotype	Hippo	Zfp536 (+196621), Tshz3 (+875223)	-1.15495	NA	AI467606,Apoe,C5ar2,Cd37,Cox6a2,Cracr2b,Ctsd,Fes,Ftl1,Gmfg,Hcst,Ifitm3,Isg20,Itgam,Itgax,Kcnk6,Lair1,Lgi4,Lsp1,Mvp,P2ry6,Prcp,Pycard,Rgs10,Siglecf,Siglech,Slc17a6,Slc1a5,Slco2b1,Tgfb1,Tph1,Trpm4,Tyrobp,Apobr,Bola2,Cd33,Fxyd3,Il21r,Paox,Rpl13a,Rpl18,Rplp2,Tpcn2,Trappc6a,Ttc9b	0.0488041
chr7	135655748	135655771	23	2	Genotype	Hippo	Mki67 (+60601), Ptpre (+117921)	-2.14686	NA	Apobr,Apoe,Arap1,Axl,Bola2,C5ar1,Cd151,Cd33,Cd37,Cebpa,Cox6a2,Ctsd,Fes,Ftl1,Fxyd1,Fxyd3,Ggn,Gmfg,Gvin2,Hcst,Hspb6,Ifitm3,Il21r,Il4i1,Irf7,Isg20,Itgam,Itgax,Kcnk6,Lair1,Lgi4,Lrrk1,Lsp1,Or51v14,P2ry6,P4ha3,Plaur,Prcp,Pycard,Rgs10,Rpl13a,Rpl18,Rplp2,Siglecf,Siglech,Slc17a6,Slco2b1,Tgfb1,Tmem160,Tph1,Trappc6a,Trim30a,Trim30d,Trim34a,Trpm1,Ttc9b,Tyrobp,Apoc2,C5ar2,Cd22,Igsf6,Paox,Trim12c	0.0233235
chr8	108792588	108792597	9	2	Genotype	Hippo	Pmfbp1 (-701434), Zfhx3 (+849949)	-0.862824	NA	Bst2,Cmtm3,Cyba,Cyp4f18,Dnase2a,Hmox1,Irf8,Man2b1,Sall1,Snx20	0.0104321
chr9	64085159	64085172	13	2	Genotype	Hippo	Smad6 (-63107), Lctl (-31981)	1.25372	NA	AB124611,Bcl2a1a,Bcl2a1b,Bcl2a1d,Casp1,Cd3e,Cmtm7,Ctsh,Cx3cr1,Ddx43,Fli1,Gm5617,Hexa,Il10ra,Ldlr,Lyzl4,St14,Tgfbr2,Tlr9,Ccdc13,Gpx1,Npsr1,Parp3	0.00156768
chr9	96723785	96723791	6	2	Genotype	Hippo	Rasa2 (-92171), Zbtb38 (+29043)	-0.658196	NA	Bcl2a1a,Hcrtr2,Hexa,Il10ra,St14,AB124611,Bcl2a1b,Casp1,Cx3cr1,Lyzl4	0.0134295
chrX	20618059	20618077	18	2	Genotype	Hippo	Ndufb11 (-449), Rbm10 (+446)	-5.96988	NA	Apln,Egfl6,Elf4,F9,Gpr101,Msn,Pcdh11x,Sash3,Arhgap4,Gpr34	0.023105
chrX	151168964	151168999	35	2	Genotype	Hippo	Tsr2 (-72439), Wnk3 (-29096)	-3.73806	NA	Apln,Btk,Cybb,Egfl6,Elf4,F9,Gpr34,Hs6st2,Pcdh11x,Renbp,Sash3,Tasl,Tlr13,Tlr7,Was,Xlr,Gpr101,Pwwp3b,Timp1	0.0282961

## Sheet: ECpG NLGF PCS vs Con
chr	pos	end	length	CpG	Treatment	Tissue	local correlated genes	distal correlated genes	average change
chr1	63273286	63273306	20	2	Diet	Cortex	Zdbf2	NA	-5.23027
chr10	80172510	80172521	11	2	Diet	Cortex	Fam174c	NA	1.43986
chr11	55583908	55583929	21	2	Diet	Cortex	Glra1	NA	-12.0792
chr11	102606008	102606452	444	3	Diet	Cortex	Fzd2	NA	-6.98573
chr13	30224313	30224339	26	2	Diet	Cortex	NA	Pde4d	18.3196
chr13	57907575	57907815	240	2	Diet	Cortex	Spock1	NA	-0.515502
chr17	28316050	28316105	55	2	Diet	Cortex	Fance	NA	-5.39806
chr17	30959227	30959228	1	2	Diet	Cortex	Umodl1	NA	-6.28655
chr18	37737133	37737396	263	4	Diet	Cortex	Pcdhga3,Pcdhgb1,Pcdhga2	NA	5.35171
chr18	37744582	37744608	26	2	Diet	Cortex	Pcdhga3,Pcdhga2	NA	5.35171
chr18	73930528	73930549	21	2	Diet	Cortex	Mapk4	NA	0.0556872
chr2	25577896	25578017	121	2	Diet	Cortex	Phpt1	Tmem127	13.5847
chr2	25578796	25579275	479	2	Diet	Cortex	Phpt1	NA	13.5847
chr4	149107816	149107932	116	2	Diet	Cortex	Dffa	NA	2.50875
chr5	120627209	120627215	6	2	Diet	Cortex	NA	Psph	0.341552
chr5	125081650	125081684	34	2	Diet	Cortex	Ncor2	NA	-0.434179
chr5	131616427	131616610	183	2	Diet	Cortex	Auts2	NA	-0.22954
chr7	35215070	35215088	18	2	Diet	Cortex	Lrp3	NA	7.17879
chr9	62536471	62536529	58	2	Diet	Cortex	Coro2b	NA	0.95195
chrX	16910794	16910823	29	2	Diet	Cortex	Ndp	NA	4.91474
chrX	20060049	20060062	13	2	Diet	Cortex	Chst7	NA	6.21583
chrX	159255968	159255980	12	2	Diet	Cortex	Rps6ka3	NA	6.22465
chrX	159256507	159256768	261	2	Diet	Cortex	Rps6ka3	NA	6.22465
chr10	80053964	80054211	247	2	Diet	Hippo	Gpx4	NA	-7.19253
chr10	85102751	85102900	149	2	Diet	Hippo	Tmem263	NA	-5.63449
chr15	76701461	76701550	89	2	Diet	Hippo	Mfsd3	NA	-4.41373
chr16	18234994	18234995	1	2	Diet	Hippo	Zdhhc8	NA	-7.42825
chr18	60748469	60748786	317	2	Diet	Hippo	Rps14	NA	-4.46245
chr4	59035246	59035533	287	3	Diet	Hippo	Gng10	NA	-7.05139
chr4	128727714	128727967	253	2	Diet	Hippo	Phc2	NA	-7.46413
chr5	135008994	135008995	1	2	Diet	Hippo	Abhd11	NA	-6.49821
chr6	83115557	83115587	30	2	Diet	Hippo	Mogs	NA	-4.01003
chr7	36713578	36713654	76	2	Diet	Hippo	Tshz3	Tshz3,Trim66,Slc17a6	-11.6645
chr8	83698839	83698897	58	2	Diet	Hippo	Pkn1	Rnf166,Gse1,Uba52,Coprs,Or10k2,Mvd,Pgls,Pdf,Zfpm1,Cotl1,Mt1,Zfp612,Pkn1	-4.50916
chr8	122775446	122775508	62	2	Diet	Hippo	Acsf3	NA	-5.73724
