# Supplementary material for: Brain DNA Methylation Atlas of AppNL‐G‐F Alzheimer's Disease Model Mice Across Age and Region Reveals Choline‐Induced Resilience
Source: Aging Cell. 2025 Oct 13;24(11):e70241. doi: 10.1111/acel.70241 (PMC12611327; doi:10.1111/acel.70241)
Supplement: Supplementary file 7 — File S6: Homer KnownGenes. [file ACEL-24-e70241-s003.xlsx]

## Sheet: knownResults
Motif Name	Consensus	P-value	Log P-value	q-value (Benjamini)	# of Target Sequences with Motif(of 856)	% of Target Sequences with Motif	# of Background Sequences with Motif(of 46603)	% of Background Sequences with Motif
Elk4(ETS)	NRYTTCCGGY	1e-24	-57.28	0	208	0.243	5359.3	0.115
Elk1(ETS)	HACTTCCGGY	1e-20	-46.37	0	193	0.2255	5260.6	0.1129
ETV4(ETS)	ACCGGAAGTG	1e-16	-37.06	0	250	0.2921	8223.6	0.1765
Fli1(ETS)	NRYTTCCGGH	1e-15	-35.32	0	233	0.2722	7582.3	0.1628
ELF1(ETS)	AVCCGGAAGT	1e-15	-34.93	0	166	0.1939	4749.8	0.102
GABPA(ETS)	RACCGGAAGT	1e-12	-28.76	0	185	0.2161	5917.6	0.127
ETV1(ETS)	AACCGGAAGT	1e-11	-27.62	0	240	0.2804	8464.9	0.1817
EWS:FLI1-fusion(ETS)	VACAGGAAAT	1e-11	-25.45	0	117	0.1367	3285	0.0705
SPDEF(ETS)	ASWTCCTGBT	1e-09	-21.07	0	165	0.1928	5593.2	0.1201
ETS(ETS)	AACCGGAAGT	1e-08	-19.04	0	100	0.1168	2962.2	0.0636
ERG(ETS)	ACAGGAAGTG	1e-07	-16.61	0	212	0.2477	8162	0.1752
Elf4(ETS)	ACTTCCKGKT	1e-06	-15.08	0	161	0.1881	5929.2	0.1273
ELF5(ETS)	ACVAGGAAGT	1e-05	-11.9	0.0002	104	0.1215	3644.5	0.0782
Etv2(ETS)	NNAYTTCCTGHN	1e-05	-11.9	0.0002	128	0.1495	4726.1	0.1014
EHF(ETS)	AVCAGGAAGT	1e-05	-11.86	0.0002	161	0.1881	6265.7	0.1345
ETS1(ETS)	ACAGGAAGTG	0.0001	-10.42	0.0008	151	0.1764	5960.5	0.1279
EWS:ERG-fusion(ETS)	ATTTCCTGTN	0.0001	-9.251	0.0023	70	0.0818	2377.6	0.051
E2F(E2F)	TTSGCGCGAAAA	0.001	-7.895	0.0086	20	0.0234	452.3	0.0097
MafF(bZIP)	HWWGTCAGCAWWTTT	0.001	-7.716	0.0097	22	0.0257	529.9	0.0114
Olig2(bHLH)	RCCATMTGTT	0.001	-7.558	0.0108	189	0.2208	8215.5	0.1763
PRDM15(Zf)	YCCDNTCCAGGTTTT	0.001	-7.373	0.0124	117	0.1367	4725.2	0.1014
ELF3(ETS)	ANCAGGAAGT	0.01	-6.848	0.02	81	0.0946	3099.3	0.0665
SCL(bHLH)	AVCAGCTG	0.01	-6.664	0.023	470	0.5491	23151.8	0.497
Ets1-distal(ETS)	MACAGGAAGT	0.01	-5.768	0.0539	35	0.0409	1150.9	0.0247
Stat3(Stat)	CTTCCGGGAA	0.01	-5.247	0.0871	64	0.0748	2496.8	0.0536
Smad4(MAD)	VBSYGTCTGG	0.01	-4.9	0.1186	191	0.2231	8822	0.1894
PAX5(Paired,Homeobox)	GCAGCCAAGCRTGACH	0.01	-4.774	0.1295	55	0.0643	2134.3	0.0458
MafA(bZIP)	TGCTGACTCA	0.1	-4.548	0.1565	91	0.1063	3880.8	0.0833
MyoG(bHLH)	AACAGCTG	0.1	-4.346	0.1851	130	0.1519	5848	0.1255
Foxo1(Forkhead)	CTGTTTAC	0.1	-4.332	0.1851	151	0.1764	6910	0.1483
GATA(Zf),IR4	NAGATWNBNATCTNN	0.1	-4.196	0.2011	7	0.0082	138.7	0.003
c-Myc(bHLH)	VCCACGTG	0.1	-4.182	0.2011	72	0.0841	3016.8	0.0648
Atoh1(bHLH)	VNRVCAGCTGGY	0.1	-3.658	0.3236	118	0.1379	5385.5	0.1156
ETS:RUNX(ETS,Runt)	RCAGGATGTGGT	0.1	-3.481	0.3748	16	0.0187	513.4	0.011
PU.1(ETS)	AGAGGAAGTG	0.1	-3.48	0.3748	51	0.0596	2110.2	0.0453
Smad2(MAD)	CTGTCTGG	0.1	-3.342	0.4067	181	0.2114	8690.2	0.1865
JunB(bZIP)	RATGASTCAT	0.1	-3.334	0.4067	37	0.0432	1467.7	0.0315
NFAT(RHD)	ATTTTCCATT	0.1	-3.285	0.408	59	0.0689	2525.7	0.0542
Tcfcp2l1(CP2)	NRAACCRGTTYRAACCRGYT	0.1	-3.238	0.4166	21	0.0245	747.4	0.016
Pax7(Paired,Homeobox)	TAATCAATTA	0.1	-3.209	0.4182	5	0.0058	102	0.0022
PU.1-IRF(ETS:IRF)	MGGAAGTGAAAC	0.1	-3.203	0.4182	114	0.1332	5283.9	0.1134
Dlx3(Homeobox)	NDGTAATTAC	0.1	-3.14	0.4266	28	0.0327	1072.3	0.023
AP-1(bZIP)	VTGACTCATC	0.1	-3.12	0.4266	49	0.0572	2066.9	0.0444
Ascl1(bHLH)	NNVVCAGCTGBN	0.1	-3.089	0.4285	183	0.2138	8866.4	0.1903
USF1(bHLH)	SGTCACGTGR	0.1	-3.003	0.4568	53	0.0619	2278.1	0.0489
NeuroG2(bHLH)	ACCATCTGTT	0.1	-2.983	0.4568	144	0.1682	6874.6	0.1476
Prop1(Homeobox)	NTAATBNAATTA	0.1	-2.937	0.4673	21	0.0245	774.5	0.0166
NeuroD1(bHLH)	GCCATCTGTT	0.1	-2.936	0.4673	82	0.0958	3726.4	0.08
Myf5(bHLH)	BAACAGCTGT	0.1	-2.934	0.4673	79	0.0923	3576.7	0.0768
n-Myc(bHLH)	VRCCACGTGG	0.1	-2.901	0.4673	81	0.0946	3683.9	0.0791
CUX1(Homeobox)	TATCGATNAN	0.1	-2.895	0.4673	33	0.0386	1333.6	0.0286
Bach2(bZIP)	TGCTGAGTCA	0.1	-2.877	0.4673	17	0.0199	601	0.0129
CEBP(bZIP)	ATTGCGCAAC	0.1	-2.865	0.4673	34	0.0397	1384.3	0.0297
Fra1(bZIP)	NNATGASTCATH	0.1	-2.853	0.4673	35	0.0409	1433.6	0.0308
Fra2(bZIP)	GGATGACTCATC	0.1	-2.831	0.4673	33	0.0386	1341.8	0.0288
Lhx3(Homeobox)	ADBTAATTAR	0.1	-2.816	0.4673	82	0.0958	3751.2	0.0805
MafK(bZIP)	GCTGASTCAGCA	0.1	-2.755	0.4673	28	0.0327	1115.4	0.0239
SpiB(ETS)	AAAGRGGAAGTG	0.1	-2.726	0.4675	23	0.0269	886.4	0.019
Phox2b(Homeobox)	TTAATTNAATTA	0.1	-2.724	0.4675	7	0.0082	191.3	0.0041
IRF8(IRF)	GRAASTGAAAST	0.1	-2.411	0.6188	27	0.0315	1110.5	0.0238
Atf3(bZIP)	DATGASTCATHN	0.1	-2.322	0.6657	40	0.0467	1753.1	0.0376
Lhx1(Homeobox)	NNYTAATTAR	1	-2.292	0.6751	48	0.0561	2154.9	0.0463
GRHL2(CP2)	AAACYKGTTWDACMRGTTTB	1	-2.289	0.6751	28	0.0327	1174.4	0.0252
Nkx2.5(Homeobox)	RRSCACTYAA	1	-2.289	0.6751	183	0.2138	9124.1	0.1959
HNF6(Homeobox)	NTATYGATCH	1	-2.269	0.6751	29	0.0339	1225.2	0.0263
HIF-1a(bHLH)	TACGTGCV	1	-2.242	0.6751	33	0.0386	1423.7	0.0306
Mef2b(MADS)	GCTATTTTTGGM	1	-2.229	0.6751	38	0.0444	1671	0.0359
ZNF415(Zf)	GRTGMTRGAGCC	1	-2.17	0.695	69	0.0806	3237.4	0.0695
IRF3(IRF)	AGTTTCAKTTTC	1	-2.154	0.6964	21	0.0245	857.7	0.0184
Smad3(MAD)	TWGTCTGV	1	-2.113	0.715	267	0.3119	13654.1	0.2931
GATA3(Zf),DR4	AGATGKDGAGATAAG	1	-2.112	0.715	5	0.0058	141.2	0.003
Phox2a(Homeobox)	YTAATYNRATTA	1	-2.11	0.715	12	0.014	443.3	0.0095
Cux2(Homeobox)	HNRAATCAAT	1	-2.087	0.715	22	0.0257	913.2	0.0196
CLOCK(bHLH)	GHCACGTG	1	-2.063	0.715	57	0.0666	2652.7	0.0569
Tbr1(T-box)	AAGGTGTKAA	1	-2.057	0.715	85	0.0993	4086	0.0877
Pknox1(Homeobox)	SCTGTCAVTCAV	1	-1.915	0.803	24	0.028	1033.1	0.0222
ZKSCAN1(Zf)	GCACAYAGTAGGKCY	1	-1.898	0.8058	4	0.0047	111.1	0.0024
Bcl11a(Zf)	TYTGACCASWRG	1	-1.884	0.8068	60	0.0701	2846.7	0.0611
STAT1(Stat)	NATTTCCNGGAAAT	1	-1.855	0.8201	20	0.0234	847.3	0.0182
Tcf7(HMG)	CTTTGATGTGSB	1	-1.847	0.8201	20	0.0234	848.6	0.0182
AR-halfsite(NR)	CCAGGAACAG	1	-1.84	0.8201	353	0.4124	18406	0.3951
Nkx6.1(Homeobox)	GKTAATGR	1	-1.819	0.8201	120	0.1402	5979	0.1283
Mef2a(MADS)	CYAAAAATAG	1	-1.758	0.8602	18	0.021	763.3	0.0164
IRF2(IRF)	GAAASYGAAASY	1	-1.723	0.8803	9	0.0105	340.9	0.0073
p53(p53)	ACATGCCCGGGCAT	1	-1.72	0.8803	3	0.0035	79.7	0.0017
BMAL1(bHLH)	GNCACGTG	1	-1.707	0.8803	150	0.1752	7602.8	0.1632
Max(bHLH)	RCCACGTGGYYN	1	-1.681	0.8864	66	0.0771	3207.8	0.0689
PBX1(Homeobox)	GSCTGTCACTCA	1	-1.601	0.9492	9	0.0105	351.1	0.0075
Mef2d(MADS)	GCTATTTTTAGC	1	-1.595	0.9492	8	0.0093	305.3	0.0066
Stat3+il21(Stat)	SVYTTCCNGGAARB	1	-1.573	0.9542	60	0.0701	2926	0.0628
MITF(bHLH)	RTCATGTGAC	1	-1.532	0.9836	76	0.0888	3771.6	0.081
ZNF669(Zf)	GARTGGTCATCGCCC	1	-1.503	1	11	0.0129	456.2	0.0098
Pitx1(Homeobox)	TAATCCCN	1	-1.498	1	278	0.3248	14543.1	0.3122
NPAS(bHLH)	NVCACGTG	1	-1.493	1	132	0.1542	6736.4	0.1446
PR(NR)	VAGRACAKNCTGTBC	1	-1.471	1	170	0.1986	8767.6	0.1882
PAX5(Paired,Homeobox),condensed	GTCACGCTCSCTGM	1	-1.461	1	13	0.0152	558.6	0.012
Fosl2(bZIP)	NATGASTCABNN	1	-1.46	1	21	0.0245	955	0.0205
EAR2(NR)	NRBCARRGGTCA	1	-1.424	1	114	0.1332	5810.6	0.1247
SCRT1(Zf)	GCAACAGGTG	1	-1.417	1	28	0.0327	1317.6	0.0283
bHLHE41(bHLH)	KCACGTGMCN	1	-1.409	1	136	0.1589	6984.8	0.1499
E-box(bHLH)	SSGGTCACGTGA	1	-1.374	1	12	0.014	520.6	0.0112
PRDM9(Zf)	ADGGYAGYAGCATCT	1	-1.37	1	44	0.0514	2151.7	0.0462
ZNF652	TTAACCCTTTVNKKN	1	-1.351	1	12	0.014	523	0.0112
MNT(bHLH)	DGCACACGTG	1	-1.337	1	85	0.0993	4310.1	0.0925
MYNN(Zf)	TTCAAAWTAAAAGTC	1	-1.313	1	12	0.014	528.2	0.0113
PAX6(Paired,Homeobox)	NGTGTTCAVTSAAGCGKAAA	1	-1.299	1	7	0.0082	285.2	0.0061
Tgif2(Homeobox)	TGTCANYT	1	-1.289	1	240	0.2804	12615.1	0.2708
Lhx2(Homeobox)	TAATTAGN	1	-1.274	1	45	0.0526	2229.5	0.0479
Pax7(Paired,Homeobox),longest	NTAATTDGCYAATTANNWWD	1	-1.267	1	1	0.0012	19	0.0004
Six2(Homeobox)	GWAAYHTGAKMC	1	-1.257	1	61	0.0713	3073.8	0.066
PRDM14(Zf)	RGGTCTCTAACY	1	-1.243	1	23	0.0269	1096.4	0.0235
HEB(bHLH)	VCAGCTGBNN	1	-1.235	1	206	0.2407	10817.1	0.2322
Pbx3(Homeobox)	SCTGTCAMTCAN	1	-1.23	1	21	0.0245	996.1	0.0214
MafB(bZIP)	WNTGCTGASTCAGCANWTTY	1	-1.2	1	33	0.0386	1623.3	0.0348
Ptf1a(bHLH)	ACAGCTGTTN	1	-1.194	1	268	0.3131	14183.8	0.3045
Tcf12(bHLH)	VCAGCTGYTG	1	-1.164	1	104	0.1215	5389.2	0.1157
BATF(bZIP)	DATGASTCAT	1	-1.158	1	35	0.0409	1738.5	0.0373
Oct4(POU,Homeobox)	ATTTGCATAW	1	-1.157	1	18	0.021	856	0.0184
Meis1(Homeobox)	VGCTGWCAVB	1	-1.156	1	146	0.1706	7639.7	0.164
NF1-halfsite(CTF)	YTGCCAAG	1	-1.149	1	161	0.1881	8447.3	0.1813
Tgif1(Homeobox)	YTGWCADY	1	-1.149	1	215	0.2512	11352.5	0.2437
Znf263(Zf)	CVGTSCTCCC	1	-1.144	1	220	0.257	11624.6	0.2495
c-Jun-CRE(bZIP)	ATGACGTCATCY	1	-1.141	1	24	0.028	1169.6	0.0251
FoxL2(Forkhead)	WWTRTAAACAVG	1	-1.129	1	33	0.0386	1641.1	0.0352
bHLHE40(bHLH)	KCACGTGMCN	1	-1.127	1	34	0.0397	1694.5	0.0364
Rfx6(HTH)	TGTTKCCTAGCAACM	1	-1.114	1	110	0.1285	5732.3	0.123
RARa(NR)	TTGAMCTTTG	1	-1.109	1	222	0.2593	11754.8	0.2523
RUNX2(Runt)	NWAACCACADNN	1	-1.105	1	57	0.0666	2913.9	0.0625
Slug(Zf)	SNGCACCTGCHS	1	-1.099	1	67	0.0783	3446.9	0.074
Ap4(bHLH)	NAHCAGCTGD	1	-1.09	1	118	0.1379	6172.8	0.1325
GSC(Homeobox)	RGGATTAR	1	-1.079	1	65	0.0759	3347.6	0.0719
Usf2(bHLH)	GTCACGTGGT	1	-1.071	1	28	0.0327	1394	0.0299
ZNF136(Zf)	YTKGATAHAGTATTCTWGGTNGGCA	1	-1.069	1	4	0.0047	161.6	0.0035
Hand2(bHLH)	TGACANARRCCAGRC	1	-1.064	1	37	0.0432	1869	0.0401
RUNX1(Runt)	AAACCACARM	1	-1.055	1	75	0.0876	3889.8	0.0835
RAR:RXR(NR),DR5	RGGTCADNNAGAGGTCAV	1	-1.053	1	3	0.0035	115	0.0025
Barx1(Homeobox)	AAACMATTAN	1	-1.048	1	18	0.021	877.8	0.0188
RUNX(Runt)	SAAACCACAG	1	-1.033	1	53	0.0619	2727	0.0585
PPARa(NR),DR1	VNAGGKCAAAGGTCA	1	-1.014	1	85	0.0993	4442	0.0953
Arnt:Ahr(bHLH)	TBGCACGCAA	1	-0.9995	1	72	0.0841	3752.9	0.0806
NF-E2(bZIP)	GATGACTCAGCA	1	-0.9993	1	4	0.0047	167.7	0.0036
Otx2(Homeobox)	NYTAATCCYB	1	-0.9963	1	47	0.0549	2420.4	0.052
NRF(NRF)	STGCGCATGCGC	1	-0.9942	1	32	0.0374	1625.8	0.0349
MyoD(bHLH)	RRCAGCTGYTSY	1	-0.9928	1	89	0.104	4665.5	0.1001
NFkB-p50,p52(RHD)	GGGGGAATCCCC	1	-0.9912	1	13	0.0152	628.5	0.0135
COUP-TFII(NR)	GKBCARAGGTCA	1	-0.9879	1	119	0.139	6279	0.1348
c-Myc(bHLH)	VVCCACGTGG	1	-0.9635	1	49	0.0572	2538.5	0.0545
Tcf3(HMG)	ASWTCAAAGG	1	-0.9537	1	14	0.0164	687.9	0.0148
Sox10(HMG)	CCWTTGTYYB	1	-0.9399	1	102	0.1192	5389.1	0.1157
PGR(NR)	AAGAACATWHTGTTC	1	-0.9344	1	12	0.014	586.1	0.0126
CTCF-SatelliteElement(Zf?)	TGCAGTTCCMVNWRTGGCCA	1	-0.9146	1	2	0.0023	75.8	0.0016
Tbx5(T-box)	AGGTGTCA	1	-0.9145	1	271	0.3166	14539	0.3121
GRE(NR),IR3	NRGVACABNVTGTYCY	1	-0.902	1	10	0.0117	488	0.0105
TCF4(bHLH)	SMCATCTGKH	1	-0.9	1	129	0.1507	6866.6	0.1474
Zic3(Zf)	GGCCYCCTGCTGDGH	1	-0.8967	1	72	0.0841	3797.7	0.0815
Nur77(NR)	TGACCTTTNCNT	1	-0.8752	1	9	0.0105	439.6	0.0094
Eomes(T-box)	ATTAACACCT	1	-0.8697	1	126	0.1472	6722.2	0.1443
PU.1:IRF8(ETS:IRF)	GGAAGTGAAAST	1	-0.8639	1	12	0.014	599.2	0.0129
GLI3(Zf)	CGTGGGTGGTCC	1	-0.8279	1	12	0.014	606.1	0.013
Tbx21(T-box)	AGGTGTGAAA	1	-0.8266	1	57	0.0666	3021.6	0.0649
RORa(NR)	AAWCTAGGTCARDNN	1	-0.8214	1	8	0.0093	395.3	0.0085
ZNF416(Zf)	WDNCTGGGCA	1	-0.8158	1	126	0.1472	6755.9	0.145
RORg(NR)	WAABTAGGTCAV	1	-0.8123	1	5	0.0058	238	0.0051
NF1:FOXA1(CTF,Forkhead)	WNTGTTTRYTTTGGCA	1	-0.806	1	3	0.0035	134.2	0.0029
Sox9(HMG)	AGGVNCCTTTGT	1	-0.7994	1	54	0.0631	2871.9	0.0616
EKLF(Zf)	NWGGGTGTGGCY	1	-0.7959	1	20	0.0234	1041.6	0.0224
NFAT:AP1(RHD,bZIP)	SARTGGAAAAWRTGAGTCAB	1	-0.7848	1	8	0.0093	401.6	0.0086
TATA-Box(TBP)	CCTTTTAWAGSC	1	-0.7831	1	68	0.0794	3635.3	0.078
THRb(NR)	GGTCACCTGAGGTCA	1	-0.7814	1	57	0.0666	3041.4	0.0653
Nanog(Homeobox)	RGCCATTAAC	1	-0.7782	1	286	0.3341	15464.5	0.332
Tcf21(bHLH)	NAACAGCTGG	1	-0.7734	1	90	0.1051	4831.8	0.1037
HNF1b(Homeobox)	GTTAATNATTAA	1	-0.7729	1	4	0.0047	190.1	0.0041
LEF1(HMG)	CCTTTGATST	1	-0.7451	1	34	0.0397	1812.8	0.0389
ZNF519(Zf)	GAGSCCGAGC	1	-0.74	1	35	0.0409	1868.4	0.0401
NPAS2(bHLH)	KCCACGTGAC	1	-0.7333	1	97	0.1133	5234	0.1124
VDR(NR),DR3	ARAGGTCANWGAGTTCANNN	1	-0.7326	1	15	0.0175	788.2	0.0169
ZNF382(Zf)	GNCTGTASTRNTGBCTCHTT	1	-0.7325	1	2	0.0023	88.2	0.0019
RBPJ:Ebox(?,bHLH)	GGGRAARRGRMCAGMTG	1	-0.7303	1	26	0.0304	1384.3	0.0297
STAT6(Stat)	TTCCKNAGAA	1	-0.7173	1	29	0.0339	1551.8	0.0333
STAT4(Stat)	NYTTCCWGGAAR	1	-0.711	1	60	0.0701	3237.7	0.0695
EBF(EBF)	DGTCCCYRGGGA	1	-0.709	1	19	0.0222	1012	0.0217
ZNF16(Zf)	MACCTTCYATGGCTCCCTAKTGCCY	1	-0.7063	1	1	0.0012	37.7	0.0008
Zac1(Zf)	HAWGRGGCCM	1	-0.7054	1	275	0.3213	14931.7	0.3205
Atf2(bZIP)	NRRTGACGTCAT	1	-0.7051	1	25	0.0292	1338.8	0.0287
IRF4(IRF)	ACTGAAACCA	1	-0.7051	1	25	0.0292	1338.5	0.0287
Tbx6(T-box)	DAGGTGTBAA	1	-0.6932	1	75	0.0876	4062.3	0.0872
Pax8(Paired,Homeobox)	GTCATGCHTGRCTGS	1	-0.6914	1	31	0.0362	1669.2	0.0358
RFX(HTH)	CGGTTGCCATGGCAAC	1	-0.6743	1	10	0.0117	531	0.0114
JunD(bZIP)	ATGACGTCATCN	1	-0.6665	1	9	0.0105	477.6	0.0103
Nkx3.1(Homeobox)	AAGCACTTAA	1	-0.6589	1	168	0.1963	9149.8	0.1964
Jun-AP1(bZIP)	GATGASTCATCN	1	-0.6572	1	13	0.0152	698.9	0.015
ISRE(IRF)	AGTTTCASTTTC	1	-0.6448	1	3	0.0035	151.8	0.0033
RUNX-AML(Runt)	GCTGTGGTTW	1	-0.6227	1	47	0.0549	2572.1	0.0552
GFX(?)	ATTCTCGCGAGA	1	-0.62	1	3	0.0035	154.4	0.0033
GLIS3(Zf)	CTCCCTGGGAGGCCN	1	-0.6197	1	172	0.2009	9400.6	0.2018
TFE3(bHLH)	GTCACGTGACYV	1	-0.6181	1	8	0.0093	432.9	0.0093
ZEB2(Zf)	GNMCAGGTGTGC	1	-0.6115	1	102	0.1192	5586.8	0.1199
MYB(HTH)	GGCVGTTR	1	-0.6085	1	146	0.1706	7991	0.1715
Tlx?(NR)	CTGGCAGSCTGCCA	1	-0.6013	1	36	0.0421	1979.4	0.0425
Brachyury(T-box)	ANTTMRCASBNNNGTGYKAAN	1	-0.5903	1	14	0.0164	771.5	0.0166
Atf7(bZIP)	NGRTGACGTCAY	1	-0.5879	1	34	0.0397	1876	0.0403
ARE(NR)	RGRACASNSTGTYCYB	1	-0.5858	1	19	0.0222	1049.2	0.0225
HIF2a(bHLH)	GCACGTACCC	1	-0.5791	1	35	0.0409	1934	0.0415
E2F1(E2F)	CWGGCGGGAA	1	-0.5774	1	43	0.0502	2375.7	0.051
p73(p53)	NRRRCAWGTCCDGRCATGYY	1	-0.5734	1	3	0.0035	160.2	0.0034
Oct2(POU,Homeobox)	ATATGCAAAT	1	-0.567	1	9	0.0105	499.4	0.0107
ZNF7(Zf)	CTGCCWVCTTTTRTA	1	-0.5628	1	28	0.0327	1555.4	0.0334
Hoxd12(Homeobox)	HDGYAATGAAAN	1	-0.5541	1	75	0.0876	4147.1	0.089
Oct4:Sox17(POU,Homeobox,HMG)	CCATTGTATGCAAAT	1	-0.553	1	4	0.0047	220.2	0.0047
E2A(bHLH)	DNRCAGCTGY	1	-0.5497	1	154	0.1799	8479.9	0.182
ZNF692(Zf)	GTGGGCCCCA	1	-0.5496	1	14	0.0164	783.6	0.0168
STAT6(Stat)	ABTTCYYRRGAA	1	-0.5467	1	26	0.0304	1451	0.0311
Pdx1(Homeobox)	YCATYAATCA	1	-0.5375	1	37	0.0432	2064.3	0.0443
E2F4(E2F)	GGCGGGAAAH	1	-0.5247	1	77	0.09	4277.1	0.0918
OCT4-SOX2-TCF-NANOG(POU,Homeobox,HMG)	ATTTGCATAACAATG	1	-0.517	1	4	0.0047	226	0.0049
Isl1(Homeobox)	CTAATKGV	1	-0.5137	1	99	0.1157	5495.9	0.118
DMRT1(DM)	TWGHWACAWTGTWDC	1	-0.5077	1	8	0.0093	457.6	0.0098
Zic(Zf)	CCTGCTGAGH	1	-0.5031	1	83	0.097	4623.1	0.0992
HINFP(Zf)	TWVGGTCCGC	1	-0.4976	1	68	0.0794	3800.5	0.0816
ETS:E-box(ETS,bHLH)	AGGAARCAGCTG	1	-0.4932	1	6	0.007	347	0.0074
FOXA1(Forkhead)	WAAGTAAACA	1	-0.4917	1	46	0.0537	2587.7	0.0555
Cdx2(Homeobox)	GYMATAAAAH	1	-0.4867	1	22	0.0257	1253.3	0.0269
Sox6(HMG)	CCATTGTTNY	1	-0.4757	1	83	0.097	4645	0.0997
ZFX(Zf)	AGGCCTRG	1	-0.4754	1	132	0.1542	7342.4	0.1576
Unknown-ESC-element(?)	CACAGCAGGGGG	1	-0.4733	1	52	0.0607	2931.3	0.0629
GATA3(Zf),DR8	AGATSTNDNNDSAGATAASN	1	-0.4719	1	3	0.0035	175	0.0038
Tbx20(T-box)	GGTGYTGACAGS	1	-0.47	1	16	0.0187	922.9	0.0198
ZNF317(Zf)	GTCWGCTGTYYCTCT	1	-0.461	1	5	0.0058	295.6	0.0063
COUP-TFII(NR)	AGRGGTCA	1	-0.4596	1	141	0.1647	7852.6	0.1686
Mef2c(MADS)	DCYAAAAATAGM	1	-0.4585	1	12	0.014	699.2	0.015
Gata6(Zf)	YCTTATCTBN	1	-0.4454	1	35	0.0409	2001.2	0.043
RXR(NR),DR1	TAGGGCAAAGGTCA	1	-0.4429	1	92	0.1075	5168.2	0.1109
p63(p53)	NNDRCATGYCYNRRCATGYH	1	-0.439	1	25	0.0292	1443.2	0.031
PAX3:FKHR-fusion(Paired,Homeobox)	ACCRTGACTAATTNN	1	-0.4359	1	8	0.0093	476.1	0.0102
Hoxa13(Homeobox)	CYHATAAAAN	1	-0.4355	1	107	0.125	6003.6	0.1289
Gata4(Zf)	NBWGATAAGR	1	-0.4312	1	40	0.0467	2289.6	0.0491
Gata1(Zf)	SAGATAAGRV	1	-0.4288	1	23	0.0269	1335.1	0.0287
HNF4a(NR),DR1	CARRGKBCAAAGTYCA	1	-0.4225	1	30	0.035	1733.4	0.0372
NRF1(NRF)	CTGCGCATGCGC	1	-0.4224	1	27	0.0315	1564.4	0.0336
IRF1(IRF)	GAAAGTGAAAGT	1	-0.4215	1	6	0.007	363.7	0.0078
CRE(bZIP)	CSGTGACGTCAC	1	-0.4055	1	24	0.028	1403.3	0.0301
Rfx2(HTH)	GTTGCCATGGCAACM	1	-0.3972	1	9	0.0105	546.7	0.0117
FOXM1(Forkhead)	TRTTTACTTW	1	-0.3947	1	40	0.0467	2312.5	0.0496
Brn1(POU,Homeobox)	TATGCWAATBAV	1	-0.3924	1	10	0.0117	606.6	0.013
NFkB-p65-Rel(RHD)	GGAAATTCCC	1	-0.3885	1	3	0.0035	190.5	0.0041
GRE(NR),IR3	VAGRACAKWCTGTYC	1	-0.385	1	13	0.0152	783.2	0.0168
Twist(bHLH)	VCAKCTGGNNNCCAGMTGBN	1	-0.3821	1	9	0.0105	551.7	0.0118
ZNF189(Zf)	TGGAACAGMA	1	-0.3706	1	69	0.0806	3954.8	0.0849
Hoxd13(Homeobox)	NCYAATAAAA	1	-0.3694	1	61	0.0713	3508.4	0.0753
Oct6(POU,Homeobox)	WATGCAAATGAG	1	-0.3677	1	13	0.0152	790.2	0.017
ZBTB12(Zf)	NGNTCTAGAACCNGV	1	-0.3674	1	37	0.0432	2162	0.0464
FOXK2(Forkhead)	SCHTGTTTACAT	1	-0.3658	1	26	0.0304	1538.3	0.033
E2A(bHLH),near_PU.1	NVCACCTGBN	1	-0.3625	1	145	0.1694	8179.7	0.1756
Foxa3(Forkhead)	BSNTGTTTACWYWGN	1	-0.3617	1	10	0.0117	617.2	0.0132
CEBP:AP1(bZIP)	DRTGTTGCAA	1	-0.3567	1	31	0.0362	1828.8	0.0393
HOXB13(Homeobox)	TTTTATKRGG	1	-0.3557	1	41	0.0479	2395.8	0.0514
Atf1(bZIP)	GATGACGTCA	1	-0.3548	1	44	0.0514	2565.5	0.0551
HIC1(Zf)	TGCCAGCB	1	-0.3498	1	221	0.2582	12382.1	0.2658
HIF-1b(HLH)	RTACGTGC	1	-0.346	1	113	0.132	6427.2	0.138
Bach1(bZIP)	AWWNTGCTGAGTCAT	1	-0.3437	1	2	0.0023	135.1	0.0029
Erra(NR)	CAAAGGTCAG	1	-0.3272	1	192	0.2243	10819.4	0.2322
CHR(?)	SRGTTTCAAA	1	-0.3261	1	20	0.0234	1216.8	0.0261
GATA3(Zf)	AGATAASR	1	-0.3199	1	59	0.0689	3439.6	0.0738
NF1(CTF)	CYTGGCABNSTGCCAR	1	-0.3151	1	29	0.0339	1741.1	0.0374
TCFL2(HMG)	ACWTCAAAGG	1	-0.3115	1	3	0.0035	207.2	0.0044
Pitx1:Ebox(Homeobox,bHLH)	YTAATTRAWWCCAGATGT	1	-0.3094	1	5	0.0058	334.2	0.0072
STAT5(Stat)	RTTTCTNAGAAA	1	-0.3053	1	17	0.0199	1053.7	0.0226
PSE(SNAPc)	WAVTCACCMTAASYDAAAAG	1	-0.2928	1	19	0.0222	1177.4	0.0253
Foxa2(Forkhead)	CYTGTTTACWYW	1	-0.2888	1	30	0.035	1817.5	0.039
ZBTB18(Zf)	AACATCTGGA	1	-0.2807	1	36	0.0421	2168.3	0.0465
Nkx2.1(Homeobox)	RSCACTYRAG	1	-0.2733	1	224	0.2617	12668.5	0.2719
ZNF264(Zf)	RGGGCACTAACY	1	-0.2728	1	56	0.0654	3315	0.0712
DMRT6(DM)	YDGHTACAWTGTADC	1	-0.2699	1	6	0.007	410.9	0.0088
Zfp809(Zf)	GGGGCTYGKCTGGGA	1	-0.2638	1	22	0.0257	1371	0.0294
FXR(NR),IR1	AGGTCANTGACCTB	1	-0.2566	1	29	0.0339	1784	0.0383
THRa(NR)	GGTCANYTGAGGWCA	1	-0.254	1	31	0.0362	1902.6	0.0408
ZEB1(Zf)	VCAGGTRDRY	1	-0.2497	1	167	0.1951	9559	0.2052
TEAD2(TEA)	CCWGGAATGY	1	-0.2438	1	27	0.0315	1678.8	0.036
LXRE(NR),DR4	RGGTTACTANAGGTCA	1	-0.2402	1	2	0.0023	158.8	0.0034
ZNF322(Zf)	GAGCCTGGTACTGWGCCTGR	1	-0.2357	1	24	0.028	1509.6	0.0324
FOXP1(Forkhead)	NYYTGTTTACHN	1	-0.2322	1	15	0.0175	978.7	0.021
Nr5a2(NR)	BTCAAGGTCA	1	-0.232	1	53	0.0619	3188.8	0.0684
Pit1+1bp(Homeobox)	ATGCATAATTCA	1	-0.231	1	6	0.007	426.9	0.0092
CRX(Homeobox)	GCTAATCC	1	-0.2288	1	134	0.1565	7757.5	0.1665
EBF1(EBF)	GTCCCCWGGGGA	1	-0.2257	1	98	0.1145	5745.3	0.1233
Six4(Homeobox)	TGWAAYCTGABACCB	1	-0.2223	1	2	0.0023	163.6	0.0035
BMYB(HTH)	NHAACBGYYV	1	-0.2127	1	105	0.1227	6159.7	0.1322
NFkB-p65(RHD)	WGGGGATTTCCC	1	-0.2096	1	31	0.0362	1942	0.0417
ZBTB33(Zf)	GGVTCTCGCGAGAAC	1	-0.2073	1	6	0.007	437.6	0.0094
BORIS(Zf)	CNNBRGCGCCCCCTGSTGGC	1	-0.2022	1	23	0.0269	1478.6	0.0317
ZNF711(Zf)	AGGCCTAG	1	-0.2022	1	212	0.2477	12143.2	0.2607
Sox4(HMG)	YCTTTGTTCC	1	-0.199	1	44	0.0514	2710	0.0582
Bcl6(Zf)	NNNCTTTCCAGGAAA	1	-0.1945	1	86	0.1005	5116.9	0.1098
OCT:OCT(POU,Homeobox)	YATGCATATRCATRT	1	-0.1935	1	2	0.0023	172.9	0.0037
Sox17(HMG)	CCATTGTTYB	1	-0.1915	1	32	0.0374	2019.9	0.0434
OCT:OCT-short(POU,Homeobox)	ATGCATWATGCATRW	1	-0.1913	1	15	0.0175	1007.2	0.0216
Rbpj1(?)	HTTTCCCASG	1	-0.1909	1	103	0.1203	6083.9	0.1306
Sox3(HMG)	CCWTTGTY	1	-0.1906	1	92	0.1075	5462.7	0.1173
Foxh1(Forkhead)	NNTGTGGATTSS	1	-0.19	1	23	0.0269	1489.7	0.032
Unknown(Homeobox)	SSCMATWAAA	1	-0.1898	1	20	0.0234	1310.2	0.0281
HOXA1(Homeobox)	TGATKGATGR	1	-0.1874	1	9	0.0105	639.9	0.0137
Hoxa10(Homeobox)	GGYAATGAAA	1	-0.1864	1	19	0.0222	1253.5	0.0269
CEBP:CEBP(bZIP)	NTNATGCAAYMNNHTGMAAY	1	-0.1846	1	3	0.0035	247.2	0.0053
HOXA2(Homeobox)	GYCATCMATCAT	1	-0.1798	1	3	0.0035	249.8	0.0054
ZNF165(Zf)	AAGGKGRCGCAGGCA	1	-0.1789	1	13	0.0152	894.4	0.0192
Hoxd10(Homeobox)	GGCMATGAAA	1	-0.1678	1	47	0.0549	2923.4	0.0628
EBF2(EBF)	NABTCCCWDGGGAVH	1	-0.1668	1	70	0.0818	4250.7	0.0912
Gata2(Zf)	BBCTTATCTS	1	-0.1637	1	22	0.0257	1455.8	0.0312
Chop(bZIP)	ATTGCATCAT	1	-0.1631	1	6	0.007	461.3	0.0099
ZSCAN22(Zf)	SMCAGTCWGAKGGAGGAGGC	1	-0.1621	1	5	0.0058	395.8	0.0085
CDX4(Homeobox)	NGYCATAAAWCH	1	-0.1537	1	29	0.0339	1885.6	0.0405
GFY(?)	ACTACAATTCCC	1	-0.1518	1	5	0.0058	401.7	0.0086
RORgt(NR)	AAYTAGGTCA	1	-0.1508	1	4	0.0047	333.7	0.0072
RORgt(NR)	AAYTAGGTCA	1	-0.1508	1	4	0.0047	333.7	0.0072
Bapx1(Homeobox)	TTRAGTGSYK	1	-0.1508	1	152	0.1776	8921.7	0.1915
TR4(NR),DR1	GAGGTCAAAGGTCA	1	-0.1504	1	6	0.007	469.4	0.0101
Six1(Homeobox)	GKVTCADRTTWC	1	-0.15	1	10	0.0117	729	0.0156
Rfx1(HTH)	KGTTGCCATGGCAA	1	-0.146	1	14	0.0164	984.6	0.0211
Tbox:Smad(T-box,MAD)	AGGTGHCAGACA	1	-0.1352	1	9	0.0105	677.1	0.0145
E2F7(E2F)	VDTTTCCCGCCA	1	-0.1316	1	16	0.0187	1123.1	0.0241
Ronin(THAP)	RACTACAACTCCCAGVAKGC	1	-0.129	1	3	0.0035	274.1	0.0059
PPARE(NR),DR1	TGACCTTTGCCCCA	1	-0.1285	1	65	0.0759	4032.9	0.0866
Hoxd11(Homeobox)	VGCCATAAAA	1	-0.1172	1	107	0.125	6466.1	0.1388
TEAD(TEA)	YCWGGAATGY	1	-0.1168	1	27	0.0315	1815	0.039
PRDM10(Zf)	TGGTACATTCCA	1	-0.1161	1	38	0.0444	2475.9	0.0531
FOXK1(Forkhead)	NVWTGTTTAC	1	-0.1144	1	36	0.0421	2359.5	0.0506
Hoxa11(Homeobox)	TTTTATGGCM	1	-0.1132	1	96	0.1121	5849.7	0.1256
Foxo3(Forkhead)	DGTAAACA	1	-0.1119	1	23	0.0269	1579.7	0.0339
ERE(NR),IR3	VAGGTCACNSTGACC	1	-0.1097	1	15	0.0175	1086.1	0.0233
X-box(HTH)	GGTTGCCATGGCAA	1	-0.1081	1	6	0.007	501.2	0.0108
GATA(Zf),IR3	NNNNNBAGATAWYATCTVHN	1	-0.1041	1	3	0.0035	290.2	0.0062
Sox15(HMG)	RAACAATGGN	1	-0.09797	1	47	0.0549	3044.9	0.0654
p53(p53)	RRCATGYCYRGRCATGYYYN	1	-0.09729	1	3	0.0035	295.1	0.0063
p53(p53)	RRCATGYCYRGRCATGYYYN	1	-0.09729	1	3	0.0035	295.1	0.0063
HRE(HSF)	BSTTCTRGAABVTTCYAGAA	1	-0.09571	1	8	0.0093	649	0.0139
NFY(CCAAT)	RGCCAATSRG	1	-0.09536	1	63	0.0736	3990.4	0.0857
PBX2(Homeobox)	RTGATTKATRGN	1	-0.09324	1	28	0.0327	1915.3	0.0411
NFIL3(bZIP)	VTTACGTAAYNNNNN	1	-0.09188	1	21	0.0245	1487.5	0.0319
Esrrb(NR)	KTGACCTTGA	1	-0.08793	1	40	0.0467	2650.1	0.0569
Nrf2(bZIP)	HTGCTGAGTCAT	1	-0.08708	1	1	0.0012	135.8	0.0029
Nkx2.2(Homeobox)	BTBRAGTGSN	1	-0.08463	1	144	0.1682	8670.3	0.1861
PRDM1(Zf)	ACTTTCACTTTC	1	-0.08243	1	23	0.0269	1628.8	0.035
FOXA1:AR(Forkhead,NR)	AGTAAACAAAAAAGAACAND	1	-0.0791	1	1	0.0012	140.9	0.003
Hoxc9(Homeobox)	GGCCATAAATCA	1	-0.07707	1	13	0.0152	1005	0.0216
FOXA1(Forkhead)	WAAGTAAACA	1	-0.07389	1	29	0.0339	2016.9	0.0433
E2F6(E2F)	GGCGGGAARN	1	-0.0671	1	74	0.0864	4718.9	0.1013
TEAD4(TEA)	CCWGGAATGY	1	-0.06655	1	44	0.0514	2945.9	0.0632
Foxf1(Forkhead)	WWATRTAAACAN	1	-0.06446	1	25	0.0292	1791.2	0.0384
YY1(Zf)	CAAGATGGCGGC	1	-0.06127	1	10	0.0117	832.1	0.0179
GFY-Staf(?,Zf)	RACTACAATTCCCAGAAKGC	1	-0.06104	1	4	0.0047	407.2	0.0087
NFE2L2(bZIP)	AWWWTGCTGAGTCAT	1	-0.06055	1	1	0.0012	154	0.0033
Atf4(bZIP)	MTGATGCAAT	1	-0.05894	1	7	0.0082	630	0.0135
Hnf1(Homeobox)	GGTTAAWCATTAA	1	-0.05829	1	1	0.0012	156.8	0.0034
Tbet(T-box)	AGGTGTGAAM	1	-0.05666	1	46	0.0537	3097.7	0.0665
Klf4(Zf)	GCCACACCCA	1	-0.05588	1	40	0.0467	2737.1	0.0588
Rfx5(HTH)	SCCTAGCAACAG	1	-0.05471	1	21	0.0245	1565	0.0336
Gfi1b(Zf)	MAATCACTGC	1	-0.05174	1	32	0.0374	2261.9	0.0486
Hoxa9(Homeobox)	RGCAATNAAA	1	-0.05142	1	132	0.1542	8140.1	0.1747
Hoxb4(Homeobox)	TGATTRATGGCY	1	-0.05049	1	5	0.0058	498	0.0107
GATA:SCL(Zf,bHLH)	CRGCTGBNGNSNNSAGATAA	1	-0.04837	1	3	0.0035	346.6	0.0074
WT1(Zf)	MCTCCCMCRCAB	1	-0.04731	1	62	0.0724	4091.9	0.0878
THRb(NR)	TRAGGTCA	1	-0.0451	1	317	0.3703	18550.9	0.3982
ZNF675(Zf)	ARGAGGMCAAAATGW	1	-0.04388	1	3	0.0035	353.9	0.0076
HRE(HSF)	TTCTAGAABNTTCTA	1	-0.04064	1	8	0.0093	736.6	0.0158
SF1(NR)	CAAGGHCANV	1	-0.0401	1	28	0.0327	2053.9	0.0441
HLF(bZIP)	RTTATGYAAB	1	-0.03767	1	22	0.0257	1681	0.0361
Reverb(NR),DR2	GTRGGTCASTGGGTCA	1	-0.03091	1	5	0.0058	539.6	0.0116
TEAD1(TEAD)	CYRCATTCCA	1	-0.03061	1	44	0.0514	3091.3	0.0664
TEAD3(TEA)	TRCATTCCAG	1	-0.02844	1	52	0.0607	3593.2	0.0771
Nr5a2(NR)	BTCAAGGTCA	1	-0.02776	1	33	0.0386	2425.2	0.0521
IRF:BATF(IRF:bZIP)	CTTTCANTATGACTV	1	-0.02364	1	1	0.0012	204.5	0.0044
Srebp2(bHLH)	CGGTCACSCCAC	1	-0.02333	1	5	0.0058	562.4	0.0121
AP-2alpha(AP2)	ATGCCCTGAGGC	1	-0.01681	1	81	0.0946	5444.6	0.1169
CTCF(Zf)	AYAGTGCCMYCTRGTGGCCA	1	-0.01535	1	6	0.007	675.8	0.0145
Sox2(HMG)	BCCATTGTTC	1	-0.01495	1	36	0.0421	2711.1	0.0582
KLF10(Zf)	GGGGGTGTGTCC	1	-0.01466	1	57	0.0666	4021.6	0.0863
bZIP:IRF(bZIP,IRF)	NAGTTTCABTHTGACTNW	1	-0.01406	1	10	0.0117	984.7	0.0211
KLF5(Zf)	DGGGYGKGGC	1	-0.01111	1	168	0.1963	10623.5	0.228
AP-2gamma(AP2)	SCCTSAGGSCAW	1	-0.01081	1	110	0.1285	7259.8	0.1558
Fox:Ebox(Forkhead,bHLH)	NNNVCTGWGYAAACASN	1	-0.01045	1	37	0.0432	2829.2	0.0607
RAR:RXR(NR),DR5	AGGTCAAGGTCA	1	-0.009573	1	6	0.007	714.8	0.0153
E2F3(E2F)	BTKGGCGGGAAA	1	-0.009189	1	82	0.0958	5627.9	0.1208
CArG(MADS)	CCATATATGGNM	1	-0.007487	1	7	0.0082	814.6	0.0175
ZNF467(Zf)	TGGGGAAGGGCM	1	-0.007364	1	79	0.0923	5489.6	0.1178
ZNF143|STAF(Zf)	ATTTCCCAGVAKSCY	1	-0.006788	1	21	0.0245	1835.9	0.0394
LRF(Zf)	AAGACCCYYN	1	-0.006309	1	158	0.1846	10186.1	0.2187
Srebp1a(bHLH)	RTCACSCCAY	1	-0.005612	1	6	0.007	757.7	0.0163
AMYB(HTH)	TGGCAGTTGG	1	-0.004576	1	95	0.111	6546.2	0.1405
Egr1(Zf)	TGCGTGGGYG	1	-0.004524	1	72	0.0841	5152.1	0.1106
KLF6(Zf)	MKGGGYGTGGCC	1	-0.00256	1	129	0.1507	8689.1	0.1865
Klf9(Zf)	GCCACRCCCACY	1	-0.001675	1	44	0.0514	3544.6	0.0761
Zfp281(Zf)	CCCCTCCCCCAC	1	-0.000431	1	17	0.0199	1840.4	0.0395
Egr2(Zf)	NGCGTGGGCGGR	1	-0.000334	1	13	0.0152	1556.5	0.0334
Pit1(Homeobox)	ATGMATATDC	1	-0.000192	1	17	0.0199	1916.4	0.0411
Sp2(Zf)	YGGCCCCGCCCC	1	-4e-06	1	178	0.2079	12765.8	0.274
Sp1(Zf)	GGCCCCGCCCCC	1	-2e-06	1	37	0.0432	3827.9	0.0822
KLF3(Zf)	NRGCCCCRCCCHBNN	1	-2e-06	1	48	0.0561	4622.9	0.0992
KLF14(Zf)	RGKGGGCGKGGC	1	-1e-06	1	201	0.2348	14331.7	0.3076
Sp5(Zf)	RGKGGGCGGAGC	1	0	1	117	0.1367	9327.4	0.2002
Maz(Zf)	GGGGGGGG	1	0	1	147	0.1717	11263.1	0.2418
Brn2(POU,Homeobox)	ATGAATATTC	1	0	1	0	0	148.9	0.0032
Mouse_Recombination_Hotspot(Zf)	ACTYKNATTCGTGNTACTTC	1	0	1	0	0	128.2	0.0028
DUX4(Homeobox)	NWTAAYCYAATCAWN	1	0	1	0	0	60.9	0.0013
DUX(Homeobox)	BCWGATTCAATCAAN	1	0	1	0	0	3.2	0.0001
EBNA1(EBV-virus)	GGYAGCAYDTGCTDCCCNNN	1	0	1	0	0	64.3	0.0014
OCT:OCT(POU,Homeobox,IR1)	ATGAATWATTCATGA	1	0	1	0	0	17.2	0.0004
OCT:OCT(POU,Homeobox)	ATGAATATTCATGAG	1	0	1	0	0	8.9	0.0002
Pax7(Paired,Homeobox),long	TAATCHGATTAC	1	0	1	0	0	17.9	0.0004
RARg(NR)	AGGTCAAGGTCA	1	0	1	0	0	319.2	0.0069
REST-NRSF(Zf)	GGMGCTGTCCATGGTGCTGA	1	0	1	0	0	52	0.0011
T1ISRE(IRF)	ACTTTCGTTTCT	1	0	1	0	0	28.7	0.0006
ZFP3(Zf)	GGGTTTTGAAGGATGARTAGGAGTT	1	0	1	0	0	5.4	0.0001
ZNF41(Zf)	CCTCATGGTGYCYTWYTCCCTTGTG	1	0	1	0	0	71.1	0.0015
ZNF528(Zf)	AGAAATGACTTCCCT	1	0	1	0	0	15.7	0.0003
