# Supplementary material for: Brain DNA Methylation Atlas of AppNL‐G‐F Alzheimer's Disease Model Mice Across Age and Region Reveals Choline‐Induced Resilience
Source: Aging Cell. 2025 Oct 13;24(11):e70241. doi: 10.1111/acel.70241 (PMC12611327; doi:10.1111/acel.70241)
Supplement: Supplementary file 8 — File S7: Genotype PACs. [file ACEL-24-e70241-s005.xlsx]

## Sheet: Overlapping PIGPAC
PIG/PAC Overlap
Apoe, Arpc1b, B2m, C1qa, C1qb, C1qc, C4b, Cd63, Cd9, Clu, Csf1r, Cst3, Ctsa, Ctsd, Ctsh, Ctss, Ctsz, Cx3cr1, Cyba, Fcgr3, Gfap, Grn, Gusb, Hexa, Itgb5, Laptm5, Lgals3bp, Ly86, Lyz2, Man2b1, Mpeg1, Npc2, Olfml3, Plek, Rpl18a, S100a6, Serpina3n, Trem2, Tyrobp, Vsir

## Sheet: Cortex NLGF vs WT PACs
CpG	Coeff amyloid	p amyloid	amyloid fdr	locally correlated genes	distally correlated genes
chr10 90832702	0.118643	2.48e-07	0.00063279	Distal	Arhgap45 | Arhgap9 | Calhm6 | Cd63 | Cdk1 | Dna2 | Elk3 | Fabp7 | Gna15 | Igf1 | Itgb2 | Lilrb4a | Lilrb4b | Lyz1 | Lyz2 | Madcam1 | Rab32 | S100b | Sowahc | Srgn | Vsir
chr10 90832702	0.118643	2.48e-07	0.00063279	Anks1b	Arhgap45 | Arhgap9 | Calhm6 | Cd63 | Cdk1 | Dna2 | Elk3 | Fabp7 | Gna15 | Igf1 | Itgb2 | Lilrb4a | Lilrb4b | Lyz1 | Lyz2 | Madcam1 | Rab32 | S100b | Sowahc | Srgn | Vsir
chr7 19014521	0.0910029	1.04e-07	0.00063279	Distal	AU018091
chr17 13210413	-0.0576982	3.79e-07	0.000724564	Distal	Dennd1c | Ebi3 | Gpsm3 | Pglyrp2 | Rnaset2a
chr7 123197150	0.098666	1.34e-06	0.00189775	Distal	Klk8
chr7 45204403	0.0808467	1.49e-06	0.00189775	Distal	AI467606 | Apoe | Cracr2b | Hpn | Kcnk6 | Lilra5
chr13 117319382	0.0778838	1.8e-06	0.0019666	Distal	BC147527 | H2bc15
chr12 19704376	-0.183569	3.41e-06	0.0032611	Distal	Aspg | Gpr65 | Npc2 | Serpina3n
chr1 75431382	0.0893493	6.74e-06	0.00351019	Distal	Atf3 | Cd244a | Cd48 | Cxcr4 | Rab7b | Slamf6 | Slamf9
chr11 77829276	0.0717642	6.62e-06	0.00351019	Distal	Ifi35 | Irgm2 | Pik3r5 | Proca1 | Sparc | Tnfrsf13b | Zmynd15
chr11 83212895	-0.120977	6.09e-06	0.00351019	Distal	Acap1 | Ccl12 | Cd79b | Fat2 | Ifi47 | Kif18b | Lcp2 | Proca1 | Tgtp2 | Wfdc17 | Zmynd15
chr2 94302519	0.113622	6.27e-06	0.00351019	Distal	Cst7 | Ctsa | Ctsz | Nusap1 | Phyhd1 | Plxdc2 | Sdcbp2 | Spint1
chr7 130816422	0.0618677	6.88e-06	0.00351019	Distal	Hspb6 | Kcnk6 | Lilra5 | Tgfb1 | Trim12c
chr8 23645786	0.158085	5.25e-06	0.00351019	Distal	Gm19935
chrX 138914871	0.0777569	5.31e-06	0.00351019	Distal	Dnase1l1 | Egfl6 | Gm6377 | Gpr34 | Il2rg | Renbp | Sash3 | Tasl | Tlr13 | Tlr7 | Was | Xlr
chr4 130200691	0.0656601	9.96e-06	0.0047651	Distal	Arhgef16 | C1qa | C1qb | Dhrs3 | Fblim1 | Kif2c | Pdpn | Plin2 | Ptafr | Rigi | Stra6l
chr3 69950698	0.216813	1.25e-05	0.0056361	Distal	Cd53 | Dennd2d | Fcrl2 | Olfml3 | P2ry12 | P2ry13 | Tent5c
chr3 87063567	0.0743308	1.54e-05	0.00656869	Distal	BC028528 | Bdh2 | Lxn | Ptx3 | S100a6
chr1 167499308	-0.128652	1.67e-05	0.00671326	Distal	Arhgap30 | Col9a1 | Ctse | Dbi | F11r | Ifi214 | Il18rap | Pdcd1
chr17 45545789	-0.103591	2.96e-05	0.00719197	Distal	Fgd2 | Psmb9 | Tap1 | Tdrd6
chr3 105005834	-0.0541627	2.88e-05	0.00719197	Distal	Adamtsl4 | Adora3 | Anxa9 | BC028528 | Bdh2 | Casp6 | Cd53 | Csf1 | Ctss | Dkk2 | Fabp5 | Fcgr1 | Fcrl2 | Ifi44 | Iqgap3 | Lrrc39 | Lxn | Mcoln3 | Olfml3 | P2ry13 | Ptx3 | S100a13 | S100a16 | Tent5c | Tlr2 | Tnfaip8l2
chr3 105005834	-0.0541627	2.88e-05	0.00719197	Cttnbp2nl	Adamtsl4 | Adora3 | Anxa9 | BC028528 | Bdh2 | Casp6 | Cd53 | Csf1 | Ctss | Dkk2 | Fabp5 | Fcgr1 | Fcrl2 | Ifi44 | Iqgap3 | Lrrc39 | Lxn | Mcoln3 | Olfml3 | P2ry13 | Ptx3 | S100a13 | S100a16 | Tent5c | Tlr2 | Tnfaip8l2
chr4 134885086	-0.0712576	2.92e-05	0.00719197	Distal	Arhgef16 | Asap3 | B4galt1 | Cd72 | Cnr2 | Csf3r | Fam167b | Laptm5 | Lyn | Plin2 | Ptafr | Tgfbr1 | Tlr12 | Tnfrsf1b | Tnfrsf4 | Tspan1
chr4 136897641	-0.0759076	2.6e-05	0.00719197	C1qa	Atp6v0d2 | C1qa | C1qb | C1qc | Cd52 | Cnr2 | Csf3r | Fgr | Ptafr | Slc2a5 | Tgfbr1 | Themis2 | Tnfsf8
chr4 136897641	-0.0759076	2.6e-05	0.00719197	C1qc	Atp6v0d2 | C1qa | C1qb | C1qc | Cd52 | Cnr2 | Csf3r | Fgr | Ptafr | Slc2a5 | Tgfbr1 | Themis2 | Tnfsf8
chr4 136897641	-0.0759076	2.6e-05	0.00719197	Distal	Atp6v0d2 | C1qa | C1qb | C1qc | Cd52 | Cnr2 | Csf3r | Fgr | Ptafr | Slc2a5 | Tgfbr1 | Themis2 | Tnfsf8
chr6 89332283	0.138726	2.16e-05	0.00719197	Distal	Clec7a | Gsg1 | Irf5 | Klrb1a | Klrb1c | Peg10 | Tbxas1
chr6 89332283	0.138726	2.16e-05	0.00719197	Plxna1	Clec7a | Gsg1 | Irf5 | Klrb1a | Klrb1c | Peg10 | Tbxas1
chr7 97227813	-0.108908	2.26e-05	0.00719197	Distal	Adamtsl3 | Apoc1 | Cd33 | Ctsd | Gmfg | Gvin2 | Il4i1 | Irf7 | Itgal | Itgam | Itgax | Itpripl2 | Kcnk6 | Lair1 | Mgmt | P2ry6 | Prcp | Rinl | Siglecf | Slc1a5 | Slco2b1 | Tgfb1 | Tnni2 | Tpcn2 | Tspan32 | Tyrobp | Ucp2 | Zfp36
chrX 159414883	0.0856178	2.27e-05	0.00719197	Map7d2
chrX 6400278	0.160844	3.01e-05	0.00719197	Distal	Dnase1l1 | Egfl6 | Taf7l
chrX 77511098	0.0925386	2.88e-05	0.00719197	Distal	Gpr34
chr5 136700645	0.0807222	3.59e-05	0.00832935	Distal	C130050O18Rik | Chek2
chr5 117907501	0.0558812	3.92e-05	0.00882226	Distal	Arpc1b | Asb10 | C130050O18Rik | Card11 | Cdk6 | Chek2 | Cxcl10 | Fgl2 | Gbp6 | Hvcn1 | Ncf1 | Oas1a | Oas1g | Plac8 | Rbm47 | Rhoh | Selplg | Serpine1 | Stap1 | Tecrl
chr1 36781584	0.0963129	4.77e-05	0.0101339	Distal	Slamf6 | Zdbf2
chr8 105613932	0.0899406	4.73e-05	0.0101339	Ripor1
chr6 87914769	-0.249107	5.51e-05	0.0113962	Distal	Arhgdib | Capg | Cd69 | Cd9 | Clec7a | Dok1 | Gimap3 | Gpnmb | Hk2 | Klrb1a | Lag3 | Tbxas1 | Tmem176a
chr11 90002868	0.154378	5.82e-05	0.0117216	Pctp
chr4 135478078	0.0626621	6.5e-05	0.0121392	Nipal3	Arhgef16 | Fgr | Isg15 | Kif2c | Lyn | Pdpn | Plin2 | Rigi | Stra6l | Tlr12
chr4 135478078	0.0626621	6.5e-05	0.0121392	Distal	Arhgef16 | Fgr | Isg15 | Kif2c | Lyn | Pdpn | Plin2 | Rigi | Stra6l | Tlr12
chr5 117907472	0.0553463	6.38e-05	0.0121392	Distal	Anxa3 | Arpc1b | Asb10 | C130050O18Rik | Card11 | Chek2 | Cmklr1 | Cxcl10 | Cxcl5 | Fgfrl1 | Fgl2 | Gal3st4 | Gbp6 | Gusb | Hcar2 | Hpse | Hvcn1 | Lat2 | Ncf1 | Oas1a | Oas1g | Pilra | Pilrb1 | Rasa4 | Rbm47 | Rhoh | Selplg | Serpine1 | Sh3bp2 | Spp1 | Tec | Tlr6
chr12 20715893	-0.134289	6.9e-05	0.012581	Distal	Pld4
chr19 30561873	0.179431	7.32e-05	0.0130293	Distal	Gsto2 | Hhex | Ifit3b | Lpxn | Mamdc2 | Mpeg1 | Pyroxd2 | Slc15a3 | Tcirg1 | Unc93b1
chr17 31479593	0.0721918	7.58e-05	0.0131909	Distal	Adgre1 | Clic1 | Def6 | Ebi3 | Fgd2 | Guca1a | Haao | Psmb8 | Psmb9 | Rnaset2a | Rnaset2b | Tagap | Trem2 | Treml2
chr1 29218457	-0.142563	8.03e-05	0.0132718	Distal	Slamf9 | Ugt1a6a | Zdbf2
chr11 102886448	0.0631425	7.86e-05	0.0132718	Distal	Abca9 | Abcc3 | Ccl3 | Ccl4 | Ccl6 | Cd300ld | Cd68 | Cxcl16 | Dock2 | Evi2b | Gfap | Grn | Havcr2 | Hormad2 | Irgm1 | Itgb3 | Lcp2 | Lgals3bp | Milr1 | Naglu | Pik3r5 | Plek | Psme2b | Slfn9 | Syngr2 | Wfdc17 | Zmynd15
chr11 116108405	-0.0646267	8.15e-05	0.0132718	Distal	Pik3r5 | Pimreg | Tmc6
chr2 151468422	0.0915578	8.52e-05	0.0133038	Distal	Acbd7 | Bmf | Nacc2 | Nusap1
chr7 100494387	0.0629222	8.36e-05	0.0133038	Distal	Lilra5
chr17 31319966	0.0789992	0.000102441	0.0156797	Distal	Fgd2
chr7 126813997	0.0760788	0.000106811	0.0160279	Distal	Nkg7 | Prcp
chr4 126165607	0.0492219	0.000110319	0.016236	Distal	Btf3l4 | Fblim1 | Rigi | Stra6l | Tlr12
chr1 119022859	0.0811959	0.000128554	0.0164235	Distal	Ccdc190 | Col9a1 | Cxcr4 | Ifi211 | Slamf6 | Slamf9 | Sp140 | Traf3ip3
chr1 91145167	0.082425	0.000133341	0.0164235	Distal	Arhgap30 | Atf3 | Casp8 | Cxcr4 | Dbi | Fcgr3 | Fcgr4 | Ly9 | Pdcd1 | Ptprc | Slamf6 | Slamf9 | Sp140 | Stat1
chr12 102390036	0.059871	0.000116526	0.0164235	Distal	Aspg
chr14 51988980	0.13575	0.000132332	0.0164235	Distal	Arl11 | Epsti1 | Irf9 | Lgals3 | Otx2 | Pbk | Phf11b | Pnp | Rcbtb2 | Rnase4
chr14 51988980	0.13575	0.000132332	0.0164235	Arhgef40	Arl11 | Epsti1 | Irf9 | Lgals3 | Otx2 | Pbk | Phf11b | Pnp | Rcbtb2 | Rnase4
chr17 80685433	0.0743297	0.000123864	0.0164235	Distal	Def6 | Tagap
chr2 119744351	-0.119653	0.000135199	0.0164235	Distal	Knstrn | Pabpc1l | Spint1
chr3 107447518	0.146387	0.000123337	0.0164235	Distal	Adora3 | Anxa9 | Casp6 | Gbp5 | H3c15 | P2ry13 | Ptx3 | S100a13
chr3 153324255	0.0844832	0.000130281	0.0164235	Distal	Frrs1
chr7 25722220	0.130475	0.000124118	0.0164235	Distal	Agbl1 | Apoe | C5ar2 | Ctsd | Fxyd1 | Gmfg | Hcst | Itgal | Itgax | Lair1 | Mki67 | P2ry6 | Plaur | Siglecf | Siglech | Trim30d | Trpm1 | Tyrobp
chr9 32614737	-0.115927	0.000119477	0.0164235	Distal	Fli1 | Il10ra | Naalad2 | Parp3
chr2 24167836	-0.124227	0.000143799	0.0166741	Distal	Gins1 | Knstrn
chr3 109223118	0.23171	0.000140647	0.0166741	Distal	Dkk2 | Slc44a3 | Tnfaip8l2
chrX 6400257	0.134608	0.000143739	0.0166741	Distal	Dnase1l1 | Il2rg | Rpl39 | Taf7l
chr2 119744217	-0.102497	0.000149698	0.0170991	Distal	Hck | Il1b | Il1rn | Lmo2 | Sdcbp2 | Spint1
chr4 125636920	0.127361	0.000153655	0.017293	Distal	Fam167b | Hacd4 | Rigi
chr7 119440090	0.08442	0.000162589	0.0176567	Distal	Arap1 | C5ar1 | Irf7 | Itgal | Rgs10 | Trim12c
chr8 124861638	0.0829887	0.000163808	0.0176567	Distal	Adcy7 | Bst2 | Cyba | Ddx60 | Dnase2a | Fhod1 | Gmip | Hpgd | Irf8 | Lyl1 | Rab20
chr9 84809360	0.0712324	0.00015991	0.0176567	Distal	Bcl2a1a | Car12 | Casp1 | Casp4 | Cd3d | Cmtm7 | Plscr2
chr13 38609591	0.0819161	0.000169899	0.0178114	Distal	H2bc15 | H2bc6
chr8 120261428	-0.0653936	0.000167801	0.0178114	Distal	Man2b1
chr16 57391481	0.0475761	0.000174572	0.0178133	Distal	Hcls1 | Nrros | Parp9 | Pros1 | Rtp4
chrX 51680877	0.0830509	0.000174272	0.0178133	Hs6st2
chr7 62377690	0.0594345	0.000182819	0.0184093	Distal	Abcc6 | Cd22 | Cracr2b | Il4i1 | Itgax | Plaur | Prcp | Siglecf | Trpm1 | Zfp36
chr8 14965777	-0.0709478	0.000195805	0.019461	Distal	Cyba | Gmip | Hmox1 | Ppp1r3b
chr10 90059954	0.119873	0.00021967	0.0194851	Distal	Cdh23 | Fabp7 | Gli1
chr10 90059954	0.119873	0.00021967	0.0194851	Anks1b	Cdh23 | Fabp7 | Gli1
chr13 120109511	0.081279	0.000221509	0.0194851	Distal	Cd180 | Inhba | Ly86
chr13 65867219	0.15796	0.000214817	0.0194851	Distal	H4c8 | H4c9 | Hfe | Inhba
chr19 40236324	0.06857	0.0002076	0.0194851	Distal	Rhod
chr3 34705790	0.0623727	0.000217655	0.0194851	Distal	Lxn
chr5 143254969	-0.0537438	0.000220512	0.0194851	Distal	Anxa3 | Arpc1b | Asb10 | C130050O18Rik | Card11 | Cxcl10 | Cxcl5 | Fgl2 | Gbp6 | Gusb | Hcar2 | Hpse | Hvcn1 | Lat2 | Mlxipl | Ncf1 | Oas1a | Oas1g | Oasl2 | Pilra | Plac8 | Selplg | Serpine1 | Spp1 | Tecrl | Tlr6
chr5 143254969	-0.0537438	0.000220512	0.0194851	Zfp316	Anxa3 | Arpc1b | Asb10 | C130050O18Rik | Card11 | Cxcl10 | Cxcl5 | Fgl2 | Gbp6 | Gusb | Hcar2 | Hpse | Hvcn1 | Lat2 | Mlxipl | Ncf1 | Oas1a | Oas1g | Oasl2 | Pilra | Plac8 | Selplg | Serpine1 | Spp1 | Tecrl | Tlr6
chr7 17127509	-0.0861439	0.000215445	0.0194851	Distal	Abcc6 | Adamtsl3 | Bcl3 | Ebf3 | Hpn | Itgal
chr8 107417027	0.115061	0.000210406	0.0194851	Distal	Fhod1 | Tnfsf13b
chr18 75462544	0.136809	0.000242202	0.0208266	Distal	Cd14 | Sting1
chr7 65862909	0.0367813	0.000239698	0.0208266	Distal	Agbl1 | AI467606 | C5ar1 | Cracr2b | Pkp3 | Prcp | Pycard | Slco2b1 | Trim34a
chr18 54889056	-0.0656809	0.000250972	0.0210248	Distal	Klhl14
chr19 47832442	0.0965213	0.000251258	0.0210248	Distal	Aldh3b1 | Ch25h | Hhex | Rab3il1
chrX 20060343	0.0643346	0.000252748	0.0210248	Distal	Dnase1l1 | Gdpd2
chr10 13306160	0.0625711	0.000257056	0.0211532	Distal	Arhgap45 | Calhm6 | Cd63 | Elk3 | Gli1 | Gna15 | Itgb2 | Lilrb4a | Lyz1 | Lyz2 | Madcam1 | Rab32 | S100b | Sowahc | Srgn
chrX 138914832	0.0588899	0.000260228	0.0211864	Distal	Egfl6
chr9 118867732	0.0957776	0.0002632	0.0212028	Distal	Anxa2 | Ccrl2 | Fli1 | Mapkapk3 | Naalad2
chr7 127882216	0.0689477	0.000279811	0.0219801	Distal	Apoe | Arap1 | Gmfg | Ifitm3 | Itgal | Lilra5 | Rgs10 | Siglech | Slc22a18
chr7 16858295	0.0430276	0.000281465	0.0219801	Prkd2	Agbl1 | AU018091 | Il4i1 | Prcp | Spn | Tspan4
chr7 16858295	0.0430276	0.000281465	0.0219801	Distal	Agbl1 | AU018091 | Il4i1 | Prcp | Spn | Tspan4
chr2 33411117	0.0950633	0.000285115	0.0220402	Distal	Cst7 | Neb | Slc43a3 | Spint1 | Zbp1
chr5 119015837	0.0449907	0.000288174	0.022054	Distal	Abcb1b
chr9 41995557	0.0595117	0.000292825	0.022188	Distal	Anxa2 | Casp1 | Gnat1
chr7 139971176	0.0644603	0.000305129	0.0228937	Distal	AU018091 | Folr2 | Il16 | Itgal | Mki67 | Pdilt | Spn | Trim12a
chr1 131088511	0.0775608	0.000335353	0.0233408	Mapkapk2	Cxcr4 | Fcgr2b | Pdcd1 | Slamf9 | Tagln2 | Tmem37 | Ugt1a7c
chr1 131088511	0.0775608	0.000335353	0.0233408	Distal	Cxcr4 | Fcgr2b | Pdcd1 | Slamf9 | Tagln2 | Tmem37 | Ugt1a7c
chr1 175396739	0.182083	0.000318784	0.0233408	Distal	Sp100
chr11 102276779	0.112505	0.00033628	0.0233408	Distal	Nlrp1b
chr11 35409536	0.145848	0.000322587	0.0233408	Slit3
chr14 24462244	0.0634824	0.000334418	0.0233408	Distal	Ang | Prkcd
chr5 96197635	0.06601	0.000327828	0.0233408	Distal	Sap25 | Tec
chr6 123170805	-0.123548	0.000338537	0.0233408	Distal	A2m | Alox5 | Apobec1
chr7 97928027	0.159619	0.000321781	0.0233408	Distal	AU018091 | Eps8l1 | Hpn | Itgal | Klk8 | Lilra5
chr2 83930686	0.155411	0.000345765	0.0236262	Distal	Agpat2 | Bmf | Capn3 | Cst3 | Cst7 | Ctsa | Ctsz | Gbgt1 | Ggta1 | Hck | Il1a | Il1rn | Lcn2 | Lmo2 | Nacc2 | Nfe2l2 | Phyhd1 | Rbl1 | Sdcbp2
chr7 5031698	-0.0705171	0.000353345	0.0239305	Distal	Eps8l1 | Il16 | Siglech
chr5 137980349	0.222568	0.000384696	0.0258252	Distal	Card11 | Micall2 | Sap25
chr17 33818022	-0.119279	0.000390603	0.0259938	Kank3
chr8 86223191	0.0841281	0.000406622	0.0268266	Distal	Gmip
chr5 129226212	0.0604269	0.000425426	0.0278272	Distal	C130050O18Rik | Card11 | Cd36 | Fgl2 | Hpse | Lat2 | Micall2 | Nptx2 | Oas1a | Oasl2 | Pilra | Plac8 | Rasa4 | Yipf7
chr4 148041893	-0.123764	0.00044168	0.0286455	Mthfr
chr12 76572605	0.0456589	0.000456597	0.0290888	Distal	Aspg | Gpr65 | Ifi27 | Npc2
chr2 163611619	-0.153406	0.000467518	0.0290888	Ttpal	Nacc2
chr2 163611619	-0.153406	0.000467518	0.0290888	Distal	Nacc2
chr5 77037993	0.0598347	0.000456895	0.0290888	Distal	Sap25 | Tlr1
chr9 44433910	-0.171485	0.000466651	0.0290888	Distal	Anxa2 | Bcl2a1a | Bcl2a1b | Bcl2a1d | Casp1 | Casp4 | Cmtm7 | Ctsh | Hexa | Il10ra | Slc37a2 | Tlr9
chr1 154890476	0.0847159	0.000471784	0.0291175	Distal	Ctse | Hlx | Rcsd1 | Rpl31 | Slamf8 | Ugt1a6a
chr2 57111971	-0.0644916	0.000476925	0.0291993	Distal	B2m | Cst3 | Cst7 | Ctsa | Ctsz | Gsn | Nacc2 | Phyhd1 | Psd4
chr16 57391497	0.0447642	0.000483033	0.0293385	Distal	Cd86 | Dtx3l | Hcls1 | Ifnar2 | Klhl6 | Nrros | Parp14 | Parp9 | Pros1 | Rtp4 | Runx1 | Samsn1
chr6 127015398	0.0660459	0.000499432	0.0300957	Distal	Arhgdib | Clec1a | Clec7a | Peg10 | Rpl32
chr7 25010674	0.0759212	0.000515576	0.0308258	Atp1a3
chr9 108568949	0.102611	0.000521628	0.0309459	Distal	Bcl2a1b | Casp1 | Cxcr6 | Gnat1 | Icam1 | Il10ra | Mapkapk3 | Naalad2
chr1 84934482	0.157388	0.000528111	0.0310895	Slc16a14
chr10 26930935	0.125519	0.000539708	0.0314904	Distal	Cd63 | Gli1 | Itgb2 | Lilrb4a | Lyz1 | Lyz2 | Srgn
chr9 117667838	0.124483	0.000543151	0.0314904	Distal	Bcl2a1d | Mapkapk3
chr16 95719036	0.212395	0.000554541	0.0317442	Ets2
chr3 131284044	0.0653041	0.000555825	0.0317442	Distal	Adora3 | Fcrl2 | Gbp2 | Ifi44 | Lxn | Olfml3 | P2ry12 | Rpe65 | S100a13 | Tlr2 | Tnfaip8l2
chr8 93953790	0.191074	0.000582548	0.033024	Distal	Lrrc25
chr11 100576528	0.0914384	0.000605425	0.0335748	Distal	Pmp22 | Scimp | Syngr2 | Tmc6
chr11 101470414	-0.047287	0.000604061	0.0335748	Distal	Ccl4 | Cd79b | Fndc9 | Ifi47 | Irgm2 | Mrc2 | Naglu | Nlrp1b | Rnf213 | Slfn2 | Sparc | Tcn2 | Trim25
chr18 66881110	0.0970575	0.000597934	0.0335748	Distal	Ticam2 | Tubb6
chr1 172484428	0.0627603	0.000629451	0.0341645	Distal	Cd244a | Col4a3 | Mcm3 | Pappa2
chr10 67723925	0.0403886	0.000626944	0.0341645	Distal	Arhgap9 | Cdh23 | Cdk1 | Lyz2 | Zc3h12d
chr9 78124636	0.0761535	0.000628278	0.0341645	Distal	Mapkapk3 | Parp3 | Plscr2
chr2 119294302	0.0929178	0.000643755	0.0345866	Distal	Nacc2
chr7 32133786	0.148248	0.000646267	0.0345866	Distal	Apobr | Fxyd1
chr14 30190465	0.0487294	0.000657322	0.0346576	Distal	Slc7a7
chr16 56048789	0.061657	0.000677214	0.0346576	Distal	Dgkg
chr16 59544235	-0.0500861	0.000674052	0.0346576	Distal	Cd200r1 | Crygs | Rtp4
chr17 34672127	0.0387821	0.00068488	0.0346576	Distal	Tdrd6
chr2 118113142	0.0457994	0.000681988	0.0346576	Distal	Gbgt1 | Sdcbp2
chr2 33207683	0.10185	0.00066423	0.0346576	Distal	Knstrn | Lmo2 | Neb | Pabpc1l | Phyhd1
chr2 33411130	0.109966	0.000688352	0.0346576	Distal	Nacc2 | Neb
chr5 99336727	0.0602483	0.000654924	0.0346576	Distal	Gal3st4 | Nptx2 | Oasl2 | Pilrb1
chr8 22509601	0.0523936	0.000687688	0.0346576	Distal	Cyba | Cyp4f18 | Hpgd | Ifi30 | Irf8 | Lpcat2 | Lpl | Lrrc25 | Nat2 | Plcg2 | Rpl18a | Scrg1 | Snx20
chr10 99321200	0.125543	0.00070466	0.0352468	Distal	Srgn | Vsir
chr10 98333631	-0.0827394	0.000711935	0.0353795	Distal	Acss3 | Cd63 | Gna15 | Lilrb4a | Lyz2 | Madcam1 | Mmp19 | Rab32 | S100b | Srgn
chr17 24501238	0.128022	0.000717985	0.0354499	Distal	C4b | Ebi3 | Fgd2 | Gpsm3 | Guca1a | Pglyrp2 | Ppp1r18 | Psmb8 | Rnaset2a | Tagap | Trem2
chr17 40372105	-0.0479007	0.000732973	0.0356817	Distal	Aif1 | B430306N03Rik | Ebi3 | Fgd2 | Guca1a | Haao | Ppp1r18 | Psmb8 | Psmb9 | Rnaset2a | Rnaset2b | Tnf | Trem2
chr17 80564126	0.0760279	0.000741329	0.0356817	Cdkl4	Adgre1 | Aif1 | Clic1 | Fgd2 | Gpsm3 | Guca1a | Ip6k3 | Myo1f | Or5v1 | Pglyrp2 | Ppp1r18 | Psmb8 | Psmb9 | Rasal3 | Rnaset2a | Rnaset2b | Tagap | Trem2 | Treml2
chr17 80564126	0.0760279	0.000741329	0.0356817	Distal	Adgre1 | Aif1 | Clic1 | Fgd2 | Gpsm3 | Guca1a | Ip6k3 | Myo1f | Or5v1 | Pglyrp2 | Ppp1r18 | Psmb8 | Psmb9 | Rasal3 | Rnaset2a | Rnaset2b | Tagap | Trem2 | Treml2
chr3 31569735	-0.0906298	0.000738314	0.0356817	Distal	BC028528 | Cd53 | Ctss | Fabp5 | Fcrl2 | Frrs1 | Gbp2 | Ifi44 | Iqgap3 | Lxn | S100a1 | S100a13 | S100a16 | Slc44a3 | Tent5c | Tlr2
chr2 171803852	0.251337	0.000768401	0.0367536	Distal	Acbd7 | Knstrn | Kynu | Nacc2 | Slc43a3
chr6 100230547	0.0974043	0.000787856	0.0372404	Distal	Kcp | Sspo
chr7 29005619	0.106604	0.000788312	0.0372404	Distal	AU018091 | Gvin2 | Il21r | Mgmt | Slc22a18 | Tnni2 | Trim30b | Trim34a
chr17 31074801	0.0681084	0.000808156	0.0377123	Distal	Psmb9
chr3 18852989	-0.138895	0.000803339	0.0377123	Distal	Csf1 | Frrs1 | H3c15 | P2ry12 | Ptx3 | Tent5c | Tlr2
chr7 127530648	-0.0683433	0.000823466	0.0381939	Distal	AI467606 | Arap1 | Bcl3 | C5ar1 | Cd37 | Cebpa | Ctsc | Ctsd | Ebf3 | Il18bp | Il21r | Il4ra | Irf7 | Itgax | Itpripl2 | Kcnk6 | Lgi4 | Lrrk1 | Mgmt | P2ry6 | Plaur | Prcp | Pycard | Rgs10 | Siglecf | Siglech | Slco2b1 | Tgfb1 | Trim12a | Trim12c | Trpm1 | Tyrobp | Zfp36
chr9 14849394	0.0749474	0.00083153	0.0383355	Distal	Mapkapk3 | Parp3 | Sh2d7
chr2 164404316	0.0562467	0.000841228	0.0385504	Distal	Plxdc2
chr15 99471595	0.0499517	0.000851887	0.0386026	Distal	Nfam1
chr6 145937202	-0.34611	0.000852456	0.0386026	Distal	Il12rb2
chr1 18658955	-0.0572772	0.000885522	0.0389601	Distal	A630001G21Rik | Aim2 | Arhgap30 | Casp8 | Cd244a | Cd84 | Cryzl2 | Ctse | Dbi | F11r | Fcgr4 | Hlx | Ifi214 | Il18rap | Il1rl2 | Inpp5d | Ly9 | Mcm3 | Mlph | Ncf2 | Neurl3 | Ppfia4 | Ptprc | Scg2 | Slamf6 | Slamf8 | Slamf9 | Sp100 | Sp110 | Ugt1a6a | Ugt1a7c | Zdbf2
chr10 81312566	-0.0569279	0.000912339	0.0389601	Distal	Cdh23 | Gli1 | Srgn
chr10 81312566	-0.0569279	0.000912339	0.0389601	Pip5k1c	Cdh23 | Gli1 | Srgn
chr15 88086591	0.0615234	0.000916349	0.0389601	Distal	Bik | Csf2rb | Dcstamp | Glycam1 | Parp10 | Tspo | Tuba1c
chr17 84692579	0.056078	0.000900502	0.0389601	Distal	Guca1a | Haao | Psmb8 | Rnaset2a
chr3 120069292	0.112627	0.000889268	0.0389601	Distal	Csf1 | Iqgap3 | S100a4 | Tlr2
chr3 138030870	0.0539409	0.000898349	0.0389601	Distal	Adora3 | Dennd2c | Gbp2 | Mcoln3
chr5 119015823	0.0405346	0.000910991	0.0389601	Distal	Abcb1b | C130050O18Rik | Card11 | Gbp8 | Oas2 | P2rx7 | Tlr1
chr6 89332260	0.105488	0.000900686	0.0389601	Distal	Clec1b | Hk2 | Irf5 | Kcp | Klrb1c | Peg10
chr6 89332260	0.105488	0.000900686	0.0389601	Plxna1	Clec1b | Hk2 | Irf5 | Kcp | Klrb1c | Peg10
chr8 124861637	0.122836	0.000881535	0.0389601	Distal	Adcy7 | Bst2 | Cyba | Cyp4f18 | Dnase2a | Gm19935 | Hpgd | Lyl1 | Ppp1r3b | Tnfsf13b
chr10 67698173	-0.0586509	0.000923967	0.0390669	Distal	Arhgap45 | Arhgap9 | Cd63 | Cdk1 | Dna2 | Elk3 | Gna15 | Igf1 | Itgb2 | Lilrb4a | Lilrb4b | Lyz1 | Lyz2 | Madcam1 | Mmp19 | Rab32 | Vsir | Zc3h12d
chr17 34970590	0.0419497	0.000943613	0.0391667	Distal	C3 | Haao
chr17 34970590	0.0419497	0.000943613	0.0391667	Hspa1a	C3 | Haao
chr17 81054161	-0.115622	0.000946798	0.0391667	Distal	Dennd1c
chr4 47261110	0.0498219	0.00093917	0.0391667	Distal	Fam167b | Trim14
chrX 13486475	0.0532825	0.000957609	0.039401	Distal	Alas2
chr1 36069738	-0.134591	0.000990316	0.0397056	Distal	Slamf6 | Slamf8 | Sp100 | Ugt1a6a
chr14 23460202	0.0438539	0.000989218	0.0397056	Distal	Arl11 | Gpr183 | Itih3 | Rcbtb2 | Rnase4 | Slc7a7
chr14 23460202	0.0438539	0.000989218	0.0397056	Kcnma1	Arl11 | Gpr183 | Itih3 | Rcbtb2 | Rnase4 | Slc7a7
chr14 34596232	0.0697752	0.000989501	0.0397056	Distal	Ang | Arl11 | Il3ra | Lacc1 | Lgals3 | Phf11d | Pnp
chr15 74179940	-0.0545457	0.000991351	0.0397056	Distal	Espl1
chr2 35449772	0.0691721	0.00101171	0.0397056	Ggta1	Spint1
chr2 35449772	0.0691721	0.00101171	0.0397056	Distal	Spint1
chr2 52477241	0.12139	0.00100214	0.0397056	Cacnb4	Acbd7 | Ctsa | Ctsz | Gsn | Hck | Nacc2 | Prrx2 | Spint1 | Tgif2
chr2 52477241	0.12139	0.00100214	0.0397056	Distal	Acbd7 | Ctsa | Ctsz | Gsn | Hck | Nacc2 | Prrx2 | Spint1 | Tgif2
chr7 19005233	0.0564457	0.00102728	0.0401111	Distal	Apoc1 | Ctsd | Fes | Tyrobp
chr13 58588332	0.0443777	0.00103766	0.0403106	Distal	H2bc15 | Lrrc14b
chr11 100576509	0.0905393	0.00105312	0.0404	Distal	Abi3 | Ccl4 | Ccl6 | Cd68 | Cpsf4l | Dhx58 | Dock2 | Grn | Lcp2 | Lgals3bp | Naglu | Osm | Pmp22 | Rnf213 | Scimp | Slc16a3 | Sparc | Syngr2 | Tmc6 | Tmem106a | Tnfrsf13b | Trim25 | Wfdc17
chr3 135513587	-0.0634019	0.00105436	0.0404	Distal	Anxa9 | Casp6 | Cd101 | S100a1
chr6 128315749	0.0451461	0.00105579	0.0404	Distal	Anxa4 | Clec7a | Klrb1b | Sspo
chr6 52244956	-0.0808897	0.00106216	0.0404112	Distal	Clec1b | Gimap3 | Klrb1b | Ptpn6
chr8 11804401	-0.106312	0.00106665	0.0404112	Distal	Bst2 | Cyba | Cyp4v3 | Dnase2a | Hpgd | Ifi30 | Il15 | Irf8 | Lpcat2 | Lpl | Lrrc25 | Lyl1 | Man2b1 | Nlrc5 | Plcg2 | Rab20 | Rpl18a | Scrg1 | Snx20 | Tmem221 | Ttc29
chr12 17153838	-0.0656033	0.00109313	0.0412106	Distal	Gpr65
chr11 116350120	0.0620216	0.00111465	0.0414098	Distal	Ccl9 | Glra1 | Haspin | Ltc4s
chr8 87708689	0.0692208	0.00110797	0.0414098	Distal	Cyba | Fhod1 | Il15 | Lpcat2 | Msr1 | Nat2 | Rpl18a
chrX 142966251	-0.0907582	0.00111122	0.0414098	Distal	Tlr7
chr10 117076633	-0.101533	0.00112561	0.0414585	Distal	Misp
chr3 157713370	0.0793133	0.0011268	0.0414585	Distal	Adamtsl4 | BC028528 | Bdh2 | Casp6 | Cd101 | Lxn | Mcoln2 | S100a1 | S100a13 | S100a6
chr11 116698770	0.0520556	0.00114398	0.0418895	Distal	Abcc3 | Abi3 | Ccl3 | Ccl4 | Ccl6 | Ccl9 | Cd300c2 | Cd300ld3 | Cxcl16 | Evi2b | Gfap | Gngt2 | Haspin | Ltc4s | Nlrp1a | Plek | Pmp22 | Rhbdf2 | Sparc | Syngr2 | Tcn2 | Tmc6 | Tmem106a | Tmem92 | Trim25 | Wfdc17 | Zmynd15
chr6 88193410	-0.0894597	0.00115227	0.0419921	Distal	Anxa4 | C3ar1 | Cd9 | Clec7a | Flnc | Hpgds | Irag2 | Irf5 | Kcp | Klrb1b | Lag3 | Mdfic | Tbxas1
chr12 76572611	0.0431069	0.00117406	0.0421508	Distal	Batf | Gpr65 | Ifi27l2a | Npc2 | Slc66a3
chr3 97707029	0.0687523	0.00116764	0.0421508	Distal	Adora3 | Cd101 | Gbp5 | H3c15 | I830077J02Rik | Mcoln3 | Rab13 | S100a13 | S100a16
chr9 118913229	0.0738418	0.00117866	0.0421508	Distal	Bcl2a1b | Il10ra
chr9 90225163	0.102416	0.00117515	0.0421508	Distal	Mapkapk3 | Mmp12 | Naalad2 | Uba7
chr5 99336686	0.0569933	0.00121411	0.0432165	Distal	Oasl2 | Pilrb1
chr1 135358934	0.147814	0.00127585	0.0438084	Distal	Cryzl2 | Dbi | Mcm3 | Pappa2 | Zdbf2
chr17 36471875	0.141338	0.00128111	0.0438084	Distal	C4b | Fgd2 | Or5v1 | Ppp1r18 | Rasal3 | Rnaset2a | Tgif1 | Trem2 | Treml2 | Vav1
chr3 107668896	0.0465969	0.00126962	0.0438084	Distal	Adamtsl4 | Adora3 | Anxa9 | Tlr2
chr4 45803573	0.106908	0.00124626	0.0438084	Distal	Tnfrsf4
chr6 55459744	0.0610393	0.00126732	0.0438084	Distal	Clec2i
chr7 37842083	0.0849634	0.00124004	0.0438084	Distal	C5ar1 | Cracr2b | Ctsc | Ebf3 | Folr2 | Hpn | Ifitm3 | Irf7 | Itpripl2 | Lair1 | Plaur | Rgs10 | Siglech | Slc1a5 | Trim12a | Trim21
chr8 119319375	-0.13532	0.00125431	0.0438084	Distal	Snx20
chr8 125195726	-0.0876313	0.00128225	0.0438084	Distal	Bst2 | Cyp4v3 | Dnase2a | Elmo3 | Hmox1 | Hpgd | Ifi30 | Il15 | Irf8 | Lrrc25 | Man2b1 | Nlrc5 | Plcg2 | Rpl18a | Scrg1 | Snx20 | Tmem221 | Tnfsf13b
chrX 12286822	0.0826788	0.00125949	0.0438084	Distal	Btk
chr3 105005925	-0.0402182	0.00128825	0.0438175	Cttnbp2nl
chr17 18996015	-0.107367	0.00130889	0.0440822	Distal	Rasal3
chrX 12493370	0.0760622	0.00130652	0.0440822	Distal	Dnase1l1 | Taf7l
chrX 48594544	0.0853263	0.00131331	0.0440822	Distal	Gm6377
chr19 35592430	0.0933857	0.00134467	0.0449377	Distal	Hhex | Ide | Ms4a4c
chr4 140658193	0.0886927	0.00135254	0.0450043	Distal	Akna | Arhgef16 | Atp6v0d2 | Cd52 | Cd72 | Cnr2 | Csf3r | Fam167b | Laptm5 | Plin2 | Ptafr | Rigi | Stra6l | Tgfbr1 | Tlr12 | Tnfrsf1b | Tnfsf8 | Zfp268
chr4 117140295	0.0742043	0.00136389	0.0451855	Distal	Hacd4 | Plin2 | Tal1
chr10 67698223	-0.0575599	0.00137633	0.0454012	Distal	Gli1 | Madcam1 | Rab32 | S100b | Srgn
chr4 135118015	0.096083	0.00139536	0.0458315	Distal	Cd72 | Cnr2 | Csf3r | Fblim1 | Isg15 | Ptafr
chr17 36349612	-0.0792014	0.00141966	0.0460368	Distal	Def6 | Gpsm3 | Pglyrp2 | Tagap
chr19 35815293	-0.0929342	0.00141424	0.0460368	Distal	Cd5 | Hhex | Ide | Mpeg1 | Ms4a4c
chr19 47267506	0.124078	0.00141696	0.0460368	Distal	Aldh3b1 | Gsto2 | Ifit3 | Pcsk5 | Plgrkt | Slc15a3 | Slc25a45 | Unc93b1
chr5 99336772	0.0562775	0.00142921	0.0460503	Distal	Gusb | Nptx2 | Oasl2 | Tecrl
chr9 106075154	-0.092609	0.00143813	0.0460503	Distal	Fli1
chr9 83460842	-0.0640531	0.0014353	0.0460503	Distal	Casp4 | Cx3cr1 | Gldn | Inka1 | St14
chr16 91310505	0.06197	0.00144499	0.0460773	Distal	Cd200r1 | Cd86 | Hcls1 | Il10rb | Samsn1
chr7 25422997	0.0718268	0.00145849	0.0463147	Distal	Igsf6 | Lair1
chr1 90754285	-0.0887847	0.00147167	0.0463486	Distal	Mlph | Ppfia4 | Slamf7 | Slc11a1
chr8 105623361	-0.118814	0.00147058	0.0463486	Distal	Cyba | Gmip | Irf8 | Lrrc25 | Ppp1r3b | Tnfsf13b
chr4 123972594	0.0496817	0.00148746	0.0466538	Distal	Tnfrsf4
chr7 109556836	0.0472936	0.00153481	0.0479425	Distal	Apobr | Apoe | Bcl3 | Il16 | Mki67 | Prcp | Spn | Trim21 | Trim30a | Zfp36
chr10 11080531	0.0916542	0.00156367	0.0479662	Distal	Arhgap45 | Arhgap9 | Dna2 | Elk3 | Igf1 | Itgb2 | Lilrb4a | Lilrb4b | Lyz1 | Lyz2 | Mmp19 | Rab32 | Sowahc | Srgn | Vsir
chr14 46268421	0.096262	0.0015505	0.0479662	Distal	Irf9
chr14 50624971	0.0642844	0.00155988	0.0479662	Distal	Epsti1 | Gzmb | Lrmda | Pnp
chr16 17278111	0.029974	0.00156656	0.0479662	Distal	Cd200r4 | Cd86 | Hcls1 | Itgb5 | Klhl6 | Pros1 | Rtp4 | Runx1
chr3 51180282	0.0654055	0.00156691	0.0479662	Distal	BC028528 | Fabp5 | Frrs1 | Gbp5 | Ifi44 | Lxn | Rab13 | S100a1 | S100a13 | S100a16 | S100a4 | S100a6
chr9 100413405	0.0508481	0.00157912	0.0481475	Distal	Il10ra | Sh2d7 | Uba7
chr11 118637863	0.0466177	0.00162005	0.0491992	Distal	Cd79b | Glra1 | Kif18b | Lgals9 | Myo1g | Slfn2
chr17 18382787	0.0937568	0.00167317	0.0505479	Distal	Aif1 | B430306N03Rik | C4b | Def6 | Ebi3 | Gpsm3 | Guca1a | Psmb8 | Psmb9 | Rnaset2a | Rnaset2b | Trem2
chrX 159414901	0.0564935	0.00167767	0.0505479	Map7d2
chr5 116444474	-0.0393905	0.00171851	0.0515754	Distal	C130050O18Rik | Card11 | Lat2 | Pilra | Rhoh | Serpine1 | Tecrl | Tlr6
chr16 19075352	0.183227	0.00175085	0.0521373	Distal	Dgkg
chrX 155216407	0.0465306	0.00174812	0.0521373	Sat1
chr15 78484523	0.133835	0.00177277	0.0523823	Il2rb	Il2rb | Ly6i | Ncf4
chr15 78484523	0.133835	0.00177277	0.0523823	Distal	Il2rb | Ly6i | Ncf4
chr11 102200046	0.0458759	0.00179834	0.0523952	Distal	Cd300c2 | Cd68 | Cxcl16 | Grn | Ifi35 | Irgm1 | Lgals3bp | Lgals9 | Milr1 | Pik3r5 | Rhbdf2 | Scimp | Slfn2 | Sparc | Tcn2 | Trim25
chr11 120688977	-0.0670815	0.00179977	0.0523952	Distal	Glra1
chr16 57391292	0.0389467	0.00181202	0.0523952	Distal	Cd86 | Dtx3l | Hcls1 | Klhl6 | Parp14 | Parp9 | Runx1
chr2 105261782	0.0470261	0.00181429	0.0523952	Distal	Apbb1ip | B2m | Bmf | Capn3 | Card9 | Cd44 | Cst3 | Cst7 | Ctsa | Ctsz | Cybrd1 | Gbgt1 | Ggta1 | Hck | Il1a | Il1rn | Kynu | Lcn2 | Lmo2 | Nusap1 | Plxdc2 | Psd4 | Rrbp1 | Spint1 | St8sia6 | Tfpi | Tgif2 | Tor4a
chr3 30866364	0.0521245	0.00180066	0.0523952	Distal	Adh1 | BC028528 | Bdh2 | Fcgr1 | Gbp2 | Lxn | S100a1 | S100a13
chr9 98673630	-0.0766738	0.00178445	0.0523952	Distal	Bcl2a1b | Bcl2a1d | Casp1 | Fli1 | Gnat1 | Hexa | Mapkapk3 | Naalad2
chrX 103185480	0.0470411	0.00188113	0.0541214	Distal	Pnma5
chr15 74450339	-0.0840433	0.00191311	0.0546306	Distal	Cela1 | Dap | Fyb | Irak4 | Naprt | Nfam1
chr18 37751860	0.060574	0.00190832	0.0546306	Pcdhgb1
chr11 119452557	0.197362	0.00195319	0.0549549	Distal	Ccl3 | Ccl4 | Ccl6 | Cd300c2 | Cd68 | Cd79b | Grn | Kcnj2 | Nlrp3 | Plek | Pmp22 | Scimp | Slc16a3 | Slfn9 | Wfdc17
chr16 57391491	0.0384065	0.00193686	0.0549549	Distal	Dtx3l
chr4 120528202	0.0949167	0.00195026	0.0549549	Distal	Fam167b
chr4 122981860	-0.0557787	0.00194553	0.0549549	Distal	Rigi | Tnfrsf4
chr7 107649494	0.0926242	0.00199619	0.0559591	Distal	AI467606 | Lgi4 | Tspan4
chr19 53530479	-0.0506062	0.00201051	0.056155	Distal	Fam111a | Ms4a6d
chr3 37678395	0.0735123	0.00203235	0.0565583	Distal	Adora3 | Cd53 | Fcrl2 | Gbp3 | Lxn | Olfml3 | Postn | Ptx3 | S100a16
chr7 3181316	-0.0432922	0.00205022	0.0566439	Distal	AI467606 | Apobr | Apoc1 | Arap1 | Axl | Cebpa | Ctsd | Ftl1 | Fxyd1 | Il4i1 | Il4ra | Itgam | Itgax | Itpripl2 | Lgi4 | Lilra5 | P2ry6 | Plaur | Rgs10 | Rinl | Siglecf | Siglech | Slco2b1 | Tgfb1 | Tyrobp | Ucp2
chrX 37838628	0.116737	0.00204449	0.0566439	Distal	Dnase1l1 | Egfl6
chr17 32396596	0.049957	0.00210121	0.0574057	Rasal3
chr19 47253715	0.0396367	0.0020997	0.0574057	Distal	Ccdc88b
chr5 101836008	0.169578	0.0021058	0.0574057	Wdfy3
chr8 8597592	0.0549206	0.0021078	0.0574057	Distal	Cmtm3 | Cyba | Cyp4f18 | Cyp4v3 | Dnase2a | Elmo3 | Fhod1 | Gmip | Hmox1 | Hpgd | Ifi30 | Il15 | Irf8 | Lpcat2 | Lpl | Lyl1 | Man2b1 | Plcg2 | Ppp1r3b | Scrg1 | Snx20 | Tnfsf13b
chr13 24634316	0.0638193	0.00213196	0.0578577	Ripor2
chr1 38399221	0.197213	0.00214533	0.0578768	Distal	Casp8
chr2 160584895	0.051884	0.00214779	0.0578768	Distal	Kynu
chr10 87297954	0.0554972	0.0021589	0.057972	Distal	Cdk1 | Madcam1
chr18 74525562	-0.117879	0.00217204	0.0581209	Myo5b
chr15 38237965	0.045414	0.00219821	0.0586163	Distal	Fyb
chr13 111753892	0.19818	0.00221306	0.0588075	Map3k1
chr5 134742428	0.0818383	0.0022432	0.0590849	Distal	Cdk6 | Hcar2 | Lat2 | Oasl2 | Sh3bp2 | Tecrl
chr6 83284920	0.0544871	0.00223369	0.0590849	Distal	Kcp
chr7 110379635	0.0718834	0.00224666	0.0590849	Distal	Hpn | Il16 | Slc1a5
chr17 28057328	-0.0495763	0.00227817	0.0596329	Distal	C3 | C4b | Def6 | Ebi3 | Gpsm3 | Guca1a | Or5v1 | Pglyrp2 | Ppp1r18 | Psmb8 | Rasal3 | Rnaset2a | Trem2 | Vav1
chr5 134178721	0.0633326	0.00228472	0.0596329	Distal	C130050O18Rik | Chek2
chr7 63544400	-0.0530757	0.00229088	0.0596329	Otud7a
chr11 114252183	-0.147983	0.00234226	0.060152	Distal	Aanat | Cd300ld | Cxcl16 | Kif18b | Wnt9b
chr15 100202399	0.0537981	0.00233863	0.060152	Distal	Endou | Ncf4
chr19 45248824	0.0599974	0.00232697	0.060152	Distal	Ms4a6b | Opalin | Rhod
chr8 12831243	0.111	0.00233185	0.060152	Distal	Elmo3 | Hpgd | Il15 | Lpcat2 | Msr1 | Rpl18a | Tmem221
chr6 75596434	0.129133	0.00235072	0.0601673	Distal	Kcp
chr11 100576523	0.0834094	0.00241446	0.0603349	Distal	Abi3 | Dock2 | Pmp22 | Psme2b | Scimp | Slc16a3 | Syngr2 | Tmc6
chr11 102163091	0.0327776	0.00242033	0.0603349	Distal	Ccl3 | Ccl4 | Cxcl16 | Gm12185 | Gngt2 | Hormad2 | Milr1 | Pimreg | Slfn9 | Tmem92
chr11 103730988	0.072702	0.00241058	0.0603349	Distal	Tk1 | Wnt9b
chr11 103730988	0.072702	0.00241058	0.0603349	Wnt9b	Tk1 | Wnt9b
chr15 76329251	0.0617843	0.00237933	0.0603349	Distal	Baiap2l2 | Csf2rb | Cyth4 | Fmnl3 | Gpr84 | Nckap1l | Nfam1 | Rida
chr7 79858428	0.0489103	0.00240857	0.0603349	Distal	C5ar2 | Eps8l1 | Il16 | Kcnk6 | Lrrk1 | Mki67 | Slco2b1 | Tpcn2
chr9 119139796	0.0421771	0.00239151	0.0603349	Distal	Ctsh | Plscr2 | Sh2d7
chrX 77511255	0.0534432	0.00239946	0.0603349	Distal	Il2rg | Sash3
chr10 61463218	0.0435295	0.00244043	0.0605682	Distal	Cdk1 | Gli1
chr6 126102096	0.106031	0.00244552	0.0605682	Distal	Anxa4
chr18 37265906	-0.0736883	0.00248286	0.0611775	Distal	Aqp4 | Eif4ebp3 | Iigp1 | Tubb6
chrX 136270241	0.0731495	0.00248611	0.0611775	Distal	Dnase1l1 | Taf7l | Tnmd
chr14 118306244	0.0493856	0.00249627	0.0612093	Distal	Itih3
chr8 121057638	-0.0742163	0.0025034	0.0612093	Distal	Adcy7
chr5 75511914	0.0959523	0.00251744	0.0613565	Distal	Micall2
chr10 90832701	0.07762	0.00255241	0.0614265	Distal	Arhgap45 | Arhgap9 | Cd63 | Cdk1 | Dna2 | Elk3 | Fabp7 | Gna15 | Igf1 | Itgb2 | Lilrb4a | Lilrb4b | Lyz1 | Lyz2 | Madcam1 | Prdm1 | Rab32 | S100b | Sowahc | Srgn | Vsir | Zc3h12d
chr10 90832701	0.07762	0.00255241	0.0614265	Anks1b	Arhgap45 | Arhgap9 | Cd63 | Cdk1 | Dna2 | Elk3 | Fabp7 | Gna15 | Igf1 | Itgb2 | Lilrb4a | Lilrb4b | Lyz1 | Lyz2 | Madcam1 | Prdm1 | Rab32 | S100b | Sowahc | Srgn | Vsir | Zc3h12d
chr11 100576460	0.0837143	0.00255096	0.0614265	Distal	Ccl4 | Cd300lb | Dock2 | Evi2b | Nlrp3 | Pmp22 | Scimp | Slc16a3 | Sparc | Syngr2
chr13 38609556	0.0618959	0.00254278	0.0614265	Distal	H2bc6
chr15 96658148	-0.045356	0.00257379	0.0615261	Distal	Dcstamp | Gpr84 | Ncf4 | Nfam1 | Parvg | Slc39a4
chr5 91533286	0.0696302	0.00258067	0.0615261	Distal	Abcb1b | Anxa3 | C130050O18Rik | Cmklr1 | Cxcl13 | Gusb | Lat2 | P2rx7 | Sap25 | Serpine1 | Tlr1
chr7 143460364	-0.0402702	0.00257665	0.0615261	Distal	Abcc6 | Lilra5
chr8 110739041	0.0921136	0.00262281	0.0623365	Distal	Adcy7 | Cyp4f18 | Dnase2a | Lpl | Tcim
chr11 95597039	-0.0565963	0.00267815	0.0634548	Distal	Epx
chr14 31230759	-0.0463027	0.00269964	0.0635702	Distal	Arl11 | Phf11a | Tgm1 | Tmem273
chr15 97726583	0.0467411	0.00269809	0.0635702	Distal	Apobec3 | Nfam1
chr11 88541743	0.0640433	0.0027201	0.0638557	Distal	Abca9 | Ccl3 | Ccl4 | Ccl6 | Cd300lb | Cd68 | Dock2 | Gfap | Grn | Havcr2 | Irgm1 | Itgb3 | Lgals3bp | Plek | Serpinf2 | Tmem92
chr1 124046938	0.0958831	0.00278623	0.0639407	Dpp10	Atf3 | Cd48 | Col9a1 | F11r | Fcgr4 | Hlx | Ifi204 | Ifi209 | Ifi211 | Ifi213 | Ifi214 | Ly9 | Slamf6 | Sp100 | Stat1
chr1 124046938	0.0958831	0.00278623	0.0639407	Distal	Atf3 | Cd48 | Col9a1 | F11r | Fcgr4 | Hlx | Ifi204 | Ifi209 | Ifi211 | Ifi213 | Ifi214 | Ly9 | Slamf6 | Sp100 | Stat1
chr13 46525377	-0.0438296	0.00276135	0.0639407	Distal	H2ac6 | Lrrc14b
chr18 80363526	-0.0883005	0.00279056	0.0639407	Distal	Cd226 | Sting1
chr19 53530459	-0.0498422	0.00277603	0.0639407	Distal	Fam111a | Rab3il1
chr3 57628638	0.058584	0.00275691	0.0639407	Distal	Adamtsl4 | Adora3 | BC028528 | Bdh2 | Cd2 | Cd53 | Csf1 | Ctss | Fabp5 | Fcgr1 | Fcrl2 | Gbp2 | Gbp3 | Gbp5 | Gbp7 | Ifi44 | Iqgap3 | Lxn | Olfml3 | Ptx3 | Tent5c | Thbs3 | Tlr2 | Tnfaip8l2
chr9 22014630	-0.0662973	0.00273747	0.0639407	Distal	Casp4 | Cd3d | Cd3e | Cmtm7 | Ddx43 | Inka1 | Mmp12 | Plscr2 | Tlr9
chrX 56597459	0.0580234	0.00277075	0.0639407	Distal	Dnase1l1 | Il2rg
chr2 25579434	0.0361759	0.00280081	0.0639838	Distal	Apbb1ip | Cst7 | Ctsz | Cybrd1 | Gbgt1 | Il1rn | Lcn2 | Phyhd1 | Psd4 | Rrbp1 | St8sia6 | Tor4a
chr2 119051144	0.116952	0.00285076	0.0647385	Distal	Gsn | Nacc2 | Phyhd1 | Tgif2
chr4 4049016	0.0748371	0.00284435	0.0647385	Distal	Hacd4
chr2 174674244	-0.111759	0.00287005	0.064792	Zfp831
chr6 9431268	-0.110563	0.00286418	0.064792	Distal	Apobec1 | C3ar1 | Clec1b | Flnc
chrX 169979169	0.0552087	0.00288269	0.064886	Distal	Alas2 | Egfl6 | Tex11
chr4 41568414	-0.0603732	0.00294511	0.0660966	Fam219a
chr2 71328955	0.0599982	0.00303701	0.0677617	Distal	Apbb1ip | Card9 | Il1a | Lmo2 | Pabpc1l | Spint1 | Vim
chr2 71328955	0.0599982	0.00303701	0.0677617	Slc25a12	Apbb1ip | Card9 | Il1a | Lmo2 | Pabpc1l | Spint1 | Vim
chr1 134299098	0.0384517	0.00305277	0.0679152	Distal	A630001G21Rik | Aim2 | Arhgap30 | Cd48 | Dbi | Ifi213 | Il1rl1 | Il1rl2 | Mcm3 | Slamf9 | Sp110 | Zdbf2
chr15 78671941	0.0640592	0.00308982	0.0685402	Distal	Fmnl3 | Irak4 | Parp10 | Tmem71
chr4 123322717	0.038911	0.00311236	0.0686424	Distal	Dhrs3 | Fblim1 | Pdpn
chr6 124399360	-0.0950788	0.00310443	0.0686424	Pex5
chr5 54987633	0.0800202	0.00312931	0.0688179	Distal	Sap25
chr2 165142121	0.0467747	0.00315287	0.0688932	Distal	Agpat2 | Cst3 | Hck | Knstrn | Lmo2 | Neb | Procr | Prrx2 | Serping1 | Spi1 | Zbp1
chr6 113892241	-0.0529037	0.00317775	0.0688932	Atp2b2	Cd8b1 | Kcp | Olr1
chr6 113892241	-0.0529037	0.00317775	0.0688932	Distal	Cd8b1 | Kcp | Olr1
chr6 30041309	0.0844814	0.00316658	0.0688932	Distal	Gimap4 | Hk2 | Hpgds | Kcp | Klrb1c | Peg10 | Tbxas1 | Usp18 | Vamp8
chrX 85465039	-0.0671786	0.00315173	0.0688932	Distal	Btk | Cybb | Elf4
chr11 62565826	0.0277098	0.00321901	0.0690434	Distal	Abcc3 | Abi3 | Ccl4 | Ccl6 | Cd300lb | Cd300ld | Cd300lf | Cxcl16 | Evi2b | Gfap | Gm5431 | Ifi35 | Irgm1 | Irgm2 | Lgals3bp | Milr1 | Naglu | Pimreg | Pmp22 | Proca1 | Slc16a3 | Slfn8 | Sparc | Syngr2 | Tcn2 | Tk1 | Tmem92 | Wfdc17
chr15 22628024	-0.0708743	0.00321586	0.0690434	Cdh18	Apobec3 | Cela1 | Csf2rb2 | Cyth4 | Dap | Irak4 | Itga5 | Itgb7 | Ly6c2 | Naprt | Nfam1 | Osmr | Rac2
chr15 22628024	-0.0708743	0.00321586	0.0690434	Distal	Apobec3 | Cela1 | Csf2rb2 | Cyth4 | Dap | Irak4 | Itga5 | Itgb7 | Ly6c2 | Naprt | Nfam1 | Osmr | Rac2
chr8 118615855	0.0992197	0.00322076	0.0690434	Distal	Ckap2
chr17 43164743	0.054981	0.00324072	0.0691524	Distal	Slc22a3 | Tdrd6
chr17 83367552	-0.0412185	0.00324392	0.0691524	Distal	Dennd1c | Fgd2 | Guca1a | Ppp1r18
chr19 53757733	-0.0607893	0.00327915	0.0697093	Distal	Aldh3b1 | Dock8 | Entpd1 | Fermt3 | Gsto2 | Hhex | Mpeg1 | Ms4a4b | Plgrkt | Rab3il1 | Slc15a3
chrX 170677915	-0.16537	0.00330475	0.0698654	Distal	Dgkk
chrX 56456066	0.0507459	0.00330317	0.0698654	Ints6l
chr6 4972637	-0.0675735	0.00334156	0.0703897	Distal	Tbxas1
chrX 99135086	0.0683487	0.00334795	0.0703897	Distal	Pnma5
chr19 30371894	0.0794271	0.00340361	0.0707822	Distal	Casp7 | Dock8 | Hhex | Mamdc2
chr6 143806529	0.107778	0.00339232	0.0707822	Distal	Cd9 | Gsg1 | Hk2 | Kcp | Klrb1c | Tmem176a | Tmem176b | Vamp8
chr7 51507298	0.0813177	0.00339936	0.0707822	Ano5	Arap1 | AU018091 | C5ar1 | Cebpa | Ctsd | Fxyd1 | Hpn | Ifitm3 | Il16 | Il18bp | Il4ra | Irf7 | Itgal | Mki67 | P2ry6 | Pdilt | Plaur | Pycard | Rgs10 | Rinl | Siglech | Trim12a | Trim12c | Trim21 | Tspan4 | Tyrobp | Ucp2
chr7 51507298	0.0813177	0.00339936	0.0707822	Distal	Arap1 | AU018091 | C5ar1 | Cebpa | Ctsd | Fxyd1 | Hpn | Ifitm3 | Il16 | Il18bp | Il4ra | Irf7 | Itgal | Mki67 | P2ry6 | Pdilt | Plaur | Pycard | Rgs10 | Rinl | Siglech | Trim12a | Trim12c | Trim21 | Tspan4 | Tyrobp | Ucp2
chr12 84216021	0.0492677	0.00343827	0.0713091	Distal	Tnfaip2
chr6 84584311	0.109067	0.0035119	0.0726393	Distal	Anxa4 | Arhgdib | Clec1b | Dok1 | Gsg1 | Kcp | Mdfic | Tmem176b | Usp18 | Vamp8
chr18 60632390	0.0403175	0.00353834	0.0729891	Synpo
chr16 5097937	-0.0693784	0.00357079	0.0734604	Distal	Cd80 | Cd86 | Hcls1 | Ifitm7 | Ifnar2 | Il10rb | Itgb5 | Klhl6 | Muc13 | Parp9 | Runx1 | Samsn1 | Upk1b
chr8 117493657	-0.0556683	0.00360189	0.0736166	Distal	Gmip | Ppp1r3b | Snx20 | Tcim
chr9 72791389	0.0335339	0.00360724	0.0736166	Distal	Ctsh | Cx3cr1 | Cxcr6 | Icam1 | Mapkapk3 | Plscr2
chrX 74297185	0.131731	0.00359969	0.0736166	Distal	Gm6377
chr17 29842969	0.0410432	0.00363283	0.0739417	Distal	Aif1 | Clic1 | Fgd2 | Gpsm3 | Psmb8 | Rnaset2a | Rnaset2b | Tagap
chrX 72987555	0.0461208	0.00366357	0.0743694	Distal	Il2rg
chr10 84757953	0.0436595	0.00369611	0.074426	Distal	Cd63 | Elk3 | Itgb2 | Lyz2 | Madcam1 | Nts | Rab32 | S100b | Vsir
chr15 6654183	-0.0558857	0.00368996	0.074426	Fyb
chr2 22623256	0.199096	0.00370525	0.074426	Gad2
chr4 153428166	0.0380136	0.00370014	0.074426	Distal	Cnr2 | Fblim1 | Isg15 | Kif2c | Laptm5 | Pdpn | Ptafr | Rigi | Stra6l | Tnfrsf1b
chrX 140061693	0.0403378	0.00371638	0.074454	Distal	Dnase1l1 | Gm6377 | Il2rg
chr1 172398642	0.0775302	0.00374521	0.0746228	Distal	Ifi214
chr4 41096368	-0.0392967	0.00374022	0.0746228	Distal	C1qa | Cd52 | Hacd4 | Isg15 | Pdpn | Rigi | Tlr12
chr5 148813030	0.0436766	0.00375406	0.0746228	Distal	Abcb1b | C130050O18Rik | Cmklr1 | Cxcl5 | Hcar2 | Lat2 | Micall2 | Ncf1 | Oas3 | Pilra | Rhoh | Serpine1 | Tlr1 | Tlr6
chr14 121959454	0.0566685	0.00376807	0.0747073	Distal	Ripk3
chr17 35065877	-0.112973	0.00379842	0.0751145	Distal	C4b | Dennd1c | Fgd2 | Haao | Psmb8 | Rasal3 | Rnaset2a | Tagap | Tnf | Trem2
chr17 35016512	0.0713386	0.00380936	0.0751366	Distal	Ebi3 | Ppp1r18 | Psmb8 | Tagap
chr19 45248917	0.071743	0.00386954	0.0761049	Distal	Opalin
chr8 79373823	0.0451545	0.00387834	0.0761049	Distal	Nlrc5 | Tmem221
chr11 53057367	0.0649578	0.00388974	0.0761334	Distal	Itgb3 | Pik3r5 | Wnt9b
chr12 71318273	0.0477366	0.0039024	0.0761864	Distal	Serpina3n
chr7 137266793	0.0317029	0.00392921	0.0763204	Ebf3
chr7 43518656	0.0491351	0.00392356	0.0763204	Distal	Hpn | Lilra5
chr1 91145069	0.0486077	0.00395957	0.0766225	Distal	A630001G21Rik | Arhgap30 | Cacna1s | Casp8 | Cfap126 | Cfh | Dbi | Fcgr3 | Ifi211 | Ifi214 | Il18rap | Il1rl1 | Neurl3 | Slamf6 | Sp100 | Sp110 | Sp140 | Stat1
chr13 56113635	-0.0317214	0.00396478	0.0766225	Distal	H1f4 | H2ac6
chr3 96405997	0.0309274	0.00400187	0.0769886	Distal	Mcoln2
chr6 130932044	0.0631986	0.00400385	0.0769886	Distal	Cd8a | Gsg1 | Klrb1b | Peg10
chr1 72322910	0.0561471	0.00402119	0.0771283	Distal	Cxcr4 | Ifi214
chr10 127204089	0.0580976	0.00407239	0.0779151	Distal	Cdk1 | Nts | Zc3h12d
chr15 99492375	0.0352648	0.00414843	0.0784448	Distal	Glycam1
chr16 57391391	0.0354425	0.00415133	0.0784448	Distal	Pros1
chr6 125137531	-0.048168	0.00414928	0.0784448	Distal	A2m | Alox5 | Anxa4 | Apobec1 | Arhgdib | C3ar1 | Capg | Cd69 | Cd8b1 | Cd9 | Clec5a | Clec7a | Dok1 | Flnc | Gimap3 | Gimap4 | Gpnmb | Hk2 | Hpgds | Il12rb2 | Irag2 | Irf5 | Klrb1b | Klrb1c | Lag3 | Lpar5 | Mdfic | Olr1 | Pon3 | Ptpn6 | Samd9l | Tbxas1 | Tmem176a | Tmem176b | Tnfrsf1a | Usp18 | Zc3hav1
chr7 99669347	0.0526023	0.00411976	0.0784448	Slco2b1
chr9 70383957	-0.0478987	0.00413987	0.0784448	Myo1e
chr1 182488234	0.0618553	0.00417012	0.0786057	Distal	Col9a1 | Slamf6
chr9 122595577	-0.112017	0.00419329	0.0788483	Distal	Gnat1
chr1 77506858	-0.0712526	0.00433522	0.0791825	Distal	Tagln2
chr13 54260278	0.0709421	0.00429786	0.0791825	Distal	Ctla2b | H2bc15
chr14 56275772	0.155423	0.00423876	0.0791825	Distal	Arl11 | Dlgap5 | Gpr183 | Irf9 | Reep4
chr14 70079274	-0.0673019	0.00425544	0.0791825	Egr3
chr17 43629368	0.0486095	0.00430613	0.0791825	Distal	Gpsm3
chr2 126945885	0.0658868	0.00424796	0.0791825	Distal	Agpat2 | Knstrn | Prrx2 | Siglec1
chr2 61520246	-0.150951	0.00427249	0.0791825	Distal	Slc43a3
chr5 99336643	0.0492007	0.00432654	0.0791825	Distal	Anxa3 | Asb10 | Fgl2 | Gal3st4 | Gusb | Hvcn1 | Nptx2 | Oas1a | Oasl2 | Selplg
chr6 84584262	0.0856269	0.00432779	0.0791825	Distal	Anxa4 | Arhgdib | Cd9 | Dok1 | Gimap4 | Kcp | Mdfic | Rpl32 | Tmem176a | Tmem176b | Tnfrsf1a | Vamp8
chr7 14186546	0.0906118	0.00428561	0.0791825	Distal	AI467606 | Apoe | Arap1 | Bcl3 | C5ar1 | C5ar2 | Cd22 | Cd33 | Cd37 | Cebpa | Ctsc | Ctsd | Fes | Ftl1 | Fxyd1 | Hcst | Il21r | Il4i1 | Il4ra | Itgam | Itgax | Kcnk6 | Lgi4 | P2ry6 | Plaur | Prcp | Pycard | Rgs10 | Rinl | Siglecf | Siglech | Slc22a18 | Slco2b1 | Tgfb1 | Tpcn2 | Trim12a | Trim30d | Trpm1 | Tspan4 | Tyrobp | Zfp36
chr8 94502207	-0.0458174	0.00429363	0.0791825	Nlrc5
chrX 94326415	-0.0890589	0.00428141	0.0791825	Distal	Gpr34 | Igsf1
chr6 90619325	-0.0537128	0.00434955	0.0792551	Distal	Cd9
chr19 6934464	-0.0819452	0.00437672	0.0795606	Distal	Hhex | Ide | Rhod
chr7 100897551	-0.0549746	0.00441354	0.0800398	Distal	Hpn
chr15 93500693	0.0793048	0.00450735	0.0804006	Distal	Glycam1 | Ncf4 | Nfam1 | Parp10
chr2 173479222	0.0662299	0.00451288	0.0804006	Distal	B2m | Cst7 | Kynu | Plxdc2 | Procr | Spi1 | St8sia6
chr4 62863324	-0.0404855	0.00450692	0.0804006	Distal	Hacd4 | Rigi | Tlr12 | Tnfrsf1b
chr5 15495783	0.0417747	0.00450898	0.0804006	Distal	Cdk6 | Pilra | Pilrb1 | Sap25
chr5 99336763	0.0498074	0.00450604	0.0804006	Distal	Anxa3 | Asb10 | C130050O18Rik | Gal3st4 | Gbp8 | Gusb | Myl2 | Ncf1 | Nptx2 | Oasl2 | Pilrb1 | Selplg
chr6 31017288	-0.0845779	0.00446947	0.0804006	Distal	A2m | Alox5 | Anxa4 | Apobec1 | Arhgdib | C3ar1 | Capg | Cd9 | Clec1a | Clec1b | Clec5a | Clec7a | Flnc | Gpnmb | Irag2 | Irf5 | Klrb1a | Klrb1b | Lag3 | Olr1 | Peg10 | Pon3 | Ptpn6 | Tbxas1 | Tmem176a | Tmem176b | Tnfrsf1a | Usp18
chrX 134475176	0.0790509	0.0044735	0.0804006	Distal	F9
chrX 75674540	0.0886497	0.00451748	0.0804006	Distal	Dnase1l1
chr19 33642928	0.0959883	0.00454565	0.0806739	Distal	Hhex | Ifit1 | Ifit3b | Lpxn | Mpeg1 | Ms4a4b | Ms4a6b | Rab3il1 | Slc15a3
chr8 125195740	-0.0765803	0.00455392	0.0806739	Distal	Bst2 | Cyba | Cyp4v3 | Dnase2a | Elmo3 | Hmox1 | Hpgd | Ifi30 | Irf8 | Lpl | Lyl1 | Nlrc5 | Rab20 | Scrg1 | Snx20 | Tmem221 | Tnfsf13b
chr2 158678276	-0.0745116	0.004579	0.080931	Distal	B2m | Cdh26 | Cst7 | Cytip | Il1a | Il1rn | Kynu | Plxdc2 | Rbl1 | Rrbp1 | Slc43a3 | Spint1 | St8sia6
chr8 91799770	0.057348	0.0046579	0.0819469	Distal	Gmip | Rab20 | Rpl18a
chr9 71543563	0.0620506	0.00465334	0.0819469	Distal	Bcl2a1a | Bcl2a1b | Bcl2a1d | Cx3cr1 | Cxcr6 | Gadl1 | Gldn | Hexa | Naalad2 | Slc37a2 | St14 | Tlr9
chr18 14633176	0.0349336	0.00472675	0.0822101	Ss18
chr19 18835750	0.0387713	0.00474282	0.0822101	Distal	Fermt3 | Gsto2 | Ifit3 | Ifit3b | Lpxn | Mpeg1 | Rab3il1 | Sfrp5 | Slc15a3 | Unc93b1
chr19 40349976	0.0451784	0.00474806	0.0822101	Distal	Dock8 | Gsto2 | Opalin
chr5 112692058	-0.088257	0.00470751	0.0822101	Distal	Anxa3 | Arpc1b | Asb10 | C130050O18Rik | Card11 | Cmklr1 | Crlf2 | Cxcl5 | Fgfrl1 | Gal3st4 | Gsap | Gusb | Hcar2 | Hpse | Hvcn1 | Lat2 | Mlxipl | Ncf1 | P2rx7 | Rhoh | Selplg | Spp1 | Tec
chr5 99336676	0.0497068	0.00474069	0.0822101	Distal	Gal3st4 | Gusb | Nptx2 | Oasl2 | Rasa4 | Sh3bp2
chrX 158043224	-0.0912745	0.00470627	0.0822101	Cnksr2	Btk | Cxcr3 | Cybb | Dnase1l1 | Elf4 | F9 | Gpr34 | Igsf1 | Il13ra1 | Il2rg | Msn | Renbp | Sash3 | Tasl | Tex11 | Tlr13 | Tlr7 | Was | Xlr
chrX 158043224	-0.0912745	0.00470627	0.0822101	Distal	Btk | Cxcr3 | Cybb | Dnase1l1 | Elf4 | F9 | Gpr34 | Igsf1 | Il13ra1 | Il2rg | Msn | Renbp | Sash3 | Tasl | Tex11 | Tlr13 | Tlr7 | Was | Xlr
chr11 105977838	-0.113809	0.00476348	0.082291	Distal	Dhx58 | Fat2 | Fndc9 | Wnt9b
chr5 125513252	-0.0661174	0.00481996	0.0830792	Distal	Asb10 | C130050O18Rik | Crlf2 | Cxcl10 | Cxcl13 | Fgfrl1 | Gusb | Hvcn1 | Lat2 | Mlxipl | Oasl1
chr1 57357543	-0.0403566	0.00499331	0.0831726	Distal	A630001G21Rik | Atf3 | Cacna1s | Cd48 | Fcer1g | Fcgr2b | Fcgr3 | Fcgr4 | Ifi204 | Ifi207 | Ifi209 | Ifi211 | Ifi213 | Il1rl2 | Inpp5d | Ly9 | Mcm3 | Ncf2 | Pdcd1 | Ppfia4 | Ptprc | Rgs1 | Scg2 | Slamf6 | Slamf8 | Slamf9 | Slc11a1 | Sp100 | Sp110 | Traf3ip3 | Ugt1a6a
chr16 44486059	0.0766214	0.00488991	0.0831726	Distal	Dgkg | Ifnar2
chr16 72624319	0.0791547	0.00498008	0.0831726	Distal	Cd200r1 | Cd200r4 | Tnfrsf17
chr17 31558285	0.0410358	0.00497361	0.0831726	Distal	Adgre1 | Aif1 | C3 | C4b | Clic1 | Def6 | Eif2ak2 | Guca1a | Haao | Ip6k3 | Msh5 | Myo1f | Or5v1 | Ppp1r18 | Psmb8 | Psmb9 | Rasal3 | Rnaset2b | Tap1 | Tgif1 | Trem2 | Treml2 | Vav1
chr17 8898634	-0.047736	0.00499927	0.0831726	Distal	C3 | C4b | Ip6k3 | Or5v1 | Or5v1b | Ppp1r18 | Rasgrp3 | Trem2
chr2 27457880	0.0631171	0.00490321	0.0831726	Distal	Nacc2 | Tfpi
chr2 27457880	0.0631171	0.00490321	0.0831726	Brd3	Nacc2 | Tfpi
chr3 152025410	-0.0484789	0.00490217	0.0831726	Distal	Adora3
chr3 98236530	-0.153357	0.0049867	0.0831726	Distal	Adora3 | Ptx3 | Slc44a3 | Tent5c
chr5 128513409	0.045293	0.00495318	0.0831726	Distal	Anxa3 | Arpc1b | Asb10 | Card11 | Cmklr1 | Crlf2 | Cxcl5 | Gal3st4 | Gusb | Hcar2 | Lat2 | Micall2 | Ncf1 | Rhoh | Selplg | Sh3bp2 | Stap1
chr5 75977799	-0.0351969	0.00486982	0.0831726	Distal	Arpc1b | Asb10 | Card11 | Cd36 | Cdk6 | Chek2 | Cxcl10 | Fgl2 | Gal3st4 | Gbp6 | Gbp8 | Gusb | Hcar2 | Hpse | Hvcn1 | Lat2 | Micall2 | Ncf1 | Oas1a | Oas2 | Oasl1 | Oasl2 | Pilra | Plac8 | Rasa4 | Rhoh | Sap25 | Selplg | Sh3bp2 | Spp1 | Tec
chr6 17840681	-0.0702291	0.00495512	0.0831726	Distal	Clec1a | Rab19
chr7 19378094	0.046148	0.00494005	0.0831726	Distal	Apoc2 | Apoc4 | Cd22 | Ctsd | Folr2 | Il16 | Il4i1 | P2ry6 | Prcp | Siglech | Tgfb1 | Tnni2 | Tpcn2 | Trim12a | Trim30a | Tspan32 | Tspan4 | Tyrobp
chr7 45560856	0.0442521	0.00492305	0.0831726	Distal	Bcl3 | C5ar1 | Cd22 | Cd33 | Cracr2b | Ctsc | Ebf3 | Hpn | Ifitm3 | Il18bp | Il21r | Il27 | Il4i1 | Irf7 | Itgam | Itgax | Itpripl2 | Kcnk6 | Klk8 | Lrrk1 | Pkp3 | Plaur | Prcp | Pycard | Rgs10 | Siglecf | Slc22a18 | Slco2b1 | Tpcn2 | Trim12a | Trim34a | Tspan4
chr7 64015699	0.0575049	0.00495603	0.0831726	Distal	AI467606 | Arap1 | Gmfg | Lgi4 | P2ry6 | Pkp3 | Siglech | Slco2b1 | Trim12c | Trpm1 | Tyrobp
chr8 8582278	0.0594949	0.00498578	0.0831726	Distal	Cyp4v3 | Dnase2a | Elmo3 | Hpgd | Il15 | Lpcat2 | Msr1 | Rpl18a
chr6 128315786	0.0385129	0.00503674	0.0836143	Distal	Anxa4 | Cd8a
chr10 78457261	0.0300602	0.00510611	0.0844649	Distal	Cd63 | Cdk1
chr15 82207235	-0.0442404	0.00511864	0.0844649	Distal	Cela1 | Itga5 | Ncf4 | Osmr | Rida
chrX 74085634	0.0965647	0.00512109	0.0844649	Distal	Egfl6
chr11 118637827	0.0411043	0.00518851	0.0853928	Distal	Cd300lb | Cpsf4l | Nlrp3 | Proca1 | Rhbdf2
chr4 134642708	-0.048183	0.00521709	0.085679	Distal	B4galt1 | Rigi
chr4 155862487	0.0776595	0.00524129	0.0857085	Distal	Fam167b | Ptafr
chr6 145423833	0.0363576	0.00523077	0.0857085	Distal	Apobec1 | Cd8b1 | Cd9 | Clec1b | Hk2 | Kcp | Klrb1c | Lag3 | Lpar5 | Rho
chr2 125975460	0.0813199	0.00544525	0.0888414	Distal	Card9 | Ctsa | St8sia6 | Zbp1
chr7 132681604	-0.0543948	0.00545609	0.0888414	Distal	Arrdc4
chr11 78838351	0.0625503	0.00550719	0.088979	Distal	Ccl4 | Irgm1 | Milr1 | Slc16a3
chr17 23742775	0.031545	0.00551336	0.088979	Distal	Fgd2 | Myo1f | Tdrd6 | Treml2
chr17 29360726	-0.0513664	0.00550769	0.088979	Distal	C3 | C4b | Haao | Or5v1b | Rasgrp3 | Rnaset2b | Tap1 | Tdrd6 | Tnf | Treml2 | Vav1 | Vmn2r97
chr17 29360726	-0.0513664	0.00550769	0.088979	Fgd2	C3 | C4b | Haao | Or5v1b | Rasgrp3 | Rnaset2b | Tap1 | Tdrd6 | Tnf | Treml2 | Vav1 | Vmn2r97
chr7 44840241	-0.0541608	0.00552268	0.088979	Il4i1
chr1 58723737	0.0498389	0.00560986	0.0896289	Cflar	Aim2 | Arhgap30 | Atf3 | Cacna1s | Casp8 | Ccdc190 | Cd48 | Cd84 | Cfh | Creg1 | Ctse | Dbi | F11r | Fcer1g | Fcgr2b | Fcgr3 | Fcgr4 | Ifi204 | Ifi209 | Ifi214 | Il18rap | Ly9 | Mcm3 | Mlph | Ncf2 | Neurl3 | Pappa2 | Pdcd1 | Prdx6 | Ptprc | Rcsd1 | Rgs1 | Rpl31 | Slamf6 | Slamf8 | Slamf9 | Slc11a1 | Sp110 | Tagln2 | Traf3ip3
chr1 58723737	0.0498389	0.00560986	0.0896289	Distal	Aim2 | Arhgap30 | Atf3 | Cacna1s | Casp8 | Ccdc190 | Cd48 | Cd84 | Cfh | Creg1 | Ctse | Dbi | F11r | Fcer1g | Fcgr2b | Fcgr3 | Fcgr4 | Ifi204 | Ifi209 | Ifi214 | Il18rap | Ly9 | Mcm3 | Mlph | Ncf2 | Neurl3 | Pappa2 | Pdcd1 | Prdx6 | Ptprc | Rcsd1 | Rgs1 | Rpl31 | Slamf6 | Slamf8 | Slamf9 | Slc11a1 | Sp110 | Tagln2 | Traf3ip3
chr11 56617710	0.0701638	0.00559487	0.0896289	Distal	Abi3 | Ccl12 | Epx | Fndc9 | Slc16a3 | Tmem92
chr4 46665980	0.0904759	0.00559769	0.0896289	Distal	Asap3 | Hacd4 | Rigi | Tnfrsf4
chr1 118042178	-0.0667626	0.00565829	0.0900134	Distal	Cd244a | Cxcr4
chr11 50244252	0.0532552	0.00568097	0.0900134	Distal	Abi3 | Ccl2 | Glra1 | Haspin | Lgals9 | Milr1
chr5 117140223	0.0528487	0.0056793	0.0900134	Distal	Serpine1
chr5 124221645	0.0362799	0.00564614	0.0900134	Distal	Abcb1b | Asb10 | Chek2 | Cxcl5 | Gal3st4 | Gbp6 | Hcar2 | Hpse | Hvcn1 | Lat2 | Micall2 | P2rx7 | Pilra | Tmem156
chr15 93531872	0.0566292	0.00576737	0.0911119	Distal	Serhl
chr16 57391312	0.034537	0.00577411	0.0911119	Distal	Dtx3l | Morc1 | Parp14 | Pros1
chrX 162159179	0.0649401	0.00584871	0.0920992	Distal	Gm6377 | Tnmd
chr2 31490000	0.0520212	0.00586806	0.0922141	Distal	Apbb1ip | B2m | Bmf | Capn3 | Card9 | Cd44 | Cst7 | Ctsz | Cytip | Ggta1 | Gins1 | Hck | Il1rn | Kynu | Lcn2 | Lmo2 | Nfe2l2 | Plxdc2 | Procr | Rbl1 | Siglec1 | Slc17a9 | Spi1 | Spint1 | St8sia6 | Tor4a | Vim
chr15 72757734	0.0520195	0.00590756	0.0924551	Trappc9	Apobec3 | Csf2rb | Fmnl3 | Fyb | Ly6i | Nckap1l | Nfam1 | Rida | Tmem71
chr15 72757734	0.0520195	0.00590756	0.0924551	Distal	Apobec3 | Csf2rb | Fmnl3 | Fyb | Ly6i | Nckap1l | Nfam1 | Rida | Tmem71
chr4 63922126	0.0771789	0.00595854	0.0930627	Distal	Atp6v0d2 | Fam167b | Hacd4 | Ptafr | Ptch2 | Rigi | Themis2
chr1 32265639	0.0982896	0.00600084	0.093153	Distal	Cxcr4 | Slamf6
chr11 90142419	0.0409445	0.00599066	0.093153	Distal	Abi3 | Ccl3 | Ccl4 | Ccl9 | Cd300ld | Cd300lf | Cd68 | Cpsf4l | Gngt2 | Hormad2 | Kcnj2 | Lcp2 | Naglu | Pik3r5 | Plek | Tk1 | Tnfrsf13b | Wfdc17
chr5 112625994	0.044534	0.00599297	0.093153	Distal	Cdk6 | Rbm47
chr8 15028459	0.0520625	0.00602786	0.093383	Distal	Bst2 | Elmo3
chr1 27126600	0.0567336	0.00608914	0.0934965	Distal	Cd244a
chr15 82917616	-0.0583095	0.0061207	0.0934965	Tcf20
chr16 56048776	0.0485186	0.00610878	0.0934965	Distal	Dgkg | Hcls1
chr3 127398354	-0.0610432	0.00609465	0.0934965	Distal	Adora3 | BC028528 | Casp6 | Cd101 | Cd2 | Csf1 | Ctss | Dennd2c | Dkk2 | Fcgr1 | Fcrl2 | I830077J02Rik | Lrrc39 | Lxn | Mcoln3 | Olfml3 | P2ry13 | Ptpn22 | S100a16 | Tent5c | Tlr2 | Tnfaip8l2
chr5 129310316	0.0723801	0.00607314	0.0934965	Distal	Asb10 | P2rx7 | Rhoh | Selplg
chrX 71051732	-0.128474	0.00610058	0.0934965	Distal	Btk | Dnase1l1 | F9 | Gpr34 | Msn
chrX 71051732	-0.128474	0.00610058	0.0934965	Mamld1	Btk | Dnase1l1 | F9 | Gpr34 | Msn
chr14 67831950	0.14649	0.00614756	0.0937197	Distal	Ang | Lgals3 | Rnase4 | Tgm1
chr10 80144392	-0.0653211	0.00616904	0.0938601	Cbarp
chr16 57391336	0.0339869	0.0062237	0.0945039	Distal	Hcls1 | Pros1
chr16 8339307	0.111896	0.00624916	0.0945155	Distal	Cd200r1 | Crygs | Morc1
chr7 25134878	0.0346042	0.00624408	0.0945155	Distal	Ctsc | Trim30b | Trim34a
chr11 50025390	-0.211076	0.00628269	0.0947447	Rnf130
chr7 4545658	-0.0559386	0.00628908	0.0947447	Distal	Fxyd1 | Gmfg | Tspan32
chr8 111913704	0.0824292	0.00635222	0.0955079	Distal	Bst2 | Cyba | Cyp4f18 | Ddx60 | Hpgd | Ifi30 | Nlrc5
chr11 115990054	0.0388397	0.00641194	0.0962169	Distal	Acap1 | Milr1 | Pimreg
chrX 37050262	0.153305	0.00642493	0.0962231	Distal	Egfl6 | F9
chr14 118868545	-0.0389211	0.00647302	0.096754	Distal	Reep4
chr17 83335121	0.0710686	0.0065067	0.0970115	Distal	B430306N03Rik | Dennd1c | Haao | Rasgrp3
chr18 82512949	0.120332	0.0065156	0.0970115	Distal	Aqp4 | Pcdha7 | Sting1
chr2 165142100	0.0428862	0.0065531	0.0973804	Distal	Il1a | Rbl1
chr4 148087393	-0.0437301	0.00669827	0.0991525	Distal	Csf3r | Fam167b | Hacd4 | Rigi | Tnfrsf4
chrX 61710053	0.068447	0.00668966	0.0991525	Distal	Alas2 | Btk | Cybb | Egfl6 | Gpr34 | Igsf1 | Il13ra1 | Sash3 | Tex11 | Tlr13 | Xlr
chr1 77457066	0.0480005	0.00675131	0.0995526	Distal	Col4a3 | Ctse | F11r | Ifi213 | Neurl3 | Slamf6
chr3 152478345	0.0726834	0.00674863	0.0995526	Ak5
chr10 88459880	-0.0824437	0.00678087	0.0997961	Distal	Arhgap9 | Gli1 | Gna15
chr16 62343533	0.0378717	0.00684008	0.10009	Distal	Abi3bp | Cd200r4 | Cd80 | Cd86 | Dgkg | Hcls1 | Ifnar2 | Klhl6 | Parp9 | Pros1 | Rtp4 | Runx1 | Samsn1
chr17 34227236	-0.120199	0.00681813	0.10009	Distal	Slc22a3
chr17 4574141	0.0432893	0.00683832	0.10009	Distal	C3 | Haao | Pglyrp2 | Tnf
chrX 105120888	0.0733628	0.00693317	0.101259	Magee1
chr1 36125269	-0.0421105	0.00703572	0.101568	Distal	Arhgap30 | Fcgr2b | Ly9 | Pdcd1 | Slamf6 | Ugt1a7c
chr12 109240368	0.0902966	0.00706987	0.101568	Distal	Aspg | Batf | Pld4
chr13 43197624	0.0465562	0.0070738	0.101568	Gfod1
chr4 151150846	0.0493751	0.00702746	0.101568	Camta1
chr5 73418076	0.0477632	0.00696782	0.101568	Distal	Arpc1b | C130050O18Rik | Gbp8 | Pilra | Rhoh
chr7 136500641	0.0435402	0.00700245	0.101568	Distal	Cd33 | Ftl1 | Fxyd1 | Hpn | Tnni2
chr8 105379373	0.130957	0.00706143	0.101568	Distal	Cyp4f18 | Gmip | Irf8 | Lpcat2 | Lpl | Lyl1 | Man2b1 | Plcg2 | Rab20 | Snx20
chr8 24431542	0.0510314	0.00705672	0.101568	Distal	Adam3 | Cyba | Dnase2a | Hpgd | Irf8 | Lpl | Rab20 | Snx20
chrX 166510629	0.0573221	0.00704582	0.101568	Distal	Elf4 | Il2rg | Tnmd
chr7 98112119	0.0440784	0.00709516	0.101684	Distal	Cd33 | Eps8l1 | Il18bp | Il27 | Or52h1 | Siglech | Slc22a18 | Tpcn2 | Trim12a | Tyrobp
chr12 35999780	0.0425961	0.00718927	0.101785	Distal	Pld4
chr19 47711501	-0.049611	0.00719529	0.101785	Distal	Ch25h | Dock8 | Rab3il1
chr4 5799007	0.0863763	0.00714454	0.101785	Distal	Fgr | Kif2c | Rigi | Stra6l | Tlr12
chr5 148389070	-0.0561736	0.00716726	0.101785	Slc7a1	C130050O18Rik | Gsap | Hpse | Nptx2 | Tec
chr5 148389070	-0.0561736	0.00716726	0.101785	Distal	C130050O18Rik | Gsap | Hpse | Nptx2 | Tec
chr9 49458974	0.0628699	0.00714097	0.101785	Distal	Gldn
chrX 90362437	-0.0572773	0.00718128	0.101785	Distal	Egfl6
chr15 27627994	0.0497418	0.00723247	0.101934	Distal	Bin2 | Csf2rb | Dab2 | Dcstamp | Glycam1 | Gpr84 | Irak4 | Ly6i | Ncf4 | Nfam1 | Rida | Tmem71 | Tspo
chr4 149969546	0.0571653	0.00722877	0.101934	Distal	C1qc | Cd52 | Cnr2 | Hacd4 | Rigi | Tlr12
chr1 118530544	0.0586924	0.00751	0.103931	Distal	Ccdc190 | Cd244a | Cxcr4 | Il1rl1 | Tmem37
chr16 87785742	0.0679517	0.00742184	0.103931	Distal	Abi3bp | Hcls1 | Ifnar2 | Il10rb | Itgb5 | Liph | Rtp4
chr19 8608681	0.0566419	0.00738789	0.103931	Distal	Aldh3b1 | Casp7 | Cd5 | Ch25h | Clcf1 | Ctsw | Dock8 | Hhex | Ide | Ifit1 | Ifit3 | Ifit3b | Ms4a4c | Ms4a6c | Ms4a6d | Pik3ap1 | Rhod
chr4 11717702	0.0414898	0.00746365	0.103931	Distal	C1qb | Cnr2 | Dhrs3 | Fam167b | Plin2 | Tal1 | Tlr4
chr5 116894765	0.0587121	0.00750428	0.103931	Distal	Cdk6 | Fgl2 | Micall2 | Tlr1 | Tmem156
chr5 140482500	0.0399869	0.00742559	0.103931	Distal	Anxa3 | Arpc1b | Card11 | Cmklr1 | Fgl2 | Gal3st4 | Hcar2 | Micall2 | Oas1a | Pilra | Plac8 | Rhoh | Selplg | Tlr6
chr5 148505517	0.0914531	0.00749161	0.103931	Distal	Anxa3 | Arpc1b | Asb10 | Gal3st4 | Gsap | Gusb | Hcar2 | Lat2 | Mlxipl | Ncf1 | Rhoh | Selplg | Sh3bp2
chr6 19330337	0.0777231	0.00746994	0.103931	Distal	Kcp
chr7 82438843	0.108971	0.00749156	0.103931	Distal	Ctsd | Folr2 | Itgax | Klk8 | P2ry6 | Prcp | Tyrobp
chr9 48686071	0.0379905	0.00745358	0.103931	Distal	Bcl2a1b | Bcl2a1d | Casp1
chr13 13041879	0.0731775	0.00753242	0.104053	Distal	Cd180 | Ctsl | Ly86 | Naip5 | Susd3 | Syk
chr12 103109595	0.0844519	0.0075936	0.104334	Distal	Batf
chr3 52171877	0.234527	0.00759136	0.104334	Distal	Rpe65
chr3 86987637	-0.115121	0.00758531	0.104334	Distal	Thbs3 | Tnfaip8l2
chr13 25035798	0.20127	0.00767454	0.105257	Distal	Cd180 | Hfe | Hk3 | Ly86 | Naip2 | Naip6
chrX 78583813	0.0791863	0.00770058	0.105425	Distal	Sash3
chr11 76672621	-0.171502	0.00778237	0.105612	Distal	Ccl4 | Otop2 | Slc16a3
chr17 19984908	-0.070225	0.00777528	0.105612	Distal	B430306N03Rik | Or5v1b
chr2 35232885	0.0459903	0.00783611	0.105612	Distal	Phyhd1 | Spi1
chr5 35599923	-0.0679513	0.00781849	0.105612	Acox3	Ncf1 | Rbm47
chr5 35599923	-0.0679513	0.00781849	0.105612	Distal	Ncf1 | Rbm47
chr6 133843408	0.0686667	0.00778631	0.105612	Distal	Alox5 | Dok1 | Flnc
chr6 48024873	0.0636957	0.00774334	0.105612	Distal	Clec1a | Rab19
chr6 91233525	0.0416341	0.00781901	0.105612	Distal	Clec1a | Pon3 | Ptpn6 | Usp18
chrX 134475188	0.0758419	0.00785224	0.105612	Distal	Alas2
chrX 38218661	0.0926748	0.00784281	0.105612	Distal	Egfl6
chr15 77798194	0.0333496	0.00789109	0.105948	Distal	Apobec3 | Csf2rb | Csf2rb2 | Dab2 | Dcstamp | Fyb | Itga5 | Nfam1 | Osmr | Parp10
chr10 8188954	0.0794274	0.00791021	0.106019	Distal	Gna15 | Itgb2 | Vsir
chr19 10426492	-0.0378887	0.00793012	0.1061	Distal	Rhod | Slc25a45
chr3 103587651	0.103836	0.00798167	0.106478	Distal	Adora3 | Bdh2 | Casp6 | Cd53 | Csf1 | Ctss | Fcgr1 | Fcrl2 | Frrs1 | Gbp2 | Gbp3 | Gbp5 | Gbp7 | H3c15 | Ifi44 | Lxn | Mcoln2 | Mcoln3 | Olfml3 | P2ry12 | Ptpn22 | Ptx3 | S100a1 | S100a13 | S100a16 | S100a4 | S100a6 | Slc44a3 | Tent5c | Tlr2 | Tnfaip8l2
chr8 122185276	0.0635135	0.00798618	0.106478	Distal	Cyp4f18 | Gmip | Man2b1 | Snx20
chr16 57391398	0.0265903	0.00801776	0.106713	Distal	Parp14 | Upk1b
chrX 101849105	0.0591412	0.0080652	0.107158	Distal	Il2rg | Renbp | Sash3 | Tlr7 | Xlr
chr10 80186843	0.0381659	0.00812222	0.107252	Distal	Arhgap45 | Arhgap9 | Cd63 | Elk3 | Gna15 | Igf1 | Itgb2 | Lilrb4a | Lyz1 | Vsir
chr11 6626715	0.0539071	0.00809763	0.107252	Distal	Abca9 | Abcc3 | Abi3 | Ccl2 | Ccl3 | Ccl4 | Ccl6 | Ccl9 | Cd300a | Cd300c2 | Cd300lf | Cd68 | Cxcl16 | Dock2 | Evi2b | Gfap | Gm5431 | Gngt2 | Grn | Havcr2 | Ifi35 | Ifi47 | Igtp | Ikzf1 | Irgm2 | Lcp2 | Lgals3bp | Lgals9 | Milr1 | Naglu | Plek | Pmp22 | Proca1 | Rnf213 | Slfn8 | Slfn9 | Sparc | Syngr2 | Tcn2 | Tgtp2 | Tmem106a | Tmem92 | Trim25 | Wfdc17 | Zmynd15
chr4 151765095	0.0617792	0.00813001	0.107252	Camta1	Asap3 | Dhrs3 | Fblim1 | Plin2 | Ptafr
chr4 151765095	0.0617792	0.00813001	0.107252	Distal	Asap3 | Dhrs3 | Fblim1 | Plin2 | Ptafr
chr6 136647645	-0.0373582	0.00814237	0.107252	Distal	A2m | Alox5 | Anxa4 | Apobec1 | Arhgdib | C3ar1 | Capg | Cd8a | Cd9 | Clec1a | Clec1b | Clec5a | Clec7a | Dok1 | Flnc | Gimap4 | Gpnmb | Hpgds | Il12rb2 | Irag2 | Irf5 | Kcp | Klrb1b | Klrb1c | Lag3 | Lpar5 | Mdfic | Ptpn6 | Rho | Tbxas1 | Tmem176a | Tmem176b | Tnfrsf1a | Usp18 | Vamp8
chr1 114206483	0.0850324	0.00832085	0.107567	Distal	Cxcr4
chr1 189803515	0.0505529	0.00825559	0.107567	Distal	Atf3 | Ifi211 | Ifi213 | Mlph
chr11 77838150	0.0496799	0.00822032	0.107567	Distal	Abcc3 | Ccl3 | Ccl4 | Ccl6 | Cpsf4l | Dhx58 | Gfap | Glra1 | Gngt2 | Grn | Hormad2 | Ifi35 | Ifi47 | Irgm1 | Kif18b | Milr1 | Mrc2 | Naglu | Serpinf2 | Slfn9 | Tmem92
chr15 97112684	0.0676903	0.0082473	0.107567	Distal	Glycam1 | Il2rb | Parp10 | Rac2
chr19 33538204	0.0579825	0.00825617	0.107567	Distal	Casp7 | Entpd1 | Fam111a
chr2 155506505	0.0926593	0.00828108	0.107567	Distal	Il1b | Phyhd1 | Spint1
chr2 73528953	0.0407598	0.00820104	0.107567	Wipf1
chr4 136897601	-0.0470813	0.00831285	0.107567	C1qa	Atp6v0d2 | C1qc | Cd72 | Cnr2 | Csf3r | Fgr | Laptm5 | Ptafr | Stra6l | Tgfbr1 | Themis2 | Tlr4 | Tnfsf8 | Zfp268
chr4 136897601	-0.0470813	0.00831285	0.107567	C1qc	Atp6v0d2 | C1qc | Cd72 | Cnr2 | Csf3r | Fgr | Laptm5 | Ptafr | Stra6l | Tgfbr1 | Themis2 | Tlr4 | Tnfsf8 | Zfp268
chr4 136897601	-0.0470813	0.00831285	0.107567	Distal	Atp6v0d2 | C1qc | Cd72 | Cnr2 | Csf3r | Fgr | Laptm5 | Ptafr | Stra6l | Tgfbr1 | Themis2 | Tlr4 | Tnfsf8 | Zfp268
chr8 69876448	0.0651489	0.00819487	0.107567	Distal	Adam3 | Gm19935
chr2 164424804	0.0593044	0.00839141	0.108296	Distal	Il1b | Nacc2
chr5 148886000	0.0534143	0.00847014	0.108944	Distal	C130050O18Rik | Oas2 | Oasl1
chr8 35425254	-0.047512	0.00846397	0.108944	Distal	Hmox1
chr7 28736108	0.125682	0.00849	0.109017	Distal	Apoe | Eps8l1 | Fxyd1 | Kirrel2
chr15 79268004	-0.039621	0.00862189	0.109425	Baiap2l2
chr18 49831793	-0.0366306	0.00856535	0.109425	Distal	Lox | Slc14a1 | Ticam2
chr19 45609726	-0.667149	0.00853927	0.109425	Fbxw4
chr4 131900143	0.124114	0.00861021	0.109425	Distal	Stra6l | Tlr12
chr7 128799580	0.0374706	0.00858424	0.109425	Distal	Il18bp
chr8 22803891	-0.0683002	0.00861637	0.109425	Distal	Fhod1 | Gmip | Hpgd | Lyl1 | Ppp1r3b
chr8 22803891	-0.0683002	0.00861637	0.109425	Ap3m2	Fhod1 | Gmip | Hpgd | Lyl1 | Ppp1r3b
chr14 53936124	0.059499	0.00868883	0.10991	Distal	Gpr183 | Lgals3 | Phf11b | Phf11d | Pnp | Rcbtb2
chr16 24392434	0.068267	0.0086886	0.10991	Distal	Parp9 | Rtp4
chrX 74297202	0.112803	0.00871198	0.110021	Distal	Gm6377
chr7 102427127	-0.0420625	0.00874623	0.110152	Distal	Agbl1 | Tspan32
chrX 20425793	0.0468428	0.00875114	0.110152	Distal	Dnase1l1
chr17 26634457	0.0947463	0.00879309	0.110317	Ergic1	Aif1 | C4b | Clic1 | Dnah8 | Ebi3 | Gpsm3 | Ppp1r18 | Psmb8 | Psmb9 | Rasal3 | Tgif1 | Trem2
chr17 26634457	0.0947463	0.00879309	0.110317	Distal	Aif1 | C4b | Clic1 | Dnah8 | Ebi3 | Gpsm3 | Ppp1r18 | Psmb8 | Psmb9 | Rasal3 | Tgif1 | Trem2
chr3 107855056	0.0493745	0.00882253	0.110505	Distal	Adora3 | Ctss | I830077J02Rik | Lrrc39 | Lxn | Olfml3 | P2ry13 | Rab13 | S100a1 | S100a16 | S100a4
chr12 54212032	0.0666484	0.00884698	0.110625	Distal	Ifi27 | Pld4
chr15 100290811	0.0340239	0.00886315	0.110625	Distal	Bik | Dcstamp | Itga5 | Nfam1 | Osmr | Slc39a4
chr16 70871089	0.117292	0.00887542	0.110625	Distal	Runx1
chr8 121294490	0.0352839	0.00889097	0.110638	Distal	Ckap2 | Gmip
chr5 84825906	0.0966401	0.00894517	0.111113	Distal	Pilrb1 | Sap25 | Tec
chrX 100814266	0.0449847	0.00897552	0.111113	Distal	Dnase1l1 | Il13ra1 | Tlr13 | Xlr
chrX 100814266	0.0449847	0.00897552	0.111113	Dlg3	Dnase1l1 | Il13ra1 | Tlr13 | Xlr
chrX 129749642	0.0834218	0.00898719	0.111113	Distal	Dnase1l1 | Gm6377 | Il13ra1 | Il2rg
chr11 13666350	-0.0803977	0.00906131	0.111489	Distal	Sparc | Tgtp1 | Tgtp2
chr4 136656013	-0.0940832	0.00905021	0.111489	Ephb2
chr7 13268993	-0.043763	0.00905032	0.111489	Distal	AI467606 | Apobr | Apoc1 | Apoe | Arrdc4 | Cd37 | Cebpa | Cracr2b | Ctsd | Fes | Ftl1 | Gvin2 | Igsf6 | Il16 | Il4i1 | Itgal | Itpripl2 | Lair1 | Plaur | Prcp | Rgs10 | Rinl | Siglech | Slc1a5 | Slco2b1 | Trim12a | Trim12c | Tspan32 | Tspan4 | Tyrobp | Zfp36
chrX 12154915	-0.061362	0.00909262	0.111695	Distal	Cxcr3 | Dnase1l1 | Egfl6 | F9 | Igsf1 | Il13ra1 | Il2rg | Rpl39 | Xlr
chr11 117968079	0.0639694	0.00914289	0.111711	Socs3
chr16 20440483	-0.0477722	0.0091448	0.111711	Distal	Cd80
chr6 64806479	-0.05412	0.00914487	0.111711	Distal	Rho
chrX 72918337	-0.0747981	0.00915235	0.111711	Nsdhl
chr4 151991622	-0.0764224	0.00917971	0.111867	Distal	Akna | B4galt1 | C1qa | C1qb | C1qc | Cd52 | Cnr2 | Isg15 | Kif2c | Laptm5 | Lyn | Plin2 | Ptafr | Rigi | Tgfbr1 | Tlr4
chr4 58034581	0.0452171	0.00919466	0.111871	Distal	Tspan1
chr13 47354547	-0.0716674	0.00928045	0.112735	Distal	Cd180 | H2bc15 | Lrrc14b | Ly86 | Naip2 | Tifab
chr10 62327909	-0.0298106	0.00935555	0.113286	Distal	Gli1 | Lyz1
chr12 70099931	0.0728938	0.00935423	0.113286	Nin
chr3 59495162	-0.0394895	0.00937015	0.113286	Distal	BC028528 | Cd53 | Csf1 | Ctss | Fabp5 | Fcgr1 | Fcrl2 | Frrs1 | Ifi44 | Lrrc39 | Lxn | Mcoln3 | Olfml3 | Postn | Ptx3 | S100a16 | S100a4 | Slc44a3 | Tent5c | Tlr2 | Tnfaip8l2
chr5 148389142	-0.0549068	0.00944666	0.113851	Slc7a1	Arpc1b | Asb10 | C130050O18Rik | Crlf2 | Gal3st4 | Gsap | Gusb | Hcar2 | Hpse | Hvcn1 | Nptx2 | P2rx7 | Pilra | Rbm47 | Selplg | Spp1 | Tec
chr5 148389142	-0.0549068	0.00944666	0.113851	Distal	Arpc1b | Asb10 | C130050O18Rik | Crlf2 | Gal3st4 | Gsap | Gusb | Hcar2 | Hpse | Hvcn1 | Nptx2 | P2rx7 | Pilra | Rbm47 | Selplg | Spp1 | Tec
chr10 58744805	0.0333396	0.00946923	0.113943	Distal	Fabp7
chr10 81455643	-0.0404005	0.00953485	0.114373	Distal	Calhm6
chr8 33898311	-0.0462714	0.00952155	0.114373	Distal	Hmox1
chr1 146024444	-0.0825781	0.00961866	0.114438	Distal	Arhgap30 | Cacna1s | Cd48 | Cd84 | Cfap126 | Creg1 | Ctse | Fcgr2b | Hlx | Ifi204 | Ifi207 | Inpp5d | Ly9 | Pdcd1 | Ptprc | Rcsd1 | Rufy4 | Scg2 | Slamf9 | Slc11a1 | Stat1 | Ugt1a6a
chr1 92861407	0.0374726	0.00964677	0.114438	Distal	A630001G21Rik | Cd84 | Inpp5d | Ly9 | Ptprc | Slamf6
chr1 95238425	0.0573492	0.00959634	0.114438	Distal	A630001G21Rik | Arhgap30 | Atf3 | Casp8 | Ccdc190 | Cd244a | Cd48 | Cd84 | Cfap126 | Cfh | Creg1 | Ctse | Dbi | Fcer1g | Fcgr3 | Fcgr4 | Ifi211 | Ly9 | Pappa2 | Pdcd1 | Ptpn18 | Ptprc | Rab7b | Rpl31 | Slamf7 | Slamf8 | Slamf9 | Slc11a1 | Tmem37 | Traf3ip3
chr16 44894055	0.0290822	0.00956391	0.114438	Distal	Abi3bp | Cd200r4 | Cd80 | Cd86 | Hcls1 | Ifnar2 | Itgb5 | Klhl6 | Muc13 | P3h2 | Pros1 | Runx1 | Samsn1
chr19 25506775	-0.0651214	0.00965985	0.114438	Distal	Gcnt1 | Ifit3 | Ms4a4b | Ms4a6b | Pyroxd2 | Unc93b1
chr6 71232712	0.0506331	0.00963733	0.114438	Distal	Arhgdib | Hk2 | Il12rb2
chr8 70597697	-0.0338426	0.00961878	0.114438	Distal	Bst2 | Cyba | Cyp4v3 | Dnase2a | Hmox1 | Hpgd | Irf8 | Lyl1 | Man2b1 | Nlrc5 | Plcg2 | Rab20 | Snx20 | Tmem221 | Tnfsf13b
chrX 71556381	0.058621	0.00963439	0.114438	Distal	Dnase1l1 | Gm6377 | Gpr34 | Renbp | Sash3 | Tasl | Tex11 | Tlr13 | Tnmd | Was | Xlr | Xlr4b
chr7 115893982	-0.0440893	0.00967915	0.114489	Distal	Apobr | Arrdc4 | Cracr2b | Il18bp
chr1 101210749	0.0521719	0.00969846	0.114541	Distal	Aim2 | Col9a1 | Fcgr3 | Fcgr4 | Hlx | Ifi204 | Ifi209 | Zdbf2
chr3 11929750	0.164408	0.00978756	0.114978	Distal	Frrs1 | Tlr2
chr8 120739870	-0.0279755	0.0097916	0.114978	Irf8	Adcy7 | Irf8 | Lpl | Plcg2 | Tmem221 | Tnfsf13b
chr8 120739870	-0.0279755	0.0097916	0.114978	Distal	Adcy7 | Irf8 | Lpl | Plcg2 | Tmem221 | Tnfsf13b
chr9 81901478	-0.0710873	0.00979558	0.114978	Distal	Cnn1 | Rab27a | Slc37a2 | St14 | Tgfbr2
chr11 17284274	0.0618763	0.00987579	0.115067	Distal	Ccl12 | Ccl3 | Ccl4 | Ccl5 | Ccl6 | Ccl9 | Cd300c2 | Cd68 | Cpsf4l | Cxcl16 | Evi2b | Gngt2 | Haspin | Havcr2 | Ikzf1 | Irf1 | Irgm2 | Kcnj2 | Lgals3bp | Milr1 | Nlrp1a | Nlrp1b | Plek | Pmp22 | Proca1 | Slfn8 | Sparc | Syngr2 | Tcn2 | Tmem92 | Zmynd15
chr14 65375773	0.0366711	0.00988027	0.115067	Distal	Arl11 | Epsti1 | Irf9 | Itih3 | Lcp1 | Lgals3 | Otx2 | Pbk | Phf11a | Phf11b | Pnp | Rcbtb2 | Rnase4 | Rubcnl | Tgm1
chr18 55602995	-0.0420495	0.00989135	0.115067	Distal	Ccdc68 | Cd14 | Csf1r | Slc14a1 | Tubb6
chr5 8377275	0.0601759	0.0099044	0.115067	Distal	Anxa3 | Arpc1b | Card11 | Gsap | Hvcn1 | Lat2 | Pilra | Tec
chr9 119338133	0.0726368	0.0099084	0.115067	Distal	Bcl2a1b | Bcl2a1d | Chrnb4 | Cnn1 | Ctsh | Cxcr6 | Gadl1 | Hexa | Mapkapk3 | Naalad2 | Rab27a | Slc37a2 | Trf | Ttc12
chr9 119338133	0.0726368	0.0099084	0.115067	Myd88	Bcl2a1b | Bcl2a1d | Chrnb4 | Cnn1 | Ctsh | Cxcr6 | Gadl1 | Hexa | Mapkapk3 | Naalad2 | Rab27a | Slc37a2 | Trf | Ttc12
chr9 119338133	0.0726368	0.0099084	0.115067	Acaa1a	Bcl2a1b | Bcl2a1d | Chrnb4 | Cnn1 | Ctsh | Cxcr6 | Gadl1 | Hexa | Mapkapk3 | Naalad2 | Rab27a | Slc37a2 | Trf | Ttc12
chr13 102736868	-0.0413588	0.0100155	0.115784	Cd180	Cd180 | Ctla2b | Ctsl | Hexb | Ly86 | Naip2 | Naip5 | Naip6 | Rreb1 | Tifab
chr13 102736868	-0.0413588	0.0100155	0.115784	Distal	Cd180 | Ctla2b | Ctsl | Hexb | Ly86 | Naip2 | Naip5 | Naip6 | Rreb1 | Tifab
chr16 17798230	0.0679406	0.0100082	0.115784	Distal	Crygs | Klhl6 | Parp14
chr5 117243207	-0.077507	0.0100758	0.116305	Distal	Pilrb1
chr11 101470494	-0.0416168	0.0101734	0.116727	Distal	Haspin | Tgtp2 | Tmc6
chr11 105404511	-0.0328498	0.0101722	0.116727	Distal	Fndc9 | Ifi35 | Itgb3 | Pik3r5
chr2 153432404	-0.0318524	0.0101591	0.116727	Distal	Card9 | Nfe2l2
chr4 139829831	-0.0362801	0.0101434	0.116727	Distal	Atp6v0d2 | C1qa | C1qb | C1qc | Cd52 | Csf3r | Fam167b | Fblim1 | Hacd4 | Isg15 | Pdpn | Plin2 | Ptafr | Stra6l | Tlr12
chr1 184734564	0.116334	0.0102248	0.116966	Distal	Zdbf2
chr7 25080688	0.0936392	0.0102192	0.116966	Distal	Cd37 | Fes | Itgax | Slco2b1 | Tgfb1 | Tnni2
chr1 77383178	-0.0552585	0.0103447	0.117619	Distal	Aim2 | Cxcr4 | Mcm3 | Rcsd1 | Rgs1 | Scg2 | Zdbf2
chr17 9830086	-0.0437309	0.0103054	0.117619	Distal	Aif1 | Dennd1c | Myo1f | Or5v1b | Psmb9 | Rasal3 | Rnaset2a | Rnaset2b | Tap1 | Tgif1 | Treml2 | Vav1
chr4 49466655	0.0570439	0.0103577	0.117619	Distal	Fam167b
chr5 141779601	-0.0390828	0.0103504	0.117619	Distal	Abcb1b | Cmklr1 | Hpse | Lat2 | Mlxipl | Ncf1 | Selplg
chr8 13236068	0.0363959	0.0103587	0.117619	Distal	Gmip | Lrrc25 | Rab20 | Tnfsf13b
chr5 148813070	0.0531059	0.0103934	0.117838	Distal	Anxa3 | Asb10 | Cxcl10 | Cxcl5 | Cxcl9 | Fgl2 | Gbp10 | Gusb | Hpse | Hvcn1 | Lat2 | Mlxipl | Nptx2 | Oas1a | Oas1g | Rbm47 | Rhoh | Sap25 | Serpine1 | Sh3bp2 | Tlr6
chr1 179636307	0.0677338	0.0104206	0.117913	Distal	Arhgap30 | Cd84 | Cryzl2 | Ctse | Dbi | F11r | Fcgr2b | Hlx | Il18rap | Il1rl1 | Il1rl2 | Inpp5d | Ly9 | Ncf2 | Pdcd1 | Ppfia4 | Slamf6 | Sp100 | Traf3ip3 | Ugt1a6a | Ugt1a7c | Zdbf2
chr3 12837401	0.202588	0.0104308	0.117913	Distal	Lrrc39 | Tmem154
chr6 135376606	-0.0672669	0.010518	0.118724	Distal	Clec1a | Klrb1a | Ptpn6
chr1 136362839	0.0351244	0.0105553	0.118887	Distal	Aim2 | Arhgap30 | Cacna1s | Cd244a | F11r | Il1rl1 | Mcm3 | Ppfia4 | Slamf6 | Sp100 | Tagln2 | Ugt1a6a
chr3 45376980	-0.117828	0.0105636	0.118887	Pcdh10
chr1 134299125	0.0280069	0.010613	0.118918	Ppfia4	A630001G21Rik | Arhgap30 | Cacna1s | Cd244a | Cd48 | Creg1 | F11r | Fcer1g | Fcgr3 | Fcgr4 | Ifi204 | Il18rap | Il1rl1 | Ly9 | Neurl3 | Pdcd1 | Ptprc | Slamf6 | Slamf9 | Slc11a1 | Sp110 | Stat1 | Ugt1a7c | Zdbf2
chr1 134299125	0.0280069	0.010613	0.118918	Distal	A630001G21Rik | Arhgap30 | Cacna1s | Cd244a | Cd48 | Creg1 | F11r | Fcer1g | Fcgr3 | Fcgr4 | Ifi204 | Il18rap | Il1rl1 | Ly9 | Neurl3 | Pdcd1 | Ptprc | Slamf6 | Slamf9 | Slc11a1 | Sp110 | Stat1 | Ugt1a7c | Zdbf2
chr19 4715542	-0.0429539	0.0106011	0.118918	Distal	Ch25h | Entpd1 | Fermt3 | Hhex | Lpxn | Ms4a6b | Ms4a6d | Pyroxd2 | Rab3il1 | Rhod
chr9 109774542	-0.0410799	0.0106742	0.119429	Distal	Bcl2a1a | Bcl2a1b | Bcl2a1d | Casp1 | Ctsh | Cx3cr1 | Fli1 | Hexa | Mapkapk3 | Naalad2 | Rab27a | Slc37a2 | St14 | Tgfbr2 | Tlr9 | Trf | Ttc12
chr10 80007434	0.048965	0.0107258	0.119667	Distal	Gna15 | Lyz1 | Zc3h12d
chr2 69707244	0.0504406	0.0107268	0.119667	Distal	Knstrn | Nacc2
chr14 58785649	-0.0845608	0.0107957	0.120087	Distal	Phf11a | Plau
chr9 73090459	0.0441069	0.0107874	0.120087	Distal	Cd3e | Tgfbr2
chr4 83906986	0.0528924	0.0108464	0.120475	Distal	Asap3 | Fblim1 | Hacd4 | Pdpn
chr1 37719933	-0.213697	0.0111044	0.120542	Cracdl
chr11 57719554	0.0396008	0.0109175	0.120542	Distal	Aanat | Abi3 | Ccl4 | Ccl6 | Ccl9 | Cd300lf | Cd68 | Cxcl16 | Dock2 | Evi2b | Gfap | Ifi47 | Itgb3 | Milr1 | Pik3r5 | Pmp22 | Proca1 | Slc16a3 | Syngr2 | Tmem92 | Wfdc17 | Zmynd15
chr11 57719554	0.0396008	0.0109175	0.120542	Galnt10	Aanat | Abi3 | Ccl4 | Ccl6 | Ccl9 | Cd300lf | Cd68 | Cxcl16 | Dock2 | Evi2b | Gfap | Ifi47 | Itgb3 | Milr1 | Pik3r5 | Pmp22 | Proca1 | Slc16a3 | Syngr2 | Tmem92 | Wfdc17 | Zmynd15
chr14 64594484	-0.0613714	0.0110508	0.120542	Distal	Pnp | Reep4
chr14 65676463	0.0889722	0.0110955	0.120542	Distal	Arl11 | Epsti1 | Irf9 | Lacc1 | Lgals3 | Phf11a | Phf11d | Pnp | Rnase4 | Tgm1
chr18 43171226	-0.0730685	0.0109864	0.120542	Distal	Cd14 | Cd74
chr2 127481760	-0.0312884	0.0110282	0.120542	Distal	Cd44 | Il1a
chr2 91134422	0.0381311	0.010938	0.120542	Distal	Agpat2 | B2m | Cst3 | Cst7 | Ctsa | Ctsz | Hck | Il1rn | Knstrn | Lcn2 | Lmo2 | Sdcbp2 | Siglec1 | Spi1 | Spint1 | Zbp1
chr3 25131396	0.0491621	0.010991	0.120542	Distal	Cd53 | Fcrl2 | Lxn | Olfml3 | Tent5c | Tlr2
chr4 105680024	0.113643	0.0110847	0.120542	Distal	C1qa | Cd52 | Cd72 | Tlr12
chr4 37034522	-0.0625835	0.0110966	0.120542	Distal	Akna | Asap3 | Atp6v0d2 | C1qa | C1qb | C1qc | Cd52 | Cd72 | Cnr2 | Dhrs3 | Fblim1 | Fgr | Hacd4 | Isg15 | Pdpn | Plin2 | Rigi | Tal1 | Tlr12
chr4 98002516	-0.0397846	0.0110538	0.120542	Distal	Asap3 | B4galt1 | C1qa | C1qb | C1qc | Cd52 | Cnr2 | Csf3r | Dhrs3 | Fblim1 | Isg15 | Laptm5 | Pdpn | Plin2 | Ptafr | Slc2a5 | Stra6l | Themis2 | Tlr4 | Tnfrsf1b | Tnfsf8
chr7 141269493	0.0519049	0.0110515	0.120542	Distal	Bcl3 | Ctsc | Ctsd | Folr2 | Igsf6 | Il16 | Itgax | Mki67 | P2ry6 | Prcp | Slc22a18 | Trim30a | Trim5 | Zfp36
chr8 71660548	0.0339192	0.0110788	0.120542	Distal	Hmox1 | Il15 | Man2b1
chrX 10719085	-0.0813805	0.0109766	0.120542	Distal	Cybb | Dnase1l1 | Egfl6 | F9 | Tex11
chrX 77511229	0.0455235	0.0110542	0.120542	Distal	Il2rg | Sash3
chr9 84130654	0.0487778	0.0111501	0.120695	Distal	Bcl2a1b | Bcl2a1d | Cmtm7 | Ctsh | Cxcr6 | Fli1 | Hexa | Il10ra | Mmp12 | Plscr2 | Slc37a2 | Uba7
chrX 12025873	-0.0596647	0.011147	0.120695	Distal	Cxcr3 | Igsf1 | Renbp | Taf7l
chr11 107014638	0.04039	0.0111939	0.120999	Distal	Abi3 | Cd300ld3 | Haspin
chr19 57009179	-0.0400245	0.0113258	0.122152	Distal	Ms4a6b
chr2 153061432	0.0378228	0.0113326	0.122152	Distal	Knstrn | Tgif2
chrX 8074280	0.0493805	0.011391	0.122609	Distal	Gdpd2 | Gm6377 | Il2rg | Renbp | Tlr7 | Xlr
chr4 151012798	0.0402142	0.0114211	0.122627	Distal	Cd52 | Cd72 | Cnr2 | Fgr | Kif2c | Tlr12
chr4 45275331	-0.0630001	0.0114247	0.122627	Distal	Akna | B4galt1 | C1qc | Cd52 | Csf3r | Laptm5 | Stra6l | Themis2 | Tlr12 | Tmem35b
chrX 81629747	0.123308	0.0114719	0.122962	Distal	Dnase1l1 | Xlr4b
chr10 69846207	0.0390352	0.0115969	0.123462	Distal	Cdk1
chr18 12686082	0.0999608	0.0115965	0.123462	Distal	Cd14 | Klhl14 | Slc14a1
chr5 5507799	0.0622136	0.0115993	0.123462	Cldn12	Abcb1b | Card11 | Hpse | P2rx7
chr5 5507799	0.0622136	0.0115993	0.123462	Distal	Abcb1b | Card11 | Hpse | P2rx7
chr9 75726965	0.0720218	0.0115349	0.123462	Distal	Chrnb4
chr1 190149725	-0.0378956	0.0116769	0.124058	Distal	Col9a1
chr4 63435448	0.0859595	0.0116877	0.124058	Distal	Dhrs3 | Fblim1 | Tal1
chr14 12350471	0.0373816	0.0117187	0.124061	Distal	Rubcnl
chr3 98941072	0.0561249	0.0117366	0.124061	Distal	BC028528 | Cd53 | Csf1 | Ctss | Dkk2 | Fabp5 | Fcrl2 | Olfml3 | S100a1 | Tent5c | Tlr2
chr4 149727235	-0.0423628	0.0117222	0.124061	Distal	Plin2
chrX 60893285	0.0590088	0.011795	0.124507	Distal	Btk | Dnase1l1 | Gpr34 | Il2rg | Sash3 | Tlr13 | Tlr7 | Xlr
chrX 25435467	0.158305	0.0119119	0.125567	Distal	Il2rg
chrX 162159596	0.0369262	0.0120536	0.126886	Distal	Dnase1l1 | Tnmd
chr11 100799269	0.0499605	0.0120866	0.126942	Distal	Ccl12 | Ccl3 | Cd300ld | Glra1 | Hormad2 | Nlrp1b | Plek | Tnfrsf13b | Wnt9b
chr14 64063811	-0.0338492	0.0120921	0.126942	Distal	Ang | Arl11 | Il3ra | Lgals3 | Pnp | Ripk3 | Tgm1
chr2 163151277	0.0431171	0.0121897	0.127696	Distal	Agpat2 | Hck | Il1b | Lmo2 | Spi1 | Tgif2
chr9 35336442	-0.026423	0.0121972	0.127696	Distal	Cx3cr1
chr10 78481681	-0.0268826	0.0124034	0.127757	Distal	Arhgap9 | Cd63 | Cdk1 | Fabp7 | Gli1 | Lyz1
chr10 97062694	0.0328559	0.0123577	0.127757	Distal	Arhgap9 | Cd63 | Cdk1 | Fabp7 | Gna15 | Itgb2 | Lilrb4a | Lilrb4b | Lyz2 | Mmp19 | Rab32 | Zc3h12d
chr11 114667437	0.0358505	0.0122574	0.127757	Distal	Evi2b | Otop2 | Scimp
chr11 61129395	-0.0581264	0.0122696	0.127757	Tnfrsf13b
chr12 52447375	0.0570748	0.0122963	0.127757	Distal	Gpr65 | Ifi27 | Npc2 | Pld4 | Serpina3n | Tnfaip2
chr15 79800932	-0.0253203	0.0123162	0.127757	Distal	Dap | Fyb | Irak4 | Ncf4
chr2 166390189	0.0302787	0.0123524	0.127757	Distal	B2m | Gins1 | Nacc2 | Serping1 | Zbp1
chr2 57111960	-0.0449909	0.0122231	0.127757	Distal	Acbd7 | Cst7 | Ctsz | Il1a | Il1rn | Psd4
chr9 98856468	0.039993	0.0123381	0.127757	Distal	Ccrl2 | Cmtm7 | Cxcr6
chrX 105121134	0.0393389	0.0123974	0.127757	Distal	Dnase1l1 | Il2rg
chrX 105121134	0.0393389	0.0123974	0.127757	Magee1	Dnase1l1 | Il2rg
chrX 20798810	0.0464326	0.012362	0.127757	Distal	Dnase1l1 | Xlr
chr6 38340281	0.10892	0.0124436	0.127998	Zc3hav1
chr19 10276761	-0.0343423	0.0125213	0.12828	Distal	Aldh3b1 | Gsto2 | Ifit1 | Ifit3 | Plgrkt | Pyroxd2 | Rab3il1
chr19 10276761	-0.0343423	0.0125213	0.12828	Dagla	Aldh3b1 | Gsto2 | Ifit1 | Ifit3 | Plgrkt | Pyroxd2 | Rab3il1
chr19 3416524	0.0405721	0.0125004	0.12828	Distal	Ccdc88b | Cd5 | Csf2ra | Hhex | Plgrkt | Rab3il1 | Slc25a45 | Tcirg1
chr1 40163686	0.0731216	0.0125424	0.128324	Distal	Cd244a | Cd28 | Cryzl2 | Cxcr4 | Dbi | F11r | Rgs1 | Slamf6 | Ugt1a7c
chr12 36437118	-0.0712553	0.0126173	0.128404	Distal	Serpina3i
chr15 63007218	0.0419431	0.0125701	0.128404	Distal	Naprt | Parp10
chr5 114779262	0.10969	0.0126138	0.128404	Distal	Gusb | Mlxipl | Rbm47 | Selplg | Tec
chr5 114779262	0.10969	0.0126138	0.128404	Git2	Gusb | Mlxipl | Rbm47 | Selplg | Tec
chr18 75873535	0.0691747	0.0126674	0.128743	Distal	Cd14 | Cd226 | Csf1r | Lox | Prelid2 | Ticam2
chr18 81435834	0.0893148	0.0128165	0.129936	Distal	Cd226 | Cd74 | Lox | Sting1 | Tubb6
chr2 156704440	0.0419009	0.0128187	0.129936	Distal	Agpat2 | B2m | Bmf | Cytip | Ggta1 | Lcn2 | Nfe2l2 | Nusap1 | Procr | Serping1 | Slc43a3 | Spi1 | Spint1 | Tor4a | Vim
chr6 136419677	0.120266	0.0128431	0.130011	Distal	A2m | Alox5 | Apobec1 | Arhgdib | Capg | Cd9 | Clec7a | Klrb1b | Mdfic | Olr1 | Pon3 | Rab19 | Rpl32 | Tmem176a | Tmem176b
chr11 97451482	-0.0626719	0.0129364	0.13061	Distal	Ccl12 | Ccl2 | Ccl9 | Cd300ld | Gngt2 | Milr1 | Tmem92 | Wfdc17
chr13 41255275	0.0881494	0.0129341	0.13061	Smim13
chr15 98105823	0.103717	0.0129753	0.13083	Distal	Ncf4
chr19 32377073	0.0415137	0.0130595	0.131371	Distal	Aldh3b1 | Slc15a3 | Slc25a45
chr8 91872650	0.0254543	0.0130633	0.131371	Distal	Adcy7 | Fhod1 | Hpgd | Ifi30 | Lrrc25 | Snx20
chr4 132334226	0.290459	0.0131162	0.13173	Distal	C1qa | Laptm5 | Lyn | Zfp268
chr13 97876540	-0.0484632	0.0132061	0.13198	Distal	Susd3
chr17 80564099	0.0537546	0.0132273	0.13198	Cdkl4	Adgre1 | Aif1 | B430306N03Rik | Clic1 | Fgd2 | Gpsm3 | Guca1a | Ip6k3 | Psmb8 | Psmb9 | Rnaset2a | Rnaset2b | Trem2 | Treml2
chr17 80564099	0.0537546	0.0132273	0.13198	Distal	Adgre1 | Aif1 | B430306N03Rik | Clic1 | Fgd2 | Gpsm3 | Guca1a | Ip6k3 | Psmb8 | Psmb9 | Rnaset2a | Rnaset2b | Trem2 | Treml2
chr2 61488675	0.0419862	0.013216	0.13198	Distal	Cst7 | Gins1 | Slc43a3
chr8 25768366	-0.0520184	0.0131976	0.13198	Distal	Adcy7 | Bst2 | Cyba | Cyp4f18 | Ddx60 | Dnase2a | Fhod1 | Gm19935 | Hpgd | Irf8 | Lpl | Man2b1 | Plcg2 | Tnfsf13b
chr11 75153047	0.0571372	0.0132752	0.132286	Distal	Abi3 | Cd300a | Cxcl16 | Gm5431 | Slfn2 | Tcn2 | Tgtp1
chr11 26777236	-0.0365675	0.0133425	0.132783	Distal	Ccl2 | Nlrp1a | Syngr2 | Tmc6 | Tmem92
chr6 113367138	0.11349	0.0134239	0.13342	Distal	Clec1a
chr11 104207038	-0.0782342	0.0135251	0.134251	Distal	Abca9 | Gm12185 | Psme2b
chr1 31552323	0.0574058	0.0135609	0.134433	Distal	Ccdc190 | Rpl31 | Ugt1a6a
chr11 115980061	0.0452715	0.0136013	0.134658	Distal	Aanat | Ccl12 | Ccl4 | Ccl6 | Cd300c2 | Cpsf4l | Dock2 | Glra1 | Lgals3bp | Milr1 | Naglu | Plek | Slfn8 | Trim25 | Zmynd15
chr11 102130154	-0.0380921	0.0136824	0.135051	Distal	Ccl9 | Cd300lf | Ifi35 | Irf1 | Slfn8 | Sparc | Tmem92
chr15 27628012	0.0432264	0.01366	0.135051	Distal	Csf2rb | Dab2 | Dap | Dcstamp | Espl1 | Glycam1 | Irak4 | Ncf4 | Parp10 | Tspo | Tuba1c
chrX 50942940	0.0434198	0.0136939	0.135051	Distal	Sash3 | Tnmd | Was | Xlr
chr5 31131122	0.0599188	0.013716	0.135095	Distal	Card11 | Cxcl5 | Hpse | Lat2 | Pilrb1 | Rbm47 | Selplg | Tec
chr2 158554497	0.067179	0.0137392	0.135149	Distal	Card9 | Cd44 | Lmo2 | Nacc2 | Neb | Pabpc1l | Tgif2
chr9 22131843	-0.0911386	0.0137981	0.135555	Distal	Fli1
chr4 132369223	0.0428933	0.0138481	0.135871	Distal	Asap3 | Fam167b | Hacd4 | Rigi | Stra6l | Tlr12 | Trim14
chrX 38179966	0.0387228	0.0139041	0.136246	Distal	Alas2 | Gm6377 | Tex11
chr3 108904696	0.0588376	0.0139595	0.136519	Distal	Adora3 | Anxa9 | BC028528 | Bdh2 | Casp6 | Cd101 | Cd53 | Ctss | Dkk2 | Fcgr1 | Fcrl2 | H3c15 | I830077J02Rik | Ifi44 | Lrrc39 | Lxn | Olfml3 | Postn | S100a1 | S100a13 | S100a16 | S100a4 | S100a6 | Tent5c | Tlr2 | Tnfaip8l2
chrX 67167175	0.0699641	0.0139676	0.136519	Distal	Btk | Dnase1l1 | Xlr
chr19 41600589	0.0319966	0.0140285	0.136778	Distal	Ccdc88b | Fam111a | Ifit3 | Ms4a4b | Ms4a6b | Ms4a6c | Rhod | Sfrp5 | Slc15a3
chr7 28182487	-0.0613195	0.0140299	0.136778	Distal	AI467606 | Apoc4 | Apoe | AU018091 | Cd22 | Cd37 | Ctsc | Ctsd | Fes | Ftl1 | Fxyd1 | Gp2 | Hspb6 | Il4i1 | Il4ra | Itgal | Itgam | Itgax | Plaur | Siglecf | Slco2b1 | Tgfb1 | Tnni2 | Trim12a | Trim34a | Trpm1 | Ucp2 | Zfp36
chrX 100457684	-0.0585948	0.0140602	0.136899	Distal	Btk | Cybb | Elf4 | F9 | Gm6377 | Gpr34 | Igsf1 | Il13ra1 | Il2rg | Msn | Renbp | Sash3 | Tasl | Tex11 | Tlr13 | Tlr7 | Was | Xlr
chr11 120958126	0.0635316	0.01419	0.137463	Distal	Cpsf4l | Cxcl16 | Gngt2 | Milr1 | Nlrp1a | Tmc6
chr14 69792105	-0.0655504	0.0141824	0.137463	Distal	Lrmda
chr9 81231894	0.0538623	0.0141644	0.137463	Distal	Casp1 | Ctsh | Mapkapk3 | Naalad2
chrX 159414888	0.0543017	0.0141503	0.137463	Map7d2
chr5 15688581	0.0374723	0.0143081	0.138432	Distal	Abcb1b | C130050O18Rik | Cryba4 | Fgfrl1 | Gal3st4 | Gbp6 | Gsap | Nptx2 | Plac8 | Rasa4
chr16 57391493	0.0301477	0.0144132	0.138971	Distal	Dtx3l | Hcls1 | Pros1 | Runx1
chr5 120675607	0.0568475	0.0144183	0.138971	Distal	Pilrb1
chr9 105554081	0.0366249	0.0144051	0.138971	Distal	Bcl2a1b | Bcl2a1d | Car12 | Slc37a2
chr19 8155328	0.0735535	0.0144849	0.139262	Distal	Cd274 | Cd5 | Ch25h | Fam111a | Fermt3 | Hhex | Ifit1 | Ifit3 | Ifit3b | Lpxn | Mpeg1 | Ms4a4c | Ms4a6d | Pcsk5 | Plce1 | Plgrkt | Rab3il1 | Rhod | Slc15a3 | Slc25a45
chr8 73174789	-0.0975745	0.0144763	0.139262	Distal	Cmtm3 | Cyba | Dnase2a | Elmo3 | Ifi30 | Il15 | Irf8 | Man2b1 | Rpl18a | Scrg1 | Snx20
chr17 39568297	0.0664638	0.0145523	0.139629	Distal	C3
chr7 16885499	0.0320122	0.0145595	0.139629	Distal	Abcc6 | Irf7
chr18 58213201	0.0831023	0.014675	0.140561	Distal	Cd14 | Iigp1 | Nfatc1 | Sting1
chr9 61314071	0.0362074	0.0147376	0.140984	Distal	Bcl2a1b | Bcl2a1d | Gadl1 | Il10ra | Slc37a2 | St14 | Ttc12
chr1 154890603	0.049777	0.0147775	0.141173	Distal	Aim2 | Atf3 | Cacna1s | Casp8 | Cd48 | Cd84 | Col9a1 | Creg1 | Cxcr4 | Dbi | F11r | Fcer1g | Fcgr2b | Fcgr3 | Fcgr4 | Hlx | Ifi204 | Il1rl1 | Inpp5d | Ly9 | Mcm3 | Ncf2 | Neurl3 | Pdcd1 | Ptprc | Rab7b | Rcsd1 | Rgs1 | Scg2 | Slamf6 | Slamf8 | Slamf9 | Sp110 | Ugt1a6a | Zdbf2
chr15 86433484	0.0581705	0.0147943	0.141173	Distal	Apobec3 | Fmnl3
chr8 46233746	0.0447798	0.01489	0.141909	Distal	Bst2 | Cyba | Cyp4f18 | Dnase2a | Fhod1 | Gm19935 | Hpgd | Ifi30 | Il15 | Lpcat2 | Lrrc25 | Plcg2 | Rpl18a | Tmem221
chr19 5589261	-0.0385395	0.0150054	0.142669	Distal	Dock8
chr9 31131937	-0.0509236	0.0150083	0.142669	St14
chr9 45485304	0.0391257	0.0150256	0.142669	Distal	Bcl2a1d | Ctsh | Gadl1 | Icam1 | Mapkapk3
chr11 101164227	0.0353524	0.0150926	0.14295	Distal	Abi3 | Ccl3 | Ccl4 | Ccl6 | Cd300lb | Cd68 | Cd79b | Dock2 | Gfap | Grn | Haspin | Havcr2 | Itgb3 | Lcp2 | Lgals3bp | Milr1 | Naglu | Osm | Plek | Pmp22 | Syngr2 | Trim25
chr13 48086740	-0.0699457	0.0150879	0.14295	Distal	Cd83 | Ctla2b | Hfe
chr8 115750569	0.0350858	0.0151412	0.143233	Distal	Hpgd | Lrrc25 | Snx20 | Tmem221 | Tnfsf13b
chr12 109922707	0.151121	0.0152313	0.143438	Distal	Batf | Ifi27l2a | Npc2 | Serpina3i
chr2 130636080	0.0556424	0.0152312	0.143438	Distal	Nusap1
chr5 74011743	-0.0355355	0.0152754	0.143438	Usp46	Arpc1b | Oas1g | Pilra | Pilrb1
chr5 74011743	-0.0355355	0.0152754	0.143438	Distal	Arpc1b | Oas1g | Pilra | Pilrb1
chr8 84656824	-0.0486795	0.015245	0.143438	Distal	Adcy7 | Gmip | Il15 | Rab20
chr9 47406880	-0.0650821	0.015236	0.143438	Distal	Bcl2a1d | Deup1 | Scn5a | Tgfbr2
chr16 18644249	-0.0693215	0.0152942	0.143439	Distal	Il10rb | Parp9 | Pros1 | Rtp4 | Runx1
chr13 60717581	-0.0624817	0.015367	0.143946	Dapk1
chr13 68213329	0.0691045	0.0153986	0.144035	Distal	Susd3
chr2 32162231	-0.0369811	0.015433	0.144035	Distal	Apbb1ip | Cdh26 | Cybrd1 | Gbgt1 | Gsn | Kynu | Nusap1 | Rbl1 | Rrbp1 | Spint1
chr8 123043298	0.0489821	0.0154237	0.144035	Distal	Adam3 | Adprhl1 | Bst2 | Cyba | Cyp4v3 | Dnase2a | Elmo3 | Fhod1 | Hmox1 | Hpgd | Ifi30 | Il15 | Irf8 | Lpl | Lrrc25 | Man2b1 | Nat2 | Plcg2 | Ppp1r3b | Rab20 | Scrg1 | Snx20 | Tmem221 | Tnfsf13b
chr3 121250750	-0.0482749	0.0155608	0.144874	Tlcd4	Rab13 | Tlr2
chr3 121250750	-0.0482749	0.0155608	0.144874	Distal	Rab13 | Tlr2
chr1 116980513	0.0991858	0.0156744	0.145439	Distal	Aim2 | Cxcr4
chr11 68432424	-0.101523	0.0156784	0.145439	Distal	Abi3 | Ccl3 | Ccl4 | Ccl5 | Ccl9 | Cd300c2 | Gfap | Haspin | Osm | Psme2b | Scimp | Slc16a3 | Slfn2 | Tmem106a | Tnfrsf13b | Trim25 | Wfdc17
chr3 30866422	0.0402939	0.0156773	0.145439	Distal	Lxn
chrX 38686223	-0.0962717	0.0157657	0.146071	Distal	Cybb | Cysltr1 | Elf4 | Il13ra1 | Il2rg | Msn | Renbp | Sash3 | Tlr7 | Xlr
chr1 180689497	0.0815324	0.0161193	0.14627	Distal	Cd244a | Ifi211 | Pappa2
chr1 85862385	-0.053971	0.0159629	0.14627	Distal	Atf3 | Col4a3 | Col9a1 | Mcm3 | Rab7b
chr12 104508388	0.0741639	0.0161191	0.14627	Distal	Ifi27
chr13 26846365	-0.0703676	0.0160098	0.14627	Distal	Ctla2b | Naip6 | Syk
chr13 38609547	0.0488951	0.015964	0.14627	Distal	Lrrc14b
chr14 54528987	0.0452057	0.0160754	0.14627	Distal	Plau
chr15 31235782	-0.107583	0.0160951	0.14627	Dap	Dcstamp | Naprt | Nfam1 | Parvg | Serhl | Slc39a4
chr15 31235782	-0.107583	0.0160951	0.14627	Distal	Dcstamp | Naprt | Nfam1 | Parvg | Serhl | Slc39a4
chr15 83605561	-0.0416462	0.0159337	0.14627	Scube1	Dap | Gpr84 | Ly6i | Ncf4 | Parvg | Tspo
chr15 83605561	-0.0416462	0.0159337	0.14627	Distal	Dap | Gpr84 | Ly6i | Ncf4 | Parvg | Tspo
chr17 23763011	0.0429802	0.015896	0.14627	Distal	B430306N03Rik | Rasgrp3 | Tnf | Treml2
chr17 72788910	-0.046333	0.0160732	0.14627	Distal	Def6 | Dennd1c | Ip6k3 | Or5v1 | Rasal3 | Rasgrp3
chr2 26526535	0.0356051	0.015865	0.14627	Distal	Acbd7 | Card9 | Cst3 | Cst7 | Il1a
chr4 134683392	-0.0689684	0.0161311	0.14627	Distal	Fam167b | Pdpn | Plin2 | Ptch2
chr5 16246341	-0.0544539	0.0159931	0.14627	Distal	Gsap
chr9 106471828	0.0851419	0.0159696	0.14627	Distal	Gadl1
chrX 20655269	0.0417439	0.0161169	0.14627	Distal	Was
chrX 56610145	0.0539915	0.0159205	0.14627	Distal	Dnase1l1 | Taf7l
chr11 17321391	0.0488198	0.0161513	0.146279	Distal	Ccl9 | Lgals9 | Mrc2 | Naglu | Pmp22 | Rnf213 | Slfn2 | Sparc | Tmc6 | Wfdc17
chr12 20701350	0.113908	0.0162171	0.146701	Distal	Ifi27 | Tnfaip2
chr15 78173422	-0.0534478	0.0162492	0.146819	Distal	Apobec3 | Ncf4 | Syt10
chr17 34970459	0.0310079	0.0163315	0.147224	Distal	C4b | Cyp21a1 | Fgd2 | Haao | Myo1f | Or5v1 | Psmb8 | Rasal3 | Rnaset2a | Tgif1
chr7 62718705	0.0891639	0.0163326	0.147224	Distal	C5ar1
chr1 119064408	0.0489487	0.0163547	0.14725	Distal	Cacna1s | Ccdc190 | Il18rap | Ptpn18 | Rgs1 | Scg2
chr5 33193813	0.0346872	0.0164211	0.147501	Distal	Gbp9 | Oas1g | Stap1
chr5 66295718	-0.133404	0.0164139	0.147501	Distal	Tmem156
chr11 20245115	-0.03075	0.0164745	0.14755	Distal	Evi2b | Gm5431 | Hormad2 | Pimreg | Slfn9
chr16 52072107	0.0423268	0.0164844	0.14755	Distal	Cd86 | Hcls1 | Il10rb | Itgb5 | Klhl6 | Muc13 | Parp14 | Parp9 | Pros1 | Rtp4 | Runx1 | Samsn1
chr16 52072107	0.0423268	0.0164844	0.14755	Cblb	Cd86 | Hcls1 | Il10rb | Itgb5 | Klhl6 | Muc13 | Parp14 | Parp9 | Pros1 | Rtp4 | Runx1 | Samsn1
chr5 139672925	0.033335	0.0165037	0.14755	Distal	Oas1g
chr13 104951411	-0.0577756	0.0165521	0.14781	Distal	BC147527
chr2 75586338	0.0832044	0.0165826	0.14791	Distal	Apbb1ip | B2m | Capn3 | Cst7 | Ctsa | Ctsz | Ggta1 | Hck | Knstrn | Lmo2 | Neb | Nfe2l2 | Phyhd1 | Plxdc2 | Rbl1 | Spint1 | Tgif2 | Zbp1
chr5 114232995	-0.0344731	0.0166427	0.148162	Distal	Asb10 | C130050O18Rik | Card11 | Crlf2 | Cxcl10 | Cxcl5 | Cxcl9 | Fgl2 | Gal3st4 | Gbp6 | Hcar2 | Hpse | Hvcn1 | Mlxipl | Oas1a | Oas3 | Spp1 | Yipf7
chr9 21647401	0.0417917	0.0166496	0.148162	Distal	Slc37a2 | Tgfbr2 | Tlr9
chr17 24551634	0.0847125	0.016714	0.148563	Distal	Ppp1r18
chr14 101963760	0.0679318	0.0167358	0.148583	Distal	Lgals3 | Lrmda
chr4 9502857	-0.0569605	0.016764	0.148661	Distal	Atp6v0d2 | C1qa | C1qb | C1qc | Csf3r | Dhrs3 | Fam167b | Fgr | Pdpn | Plin2
chr11 98936353	0.0759984	0.016875	0.149473	Distal	Aanat | Ccl4 | Cd300ld4 | Cxcl16 | Evi2b | Slfn9
chr11 114522676	0.0616153	0.0169571	0.1496	Distal	Glra1 | Hormad2
chr17 80564081	0.0506776	0.0170213	0.1496	Distal	Adgre1 | Aif1 | C4b | Clic1 | Ebi3 | Fgd2 | Gpsm3 | Guca1a | Haao | Ip6k3 | Myo1f | Or5v1 | Or5v1b | Ppp1r18 | Psmb8 | Psmb9 | Rasal3 | Rnaset2a | Slc22a3 | Tagap | Trem2 | Treml2 | Vav1
chr17 80564081	0.0506776	0.0170213	0.1496	Cdkl4	Adgre1 | Aif1 | C4b | Clic1 | Ebi3 | Fgd2 | Gpsm3 | Guca1a | Haao | Ip6k3 | Myo1f | Or5v1 | Or5v1b | Ppp1r18 | Psmb8 | Psmb9 | Rasal3 | Rnaset2a | Slc22a3 | Tagap | Trem2 | Treml2 | Vav1
chr17 94536312	0.0784561	0.0170263	0.1496	Distal	B430306N03Rik | Fgd2 | Rnaset2a
chr4 131148914	0.0655719	0.0169098	0.1496	Distal	Lyn
chr7 99688930	-0.0944944	0.0170247	0.1496	Slco2b1
chrX 71556387	0.0531165	0.0169565	0.1496	Distal	Dnase1l1 | Gm6377 | Igsf1 | Renbp | Sash3 | Tasl | Tex11 | Tnmd | Was | Xlr | Xlr4b
chr7 67705169	0.0971458	0.0170738	0.149846	Distal	Arrdc4 | Cd22 | Fes | Gvin2 | Il21r | Il4i1 | Itgal | Prcp | Siglech | Trim5
chr17 92991613	0.160917	0.0171017	0.149919	Distal	Clic1
chr15 85709766	-0.04366	0.0171391	0.150075	Distal	Bik | Itgb7
chr11 69311888	0.0615658	0.0174259	0.150199	Distal	Kcnj2 | Nlrp1a | Psme2b | Rnf213 | Slc16a3 | Syngr2 | Zmynd15
chr11 84764648	-0.03463	0.0174435	0.150199	Distal	Cd300a | Kif18b
chr13 72160323	-0.0591301	0.0174476	0.150199	Distal	H2ac6 | H2bc6
chr14 65378909	0.0461983	0.0174082	0.150199	Distal	Pnp | Tep1
chr15 6276002	0.04695	0.0172391	0.150199	Distal	Irak4 | Parp10 | Tuba1c
chr16 57391374	0.0294501	0.0173981	0.150199	Distal	Hcls1 | Morc1 | Pros1 | Runx1
chr17 65744227	0.0322434	0.017244	0.150199	Distal	Rnaset2a | Tnf
chr18 34753994	-0.0831278	0.0171994	0.150199	Distal	Aqp4 | Slc14a1 | Sting1 | Ticam2
chr2 131145009	-0.0534536	0.0174044	0.150199	Distal	B2m | Cst7 | Ctsa | Ctsz | Cytip | Lcn2 | Phyhd1 | Plxdc2 | Prrx2 | Spint1
chr3 153324211	0.049673	0.0172969	0.150199	Distal	Cd101 | Frrs1
chr5 121360675	0.0449747	0.0172772	0.150199	Distal	Asb10 | Hpse | Oasl2 | Sh3bp2
chr5 146573034	0.0475367	0.0172993	0.150199	Distal	Asb10 | Fgl2 | Gusb | Oas1g
chr6 7180570	0.0513612	0.0172455	0.150199	Distal	Olr1
chr9 44485697	-0.0313906	0.0173803	0.150199	Distal	Bcl2a1a | Bcl2a1b | Bcl2a1d | Casp4 | Cd3d | Cmtm7 | Ctsh | Gadl1 | Icam1 | Mapkapk3 | Naalad2 | Or7d10 | Parp3 | Slc37a2 | St14 | Tgfbr2 | Ttc12
chrX 101255298	-0.044753	0.0173803	0.150199	Distal	Alas2 | Btk | Cybb | Dnase1l1 | F9 | Gpr34 | Igsf1 | Il13ra1 | Renbp | Sash3 | Tasl | Tlr13 | Was
chr11 70520733	0.0423261	0.0175156	0.150615	Distal	Evi2b | Nlrp1b | Slfn9 | Tmc6
chr1 156836028	0.048247	0.0177761	0.151947	Distal	Cd244a
chr16 62285763	0.0821699	0.0177903	0.151947	Distal	Liph
chr18 46419576	-0.0642735	0.0177193	0.151947	Distal	Aqp4 | Ccdc68 | Cd226 | Lox | Nfatc1 | Slc14a1
chr4 136897562	-0.0431917	0.0178493	0.151947	C1qa	Akna | Atp6v0d2 | B4galt1 | C1qa | C1qb | C1qc | Cd52 | Cd72 | Cnr2 | Csf3r | Fgr | Hacd4 | Laptm5 | Lyn | Ptafr | Rigi | Slc2a5 | Stra6l | Tgfbr1 | Themis2 | Tlr12 | Tnfsf8 | Zfp268
chr4 136897562	-0.0431917	0.0178493	0.151947	C1qc	Akna | Atp6v0d2 | B4galt1 | C1qa | C1qb | C1qc | Cd52 | Cd72 | Cnr2 | Csf3r | Fgr | Hacd4 | Laptm5 | Lyn | Ptafr | Rigi | Slc2a5 | Stra6l | Tgfbr1 | Themis2 | Tlr12 | Tnfsf8 | Zfp268
chr4 136897562	-0.0431917	0.0178493	0.151947	Distal	Akna | Atp6v0d2 | B4galt1 | C1qa | C1qb | C1qc | Cd52 | Cd72 | Cnr2 | Csf3r | Fgr | Hacd4 | Laptm5 | Lyn | Ptafr | Rigi | Slc2a5 | Stra6l | Tgfbr1 | Themis2 | Tlr12 | Tnfsf8 | Zfp268
chr6 29433929	0.0330507	0.0177242	0.151947	Distal	A2m | Rab19
chr7 119476705	0.0389214	0.0177484	0.151947	Distal	Gmfg | Il16 | Il18bp | Il27 | Irf7 | Pdilt | Pkp3 | Tspan4
chr8 118396427	0.0845684	0.0178059	0.151947	Distal	Bst2 | Cyba | Elmo3 | Hpgd | Lpcat2 | Rab20 | Snx20
chr18 50046561	0.0366192	0.0178849	0.152081	Distal	Pcdha7
chr15 83836415	-0.0684883	0.017931	0.152304	Mpped1
chr9 84135106	0.0542612	0.0179698	0.152465	Distal	Car12 | Cd3e | Slc37a2
chr4 117960201	-0.0939864	0.0179992	0.152545	Distal	Ptafr
chr9 119418180	-0.0511808	0.0180842	0.152926	Distal	Casp1 | Ccrl2 | Cd3d | Naalad2 | St14
chr9 119418180	-0.0511808	0.0180842	0.152926	Acvr2b	Casp1 | Ccrl2 | Cd3d | Naalad2 | St14
chr11 82903049	0.119232	0.0181052	0.152935	Distal	Abcc3 | Abi3 | Acap1 | Ccl12 | Ccl2 | Ccl5 | Ccl6 | Ccl9 | Cd300c2 | Cd68 | Cxcl16 | Dock2 | Fat2 | Gfap | Gm5431 | Gngt2 | Haspin | Ifi35 | Ifi47 | Igtp | Irf1 | Irgm1 | Irgm2 | Lgals3bp | Lgals9 | Ltc4s | Milr1 | Naglu | P2rx1 | Proca1 | Rnf213 | Scimp | Slc16a3 | Slfn2 | Sparc | Tcn2 | Tgtp1 | Tgtp2 | Tmem92 | Trim25 | Wnt9b
chr16 87042429	0.0649955	0.0181277	0.152956	Distal	Cd200r4 | Dgkg | Ifitm7 | Ifnar2 | Itgb5 | Morc1 | Rtp4 | Samsn1
chrX 168795765	0.0561724	0.0182733	0.153845	Distal	Dgkk
chrX 168795765	0.0561724	0.0182733	0.153845	Arhgap6	Dgkk
chr7 45688192	0.136152	0.0182965	0.153872	Distal	AI467606 | Apobr | Apoc4 | Apoe | Arrdc4 | Axl | Cebpa | Ftl1 | Fxyd1 | Hcst | Il16 | Lgi4 | Nkg7 | Pdilt | Plaur | Pycard | Rgs10 | Siglech | Slc22a18 | Slco2b1 | Tpcn2 | Trim12a | Trim5 | Tspan4 | Tyrobp
chr7 140176392	0.066637	0.0185129	0.155521	Distal	Adam8 | Apobr | Arap1 | Cd22 | Gp2 | Hpn | Hspb6 | Igsf6 | Il18bp | Il27 | Itgax | Lilra5 | Siglech | Trim30d | Trim34a
chr2 151230569	0.0633192	0.018534	0.155527	Distal	Capn3 | Cd44 | Ctsz | Hck | Plxdc2 | Procr | Rbl1 | St8sia6
chr1 75475285	0.0615399	0.0186083	0.155586	Chpf	Cd244a | Cd48 | Cfap126 | Cfh | Dbi | Fcer1g | Fcgr4 | Glrp1 | Ifi207 | Ifi209 | Ifi211 | Il1rl1 | Mlph | Pdcd1 | Ppfia4 | Ptpn18 | Rab7b | Scg2 | Slamf9 | Slc11a1 | Sp110 | Stat1 | Traf3ip3
chr1 75475285	0.0615399	0.0186083	0.155586	Distal	Cd244a | Cd48 | Cfap126 | Cfh | Dbi | Fcer1g | Fcgr4 | Glrp1 | Ifi207 | Ifi209 | Ifi211 | Il1rl1 | Mlph | Pdcd1 | Ppfia4 | Ptpn18 | Rab7b | Scg2 | Slamf9 | Slc11a1 | Sp110 | Stat1 | Traf3ip3
chr2 168590496	0.0311465	0.0186296	0.155586	Distal	Agpat2 | Apbb1ip | B2m | Bmf | Capn3 | Card9 | Cd44 | Cst7 | Ctsa | Ctsz | Cytip | Hck | Neb | Nfe2l2 | Siglec1 | Slc43a3 | Spi1 | Spint1 | St8sia6 | Zbp1
chr2 39006230	-0.0280135	0.018663	0.155586	Distal	Apbb1ip | B2m | Cst7 | Ctsa | Ctsz | Ggta1 | Kynu | Plxdc2 | St8sia6
chr5 122960751	-0.100371	0.0185962	0.155586	Distal	Oas1g
chr6 34994385	-0.255188	0.0186621	0.155586	Distal	A2m | Alox5 | Anxa4 | Apobec1 | C3ar1 | Cd9 | Clec1b | Clec7a | Il12rb2 | Lpar5 | Pon3 | Rho | Tbxas1 | Zc3hav1
chr1 164916532	0.0565752	0.0187036	0.155755	Distal	Atf3 | Ccdc190 | Cd48 | Cd84 | Ctse | Cxcr4 | Dbi | F11r | Fcer1g | Fcgr2b | Fcgr3 | Fcgr4 | Ifi204 | Ifi214 | Ly9 | Mlph | Ncf2 | Neurl3 | Pappa2 | Pdcd1 | Ptprc | Slamf6 | Slamf8 | Slamf9 | Stat1 | Traf3ip3 | Ugt1a7c
chr9 105692960	-0.0548854	0.0187414	0.1559	Distal	Cd3e | Gnat1 | Inka1 | Naalad2 | Sh2d7
chr8 111424762	0.134295	0.0188001	0.156049	Distal	Fhod1 | Hpgd | Lyl1 | Rab20
chrX 8073891	0.0406029	0.0187869	0.156049	Distal	Il2rg
chrX 77511200	0.0454121	0.0188634	0.156405	Distal	Il2rg | Sash3
chr2 48469907	0.0394727	0.018922	0.156721	Distal	Apbb1ip | Card9 | Ctsa | Cybrd1 | Il1rn | Nacc2 | Pabpc1l | Plxdc2
chr17 6794604	0.0489798	0.0190884	0.157758	Distal	Adgre1
chr19 45001648	-0.05094	0.0190752	0.157758	Distal	Gcnt1 | Hhex | Pik3ap1
chr10 86341789	-0.0379192	0.0194031	0.159013	Distal	Cdk1
chr10 86341789	-0.0379192	0.0194031	0.159013	Syn3	Cdk1
chr11 86973710	0.0475949	0.0195493	0.159013	Distal	P2rx1 | Rnf213 | Slfn2
chr11 97718188	0.0392425	0.0194916	0.159013	Distal	Abca9 | Abi3 | Ccl3 | Ccl4 | Ccl6 | Ccl9 | Cd300ld4 | Cd300lf | Cxcl16 | Epx | Grn | Hormad2 | Ifi47 | Irgm2 | Scimp | Slfn2 | Sparc | Tcn2 | Tgtp1 | Tk1 | Tmem92
chr11 97718188	0.0392425	0.0194916	0.159013	Pip4k2b	Abca9 | Abi3 | Ccl3 | Ccl4 | Ccl6 | Ccl9 | Cd300ld4 | Cd300lf | Cxcl16 | Epx | Grn | Hormad2 | Ifi47 | Irgm2 | Scimp | Slfn2 | Sparc | Tcn2 | Tgtp1 | Tk1 | Tmem92
chr12 79280065	-0.0560599	0.0193651	0.159013	Distal	Tnfaip2
chr15 76206038	0.0378705	0.0193633	0.159013	Distal	Apobec3 | Baiap2l2 | Bik | Csf2rb | Csf2rb2 | Dap | Dcstamp | Fyb | Glycam1 | Gpr84 | Irak4 | Itga5 | Ly6c2 | Maff | Nckap1l | Nfam1 | Osmr | Rac2 | Rida | Slc39a4 | Tmem71
chr15 95913527	0.0338666	0.0195519	0.159013	Distal	Dcstamp | Itga5 | Maff | Nfam1
chr17 11989219	0.0953654	0.0195309	0.159013	Distal	Adgre1 | Aif1 | Clic1 | Ebi3 | Fgd2 | Guca1a | Ip6k3 | Or5v1 | Ppp1r18 | Rasal3 | Rnaset2a | Tgif1 | Tnf | Trem2 | Treml2
chr17 23734180	-0.0807604	0.0193151	0.159013	Distal	C4b | Clic1 | Dennd1c | Vmn2r97
chr17 65457510	-0.0503589	0.0193703	0.159013	Distal	Adgre1 | Aif1 | C3 | Fgd2 | Guca1a | Haao | Myo1f | Pglyrp2 | Psmb8 | Psmb9 | Trem2 | Vav1
chr2 167105047	-0.07422	0.0194693	0.159013	Distal	Il1a
chr5 131491229	0.0476302	0.0194497	0.159013	Distal	Asb10 | Cxcl10 | Hcar2 | Hpse | Hvcn1 | Oasl2 | P2rx7 | Pilra | Rbm47 | Rhoh | Spp1
chr5 49525820	0.0266165	0.0194423	0.159013	Distal	Lat2 | Oas1g | Rbm47
chr8 46540075	0.0467776	0.019419	0.159013	Distal	Bst2 | Cmtm3 | Cyba | Cyp4v3 | Dnase2a | Elmo3 | Gmip | Hpgd | Lrrc25 | Nlrc5 | Plcg2 | Ppp1r3b | Rab20 | Rpl18a | Scrg1 | Sh2d4a | Snx20 | Tmem221 | Tnfsf13b
chr4 129491672	-0.109878	0.0196182	0.159382	Distal	Hacd4
chr8 121736490	0.041526	0.0196701	0.159634	Distal	Cyp4v3 | Gmip | Hpgd | Scrg1
chr2 37793751	-0.048851	0.019774	0.160308	Distal	Acbd7 | Gins1 | Rbl1
chr6 30552219	-0.086531	0.0198075	0.160409	Distal	Apobec1 | Cd9 | Clec7a | Irf5 | Lag3 | Peg10 | Ptpn6 | Rho | Tbxas1
chr14 24922150	-0.0621602	0.0198685	0.160733	Distal	Ripk3
chr5 77037952	0.0422037	0.0199621	0.16098	Distal	Asb10 | Cdk6 | Chek2 | Lat2 | Tlr1
chr7 110310271	-0.0362386	0.0199498	0.16098	Distal	AI467606 | Apobr | Apoc2 | Arap1 | Bcl3 | C5ar2 | Cd37 | Cebpa | Ctsc | Ctsd | Ebf3 | Ftl1 | Fxyd1 | Gmfg | Gvin2 | Hcst | Ifitm3 | Igsf6 | Il21r | Il27 | Il4i1 | Itgal | Itgam | Itgax | Itpripl2 | Kirrel2 | Lair1 | Lgi4 | Mgmt | P2ry6 | Plaur | Prcp | Pycard | Rgs10 | Rinl | Siglecf | Siglech | Slc1a5 | Tgfb1 | Tpcn2 | Trim12a | Trim12c | Trim30a | Trim30d | Trim34a | Trpm1 | Tspan32 | Tspan4 | …
chr7 135252590	0.0717259	0.0199374	0.16098	Distal	Il27 | Itgal | Itpripl2 | Slc22a18
chr17 49212879	0.0447509	0.0200029	0.161139	Distal	Tnf
chr14 121092965	0.0534147	0.0200357	0.161146	Distal	Ang | Arl11 | Epsti1 | Il3ra | Irf9 | Itih3 | Lacc1 | Lcp1 | Lgals3 | Otx2 | Pbk | Phf11b | Phf11d | Pnp | Prkcd | Rcbtb2 | Rnase4 | Rnase6 | Rubcnl | Slc7a7 | Tep1
chr9 62525673	0.076094	0.0200459	0.161146	Distal	Car12 | Casp1
chrX 77511240	0.0449224	0.0200862	0.161301	Distal	Il2rg | Sash3 | Tex11
chr15 59329696	0.0529436	0.0201789	0.161751	Distal	Bik | Irak4
chrX 169980904	0.030892	0.0201845	0.161751	Distal	Igsf1 | Tex11
chr2 29008385	0.0538337	0.0203311	0.162755	Distal	Gins1 | Nacc2 | Nusap1
chr4 152100787	0.0388007	0.0205714	0.164276	Distal	Fam167b | Lyn
chr4 152100787	0.0388007	0.0205714	0.164276	Plekhg5	Fam167b | Lyn
chr7 113673205	0.0252596	0.0205854	0.164276	Distal	Bcl3 | Cd22 | Hspb6 | Irf7 | Pdilt | Slc1a5 | Slc22a18 | Tpcn2 | Trim12a | Trim12c | Tyrobp
chr11 12906205	-0.0783361	0.0208203	0.165804	Distal	Wnt9b
chr8 93888875	0.0732643	0.0208057	0.165804	Distal	Adprhl1 | Dnase2a | Gmip | Hmox1 | Hpgd | Irf8 | Rab20 | Scrg1 | Tnfsf13b
chr14 16724207	0.0471857	0.0209012	0.166275	Distal	Atp12a | Irf9 | Lrmda | Pnp
chr11 59092621	0.0445535	0.0209798	0.166727	Distal	Scimp
chr15 29395518	0.0609099	0.0210271	0.166757	Distal	Ly6c2
chr16 59571129	-0.060958	0.0210111	0.166757	Distal	Btla | Cd200r4 | Hcls1 | Klhl6 | Mx2 | Samsn1 | Upk1b
chr5 121834052	0.0864785	0.0210721	0.166941	Distal	Anxa3 | Cd36 | Cmklr1 | Cxcl9 | Oas1a | Oas1g
chr11 79884017	0.0708144	0.0211477	0.167367	Distal	Cd300c2 | Cd300ld | Cxcl16 | Glra1 | Ifi35 | Ifi47 | Irf1 | Kif18b | Nlrp1b | Slfn2 | Tgtp1 | Tgtp2 | Wfdc17 | Wnt9b
chr10 79930939	0.0706776	0.0212051	0.167474	Distal	Arhgap45 | Arhgap9 | Calhm6 | Cd63 | Cdk1 | Elk3 | Gli1 | Gna15 | Itgb2 | Lilrb4b | Lyz2 | Madcam1 | Rab32 | Srgn | Vsir
chr18 76554158	0.0357898	0.0211995	0.167474	Distal	Cd14 | Cd74 | Klhl14 | Lox | Prelid2
chr18 47433684	0.0409357	0.0212496	0.167653	Distal	Ccdc68 | Klhl14 | Pcdha7 | Slc14a1 | Tubb6
chr13 97245308	0.0328884	0.0212942	0.167832	Distal	Cd83 | Ly86 | Susd3
chr8 83940219	-0.0307555	0.0213519	0.168113	Distal	Cyp4f18 | Elmo3
chr15 95963394	-0.0509405	0.021489	0.168846	Distal	Bin2 | Gpr84 | Nckap1l | Osmr
chr7 61385552	0.0398898	0.0214693	0.168846	Distal	Gvin2 | Lilra5 | Trim21 | Tspan4
chr11 75431374	-0.0673892	0.0216608	0.169208	Distal	Alox15 | Ccl3 | Ccl4 | Cd68 | Evi2b | Gfap | Milr1 | Nlrp3 | Plek | Scimp | Slc16a3 | Slfn9 | Tmem92
chr14 37893062	0.0990199	0.0216506	0.169208	Distal	Arl11 | Itih3 | Phf11d | Rnase4 | Rubcnl | Tmem273
chr14 47318321	0.0354968	0.0216899	0.169208	Distal	Arl11 | Epsti1 | Irf9 | Lgals3 | Pbk | Phf11a | Phf11b | Plau | Ripk3 | Slc7a7
chr3 51168387	-0.0880617	0.0216352	0.169208	Distal	Frrs1 | Tent5c
chr6 85478154	0.029951	0.0216142	0.169208	Distal	Arhgdib | Capg | Cd9 | Clec1a | Clec5a | Cyp26b1 | Gimap4 | Hpgds | Irag2 | Kcp | Lag3 | Mdfic | Pon3 | Tmem176a | Tnfrsf1a | Usp18 | Zc3hav1
chr7 29003023	0.10464	0.0216832	0.169208	Distal	Abcc6 | Plaur
chr7 29003023	0.10464	0.0216832	0.169208	Map4k1	Abcc6 | Plaur
chr19 58676367	-0.0716493	0.0217606	0.169402	Distal	Aldh3b1 | Ms4a4b | Pik3ap1 | Tcirg1
chr2 76434294	0.0507564	0.0218194	0.169402	Distal	Cd44 | Cst3 | Gins1 | Gsn | Nacc2 | Prrx2
chr2 76434294	0.0507564	0.0218194	0.169402	Osbpl6	Cd44 | Cst3 | Gins1 | Gsn | Nacc2 | Prrx2
chr5 86713828	-0.0450927	0.0217857	0.169402	Distal	Arpc1b | Asb10 | Card11 | Cxcl5 | Gsap | Gusb | Hvcn1 | Pilra | Pilrb1 | Rbm47 | Rhoh | Selplg | Sh3bp2 | Tmem156
chrX 20060275	0.0419186	0.0218255	0.169402	Distal	Dnase1l1
chr1 74229061	0.0584698	0.0218664	0.169548	Distal	Arhgap30 | Atf3 | Casp8 | Cd48 | Cd84 | Cfh | Creg1 | Dbi | F11r | Fcer1g | Fcgr2b | Fcgr3 | Fcgr4 | Glrp1 | Ifi204 | Ifi207 | Ifi209 | Ifi211 | Ifi213 | Inpp5d | Ly9 | Ncf2 | Pdcd1 | Ppfia4 | Ptprc | Rab7b | Rcsd1 | Rgs1 | Slamf6 | Slamf8 | Slamf9 | Slc11a1 | Sp110 | Sp140 | Stat1 | Ugt1a6a | Ugt1a7c
chr15 97597933	0.062676	0.0219892	0.170094	Distal	Dcstamp | Il2rb
chr5 105986315	0.0497817	0.0219795	0.170094	Distal	Gsap
chr7 16885192	0.0268096	0.0220036	0.170094	Distal	Arap1 | AU018091 | Cd22 | Ctsc | Hpn | Ifitm3 | Itgal | Kcnk6 | Lilra5 | Mki67 | Plaur | Siglech | Tpcn2 | Trim12c | Zfp36
chr15 37571657	-0.035229	0.0221037	0.170181	Distal	Baiap2l2 | Bin2 | Csf2rb | Cyth4 | Dap | Dcstamp | Endou | Fmnl3 | Gpr84 | Irak4 | Naprt | Nckap1l | Nfam1 | Osmr | Parp10 | Parvg | Rida | Tspo
chr18 65083935	0.0409274	0.0220871	0.170181	Distal	Csf1r | Lox
chr6 135233990	0.118475	0.0220483	0.170181	Fam234b
chrX 166510633	0.0463653	0.0220635	0.170181	Distal	Btk | Dnase1l1 | Igsf1 | Il2rg | Sash3 | Tasl | Tnmd | Xlr
chr13 10705468	0.0669924	0.0221886	0.170321	Distal	BC147527 | Cd83 | Ctsl | H1f2 | H1f4 | H2ac6 | H2bc6 | H4c8 | H4c9 | Hexb | Hfe | Hk3 | Ly86 | Tifab
chr14 20135750	0.0638455	0.0221707	0.170321	Distal	Ang | Arl11 | Epsti1 | Gpr15lg | Gpr183 | Irf9 | Lcp1 | Lgals3 | Lrmda | Pbk | Phf11b | Prkcd | Rcbtb2 | Reep4 | Rnase4 | Rubcnl | Tgm1
chr14 91819207	0.135564	0.0221653	0.170321	Distal	Lrmda | Reep4
chr6 68572961	0.0443614	0.0222338	0.170496	Distal	Anxa4 | Arhgdib | C3ar1 | Capg | Cd9 | Clec1a | Clec1b | Clec7a | Hpgds | Irag2 | Irf5 | Kcp | Lag3 | Ptpn6 | Tbxas1 | Tnfrsf1a
chr12 112176153	-0.118915	0.0224057	0.171642	Distal	Pik3cg | Rsad2 | Serpina3n | Tnfaip2
chr11 114890351	0.033021	0.0224621	0.171731	Distal	Aanat | Cpsf4l | Milr1 | Pimreg | Syngr2
chr2 18032016	-0.0486326	0.0224467	0.171731	Distal	B2m | Cd44 | Cst7 | Ctsa | Ctsz | Cytip | Gins1 | Hck | Lmo2 | Procr | Prrx2 | Serping1 | Siglec1 | Spint1 | Zbp1
chr5 77995228	-0.0460655	0.0225923	0.172554	Distal	Anxa3 | Arpc1b | Asb10 | Cmklr1 | Cxcl5 | Gal3st4 | Gbp6 | Gsap | Gusb | Hcar2 | Hpse | Hvcn1 | Lat2 | Mlxipl | Ncf1 | P2rx7 | Pilra | Rasa4 | Rhoh | Selplg | Serpine1 | Sh3bp2 | Spp1 | Tec | Tlr6
chr14 14345695	-0.22459	0.0227084	0.173268	Il3ra
chr12 109033577	-0.0270762	0.0227749	0.173602	Distal	Aspg | Gpr65 | Npc2 | Pld4 | Slc66a3
chr13 51852856	0.0465935	0.0228837	0.17404	Distal	Ctsl | Lrrc14b | Ly86
chr16 33751817	-0.0360767	0.0229006	0.17404	Distal	Cd200r4 | Cd86 | Hcls1 | Ifnar2 | Itgb5 | Klhl6 | P3h2 | Pros1 | Rtp4 | Runx1 | Samsn1
chr7 34991509	0.0756289	0.0228799	0.17404	Distal	Apobr | Apoe | Axl | Cd33 | Cd37 | Ebf3 | Ftl1 | Fxyd1 | Il16 | Il21r | Itgam | Klk8 | Lair1 | Lgi4 | P2ry6 | Prcp | Pycard | Siglech | Slco2b1 | Trim12c | Trim30d | Trim34a | Tyrobp
chr4 43768094	0.0589308	0.0229731	0.174418	Distal	Isg15 | Kif2c | Pdpn | Ptch2
chr7 31110942	-0.0392682	0.0231281	0.175421	Distal	Apoc2 | Arrdc4 | Axl | Bcl3 | Cd22 | Cd33 | Cd37 | Ctsc | Ctsd | Ebf3 | Fes | Folr2 | Gmfg | Hspb6 | Ifitm3 | Il18bp | Il21r | Il27 | Il4i1 | Il4ra | Irf7 | Itgal | Itgam | Itgax | Itpripl2 | Kcnk6 | Lair1 | Lgi4 | Lrrk1 | Mgmt | P2ry6 | Pkp3 | Plaur | Prcp | Pycard | Rgs10 | Rinl | Siglecf | Siglech | Slco2b1 | Spn | Tgfb1 | Trim12a | Trim12c | Trim21 | Trim30a | Trim30d | Trim34a | Trpm1 | Tspa…
chr12 108002042	-0.0631009	0.0232513	0.17618	Bcl11b
chr9 47706634	0.0459638	0.0233231	0.176375	Cadm1	Fli1 | Naalad2
chr9 47706634	0.0459638	0.0233231	0.176375	Distal	Fli1 | Naalad2
chrX 20655287	0.0398217	0.023368	0.17654	Distal	Btk | Cybb | Egfl6 | Gm6377 | Sash3 | Tlr13 | Was
chr2 130636077	0.0469799	0.0234014	0.176618	Distal	Nusap1
chr7 75361113	-0.0891406	0.0234251	0.176623	Distal	Arrdc4 | Gvin2 | Hpn | Il27 | Lilra5 | Mgmt | Pycard | Rgs10 | Siglech | Slc22a18
chr8 116430470	0.039958	0.0235062	0.17706	Distal	Ppp1r3b | Rab20 | Tnfsf13b
chr1 187710401	-0.0728907	0.023588	0.177388	Esrrg
chr4 44555386	0.0494328	0.0235962	0.177388	Distal	Arhgef16 | Atp6v0d2 | C1qa | C1qb | Cd52 | Csf3r | Fgr | Lyn | Ptafr | Rigi | Stra6l | Tlr12 | Tnfsf8
chrX 139998185	0.0442866	0.0236462	0.17759	Distal	Pnma5
chr10 70104970	-0.0659372	0.0237444	0.177796	Distal	Arhgap9 | Cdk1 | Lyz2 | Rab32
chr14 105955167	-0.0468138	0.0238595	0.177796	Distal	Ang | Arl11 | Gpr183 | Gzmb | Lcp1 | Lgals3 | Rnase6 | Rubcnl
chr19 10029248	0.0705106	0.0238524	0.177796	Rab3il1	Aldh3b1 | Cd5 | Ch25h | Hhex | Ifit3 | Ifit3b | Lpxn | Mamdc2 | Mpeg1 | Ms4a4b | Ms4a6b | Ms4a6c | Ms4a6d | Pyroxd2 | Rab3il1 | Slc15a3 | Unc93b1
chr19 10029248	0.0705106	0.0238524	0.177796	Distal	Aldh3b1 | Cd5 | Ch25h | Hhex | Ifit3 | Ifit3b | Lpxn | Mamdc2 | Mpeg1 | Ms4a4b | Ms4a6b | Ms4a6c | Ms4a6d | Pyroxd2 | Rab3il1 | Slc15a3 | Unc93b1
chr4 142585795	0.0628864	0.0237944	0.177796	Distal	Fam167b | Kif2c | Tspan1
chr5 72566380	0.0548008	0.0236982	0.177796	Distal	Abcb1b | Anxa3 | Arpc1b | Asb10 | C130050O18Rik | Card11 | Cmklr1 | Cxcl5 | Gal3st4 | Gusb | Hcar2 | Hpse | Hvcn1 | Lat2 | Oas1a | Oas1g | P2rx7 | Pilra | Plac8 | Rhoh | Spp1 | Tec
chr6 68369913	0.0359886	0.0238255	0.177796	Distal	A2m | Alox5 | Apobec1 | C3ar1 | Capg | Cd9 | Clec7a | Gimap3 | Gpnmb | Hk2 | Il12rb2 | Irag2 | Irf5 | Klrb1b | Lag3 | Ptpn6 | Tbxas1 | Tnfrsf1a | Usp18 | Zc3hav1
chr8 92445461	0.0940076	0.0237299	0.177796	Distal	Cyba | Cyp4v3 | Dnase2a | Gmip | Ifi30 | Il15 | Irf8 | Lpcat2 | Msr1 | Nlrc5 | Plcg2 | Ppp1r3b | Snx20 | Tmem221 | Tnfsf13b
chr9 102341983	0.0322364	0.0239503	0.178299	Distal	Bcl2a1b | Cd3e | Il10ra | Sh2d7
chr3 135501023	0.0470022	0.0240664	0.178989	Distal	BC028528 | Bdh2 | Cd101 | Cd53 | Ctss | Fcgr1 | Fcrl2 | Frrs1 | Lxn | Olfml3 | P2ry12 | S100a1 | S100a13 | S100a6 | Tent5c | Tlr2 | Tnfaip8l2
chr14 55713455	-0.0432111	0.0241284	0.179076	Distal	Lacc1 | Tmem273 | Wdfy4
chr2 69707255	0.0429565	0.0241333	0.179076	Distal	Knstrn
chr5 67429548	-0.0361516	0.0241807	0.179076	Distal	Anxa3 | C130050O18Rik | Cmklr1 | Cxcl5 | Fgl2 | Gbp9 | Hpse | Lat2 | Nptx2 | Oas1a | Spp1 | Tec | Tecrl | Tlr6 | Yipf7
chr8 70768772	0.0558884	0.024195	0.179076	Ifi30	Cyp4f18 | Cyp4v3 | Gm19935 | Gmip | Hmox1 | Hpgd | Ifi30 | Irf8 | Lpcat2 | Lyl1 | Man2b1 | Nat2 | Plcg2 | Ppp1r3b | Rab20 | Snx20 | Tmem221
chr8 70768772	0.0558884	0.024195	0.179076	Distal	Cyp4f18 | Cyp4v3 | Gm19935 | Gmip | Hmox1 | Hpgd | Ifi30 | Irf8 | Lpcat2 | Lyl1 | Man2b1 | Nat2 | Plcg2 | Ppp1r3b | Rab20 | Snx20 | Tmem221
chr4 16600062	0.0611093	0.0242258	0.17913	Distal	Asap3 | C1qa | C1qb | C1qc | Cd52 | Cd72 | Cnr2 | Csf3r | Fam167b | Fblim1 | Hacd4 | Laptm5 | Lyn | Pdpn | Rigi | Tgfbr1 | Tlr12 | Tnfrsf1b | Tnfsf8
chr14 72370188	0.0452683	0.0243511	0.179537	Distal	Epsti1 | Gpr15lg | Rnase4 | Slc7a7 | Tgm1
chr2 175053276	-0.0849816	0.0243454	0.179537	Distal	Agpat2 | B2m | Bmf | Cst7 | Ctsa | Ctsz | Cytip | Hck | Neb | Nfe2l2 | Plxdc2 | Procr | Serping1 | Siglec1 | Spi1 | St8sia6 | Tfpi | Tor4a | Zbp1
chr7 25010620	-0.0635901	0.0243271	0.179537	Atp1a3
chr4 135908645	0.119624	0.0243773	0.179557	Cnr2
chr10 117208283	0.0369131	0.0247125	0.179738	Distal	Arhgap45 | Arhgap9 | Dna2 | Elk3 | Gna15 | Itgb2 | Lilrb4b | Lyz2 | Vsir
chr10 83946922	0.0340833	0.0247211	0.179738	Distal	Cd63
chr11 81793404	0.103741	0.0246933	0.179738	Asic2	Aanat | Abcc3 | Abi3 | Ccl12 | Ccl2 | Ccl3 | Ccl4 | Ccl5 | Ccl6 | Ccl9 | Cd300a | Cd300c2 | Cd300ld | Cd68 | Cd79b | Cpsf4l | Cxcl16 | Epx | Gfap | Glra1 | Gngt2 | Grn | Ifi35 | Ifi47 | Irf1 | Irgm1 | Irgm2 | Kif18b | Lgals3bp | Lgals9 | Ltc4s | Milr1 | Mrc2 | Naglu | Osm | Plek | Pmp22 | Proca1 | Rnf213 | Scimp | Slc16a3 | Slfn2 | Slfn8 | Sparc | Syngr2 | Tcn2 | Tgtp1 | Tmc6 | Tmem106a | Tmem92 …
chr11 81793404	0.103741	0.0246933	0.179738	Distal	Aanat | Abcc3 | Abi3 | Ccl12 | Ccl2 | Ccl3 | Ccl4 | Ccl5 | Ccl6 | Ccl9 | Cd300a | Cd300c2 | Cd300ld | Cd68 | Cd79b | Cpsf4l | Cxcl16 | Epx | Gfap | Glra1 | Gngt2 | Grn | Ifi35 | Ifi47 | Irf1 | Irgm1 | Irgm2 | Kif18b | Lgals3bp | Lgals9 | Ltc4s | Milr1 | Mrc2 | Naglu | Osm | Plek | Pmp22 | Proca1 | Rnf213 | Scimp | Slc16a3 | Slfn2 | Slfn8 | Sparc | Syngr2 | Tcn2 | Tgtp1 | Tmc6 | Tmem106a | Tmem92 …
chr15 22055335	-0.0537323	0.0244443	0.179738	Distal	Dcstamp | Irak4
chr15 27627983	0.0387127	0.0245769	0.179738	Distal	Bin2 | Csf2rb | Dab2 | Dcstamp | Espl1 | Glycam1 | Gpr84 | Itga5 | Ncf4 | Nfam1 | Parp10 | Rida
chr15 83779331	0.0354201	0.0245443	0.179738	Distal	Dcstamp | Parvg
chr2 103219332	0.0539937	0.0245605	0.179738	Distal	Cd44 | Cst7 | Ctsa | Cybrd1 | Cytip | Ggta1 | Kynu | Nfe2l2 | Phyhd1 | Psd4 | Sdcbp2 | Siglec1 | St8sia6
chr2 24679163	0.0308489	0.0246342	0.179738	Cacna1b
chr4 146475443	0.0318087	0.0246263	0.179738	Distal	Dhrs3 | Ptafr | Trim14
chr5 148342321	-0.0436708	0.0247307	0.179738	Distal	Anxa3 | Asb10 | C130050O18Rik | Gal3st4 | Gsap | Gusb | Hcar2 | Hvcn1 | Lrrc17 | Mlxipl | Oas1a | Oas2 | Pilra | Plac8 | Sap25 | Spp1 | Yipf7
chr5 92106872	0.0472425	0.0246608	0.179738	Distal	Arpc1b | Asb10 | Cmklr1 | Crlf2 | Cxcl5 | Cxcl9 | Fgl2 | Gal3st4 | Gbp6 | Gbp8 | Gusb | Hcar2 | Lat2 | Micall2 | Mlxipl | Ncf1 | Oas1a | Oas2 | Oas3 | Oasl1 | Pilra | Rbm47 | Selplg | Tmem156
chr9 121352942	-0.0342698	0.0245867	0.179738	Distal	Car12 | Cd3d | Cd3e | Ctsh | Icam1 | St14 | Ttc12
chr9 22158021	0.0378112	0.0247302	0.179738	Distal	Car12 | Trf
chr2 118113203	0.0297412	0.0247648	0.179815	Distal	B2m | Bmf | Cst7 | Ctsa | Plxdc2 | Spi1 | Spint1
chr2 129652847	-0.0429202	0.0248012	0.179908	Distal	Agpat2 | Card9 | Cst3 | Serping1 | Spi1
chr10 62327879	-0.0244179	0.0251409	0.181296	Distal	Elk3 | Gli1 | Itgb2 | Lyz1 | Zc3h12d
chr10 77910483	-0.0745238	0.0252345	0.181296	Distal	Cd63 | Gna15 | Itgb2
chr10 94632206	0.074209	0.025162	0.181296	Distal	Acss3 | Cdk1 | Lyz1 | Mmp19
chr11 70436368	-0.0470837	0.0253064	0.181296	Arrb2	Abca9 | Abi3 | Alox15 | Ccl12 | Ccl3 | Ccl4 | Ccl6 | Ccl9 | Cd300c2 | Cd300ld | Cd68 | Dock2 | Evi2b | Gfap | Gm5431 | Gngt2 | Grn | Haspin | Havcr2 | Ikzf1 | Irgm1 | Irgm2 | Kcnj2 | Lcp2 | Milr1 | Naglu | Nlrp1b | Nlrp3 | Pimreg | Plek | Pmp22 | Scimp | Slfn8 | Slfn9 | Syngr2 | Tmem92 | Tnfrsf13b | Wfdc17 | Zmynd15
chr11 70436368	-0.0470837	0.0253064	0.181296	Distal	Abca9 | Abi3 | Alox15 | Ccl12 | Ccl3 | Ccl4 | Ccl6 | Ccl9 | Cd300c2 | Cd300ld | Cd68 | Dock2 | Evi2b | Gfap | Gm5431 | Gngt2 | Grn | Haspin | Havcr2 | Ikzf1 | Irgm1 | Irgm2 | Kcnj2 | Lcp2 | Milr1 | Naglu | Nlrp1b | Nlrp3 | Pimreg | Plek | Pmp22 | Scimp | Slfn8 | Slfn9 | Syngr2 | Tmem92 | Tnfrsf13b | Wfdc17 | Zmynd15
chr14 46692516	-0.0586168	0.0251706	0.181296	Distal	Ang | Gpr183 | Irf9 | Lcp1 | Plau | Prkcd | Rubcnl
chr17 45026945	0.0696872	0.0252572	0.181296	Distal	Dennd1c
chr2 20520326	-0.0463871	0.0251493	0.181296	Etl4
chr2 91937438	-0.038371	0.0253241	0.181296	Distal	Apbb1ip | Cd44 | Cst7 | Ctsa | Cytip | Il1a | Nacc2 | Phyhd1 | Psd4
chr3 33038634	0.0371767	0.0252919	0.181296	Distal	Fcgr1 | Gbp2 | Mcoln3 | Ptx3 | Rab13
chr5 148389153	-0.048535	0.0252021	0.181296	Distal	Gsap | Hpse | Hvcn1 | Nptx2 | P2rx7 | Pilra | Sap25 | Sh3bp2 | Spp1 | Tec
chr7 45241499	-0.0314236	0.0253082	0.181296	Distal	Adamtsl3 | Cd22 | Hspb6 | Mki67 | Prcp | Trim30a
chr7 45241499	-0.0314236	0.0253082	0.181296	Cd37	Adamtsl3 | Cd22 | Hspb6 | Mki67 | Prcp | Trim30a
chr8 124912478	-0.036701	0.0252612	0.181296	Distal	Msr1
chr2 93677329	0.0403872	0.0254219	0.181826	Distal	Card9 | Cd44 | Cst3 | Cst7 | Ggta1 | Il1a | Nacc2 | Phyhd1 | St8sia6
chr11 54146164	0.0601554	0.025524	0.182385	Distal	Abi3 | Cd300lf | Gfap | Naglu | Proca1
chr10 52445464	-0.05075	0.025565	0.182508	Distal	Arhgap45 | Arhgap9 | Cd63 | Cdk1 | Dna2 | Gna15 | Igf1 | Itgb2 | Lyz2 | Mmp19 | Srgn
chr10 71025333	-0.0363223	0.0257252	0.182657	Distal	Arhgap45 | Arhgap9 | Cdk1 | Elk3 | Gna15 | Itgb2 | Lilrb4a | Lyz1 | Lyz2 | Vsir
chr2 163055328	-0.0250138	0.0256294	0.182657	Distal	Apbb1ip | Cd44 | Cst3 | Cst7 | Ctsa | Ctsz | Gins1
chr2 174779725	0.0289991	0.0256845	0.182657	Distal	B2m | Capn3 | Cst7 | Ctsz | Cybrd1 | Ggta1 | Lmo2 | Nfe2l2 | Pabpc1l | Spint1 | Tor4a | Zbp1
chr3 102970980	-0.0465247	0.0256627	0.182657	Distal	Dkk2 | Rpe65 | Tent5c
chr3 29803703	0.0354792	0.025729	0.182657	Distal	Anxa9 | BC028528 | Bdh2 | Cd2 | Cd53 | Csf1 | Ctss | Fabp5 | Fcrl2 | Gbp2 | Gbp3 | Lrrc39 | Lxn | Olfml3 | P2ry13 | Ptx3 | S100a1 | S100a16 | S100a6 | Tent5c | Tlr2 | Tnfaip8l2
chr5 105706788	0.0420153	0.0257104	0.182657	Distal	Cd36 | Fgfrl1 | Micall2 | Oas2 | Tmem156
chr10 11636219	0.0419223	0.0257987	0.182982	Distal	Cdk1 | Gna15 | Lyz1
chr4 117342844	0.0521477	0.0258924	0.183476	Distal	Cd52 | Cnr2 | Fgr | Tlr12 | Tnfsf8
chr8 105375476	-0.046209	0.026035	0.183976	Distal	Adcy7 | Cyp4f18 | Lrrc25 | Tmem221
chrX 38190166	0.0650894	0.0260174	0.183976	Zbtb33
chrX 77511265	0.0484136	0.0259917	0.183976	Distal	Dnase1l1 | Il2rg
chrX 20548441	0.0502893	0.0260663	0.184027	Distal	Ct55 | Il13ra1 | Il2rg | Sash3
chr2 76642079	0.0868239	0.0260913	0.184034	Distal	Acbd7 | Agpat2 | B2m | Capn3 | Cst3 | Cst7 | Ctsa | Ctsz | Ggta1 | Gsn | Hck | Lmo2 | Nfe2l2 | Phyhd1 | Plxdc2 | Prrx2 | Rrbp1 | Sdcbp2 | Siglec1 | Tfpi | Vim
chr10 94253586	-0.0733356	0.0261523	0.184076	Distal	Nts
chr14 81634501	0.0410081	0.0261337	0.184076	Distal	Arl11 | Lgals3 | Tgm1
chr7 143460348	-0.0309757	0.0261694	0.184076	Distal	Irf7 | Lrrk1
chrX 8246681	-0.0388407	0.0262164	0.184237	Distal	Gm6377
chr11 119089336	-0.103729	0.0263574	0.184589	Cbx4
chr17 69760661	-0.0450775	0.026363	0.184589	Distal	Clic1 | Myo1f
chr5 122644473	0.0597762	0.0263461	0.184589	Distal	Abcb1b | Card11 | Cmklr1 | Gbp10 | Gbp6 | Gusb | Lat2 | Oas1g | Tec | Tmem156
chr8 26884890	-0.040102	0.026355	0.184589	Distal	Cyp4f18 | Fhod1 | Hpgd | Irf8 | Nlrc5
chr10 109620766	0.0767748	0.0264571	0.184981	Distal	Dna2
chr7 86938755	0.074164	0.0264673	0.184981	Distal	Fxyd1 | Ifitm3 | Irf7 | Rgs10 | Trim34a
chr18 76145972	0.0270547	0.0265148	0.185144	Distal	Cd14 | Csf1r | Tubb6
chr3 132611763	0.045446	0.026566	0.185333	Distal	Adora3 | Cd2 | Cd53 | Csf1 | Ctss | Fcrl2 | Gbp2 | Gbp3 | Gbp5 | Gbp7 | Ifi44 | Lxn | Olfml3 | Ptx3 | Rab13 | S100a1 | S100a13 | S100a4 | Tent5c | Tlr2
chr11 57963503	0.0692336	0.0266161	0.185366	Distal	Ccl12 | Ccl3 | Ccl4 | Cd300c2 | Cd300lf | Ifi47 | Irgm1 | Irgm2 | Lcp2 | Ltc4s | Zmynd15
chrX 12160086	-0.274275	0.0266192	0.185366	Bcor
chr18 82000856	0.0459663	0.0267297	0.185966	Distal	Eif4ebp3
chr15 84406574	0.0687976	0.0268063	0.18633	Shisal1
chr14 43122284	0.0274587	0.0268396	0.186392	Distal	Il3ra
chr1 154832365	0.0474497	0.0269047	0.186674	Distal	Cxcr4 | Ifi213
chrX 8145420	0.0408081	0.0270384	0.187432	Distal	Dgkk
chr1 77506976	-0.0515491	0.0273615	0.188477	Distal	Casp8 | Cd84 | Ctse | Dbi | Fcgr3 | Ly9 | Rcsd1 | Sp140 | Tagln2 | Tmem37
chr10 24221051	-0.0218479	0.0272839	0.188477	Distal	Cdk1 | Prdm1
chr13 111808643	-0.251236	0.0273322	0.188477	Map3k1
chr15 36408093	-0.057844	0.0273471	0.188477	Distal	Serhl | Syt10
chr18 38025764	0.0531438	0.0272311	0.188477	Distal	Lox | Slc14a1 | Ticam2
chr3 127398341	-0.0486616	0.0272415	0.188477	Distal	Adora3 | BC028528 | Bdh2 | Cd101 | Cd53 | Csf1 | Ctss | Dennd2c | Dkk2 | Fabp5 | Fcgr1 | Fcrl2 | Frrs1 | Gbp2 | Gbp5 | I830077J02Rik | Lrrc39 | Lxn | Mcoln2 | Mcoln3 | Olfml3 | P2ry12 | P2ry13 | Ptx3 | Rpe65 | S100a1 | S100a13 | S100a16 | S100a6 | Tent5c | Tlr2 | Tnfaip8l2
chr7 5031713	-0.0872126	0.0272894	0.188477	Distal	Pkp3 | Zfp36
chr11 98329597	-0.0387992	0.0274643	0.188783	Distal	Abi3 | Ccl2 | Ccl3 | Ccl4 | Ccl6 | Cd300c2 | Cd300ld3 | Cd300ld4 | Cd68 | Gfap | Grn | Haspin | Lgals9 | Myocd | Naglu | Scimp | Syngr2 | Tcn2 | Tgtp1 | Tmc6 | Trim25
chr2 91169813	-0.0374514	0.02748	0.188783	Madd	Agpat2 | B2m | Cd44 | Cst7 | Cytip | Hck | Il1a | Nfe2l2 | Phyhd1 | Plxdc2 | Psd4 | Spi1 | Spint1 | St8sia6 | Tgif2
chr2 91169813	-0.0374514	0.02748	0.188783	Distal	Agpat2 | B2m | Cd44 | Cst7 | Cytip | Hck | Il1a | Nfe2l2 | Phyhd1 | Plxdc2 | Psd4 | Spi1 | Spint1 | St8sia6 | Tgif2
chr13 53118788	0.0334186	0.0275149	0.188853	Distal	Gzma
chr11 82991529	-0.0576116	0.0277924	0.19009	Slfn9
chr17 20719022	0.0293494	0.0277256	0.19009	Distal	C4b | Cyp21a1 | Guca1a
chr9 46197545	0.0479886	0.0278769	0.19009	Distal	Cd3e | Cmtm7 | Ctsh | Cx3cr1 | Fli1 | Hexa | Il10ra | Rab27a | Slc37a2 | St14 | Uba7
chr9 46197545	0.0479886	0.0278769	0.19009	Sik3	Cd3e | Cmtm7 | Ctsh | Cx3cr1 | Fli1 | Hexa | Il10ra | Rab27a | Slc37a2 | St14 | Uba7
chrX 17308833	-0.0581556	0.0278697	0.19009	Distal	Egfl6 | Gpr34 | Msn | Sash3 | Tasl | Tlr13 | Xlr
chrX 17308833	-0.0581556	0.0278697	0.19009	Efhc2	Egfl6 | Gpr34 | Msn | Sash3 | Tasl | Tlr13 | Xlr
chrX 7922417	0.0392545	0.0278937	0.19009	Distal	Tnmd
chrX 95711846	0.0466036	0.0277552	0.19009	Distal	Taf7l
chrX 167209259	0.0503192	0.027976	0.19048	Distal	Taf7l
chr3 111124149	0.0681727	0.0280021	0.190489	Distal	Csf1 | Frrs1 | Mcoln2 | Tlr2
chr6 12869290	0.101914	0.0280938	0.190943	Distal	A2m | Anxa4 | Arhgdib | Capg | Cd9 | Clec7a | Dok1 | Hpgds | Irf5 | Klrb1c | Lag3 | Olr1 | Peg10 | Pon3 | Rpl32 | Tbxas1 | Tmem176a | Tmem176b | Tnfrsf1a | Usp18 | Vamp8
chr7 128419856	0.0473477	0.0281712	0.191299	Distal	Ebf3 | Fes | Irf7 | Itgal | Spn | Trim12a | Trim21 | Trim34a | Trim5
chr5 148389182	-0.0472591	0.0282745	0.191661	Slc7a1	Arpc1b | C130050O18Rik | Gsap | Gusb | Hpse | Pilra | Sh3bp2 | Spp1
chr5 148389182	-0.0472591	0.0282745	0.191661	Distal	Arpc1b | C130050O18Rik | Gsap | Gusb | Hpse | Pilra | Sh3bp2 | Spp1
chr13 85143236	-0.133983	0.0283442	0.191963	Distal	Cd180
chr1 22533642	0.0788226	0.0284296	0.192152	Rims1
chr6 83087478	-0.101906	0.0284474	0.192152	Lbx2
chr8 86381557	0.0733049	0.0284177	0.192152	Distal	Elmo3
chr4 144418478	0.0904447	0.0284755	0.192172	Distal	Akna | Asap3 | Atp6v0d2 | C1qa | C1qc | Cd52 | Cd72 | Cnr2 | Csf3r | Fam167b | Fgr | Laptm5 | Lyn | Pdpn | Plin2 | Ptafr | Rigi | Themis2 | Tlr12 | Tnfsf8 | Trim14
chr4 139075730	0.0565344	0.0285896	0.192772	Htr6
chrX 5468730	0.0372322	0.0286941	0.193306	Distal	Tnmd
chr3 132611771	0.0465165	0.0290283	0.195214	Distal	Adh1 | Adora3 | Cd2 | Gbp2 | Gbp3 | Gbp5 | Gbp7 | Ifi44 | Mcoln3 | P2ry12 | Rab13 | S100a13 | S100a6
chr7 76833108	-0.0918823	0.0290209	0.195214	Agbl1
chr6 125281097	-0.161556	0.0290654	0.195292	Distal	Alox5 | Arhgdib | C3ar1 | Capg | Cd9 | Clec5a | Clec7a | Gimap3 | Gimap4 | Hpgds | Irf5 | Lag3 | Mdfic | Peg10 | Pon3 | Ptpn6 | Rab19 | Rpl32 | Tbxas1 | Tmem176a | Tmem176b | Vamp8 | Zc3hav1
chr3 31302759	-0.0648544	0.0291532	0.19571	Distal	Cd101
chr14 14309226	0.0412843	0.02919	0.195785	Distal	Atp12a | Irf9 | Lgals3 | Reep4
chr10 79663418	0.136854	0.0292696	0.195976	Distal	Arhgap9 | Cdk1 | Gli1 | Gna15 | Misp
chr10 79663418	0.136854	0.0292696	0.195976	Madcam1	Arhgap9 | Cdk1 | Gli1 | Gna15 | Misp
chr6 146194625	0.0619642	0.029343	0.196295	Distal	Alox5 | Gimap4
chr17 87517579	-0.0420815	0.0293845	0.196301	Distal	C3
chr8 117888356	0.0528729	0.0293951	0.196301	Distal	Bst2
chr14 44067840	-0.036769	0.0294277	0.196347	Distal	Arl11 | Phf11a | Reep4 | Rubcnl
chr4 46025743	0.0958905	0.0295875	0.197242	Distal	Arhgef16 | B4galt1 | C1qb | Cd72 | Fgr | Lyn | Tlr12 | Tmem35b | Zfp268
chr6 125137570	-0.0354052	0.0296473	0.197468	Distal	A2m | Alox5 | C3ar1 | Capg | Cd69 | Cd9 | Clec5a | Clec7a | Dok1 | Gimap4 | Il12rb2 | Irag2 | Irf5 | Klrb1b | Lag3 | Mdfic | Ptpn6 | Samd9l | Tbxas1 | Tmem176a | Tmem176b | Tnfrsf1a | Zc3hav1
chrX 36795742	0.0386113	0.0296972	0.197629	Distal	Gm6377
chr10 130201147	0.188342	0.0297321	0.197689	Distal	Cdh23 | Gli1 | Madcam1
chr11 103363493	0.110964	0.0299129	0.19786	Distal	Abcc3 | Ccl4 | Cd300c2 | Cd68 | Cxcl16 | Dock2 | Evi2b | Gfap | Gm5431 | Ifi35 | Ikzf1 | Lcp2 | Lgals9 | Milr1 | Pimreg | Plek | Pmp22 | Rhbdf2 | Slfn9 | Sparc | Syngr2 | Tcn2 | Tmem106a | Tmem92 | Trim25 | Wfdc17
chr14 55129901	0.0975238	0.0299098	0.19786	Distal	Epsti1 | Lacc1 | Lcp1 | Lrmda | Pbk | Phf11d | Pnp | Tgm1
chr16 68898243	-0.0261423	0.0298738	0.19786	Distal	Dtx3l | Hcls1 | Itgb5 | Parp14 | Parp9 | Runx1
chr7 4957231	0.0435932	0.0299086	0.19786	Distal	Arrdc4 | Tspan4
chr8 122335819	0.0269518	0.0297931	0.19786	Distal	Adprhl1
chr9 60602262	-0.0364832	0.02985	0.19786	Distal	Bcl2a1a | Cd3g | Ctsh | Cxcr6 | Hexa | Parp3 | Plscr2 | Rab27a | Slc37a2 | St14 | Tgfbr2 | Uba7
chr2 163977591	-0.0469217	0.0299706	0.197899	Distal	Cd44 | Nacc2 | Nusap1 | Plxdc2 | Psd4
chr3 146317874	-0.0498233	0.0299558	0.197899	Distal	Adora3 | Bdh2 | Ctss | Dkk2 | Fcrl2 | I830077J02Rik | Ifi44 | Lrrc39 | Lxn | Olfml3 | Rpe65 | Tent5c | Tlr2 | Tnfaip8l2
chr10 75411552	0.0308744	0.0301677	0.198059	Distal	Fabp7
chr11 120050359	0.0613393	0.0301044	0.198059	Distal	Cd300ld3 | Haspin | Scimp
chr2 164776956	0.0479513	0.0300478	0.198059	Distal	Agpat2 | Hck | Spint1
chr2 164776956	0.0479513	0.0300478	0.198059	Ube2c	Agpat2 | Hck | Spint1
chr7 125465229	0.0316401	0.0300869	0.198059	Distal	Itgal
chr7 27391626	0.0348476	0.0301759	0.198059	Distal	AI467606 | Axl | Cracr2b | Ctsc | Fxyd1 | Gmfg | Irf7 | Itpripl2 | Lair1 | Lgi4 | Lilra5 | Siglech | Trim21 | Trim30d | Trim34a
chr9 34512983	0.0449644	0.0301251	0.198059	Distal	Bcl2a1a | Tgfbr2
chr18 37732892	0.030781	0.0304404	0.199623	Distal	Klhl14 | Lox
chr8 109075311	-0.0496593	0.0304969	0.199823	Distal	Adprhl1 | Elmo3 | Fhod1 | Hpgd | Irf8 | Lpl | Ppp1r3b | Snx20 | Tnfsf13b
chr11 73702304	0.0412365	0.030628	0.20051	Distal	Cd300ld3 | Fat2 | Ltc4s | Nlrp1a | Proca1 | Tgtp2
chr17 81052300	0.0975013	0.0307473	0.200692	Distal	Aif1 | B430306N03Rik | C4b | Clic1 | Myo1f | Or5v1b | Psmb9 | Rasal3 | Rasgrp3 | Trem2 | Treml2
chr2 117395338	-0.0464328	0.0307607	0.200692	Distal	Nacc2
chr5 113827946	0.0411816	0.0307385	0.200692	Selplg	Anxa3 | Arpc1b | Asb10 | C130050O18Rik | Card11 | Cdk6 | Cmklr1 | Cryba4 | Cxcl5 | Fgfrl1 | Gal3st4 | Gbp6 | Gsap | Gusb | Hcar2 | Hvcn1 | Lat2 | Myl2 | Ncf1 | Oas1a | Oas1g | Pilra | Plac8 | Rbm47 | Rhoh | Selplg | Serpine1 | Spp1 | Tec
chr5 113827946	0.0411816	0.0307385	0.200692	Distal	Anxa3 | Arpc1b | Asb10 | C130050O18Rik | Card11 | Cdk6 | Cmklr1 | Cryba4 | Cxcl5 | Fgfrl1 | Gal3st4 | Gbp6 | Gsap | Gusb | Hcar2 | Hvcn1 | Lat2 | Myl2 | Ncf1 | Oas1a | Oas1g | Pilra | Plac8 | Rbm47 | Rhoh | Selplg | Serpine1 | Spp1 | Tec
chr14 21985580	-0.0242946	0.0308608	0.20081	Distal	Tgm1
chr14 33324995	0.0329287	0.0310105	0.20081	Distal	Gpr183
chr18 15132548	0.0845139	0.0309875	0.20081	Distal	Sting1
chr19 24999223	0.0593812	0.0309474	0.20081	Dock8
chr2 127481812	-0.0284031	0.0310149	0.20081	Distal	B2m | Cst7 | Gbgt1 | Plxdc2 | St8sia6
chr2 127481812	-0.0284031	0.0310149	0.20081	Kcnip3	B2m | Cst7 | Gbgt1 | Plxdc2 | St8sia6
chr2 91162753	0.0453957	0.0310136	0.20081	Distal	Apbb1ip | Cst3 | Cst7 | Ctsa | Cytip | Hck | Knstrn | Phyhd1 | Tor4a
chr2 91162753	0.0453957	0.0310136	0.20081	Madd	Apbb1ip | Cst3 | Cst7 | Ctsa | Cytip | Hck | Knstrn | Phyhd1 | Tor4a
chr7 73454896	0.0393468	0.0309318	0.20081	Distal	Bcl3 | Cebpa | Ctsc | Ctsd | Ftl1 | Fxyd1 | Gmfg | Gvin2 | Ifitm3 | Il16 | Lair1 | Lilra5 | P2ry6 | Plaur | Pycard | Siglech | Slco2b1 | Trim12a | Trim12c | Trim30a | Trim34a | Tyrobp | Zfp36
chr11 90521184	-0.0564375	0.0310538	0.200892	Distal	Glra1 | Ltc4s
chr15 86028093	0.0426201	0.0311059	0.201059	Distal	Il2rb | Irak4 | Slc39a4 | Tuba1c
chr1 161746644	0.0442806	0.0312741	0.201628	Distal	Col9a1 | Ifi211 | Ifi213 | Il1rl2 | Mcm3 | Neurl3 | Slamf6 | Stat1 | Zdbf2
chr1 50025873	0.0728179	0.0313445	0.201628	Distal	Casp8 | Col9a1 | Dbi | Hmcn1 | Ifi211 | Rpl31 | Rufy4 | Sp140
chr12 108213193	0.0351341	0.0313078	0.201628	Distal	Pik3cg
chr19 45248800	0.0398753	0.0313019	0.201628	Distal	Ch25h | Ifit1 | Lpxn | Mpeg1 | Ms4a6b | Ms4a6c | Opalin | Slc15a3
chr3 69191613	0.0402667	0.0313521	0.201628	Distal	Adora3 | Fcgr1 | Lxn
chr4 46591184	0.0422037	0.031262	0.201628	Distal	Cnr2 | Fgr
chr5 128860962	-0.0307859	0.0314505	0.201921	Rimbp2	C130050O18Rik | Cd36 | Fgl2 | Gbp9 | Rhoh | Tec
chr5 128860962	-0.0307859	0.0314505	0.201921	Distal	C130050O18Rik | Cd36 | Fgl2 | Gbp9 | Rhoh | Tec
chr11 95842215	-0.0626595	0.0315437	0.202351	Distal	Kif18b
chr6 84485917	0.0398127	0.0315816	0.202424	Distal	C3ar1 | Clec1a | Clec1b | Clec7a | Dok1 | Irag2 | Irf5 | Klrb1a | Lag3 | Ptpn6 | Tmem176a | Tnfrsf1a | Usp18
chr9 45130096	0.0296462	0.0317439	0.203294	Distal	Inka1 | Mapkapk3
chr9 119042751	0.151552	0.0317842	0.203381	Distal	Bcl2a1b | Ctsh | Cxcr6 | Hexa | Icam1 | Mapkapk3 | Slc37a2
chr17 45544229	-0.0348682	0.0318512	0.20364	Distal	C4b | Gpsm3 | Rnaset2a
chr1 63200549	-0.0552251	0.0319073	0.203763	Distal	Cd48 | Cd84 | Cxcr4 | Fcgr2b | Ptprc | Slamf9
chr4 136267123	0.0459045	0.0319503	0.203763	Distal	Asap3 | B4galt1 | C1qa | C1qb | C1qc | Cd52 | Cd72 | Cnr2 | Csf3r | Fam167b | Fblim1 | Fgr | Hacd4 | Isg15 | Kif2c | Laptm5 | Plin2 | Ptafr | Rigi | Stra6l | Tgfbr1 | Tlr12 | Tnfrsf1b | Tnfsf8
chr5 113187801	-0.0306335	0.0319301	0.203763	Distal	Oas1a | Tmem156
chr11 57758839	0.0752031	0.0320869	0.204324	Distal	Epx | Slc16a3 | Tmem92
chr11 94971250	-0.0374653	0.0320918	0.204324	Distal	Abi3 | Ccl3 | Ccl4 | Ccl5 | Ccl6 | Cd300ld | Cd300ld4 | Cd79b | Haspin | Itgb3 | Ltc4s | Nlrp1a | Nlrp1b | Plek | Pmp22 | Tmc6 | Wnt9b
chr15 3920575	0.0552134	0.0321183	0.204324	Distal	Baiap2l2 | Bik | Fmnl3
chr12 105713528	0.0368423	0.0322198	0.204397	Distal	Aspg | Exoc3l4 | Gpr65 | Pik3cg | Rsad2 | Serpina3n
chr2 28536785	0.0493044	0.0322367	0.204397	Distal	Acbd7 | Agpat2 | B2m | Bmf | Card9 | Cd44 | Ggta1 | Hck | Il1a | Nacc2 | Phyhd1 | Procr | Psd4 | Slc43a3 | Spi1 | Tgif2 | Tor4a | Vim
chr4 139651161	-0.0435029	0.0321867	0.204397	Distal	Arhgef16
chr7 111210578	0.0411829	0.0321912	0.204397	Distal	Abcc6 | Bcl3 | Ebf3 | Igsf6 | Il16 | Lgi4
chr11 98511146	0.0678561	0.0323256	0.204792	Distal	Ccl12 | Ccl2 | Dhx58 | Haspin | Ifi47 | Irgm2 | Kif18b | Proca1 | Rnf213 | Scimp | Slfn2 | Syngr2 | Tmc6 | Wfdc17
chr11 98042724	-0.0328776	0.0325533	0.205894	Distal	Abca9 | Abi3 | Ccl12 | Ccl3 | Ccl4 | Ccl6 | Ccl9 | Cd300c2 | Cd300lf | Cxcl16 | Dhx58 | Evi2b | Gfap | Gngt2 | Grn | Ifi35 | Ifi47 | Irf1 | Irgm2 | Lcp2 | Lgals9 | Ltc4s | Milr1 | Naglu | Nlrp1b | Plek | Proca1 | Rhbdf2 | Rnf213 | Scimp | Serpinf2 | Slfn8 | Sparc | Syngr2 | Tcn2 | Tmem106a | Tnfrsf13b | Trim25 | Wnt9b
chr4 37279915	0.155482	0.0325534	0.205894	Distal	B4galt1 | Laptm5 | Lyn | Tgfbr1 | Tnfrsf1b
chr16 34403824	-0.0339482	0.0326369	0.206027	Kalrn	Btnl12 | Cd86 | Hcls1 | Itgb5 | Muc13 | Parp9
chr16 34403824	-0.0339482	0.0326369	0.206027	Distal	Btnl12 | Cd86 | Hcls1 | Itgb5 | Muc13 | Parp9
chr6 134692256	0.204721	0.0326553	0.206027	Distal	Anxa4 | Irf5
chr13 42166515	-0.0621138	0.0327948	0.206683	Distal	Cd180 | Cd83 | Ctsl | Golm1 | Hexb | Hk3 | Ly86 | Naip2 | Naip5 | Syk | Tifab
chr13 47292678	0.0595839	0.0328133	0.206683	Distal	Cd180 | Ctsl | H1f2 | H1f4 | Hexb | Hk3 | Ly86 | Naip5
chr9 43378145	0.0465332	0.0328627	0.206824	Distal	Ctsh | Iqch
chrX 129749680	0.0639737	0.0329272	0.20706	Distal	Dnase1l1
chr11 113710517	0.0604563	0.0330427	0.207615	Distal	Ccl4 | Evi2b | Glra1 | Nlrp1b | Slfn9
chr11 119092732	-0.0533893	0.0330851	0.207712	Distal	Abi3 | Cpsf4l | Nlrp3 | Pmp22 | Slfn9
chr10 81153884	0.0556002	0.0331547	0.207807	Distal	Arhgap9 | Calhm6 | Elk3 | Fabp7 | Sowahc | Srgn
chr18 76616458	0.0702861	0.0331544	0.207807	Distal	Pcdha7
chr15 102370800	0.0339781	0.0332665	0.208338	Distal	Il2rb | Itgb7
chr7 16807776	0.105582	0.033294	0.20834	Distal	Apoc4 | Kcnk6
chr19 58822475	0.038364	0.0334558	0.20871	Distal	Cd274 | Ch25h | Dock8 | Fam111a | Fermt3 | Gcnt1 | Hhex | Lpxn | Mamdc2 | Mpeg1 | Ms4a4b | Pik3ap1 | Rab3il1 | Slc15a3 | Unc93b1
chr19 58822475	0.038364	0.0334558	0.20871	Hspa12a	Cd274 | Ch25h | Dock8 | Fam111a | Fermt3 | Gcnt1 | Hhex | Lpxn | Mamdc2 | Mpeg1 | Ms4a4b | Pik3ap1 | Rab3il1 | Slc15a3 | Unc93b1
chr19 61225704	0.0579793	0.0334094	0.20871	Csf2ra
chr7 19022974	0.0358043	0.0334623	0.20871	Distal	Il27
chr8 110739050	0.0529581	0.0335546	0.209115	Distal	Adcy7 | Cyp4f18 | Lpl | Man2b1 | Tmem221 | Tnfsf13b
chr10 117908474	0.0507777	0.0336059	0.209265	Distal	Arhgap9 | Cd63 | Gna15 | Lyz1 | Prdm1 | S100b
chr9 72937462	0.0636552	0.0336572	0.209414	Distal	Cd3d | Cd3e | Inka1 | Or7d10 | Sh2d7
chr11 10198604	0.0371924	0.0338248	0.209657	Distal	Ccl5 | Ccl6 | Cd300c2 | Cd68 | Cd79b | Epx | Gfap | Grn | Ifi35 | Kif18b | Milr1 | Mrc2 | Naglu | Scimp | Syngr2 | Wfdc17
chr11 74457287	0.035618	0.0338274	0.209657	Distal	Wnt9b | Zmynd15
chr11 89485584	0.0412072	0.0339461	0.209657	Distal	Ccl4 | Cd300ld4 | Glra1 | Gm5431 | Haspin | Ifi35 | Ifi47 | Kif18b | Lgals9 | Proca1 | Slfn2 | Tgtp2
chr16 44467146	0.0772509	0.0340077	0.209657	Distal	Cd80 | Ifitm7
chr19 48108317	-0.0379676	0.0338484	0.209657	Distal	Dock8 | Fermt3 | Mpeg1 | Pik3ap1 | Pyroxd2 | Rab3il1 | Slc15a3 | Unc93b1
chr2 52367588	0.033075	0.0339984	0.209657	Neb
chr4 116153307	-0.0377451	0.0340816	0.209657	Distal	Akna | B4galt1 | Cd52 | Fblim1 | Isg15 | Pdpn | Plin2 | Ptafr | Stra6l | Tal1 | Tnfrsf1b
chr4 15961670	-0.0459884	0.0339377	0.209657	Distal	Kif2c
chr5 150017042	-0.0628971	0.0341347	0.209657	Distal	Asb10 | Card11 | Cxcl5 | Gusb | Hcar2 | Hpse | Hvcn1 | Lat2 | Nptx2 | Oas1a | Oas1g | Oasl2 | P2rx7 | Pilra | Rasa4 | Rbm47 | Sap25 | Selplg | Sh3bp2 | Tec
chr6 143916134	0.0460766	0.0337496	0.209657	Distal	Anxa4 | Cd8a | Cd9 | Hpgds | Kcp | Klrb1b | Klrb1c | Lag3 | Tbxas1 | Usp18 | Zc3hav1
chr6 66126838	0.0635542	0.0341186	0.209657	Distal	Alox5 | C3ar1 | Capg | Cd9 | Clec1a | Clec1b | Clec7a | Gpnmb | Hpgds | Irf5 | Kcp | Klrb1a | Klrb1b | Lag3 | Mdfic | Olr1 | Peg10 | Pon3 | Ptpn6 | Rab19 | Tmem176b
chr7 45420257	-0.0356613	0.0338987	0.209657	Distal	Il18bp | Irf7 | Mki67
chr8 5652431	0.059902	0.0341162	0.209657	Distal	Adcy7 | Adprhl1 | Cyba | Cyp4f18 | Dnase2a | Hmox1 | Hpgd | Ifi30 | Il15 | Irf8 | Lpcat2 | Lpl | Man2b1 | Nlrc5 | Rab20 | Scrg1 | Snx20 | Tmem221 | Tnfsf13b
chrX 101273934	0.0446138	0.0340919	0.209657	Distal	Il2rg | Rpl39 | Sash3 | Tnmd | Xlr
chrX 101273934	0.0446138	0.0340919	0.209657	Il2rg	Il2rg | Rpl39 | Sash3 | Tnmd | Xlr
chrX 102251713	0.0399842	0.0338959	0.209657	Distal	Dnase1l1 | Egfl6 | Gpr34 | Il2rg | Renbp | Rpl39 | Sash3 | Taf7l | Tasl | Tex11 | Was | Xlr
chr19 43917989	0.0591595	0.0342668	0.2103	Distal	Ctsw | Hhex | Ms4a6d | Sfrp5
chr13 31811589	-0.0332437	0.0344361	0.210897	Distal	Lrrc14b
chr16 57391362	0.0262751	0.0344468	0.210897	Distal	Dtx3l | Parp9
chr5 43712341	-0.0716048	0.0343974	0.210897	Distal	Anxa3 | Arpc1b | Asb10 | C130050O18Rik | Cmklr1 | Cxcl10 | Cxcl13 | Fgfrl1 | Gbp6 | Gsap | Gusb | Hcar2 | Hvcn1 | Lat2 | Mlxipl | Myl2 | Ncf1 | Nptx2 | Oas1g | P2rx7 | Plac8 | Rhoh | Selplg | Serpine1 | Sh3bp2 | Spp1 | Tec | Tlr6
chr1 43164276	-0.0611121	0.0346146	0.21108	Fhl2
chr17 14201428	0.0299118	0.0346058	0.21108	Distal	Or5v1 | Tnf | Treml2
chr4 89510058	0.0515024	0.0345415	0.21108	Distal	B4galt1 | C1qa | C1qb | C1qc | Cd52 | Cd72 | Cnr2 | Csf3r | Dhrs3 | Fam167b | Fblim1 | Fgr | Hacd4 | Kif2c | Laptm5 | Pdpn | Tlr12 | Trim14
chr6 122058219	0.056071	0.034561	0.21108	Distal	Gsg1 | Hk2 | Kcp
chrX 60548101	0.039857	0.034585	0.21108	Distal	Taf7l
chr1 90049742	0.0411636	0.0346703	0.211252	Distal	Aim2 | Cacna1s | Cd48 | Creg1 | Dbi | Fcer1g | Fcgr2b | Fcgr3 | Ifi204 | Pdcd1 | Prdx6 | Rab7b | Rcsd1 | Slamf9 | Sp140 | Ugt1a6a | Zdbf2
chr5 143254956	-0.035232	0.0347608	0.211466	Distal	Card11 | Gal3st4 | Lat2 | Oas3 | Pilra | Plac8 | Serpine1
chr5 143254956	-0.035232	0.0347608	0.211466	Zfp316	Card11 | Gal3st4 | Lat2 | Oas3 | Pilra | Plac8 | Serpine1
chr1 193516050	0.0483795	0.0348955	0.212117	Distal	Cd48 | Fcgr4 | Ifi204 | Ifi207 | Ifi209 | Ly9 | Neurl3 | Prdx6 | Slamf6 | Slamf9 | Sp100 | Sp110 | Sp140 | Ugt1a6a
chr5 128975025	-0.0258936	0.0349827	0.212478	Distal	C130050O18Rik | Cdk6 | Pilra | Plac8 | Sh3bp2 | Stap1 | Tecrl
chr11 35590270	0.081579	0.035182	0.213519	Distal	Nlrp1b | Tnfrsf13b
chr10 127310443	0.0375483	0.0352317	0.213651	Distal	Zc3h12d
chr6 103407034	-0.0494871	0.0352646	0.213682	Distal	Anxa4 | Apobec1 | Cd8b1 | Cd9 | Clec1b | Clec5a | Clec7a | Il12rb2 | Irf5 | Klrb1c | Pon3 | Ptpn6 | Tbxas1 | Tnfrsf1a | Zc3hav1
chr4 124898645	0.0455678	0.0353469	0.213842	Distal	B4galt1 | Plin2 | Trim14
chrX 140061699	0.0339756	0.035343	0.213842	Distal	Egfl6
chr12 92013030	-0.0413182	0.0355544	0.214768	Distal	Rsad2
chr15 37432600	-0.0644067	0.0355562	0.214768	Distal	Endou | Gsdmd | Itga5 | Parp10 | Ptger4
chr18 36953434	-0.0449875	0.035712	0.215539	Pcdha3
chr11 120958142	-0.0518053	0.0358127	0.215977	Slc16a3
chr10 51444876	0.0777319	0.0359481	0.216043	Distal	Arhgap45 | Calhm6 | Cd63 | Cdk1 | Elk3 | Fabp7 | Gna15 | Igf1 | Itgb2 | Lilrb4a | Lyz2 | Madcam1 | Rab32 | Sowahc | Srgn | Zc3h12d
chr15 3700806	-0.0525616	0.0358862	0.216043	Distal	Ly6c2
chr4 101865528	-0.06911	0.0359649	0.216043	Distal	Arhgef16 | B4galt1 | Fam167b | Hacd4 | Rigi | Tnfrsf4
chr7 131772789	0.0591027	0.0359274	0.216043	Distal	Bcl3 | Fxyd1
chr8 88914221	0.0308027	0.0359525	0.216043	Distal	Ddx60 | Dnase2a | Fhod1 | Gmip | Hpgd | Lpcat2 | Lpl | Lrrc25 | Lyl1 | Tmem221
chr9 21113496	0.172806	0.0361665	0.217084	Tyk2
chr3 137622834	0.0308924	0.0362355	0.217328	Distal	Adamtsl4 | Adora3 | Bdh2 | Casp6 | Cd53 | Csf1 | Ctss | Fcgr1 | Fcrl2 | I830077J02Rik | Olfml3 | Ptpn22 | Ptx3 | Tent5c | Tlr2 | Tnfaip8l2
chr11 102460692	-0.0246631	0.0363676	0.217789	Distal	Abi3 | Ccl4 | Ccl6 | Cd300ld3 | Milr1
chr7 19295788	0.0282144	0.0363693	0.217789	Distal	Adamtsl3 | Bcl3 | Ebf3 | Irf7 | Trim12a | Trim21
chr8 97406861	0.0850306	0.0364197	0.21792	Distal	Sh2d4a
chr10 120904942	-0.0565734	0.0365451	0.2185	Distal	Arhgap45 | Arhgap9
chr15 102965610	0.0340893	0.036603	0.218552	Distal	Apobec3 | Baiap2l2 | Bik | Bin2 | Cela1 | Csf2rb | Cyth4 | Dap | Dcstamp | Irak4 | Ncf4 | Nfam1 | Osmr | Rida | Slc39a4 | Tspo | Tuba1c
chr2 20520317	-0.0480469	0.036611	0.218552	Etl4
chr1 161746484	0.0336126	0.0369651	0.219599	Distal	Cfap126 | Inpp5d
chr10 40896028	-0.0349468	0.0371459	0.219599	Wasf1	Cd63 | Cdk1 | Gli1 | Gna15 | Madcam1
chr10 40896028	-0.0349468	0.0371459	0.219599	Distal	Cd63 | Cdk1 | Gli1 | Gna15 | Madcam1
chr10 63785145	0.0318174	0.0371341	0.219599	Distal	Misp
chr10 81306537	-0.0395109	0.0371945	0.219599	Pip5k1c	Arhgap45 | Lilrb4b
chr10 81306537	-0.0395109	0.0371945	0.219599	Distal	Arhgap45 | Lilrb4b
chr11 116694544	-0.0448864	0.0371859	0.219599	Distal	Abcc3 | Abi3 | Ccl3 | Ccl4 | Ccl6 | Cd300c2 | Cd300lb | Cd300ld | Cd300ld4 | Cd68 | Cpsf4l | Dhx58 | Dock2 | Gfap | Grn | Havcr2 | Lcp2 | Lgals3bp | Lgals9 | Milr1 | Naglu | Pimreg | Plek | Pmp22 | Rhbdf2 | Scimp | Slc16a3 | Slfn8 | Syngr2 | Tcn2 | Tk1 | Tmc6 | Tmem106a | Tmem92 | Trim25 | Wfdc17
chr12 21373658	0.0949	0.0370663	0.219599	Adam17
chr13 13784610	0.0954894	0.0368182	0.219599	Gng4
chr13 56193402	-0.0594054	0.0372168	0.219599	Distal	Cd83 | Ctsl | H2bc15 | Hexb | Naip2
chr13 69768252	0.0796898	0.0368955	0.219599	Distal	H4c3 | Hk3
chr17 44651815	-0.0347114	0.0371268	0.219599	Distal	Ebi3 | Slc22a3
chr18 77580638	-0.0211479	0.0369705	0.219599	Distal	Cd14 | Cd226 | Csf1r | Lox | Slc14a1 | Ticam2 | Tubb6
chr3 130928415	-0.0939726	0.0370438	0.219599	Distal	Adora3 | Fcrl2 | Frrs1 | Olfml3 | Tlr2 | Tmem154
chr4 106978464	-0.0276439	0.0371508	0.219599	Distal	C1qa | C1qb | C1qc | Cd52 | Cnr2 | Csf3r | Dhrs3 | Fam167b | Fgr | Laptm5 | Pdpn | Ptafr | Rigi | Tlr12 | Tnfrsf1b | Tnfsf8
chr5 121828973	-0.0434542	0.0372458	0.219601	Distal	Oas1g | Pilrb1 | Rbm47
chr19 40846101	0.119181	0.0372832	0.219652	Distal	Ch25h | Dock8 | Gcnt1 | Mpeg1 | Pcsk5 | Tcirg1
chr4 132563094	0.0337179	0.0373198	0.219699	Distal	B4galt1 | C1qa | Fam167b | Fblim1 | Hacd4 | Lyn | Tlr12 | Trim14
chr4 134073102	0.0675914	0.0375084	0.220639	Distal	Kif2c | Stra6l | Themis2 | Tlr12 | Tlr4 | Tnfsf8
chr6 33252058	-0.0394941	0.037651	0.221308	Distal	A2m | Clec1a
chr17 66338025	0.0333067	0.0376962	0.221403	Distal	Dennd1c | Guca1a | Msh5 | Ppp1r18 | Rnaset2a | Tdrd6 | Tgif1
chr5 115993027	-0.081554	0.0377924	0.221799	Distal	Micall2 | Pilra
chr1 101902673	0.0632717	0.0380653	0.222522	Distal	Slc11a1 | Tmem37
chr10 116331431	-0.033304	0.0380902	0.222522	Distal	Gli1
chr16 23263441	-0.0571582	0.0380844	0.222522	St6gal1	Cd200r1
chr16 23263441	-0.0571582	0.0380844	0.222522	Distal	Cd200r1
chr16 33751808	-0.0341185	0.0379793	0.222522	Distal	Cd200r4 | Hcls1 | Itgb5 | Klhl6 | Runx1 | Samsn1
chr6 40560344	-0.0790883	0.0379664	0.222522	Distal	Clec1b | Lpar5 | Sspo
chr10 19444158	0.0818513	0.0381199	0.222526	Distal	Dna2 | Itgb2 | Madcam1 | Prdm1
chr12 86317964	-0.0409266	0.03828	0.222716	Distal	Npc2 | Pld4
chr15 86132652	-0.0384624	0.0383033	0.222716	Distal	Bik | Cela1 | Dcstamp | Parvg
chr2 91641334	0.0953797	0.0383019	0.222716	Distal	B2m | Cst7 | Ctsa | Ctsz | Knstrn
chr3 108568136	-0.0342144	0.0382168	0.222716	Distal	Adora3 | Csf1 | Dkk2 | Fcrl2 | Gbp3 | Gbp7 | Ifi44 | Tlr2 | Tmem154
chr5 37039339	0.0453025	0.0383271	0.222716	Distal	C130050O18Rik | Fgl2 | Gbp9 | Pilra | Rasa4 | Sap25 | Tlr1 | Yipf7
chr7 47139376	0.114943	0.0382069	0.222716	Distal	AU018091 | Bcl3 | Gvin2
chr11 51901639	-0.0520015	0.0383884	0.222734	Distal	Abi3 | Cpsf4l | Scimp
chr2 166420554	-0.0370356	0.0383705	0.222734	Distal	Acbd7 | Apbb1ip | B2m | Capn3 | Card9 | Cd44 | Cst7 | Ctsa | Ctsz | Cybrd1 | Ggta1 | Il1a | Il1rn | Kynu | Plxdc2 | Psd4 | Slc17a9 | St8sia6
chr15 48037363	0.052452	0.038452	0.222934	Distal	Csf2rb2 | Gpr84
chr5 146994561	-0.030882	0.0387877	0.22471	Distal	Tmem156
chrX 10718376	0.059546	0.0389118	0.225259	Distal	Dnase1l1 | Il13ra1 | Il2rg | Msn | Tasl
chr10 77589614	-0.0556652	0.0389819	0.225494	Distal	Gli1
chr1 120699017	0.0377563	0.0390268	0.225583	Distal	Cfap126 | Hmcn1 | Il1rl2 | Ptpn18 | Rgs1 | Slc11a1 | Tagln2
chr2 119744249	-0.0408027	0.0391921	0.226197	Distal	Nacc2
chr6 86793195	-0.0642632	0.0391746	0.226197	Anxa4
chr14 38326466	-0.0511472	0.0393064	0.226515	Distal	Lgals3 | Phf11b
chr7 143900413	-0.0511574	0.0392938	0.226515	Distal	Lilra5 | Prcp | Rgs10
chr10 114800909	0.0277043	0.0393729	0.226728	Trhde
chr5 46276797	-0.076265	0.0394584	0.227049	Distal	Tlr6
chr10 111842601	0.0460954	0.0396985	0.227151	Distal	Arhgap9 | Mmp19
chr16 21983098	-0.104949	0.0397038	0.227151	Distal	Upk1b
chr17 28967134	0.0508904	0.0396623	0.227151	Distal	Adgre1 | Aif1 | C4b | Clic1 | Ebi3 | Fgd2 | Gpsm3 | Guca1a | Haao | Ip6k3 | Myo1f | Or5v1 | Ppp1r18 | Psmb8 | Psmb9 | Rasal3 | Rnaset2a | Rnaset2b | Tagap | Tap1 | Trem2 | Treml2 | Vav1
chr19 46863595	0.0348966	0.0397136	0.227151	Distal	Cd274 | Ch25h | Dock8 | Entpd1 | Fermt3 | Gcnt1 | Hhex | Ifit1 | Lpxn | Mpeg1 | Pcsk5 | Pik3ap1 | Slc15a3 | Unc93b1
chr2 125575749	-0.034148	0.0397085	0.227151	Distal	Nacc2 | Pabpc1l
chr2 162948174	0.0231288	0.0395235	0.227151	Distal	Card9
chr3 127398294	-0.0455326	0.0395867	0.227151	Distal	Adora3 | Csf1 | Ctss | Dkk2 | Fcgr1 | Fcrl2 | Gbp5 | I830077J02Rik | Lrrc39 | Mcoln3 | Olfml3 | Rpe65 | Tent5c | Tnfaip8l2
chr4 153384921	-0.0737284	0.0395597	0.227151	Ajap1
chr1 134241611	0.0366587	0.0397795	0.227321	Distal	Aim2 | Casp8
chr12 85996290	0.0624491	0.0398197	0.227321	Distal	Gpr65 | Rsad2 | Serpina3n
chr7 13706739	0.0469887	0.0398325	0.227321	Distal	AI467606 | Apobr | Apoc4 | Apoe | Arap1 | Arrdc4 | Cd22 | Cd37 | Cebpa | Cracr2b | Ctsd | Fes | Hcst | Hspb6 | Il16 | Il18bp | Il27 | Il4i1 | Il4ra | Itgax | P2ry6 | Plaur | Prcp | Pycard | Siglecf | Siglech | Slc22a18 | Tgfb1 | Tnni2 | Tpcn2 | Trim12a | Tspan4 | Tyrobp | Zfp36
chr17 27251231	0.0955001	0.0399202	0.227652	Distal	Dennd1c | Tap1
chr2 70302250	-0.027619	0.0400032	0.227786	Distal	Apbb1ip | Cst3 | Lcn2 | Rrbp1 | Slc43a3
chrX 73342708	0.0367667	0.0399789	0.227786	Distal	Il2rg
chr10 9886047	-0.0316788	0.0402462	0.228909	Distal	Arhgap45 | Arhgap9 | Cd63 | Cdk1 | Dna2 | Elk3 | Gna15 | Igf1 | Itgb2 | Lilrb4a | Lilrb4b | Lyz1 | Lyz2 | Madcam1 | Prdm1 | Rab32 | Sowahc | Vsir | Zc3h12d
chr11 8601525	0.0449508	0.0402603	0.228909	Distal	Abca9 | Ccl12 | Ccl3 | Cpsf4l | Gfap | Lgals3bp | Milr1 | Plek | Rhbdf2 | Tmc6 | Tmem106a | Tmem92 | Zmynd15
chr15 73555088	-0.0486026	0.0403141	0.229045	Distal	Baiap2l2 | Irak4 | Itgb7 | Ly6i | Ncf4 | Nfam1
chr14 47373989	-0.0634669	0.0403974	0.229348	Lgals3
chr1 51551795	0.0432272	0.0404759	0.229623	Distal	Arhgap30 | Casp8 | Cd84 | Cfh | Ctse | Fcer1g | Fcgr2b | Fcgr3 | Fcgr4 | Glrp1 | Hlx | Il1rl1 | Il1rl2 | Ncf2 | Pdcd1 | Ptprc | Rab7b | Slamf8 | Slamf9 | Slc11a1 | Stat1 | Traf3ip3 | Ugt1a6a | Ugt1a7c
chr9 22853543	0.0368751	0.0405065	0.229627	Distal	Bcl2a1d | Il10ra | Sh2d7
chr9 120018816	0.0458519	0.0406105	0.230046	Cx3cr1
chr15 76233743	0.0368201	0.0407144	0.230388	Parp10
chr19 6995459	-0.0606242	0.0407312	0.230388	Distal	Cd274 | Ifit1 | Pcsk5
chr10 121293852	-0.0512785	0.0409504	0.230946	Distal	Arhgap9 | Cd63 | Cdk1 | Dna2 | Elk3 | Gna15 | Igf1 | Lilrb4b | Lyz2 | Mmp19 | Rab32 | S100b | Srgn
chr10 121293852	-0.0512785	0.0409504	0.230946	Tbc1d30	Arhgap9 | Cd63 | Cdk1 | Dna2 | Elk3 | Gna15 | Igf1 | Lilrb4b | Lyz2 | Mmp19 | Rab32 | S100b | Srgn
chr10 79827010	-0.0636105	0.0409119	0.230946	Distal	Dna2 | Itgb2 | Lilrb4b | Lyz1 | Madcam1 | Vsir
chr13 33734369	0.0984713	0.0408755	0.230946	Distal	Cd180 | Ly86 | Susd3
chr11 84417082	0.117213	0.0410438	0.231302	Distal	Cd300ld4 | Glra1 | Nlrp1b
chr10 111340349	0.0468434	0.0412777	0.232278	Distal	Arhgap45 | Calhm6 | Cdk1 | Elk3 | Gna15 | Rab32
chr10 13138051	0.0281502	0.0412707	0.232278	Distal	Arhgap45 | Arhgap9 | Calhm6 | Cdk1 | Gna15 | Igf1 | Lyz2 | Madcam1 | Vsir
chr5 147306927	0.0894242	0.0413752	0.232499	Distal	Yipf7
chr9 117379595	0.0319349	0.0413776	0.232499	Distal	Bcl2a1a | Bcl2a1b | Bcl2a1d | Casp4 | Cd3d | Ctsh | Cx3cr1 | Mapkapk3 | Naalad2 | Plscr2 | Ttc12
chr4 44005877	-0.0717905	0.0415042	0.232868	Distal	Akna | Atp6v0d2 | B4galt1 | C1qa | C1qb | C1qc | Cnr2 | Csf3r | Fgr | Stra6l | Tgfbr1 | Themis2 | Tlr12 | Tlr4 | Tnfsf8 | Zfp268
chrX 134059626	0.0370139	0.0414761	0.232868	Cstf2
chr7 37850438	-0.0623145	0.0416155	0.233321	Distal	Cd22 | Itgal
chr9 89066748	0.0298471	0.0416595	0.233397	Distal	Bcl2a1b | Cd3g | Cxcr6 | Naalad2
chr3 101419480	-0.0409917	0.0417649	0.233816	Distal	Ctss | Dennd2c | Fcrl2 | Frrs1 | Mcoln2 | P2ry13 | Rpe65 | Tlr2
chr12 69760685	-0.0568311	0.0418589	0.234171	Distal	Pik3cg
chr6 118010644	0.0530935	0.0418924	0.234187	Distal	Hpgds | Kcp | Pon3
chr5 92375158	0.0443526	0.0419262	0.234205	Distal	Tmem156
chr18 54293952	-0.0434361	0.0419726	0.234294	Distal	Aqp4 | Cd14 | Cd74 | Csf1r | Nfatc1 | Prelid2 | Slc14a1
chr10 110504446	0.0703072	0.0421161	0.234472	Distal	Lilrb4b | Zc3h12d
chr17 13657303	-0.0324404	0.0421271	0.234472	Distal	Adgre1 | C4b | Cyp21a1 | Dennd1c | Haao | Myo1f | Or5v1 | Or5v1b | Rasal3 | Treml2 | Vav1
chr2 11679501	0.0509998	0.0420486	0.234472	Distal	B2m | Ctsa | Ctsz | Hck | Lmo2 | Spint1
chr8 123607550	0.0290806	0.0421172	0.234472	Distal	Cyp4v3 | Dnase2a | Gm19935 | Gmip | Hmox1 | Il15 | Lpcat2 | Lrrc25 | Lyl1 | Man2b1 | Nlrc5 | Plcg2 | Ppp1r3b | Rab20 | Scrg1 | Tnfsf13b | Ttc29
chr15 101231953	0.0242818	0.0422301	0.234874	Distal	Fmnl3 | Serhl
chr16 57391399	0.0250186	0.0423159	0.23518	Distal	Dtx3l | Pros1
chr15 78430085	-0.0563314	0.0424276	0.23563	Distal	Apobec3 | Baiap2l2 | Dap | Irak4 | Ly6i | Osmr
chr16 29743134	-0.0416772	0.0425907	0.236261	Distal	Hcls1 | Itgb5 | Klhl6 | P3h2 | Pros1 | Runx1 | Samsn1
chr5 129214960	0.0551941	0.0426028	0.236261	Distal	Arpc1b | Asb10 | Card11 | Chek2 | Cxcl5 | Fgl2 | Gbp6 | Gsap | Hcar2 | Pilra | Rhoh | Sh3bp2 | Tmem156
chr1 168617743	0.057801	0.0429425	0.236357	Distal	Ugt1a6a
chr10 80186790	0.0269967	0.0428408	0.236357	Efna2	Arhgap45 | Dna2 | Elk3 | Gna15 | Itgb2 | Lilrb4b | Lyz2 | Rab32 | Sowahc | Vsir
chr10 80186790	0.0269967	0.0428408	0.236357	Distal	Arhgap45 | Dna2 | Elk3 | Gna15 | Itgb2 | Lilrb4b | Lyz2 | Rab32 | Sowahc | Vsir
chr11 7470372	0.0343824	0.0427088	0.236357	Distal	Ccl9 | Cpsf4l | Irgm2 | Nlrp1a | Tmc6
chr11 99889491	0.075134	0.0431075	0.236357	Distal	Aanat | Ccl3 | Cd68 | Cd79b | Gfap | Glra1 | Ifi47 | Kif18b | Lgals9 | Naglu | Rnf213 | Syngr2
chr15 37634390	-0.0632961	0.0427273	0.236357	Ncald	Baiap2l2 | Ncf4
chr15 37634390	-0.0632961	0.0427273	0.236357	Distal	Baiap2l2 | Ncf4
chr15 74516792	-0.14799	0.0432093	0.236357	Adgrb1
chr15 98643039	0.053971	0.0429363	0.236357	Distal	Endou | Gpr84 | Nfam1
chr17 27650951	-0.0424372	0.0432165	0.236357	Pacsin1	Adgre1 | Aif1 | C4b | Dennd1c | Rnaset2b | Tagap | Tnf | Trem2
chr17 27650951	-0.0424372	0.0432165	0.236357	Distal	Adgre1 | Aif1 | C4b | Dennd1c | Rnaset2b | Tagap | Tnf | Trem2
chr3 93015969	0.0473689	0.0428625	0.236357	Distal	Lxn | Rab13 | S100a6 | Slc44a3
chr4 152494542	-0.0372021	0.0432039	0.236357	Distal	Asap3 | Cd72 | Cnr2 | Fblim1 | Isg15 | Plin2 | Tlr12
chr4 67205043	0.0452847	0.0428552	0.236357	Distal	Arhgef16 | C1qa | C1qb | C1qc | Cd52 | Cd72 | Cnr2 | Csf3r | Fam167b | Fblim1 | Fgr | Hacd4 | Isg15 | Kif2c | Laptm5 | Plin2 | Ptafr | Rigi | Tnfrsf1b | Tnfsf8
chr5 135127841	-0.0259806	0.0430446	0.236357	Mlxipl	Anxa3 | Arpc1b | Asb10 | Card11 | Cdk6 | Chek2 | Fgfrl1 | Gal3st4 | Gusb | Hcar2 | Hpse | Hvcn1 | Lat2 | Ncf1 | Pilra | Plac8 | Rasa4 | Rhoh | Selplg | Serpine1 | Sh3bp2 | Spp1 | Stap1 | Tec | Tecrl
chr5 135127841	-0.0259806	0.0430446	0.236357	Distal	Anxa3 | Arpc1b | Asb10 | Card11 | Cdk6 | Chek2 | Fgfrl1 | Gal3st4 | Gusb | Hcar2 | Hpse | Hvcn1 | Lat2 | Ncf1 | Pilra | Plac8 | Rasa4 | Rhoh | Selplg | Serpine1 | Sh3bp2 | Spp1 | Stap1 | Tec | Tecrl
chr6 83397285	0.0777866	0.0432379	0.236357	Distal	Kcp
chr7 66246629	0.138217	0.0432175	0.236357	Lrrk1
chr9 48326180	0.0639633	0.0431874	0.236357	Nxpe2
chrX 20059590	0.042659	0.043033	0.236357	Distal	Cybb | Dgkk | Dnase1l1 | Elf4 | Igsf1 | Il13ra1 | Il2rg | Msn | Renbp | Sash3 | Tasl | Tex11 | Tlr13 | Xlr
chr17 46453590	0.0533338	0.0434559	0.236622	Distal	Aif1 | C3 | C4b | Ip6k3 | Myo1f | Or5v1 | Or5v1b | Psmb9 | Rasal3 | Rnaset2a | Tgif1 | Tnf | Trem2 | Treml2 | Vav1
chr17 46453590	0.0533338	0.0434559	0.236622	Ttbk1	Aif1 | C3 | C4b | Ip6k3 | Myo1f | Or5v1 | Or5v1b | Psmb9 | Rasal3 | Rnaset2a | Tgif1 | Tnf | Trem2 | Treml2 | Vav1
chr6 97404187	-0.117619	0.0434613	0.236622	Distal	Pon3
chr7 111778536	0.0418966	0.0433538	0.236622	Distal	Apoc1
chr7 42750078	0.0325641	0.0435085	0.236622	Distal	Apoc2 | Apoe | Ctsd | Folr2 | Il4i1 | P2ry6 | Prcp | Pycard | Tgfb1 | Tpcn2 | Trim12a | Zfp36
chr8 79372305	-0.042688	0.0434741	0.236622	Distal	Hmox1 | Lpcat2 | Lrrc25 | Snx20
chr9 122429559	0.0312815	0.0435337	0.236622	Distal	AB124611 | Bcl2a1a | Cmtm7 | Gldn | Il10ra | Iqch | Mapkapk3 | Naalad2 | Slc37a2 | Ttc12
chr9 83498437	-0.042609	0.0433803	0.236622	Distal	Chrnb4 | Gadl1 | Sh2d7
chr14 55064767	0.0417779	0.0437657	0.237545	Distal	Arl11 | Gpr183 | Plau | Pnp | Ripk3 | Tgm1
chr7 81649617	-0.0351228	0.0437568	0.237545	Distal	Il18bp | Irf7 | Or52h1 | Tspan4
chr3 103738252	-0.0427282	0.043836	0.237688	Olfml3
chrX 78583768	0.0581627	0.0438542	0.237688	Distal	Dgkk | Pnma5 | Tnmd
chr12 99942786	0.0427914	0.0438917	0.237724	Distal	Serpina3i
chr15 14108372	0.0508789	0.0442158	0.239134	Distal	Bin2 | Csf2rb | Cyth4 | Dcstamp | Fyb | Gpr84 | Irak4 | Tmem71 | Tspo
chr18 68112213	-0.0245518	0.0442459	0.239134	Ldlrad4	Iigp1 | Lox | Prelid2 | Slc14a1
chr18 68112213	-0.0245518	0.0442459	0.239134	Distal	Iigp1 | Lox | Prelid2 | Slc14a1
chr2 32430749	-0.105266	0.0442776	0.239136	Distal	Agpat2 | Card9 | Ctsz | Hck | Sdcbp2 | Zbp1
chr11 119253483	0.0305776	0.0444232	0.239302	Distal	Cpsf4l | Epx | Fndc9 | Nlrp1a | Slc16a3
chr15 75746180	0.0641794	0.0443532	0.239302	Distal	Apobec3 | Bik | Maff | Naprt | Ncf4 | Nckap1l | Parp10 | Ptger4 | Rac2 | Rida
chr3 138066378	0.0359092	0.0443709	0.239302	Distal	Adh1 | Anxa9 | BC028528 | Bdh2 | Cd2 | Cd53 | Csf1 | Ctss | Dkk2 | Fabp5 | Fcgr1 | Fcrl2 | Gbp2 | Ifi44 | Lxn | Olfml3 | Ptx3 | S100a1 | S100a13 | S100a16 | S100a4 | S100a6 | Tlr2 | Tmem154
chr4 152270235	0.0406886	0.0444333	0.239302	Distal	Asap3 | Cnr2 | Fblim1 | Hacd4 | Isg15 | Lyn | Rigi | Tlr12 | Tmem35b | Tnfrsf1b | Tnfrsf4 | Trim14
chr1 194938941	-0.0956502	0.0444771	0.239369	Cd34
chr10 25049980	0.0664151	0.0445898	0.239479	Distal	Arhgap9 | Itgb2 | Lilrb4b | Lyz2 | S100b | Srgn | Vsir
chr14 43122340	0.0614901	0.0446649	0.239479	Distal	Cfap70 | Lrmda
chr17 83846709	0.0436713	0.0445722	0.239479	Distal	C4b | Tgif1
chr2 138279249	0.038661	0.0445937	0.239479	Distal	Apbb1ip | B2m | Cd44 | Cst7 | Ctsa | Ctsz | Cytip | Ggta1 | Gins1 | Gsn | Hck | Il36g | Lmo2 | Phyhd1 | Plxdc2 | Psd4 | Rrbp1 | Slc43a3 | Spint1 | Tgif2 | Tor4a | Zbp1
chr3 146405602	-0.0656106	0.0447135	0.239479	Distal	Dennd2c | Dkk2 | Mcoln3 | S100a13 | S100a6
chr8 120397723	-0.0270879	0.0447478	0.239479	Gse1	Il15 | Lrrc25
chr8 120397723	-0.0270879	0.0447478	0.239479	Distal	Il15 | Lrrc25
chr8 123802644	-0.0423374	0.0446301	0.239479	Distal	Bst2 | Cyba | Cyp4f18 | Cyp4v3 | Dnase2a | Elmo3 | Fhod1 | Hpgd | Ifi30 | Irf8 | Lpcat2 | Lpl | Man2b1 | Nat2 | Plcg2 | Rab20 | Rpl18a | Scrg1 | Snx20 | Tnfsf13b
chr10 14590059	0.0258797	0.0448034	0.239609	Distal	Arhgap45 | Arhgap9 | Cd63 | Cdk1 | Elk3 | Fabp7 | Gli1 | Gna15 | Igf1 | Itgb2 | Lyz2 | Madcam1 | Prdm1 | Rab32 | Sowahc | Srgn | Vsir
chr10 107904427	0.0942183	0.044841	0.239628	Distal	Igf1 | Itgb2 | Lyz1 | Prdm1
chr19 44825492	-0.0600204	0.0448697	0.239628	Distal	Hhex | Pik3ap1
chr1 167279296	0.0513778	0.0450047	0.240021	Distal	Aim2 | Atf3 | Cd84
chr11 50237240	0.0486912	0.0450534	0.240021	Ltc4s
chr15 42000248	0.149812	0.045067	0.240021	Distal	Apobec3 | Csf2rb | Cyth4 | Dcstamp | Fmnl3 | Glycam1 | Ly6i | Ncf4 | Nckap1l | Nfam1 | Osmr | Serhl | Syt10 | Tspo | Tuba1c
chr15 44281985	0.0303796	0.0450686	0.240021	Distal	Apobec3 | Cela1 | Irak4 | Ly6c2 | Serhl
chr7 140778019	0.0308667	0.0452055	0.240582	Distal	C5ar1 | Cd37 | Cebpa | Ctsd | Folr2 | Il27 | Il4i1 | Itgal | Itgam | Itgax | Itpripl2 | Plaur | Rinl | Siglecf | Siglech | Slc1a5 | Slco2b1 | Tgfb1 | Tpcn2 | Trpm1 | Tyrobp
chrX 8176206	0.0615621	0.0452696	0.240756	Distal	Pnma5
chr6 131203874	-0.0685218	0.0453532	0.241033	Distal	Clec7a | Irf5
chr1 133860012	-0.0559606	0.045475	0.241503	Distal	Scg2
chr14 70512800	-0.0403052	0.0455275	0.241503	Distal	Arl11 | Gpr183 | Lgals3 | Phf11b
chr17 28510740	0.0320408	0.0455362	0.241503	Distal	Cyp21a1
chr17 49894503	-0.0402564	0.0455966	0.241656	Distal	Aif1 | Ebi3 | Eif2ak2 | Or5v1b | Ppp1r18 | Tgif1
chr17 92321167	0.0452168	0.0457384	0.24224	Distal	Adgre1 | Aif1 | B430306N03Rik | Dennd1c | Ebi3 | Fgd2 | Gpsm3 | Guca1a | Haao | Psmb8 | Psmb9 | Rnaset2a | Rnaset2b | Tagap | Tap1
chr1 117194564	0.0288346	0.0458165	0.242485	Distal	Il1rl2 | Stat1
chr5 132911947	-0.0333834	0.0459515	0.243032	Distal	Sap25
chr1 119255587	0.0251946	0.0462174	0.243764	Distal	A630001G21Rik | Aim2 | Arhgap30 | Atf3 | Cacna1s | Casp8 | Cd48 | Cd84 | Ctse | Cxcr4 | F11r | Fcer1g | Fcgr2b | Fcgr3 | Il18rap | Inpp5d | Ly9 | Ncf2 | Pdcd1 | Ptprc | Rpl31 | Slamf6 | Slamf9 | Traf3ip3 | Ugt1a7c | Zdbf2
chr12 55600867	0.0304223	0.0461716	0.243764	Insm2
chr5 135695469	-0.0283296	0.0461852	0.243764	Distal	Anxa3
chr6 91037455	0.0836271	0.0462138	0.243764	Distal	Rho | Zc3hav1
chr8 106908465	0.0289964	0.0462881	0.243969	Distal	Adcy7 | Elmo3 | Hmox1 | Ifi30 | Irf8 | Lpl | Man2b1 | Ppp1r3b | Tcim | Tnfsf13b
chr8 46503727	-0.118682	0.0463607	0.244183	Distal	Bst2 | Cyba | Cyp4f18 | Fhod1 | Hpgd | Ifi30 | Irf8 | Lpcat2 | Lpl | Lyl1 | Man2b1 | Plcg2 | Tmem221 | Tnfsf13b
chr10 79989970	-0.0211047	0.0464106	0.244218	Distal	Gna15
chr2 136274905	-0.0424645	0.0465588	0.244218	Distal	Nacc2 | Rbl1
chr5 116709231	-0.0504512	0.0465549	0.244218	Distal	Cdk6 | Hpse
chr7 121948588	-0.0588923	0.0465449	0.244218	Distal	Bcl3 | Ctsc | Gvin2 | Hpn | Ifitm3 | Il16 | Il18bp | Irf7 | Itgal | Lilra5 | Mgmt | Pycard | Siglech | Trim12a | Trim12c | Trim30a | Tspan32 | Tspan4 | Tyrobp
chr7 121948588	-0.0588923	0.0465449	0.244218	Cog7	Bcl3 | Ctsc | Gvin2 | Hpn | Ifitm3 | Il16 | Il18bp | Irf7 | Itgal | Lilra5 | Mgmt | Pycard | Siglech | Trim12a | Trim12c | Trim30a | Tspan32 | Tspan4 | Tyrobp
chr7 28047473	0.0553675	0.0464333	0.244218	Distal	Agbl1 | AI467606 | Apobr | Apoe | Arap1 | Arrdc4 | Axl | C5ar1 | Cd22 | Cd33 | Cd37 | Cebpa | Ctsc | Fes | Folr2 | Ftl1 | Fxyd1 | Gmfg | Hspb6 | Ifitm3 | Il16 | Il18bp | Il21r | Il27 | Irf7 | Itpripl2 | Kcnk6 | Lgi4 | Mgmt | P2ry6 | Plaur | Prcp | Pycard | Rgs10 | Siglech | Slc22a18 | Slco2b1 | Trim12a | Trim12c | Trim21 | Trim30d | Trim34a | Trim5 | Tspan4 | Tyrobp | Zfp36
chr17 5798625	0.0277154	0.0467047	0.244758	Distal	C4b | Dennd1c | Ebi3 | Fgd2 | Haao | Ip6k3 | Myo1f | Ppp1r18 | Psmb8 | Psmb9 | Rasal3 | Rnaset2a | Tagap | Tnf | Trem2
chr6 57433643	-0.0467788	0.0467256	0.244758	Distal	Kcp | Peg10
chr11 101714243	0.0582251	0.0468309	0.244806	Distal	Irgm2 | Pimreg | Proca1
chr2 114854273	-0.111209	0.0468248	0.244806	Distal	Nacc2 | Nusap1 | Slc43a3
chr4 46378064	-0.127558	0.046825	0.244806	Distal	Asap3
chr2 111576195	0.0459331	0.0469733	0.245384	Distal	Apbb1ip | B2m | Capn3 | Cd44 | Cst3 | Cst7 | Ggta1 | Hck | Il1a | Il36g | Kynu | Lmo2 | Nfe2l2 | Nusap1 | Plxdc2 | Prrx2 | Slc17a9 | Slc43a3 | Spi1 | Spint1 | St8sia6 | Tor4a | Vim
chr14 67486964	-0.0492272	0.0473157	0.246927	Distal	Il3ra | Irf9 | Itih3 | Reep4 | Tgm1
chr5 146313353	0.0284529	0.0473334	0.246927	Distal	Gbp6
chr19 53530361	-0.0354774	0.0474177	0.247199	Distal	Ms4a6d
chr11 119377255	-0.0375084	0.0474648	0.247276	Distal	Cd300ld | Myocd
chr2 13010412	-0.0953466	0.0475845	0.247705	C1ql3
chr6 98205044	-0.0442301	0.0476119	0.247705	Distal	Anxa4 | C3ar1 | Clec7a | Hpgds | Irag2 | Kcp | Mdfic
chr13 54792777	0.0262764	0.0476748	0.247864	Distal	Tifab
chr10 36507556	0.0867204	0.0478894	0.248038	Hs3st5
chr10 81131127	0.02455	0.0479307	0.248038	Zbtb7a	Arhgap45 | Arhgap9 | Cd63 | Cdk1 | Dna2 | Elk3 | Fabp7 | Gna15 | Igf1 | Itgb2 | Lilrb4a | Lilrb4b | Lyz1 | Lyz2 | Rab32 | Sowahc | Srgn | Vsir
chr10 81131127	0.02455	0.0479307	0.248038	Distal	Arhgap45 | Arhgap9 | Cd63 | Cdk1 | Dna2 | Elk3 | Fabp7 | Gna15 | Igf1 | Itgb2 | Lilrb4a | Lilrb4b | Lyz1 | Lyz2 | Rab32 | Sowahc | Srgn | Vsir
chr14 66162941	-0.0516262	0.0478888	0.248038	Distal	Pbk | Phf11b | Reep4 | Rubcnl
chr17 27547390	0.039885	0.0479675	0.248038	Distal	Clic1 | Myo1f | Or5v1b | Ppp1r18 | Rasal3 | Rasgrp3 | Trem2
chr18 83285922	0.0204693	0.047804	0.248038	Distal	Ccdc68 | Lox
chr19 59168674	0.0273952	0.0477599	0.248038	Distal	Cd274 | Ch25h | Dock8 | Entpd1 | Fam111a | Fermt3 | Lpxn | Mamdc2 | Mpeg1 | Ms4a4b | Plce1 | Slc15a3 | Slc25a45
chr4 84293058	0.190073	0.0479353	0.248038	Distal	Rigi | Zfp268
chr10 12892350	-0.0507804	0.0480961	0.248534	Distal	Arhgap9 | Cdk1
chr15 63671235	0.0347413	0.048238	0.248756	Distal	Apobec3 | Csf2rb | Endou | Glycam1 | Il2rb | Itga5 | Itgb7 | Naprt | Ncf4 | Nckap1l | Nfam1 | Osmr | Parp10 | Serhl | Tuba1c
chr4 129222401	-0.0249403	0.0482608	0.248756	Distal	Atp6v0d2 | C1qa | Cd52 | Csf3r | Fam167b | Fgr | Isg15 | Pdpn | Plin2 | Ptafr | Tlr12 | Tnfrsf1b
chr4 146263414	0.0957219	0.0483015	0.248756	Zfp991	B4galt1 | C1qa | C1qb | C1qc | Cd52 | Cnr2 | Csf3r | Fam167b | Hacd4 | Pdpn | Ptafr | Rigi | Tlr12 | Tlr4 | Tnfsf8
chr4 146263414	0.0957219	0.0483015	0.248756	Distal	B4galt1 | C1qa | C1qb | C1qc | Cd52 | Cnr2 | Csf3r | Fam167b | Hacd4 | Pdpn | Ptafr | Rigi | Tlr12 | Tlr4 | Tnfsf8
chr8 115428757	0.0424226	0.0482931	0.248756	Distal	Hmox1 | Irf8
chr15 100815722	0.0188586	0.0483693	0.248938	Distal	Apobec3 | Baiap2l2 | Bin2 | Csf2rb | Csf2rb2 | Cyth4 | Dap | Dcstamp | Endou | Fmnl3 | Fyb | Gpr84 | Gsdmd | Il2rb | Irak4 | Itga5 | Naprt | Nckap1l | Nfam1 | Osmr | Parp10 | Parvg | Rac2 | Rida | Slc39a4 | Tmem71 | Tspo
chr5 102767297	-0.0398	0.0485356	0.249626	Distal	Cdk6
chr15 98736635	0.037718	0.0488009	0.249815	Distal	Ly6c2 | Maff | Naprt | Rac2
chr15 98736635	0.037718	0.0488009	0.249815	Arf3	Ly6c2 | Maff | Naprt | Rac2
chr17 25625022	0.0429652	0.0486923	0.249815	Distal	Haao | Or5v1b | Ppp1r18 | Rasal3
chr19 46863607	0.0335631	0.04867	0.249815	Distal	Cd274 | Ch25h | Ctsw | Dock8 | Entpd1 | Fermt3 | Gcnt1 | Hhex | Ifit1 | Ifit3 | Ifit3b | Lpxn | Mamdc2 | Mpeg1 | Pik3ap1 | Plce1 | Rab3il1 | Slc15a3 | Slc25a45 | Unc93b1
chr4 34485982	0.0481577	0.048739	0.249815	Distal	Atp6v0d2 | Cd52 | Cnr2 | Fgr | Kif2c | Rigi | Themis2 | Tlr12 | Tlr4
chr9 119136255	-0.0254495	0.0487929	0.249815	Distal	Ctsh | Cx3cr1 | Cxcr6 | Inka1 | Mapkapk3 | Naalad2 | Plscr2 | Slc37a2
chrX 100625924	-0.045201	0.0487934	0.249815	Distal	Btk | Cybb | Dgkk | Egfl6 | Elf4 | F9 | Gpr34 | Msn | Renbp | Sash3 | Tasl | Tex11 | Tlr13 | Tlr7 | Xlr
chr1 40326018	0.048156	0.0489127	0.249886	Il1rl2
chr3 106483105	0.0395397	0.0488958	0.249886	Distal	Csf1 | Ctss | Dkk2 | Frrs1 | Ifi44 | Ptx3 | Tent5c | Thbs3
chrX 73795042	0.0560715	0.0488731	0.249886	Distal	Btk | Taf7l | Tnmd
chr7 128206023	-0.0475908	0.0489808	0.250067	Distal	Apoc1 | Apoc4 | Arrdc4 | Gp2 | Il18bp | Mgmt | Trim34a | Trim5
chr7 12928508	-0.0589263	0.0490982	0.250499	Distal	Eps8l1 | Il21r | Or52h1
chr3 53044922	-0.0306008	0.0491644	0.25067	Lhfpl6
chr1 38543043	-0.088971	0.0493147	0.251102	Aff3	A630001G21Rik | Fcgr4 | Ifi213 | Inpp5d | Mcm3 | Pdcd1 | Scg2 | Slamf8 | Sp110 | Stat1
chr1 38543043	-0.088971	0.0493147	0.251102	Distal	A630001G21Rik | Fcgr4 | Ifi213 | Inpp5d | Mcm3 | Pdcd1 | Scg2 | Slamf8 | Sp110 | Stat1
chr11 97338409	-0.0661449	0.0494387	0.251232	Distal	Ccl4 | Cd300ld3
chr7 43929141	-0.0494149	0.049414	0.251232	Distal	Apoc1 | Il4i1 | Mgmt | Prcp | Slc1a5 | Tgfb1 | Tspan32 | Tyrobp | Zfp36
chr8 120750721	-0.0283663	0.0494059	0.251232	Irf8
chr17 27502892	0.0305232	0.0496879	0.251996	Grm4	Haao | Slc22a3
chr17 27502892	0.0305232	0.0496879	0.251996	Distal	Haao | Slc22a3
chr9 78427459	0.0369529	0.0496445	0.251996	Distal	Bcl2a1b | Bcl2a1d | Fli1 | Il10ra | Inka1 | Naalad2 | Slc37a2 | St14
chr17 20719011	0.0332429	0.0499243	0.253027	Distal	Fgd2 | Or5v1 | Psmb9
chr12 112663879	0.0254037	0.0499581	0.25303	Distal	Tnfaip2
chr12 33146883	-0.0600938	0.0502418	0.253461	Atxn7l1
chr16 96685400	-0.0486291	0.0502205	0.253461	Distal	Cd200r4 | Dgkg | Il10rb | Liph
chr16 96685400	-0.0486291	0.0502205	0.253461	Dscam	Cd200r4 | Dgkg | Il10rb | Liph
chr2 45279615	0.032419	0.0501942	0.253461	Distal	Capn3 | Cst3 | Hck | Vim
chr4 22463325	0.0660307	0.0502082	0.253461	Distal	B4galt1 | C1qa | C1qb | C1qc | Cd52 | Cnr2 | Csf3r | Fam167b | Fgr | Isg15 | Laptm5 | Pdpn | Plin2 | Ptafr | Themis2 | Tlr12 | Tnfrsf1b | Tnfsf8 | Trim14
chr7 73377454	0.0275261	0.0501746	0.253461	Distal	Abcc6 | Trim34a
chr9 20322021	0.152456	0.0503266	0.253722	Distal	Casp1 | Xirp1
chr7 68844939	0.0339021	0.0503877	0.253863	Distal	Bcl3 | C5ar2 | Cd22 | Il16 | Tnni2
chr16 90357993	0.0444854	0.0505483	0.254504	Distal	Cd200r4 | Dgkg | Hcls1 | Ifnar2
chr2 122313926	-0.0469499	0.0506617	0.254907	Distal	Card9 | Cst3 | Ctsa | Hck | Lmo2 | Pabpc1l | Phyhd1 | Plxdc2 | Prrx2 | Rrbp1 | Siglec1 | Spi1 | Spint1 | Tgif2
chr18 66459639	-0.0268254	0.0508637	0.255756	Distal	Cd14 | Klhl14
chr4 134362702	0.0255686	0.0510569	0.256558	Distal	Asap3 | Fblim1 | Hacd4 | Pdpn | Slc2a5 | Trim14 | Tspan1
chr3 95651520	-0.0485342	0.0510935	0.256574	Distal	Dennd2c | Dkk2 | P2ry13 | Rpe65
chr1 65361057	0.124048	0.0512205	0.25689	Pth2r
chr4 43984173	-0.0448494	0.0512377	0.25689	Distal	Dhrs3
chr8 11912397	0.0248877	0.0512572	0.25689	Distal	Hpgd | Lyl1 | Snx20 | Tnfsf13b
chr17 35555328	0.0817939	0.0514491	0.257683	Distal	Cyp21a1
chr2 58133817	0.0397709	0.051535	0.257925	Cytip
chr9 21981372	0.0426338	0.0515649	0.257925	Distal	Naalad2
chr9 110391925	0.0394948	0.0516511	0.258188	Distal	AB124611 | Bcl2a1d | Casp4 | Cd3g | Ctsh | Icam1 | Il10ra | Inka1 | Mapkapk3 | Plscr2
chr18 53597980	0.0295446	0.0518987	0.259256	Distal	Cd74 | Klhl14
chr1 157048711	0.0582748	0.0522487	0.259498	Distal	Ccdc190
chr1 168216456	0.0526833	0.0520511	0.259498	Distal	Aim2 | Atf3 | Cd48 | Cd84 | Ctse | Fcer1g | Fcgr4 | Hlx | Ifi207 | Pdcd1 | Ppfia4 | Rab7b | Slamf8 | Slamf9 | Slc11a1 | Traf3ip3
chr11 85095043	-0.0361077	0.0520874	0.259498	Usp32	Aanat | Glra1 | Ifi47 | Mrc2 | Myo1g | Tcn2 | Tk1
chr11 85095043	-0.0361077	0.0520874	0.259498	Distal	Aanat | Glra1 | Ifi47 | Mrc2 | Myo1g | Tcn2 | Tk1
chr11 97459578	0.0569306	0.0522234	0.259498	Distal	Ccl4 | Ccl5 | Cd68 | Gfap | Haspin | Proca1 | Tmc6 | Wfdc17
chr14 43122334	0.0539563	0.0523191	0.259498	Distal	Cfap70
chr6 45443765	-0.0700027	0.0523201	0.259498	Distal	Anxa4 | Arhgdib | C3ar1 | Capg | Cd9 | Clec7a | Dok1 | Gimap3 | Irag2 | Irf5 | Pon3 | Rpl32 | Sspo | Tbxas1 | Tmem176a | Tmem176b | Vamp8
chr6 45443765	-0.0700027	0.0523201	0.259498	Cntnap2	Anxa4 | Arhgdib | C3ar1 | Capg | Cd9 | Clec7a | Dok1 | Gimap3 | Irag2 | Irf5 | Pon3 | Rpl32 | Sspo | Tbxas1 | Tmem176a | Tmem176b | Vamp8
chr7 28544181	-0.0243382	0.051982	0.259498	Distal	Adamtsl3 | Hpn | Il18bp | Mki67 | Pycard | Siglech | Slco2b1 | Trim12a | Tspan32
chr7 3219407	-0.0345513	0.0522376	0.259498	Distal	Tpcn2
chr8 44428332	0.0617057	0.0521838	0.259498	Distal	Bst2 | Hpgd | Irf8 | Tnfsf13b
chr5 15506914	-0.0347784	0.0524543	0.259995	Distal	Arpc1b | Asb10 | Chek2 | Cmklr1 | Cxcl10 | Cxcl13 | Gal3st4 | Gsap | Gusb | Hcar2 | Hpse | Lat2 | Mlxipl | Oasl2 | P2rx7 | Pilra | Rhoh | Selplg | Sh3bp2 | Tec | Tlr1 | Tlr6
chr19 24708753	-0.0432586	0.0526148	0.260622	Distal	Dock8
chr13 94396170	0.0473039	0.0528149	0.261106	Distal	H2bc15
chrX 151344409	0.0561087	0.0528096	0.261106	Distal	Tnmd
chrX 151344409	0.0561087	0.0528096	0.261106	Fam120c	Tnmd
chr3 22932231	0.0354369	0.0528939	0.261159	Distal	Anxa9 | Frrs1
chr8 119423606	0.0288025	0.0528908	0.261159	Distal	Gm19935
chr11 100893726	0.0390313	0.0529625	0.261229	Stat3
chr12 18440896	-0.0748882	0.0529763	0.261229	Distal	Batf
chr16 44448460	0.0493962	0.0530803	0.261573	Distal	Muc13 | Pros1 | Runx1
chr17 31295794	0.0371927	0.0531688	0.261841	Distal	Dennd1c | Tgif1
chr2 76938671	-0.0281444	0.0532963	0.262131	Distal	Agpat2 | B2m | Cd44 | Ctsa | Ctsz | Cybrd1 | Ggta1 | Nfe2l2 | Phyhd1 | Serping1 | Vim | Zbp1
chr3 146045051	-0.0309381	0.0532772	0.262131	Distal	Frrs1
chr1 171437834	-0.171802	0.0535813	0.263364	F11r
chr11 109605970	0.05481	0.0539243	0.264313	Distal	Aanat | Abcc3 | Abi3 | Ccl12 | Ccl3 | Ccl4 | Ccl6 | Ccl9 | Cd300c2 | Cd300lb | Cd300lf | Cd68 | Cpsf4l | Cxcl16 | Dock2 | Gfap | Glra1 | Gm12185 | Gm5431 | Gngt2 | Grn | Havcr2 | Ifi35 | Ifi47 | Igtp | Ikzf1 | Irgm1 | Kif18b | Lgals3bp | Lgals9 | Milr1 | Myo1g | Naglu | Nlrp1a | Pik3r5 | Pimreg | Plek | Pmp22 | Proca1 | Rhbdf2 | Rnf213 | Serpinf2 | Slc16a3 | Slfn2 | Sparc | Syngr2 | Tcn2 | Tk1 | …
chr15 81771843	0.0516922	0.0539597	0.264313	Distal	Baiap2l2 | Csf2rb | Dcstamp | Endou | Nfam1 | Parp10 | Slc39a4
chr17 53825452	-0.0496419	0.0539109	0.264313	Distal	Tnf
chr18 82876171	-0.0355711	0.0538406	0.264313	Distal	Cd14 | Cd74 | Csf1r | Slc14a1 | Tubb6
chr2 163899815	0.0350148	0.0540237	0.264313	Distal	Agpat2 | B2m | Bmf | Cd44 | Cdh26 | Cst7 | Cytip | Hck | Neb | Nfe2l2 | Plxdc2 | Procr | Rbl1 | Spi1 | Spint1 | Tor4a | Vim
chr4 117675119	-0.0319295	0.0540202	0.264313	Distal	Dhrs3 | Fgr | Trim14
chr8 46412381	0.0503805	0.0540437	0.264313	Distal	Gmip
chr9 21791288	0.0438987	0.0540506	0.264313	Distal	Casp1 | Cxcr6
chr11 116994870	-0.0278757	0.0541291	0.264514	Distal	Aanat | Ccl9 | Cd300ld | Epx | Kif18b | Serpinf2 | Tmc6 | Tmem92
chr8 87939112	0.0510115	0.0541609	0.264514	Distal	Fhod1 | Hmox1 | Man2b1
chr6 115503832	0.0797108	0.0543827	0.265428	Distal	Capg | Dok1 | Peg10 | Pon3 | Usp18
chr9 22314353	0.0233917	0.0544406	0.265541	Distal	Anxa2 | Ctsh | Plscr2 | Sh2d7 | Uba7
chr13 55693329	-0.0635526	0.0549074	0.267438	B230219D22Rik
chr4 135102571	-0.0436122	0.0549344	0.267438	Distal	Fblim1 | Ptafr
chrX 10216156	-0.0721745	0.0549248	0.267438	Distal	Gdpd2
chr7 108013382	-0.0459295	0.055108	0.268113	Distal	AU018091 | Gvin2 | Il4i1 | Lrrk1
chr12 92875834	0.0439927	0.0552307	0.268533	Distal	Serpina3n
chr14 14582410	0.0660671	0.0553253	0.268533	Distal	Reep4
chr2 93195890	-0.0575877	0.0553346	0.268533	Distal	Agpat2 | Cd44 | Ctsz | Ggta1 | Il1b | Kynu | Lmo2 | Nfe2l2 | Procr | Tgif2 | Vim
chrX 6400443	0.0464523	0.0553188	0.268533	Distal	Il2rg
chr19 8818418	0.0250345	0.0554646	0.268823	Hnrnpul2	Casp7 | Ch25h | Dock8 | Lpxn | Mpeg1 | Rhod | Unc93b1
chr19 8818418	0.0250345	0.0554646	0.268823	Distal	Casp7 | Ch25h | Dock8 | Lpxn | Mpeg1 | Rhod | Unc93b1
chr1 120698956	0.0349094	0.0555172	0.268907	Distal	A630001G21Rik | Aim2 | Cd244a | Cd48 | Cd84 | Il1rl1 | Rab7b | Stat1 | Ugt1a7c
chr19 4226729	-0.0340968	0.0556426	0.269344	Distal	Cd274 | Cd5 | Ch25h | Dock8 | Entpd1 | Fermt3 | Hhex | Lpxn | Mamdc2 | Mpeg1 | Ms4a4b | Pik3ap1 | Pyroxd2 | Slc15a3 | Tcirg1 | Unc93b1
chr12 110707683	0.0456499	0.0560484	0.270817	Distal	Batf
chr12 110707683	0.0456499	0.0560484	0.270817	Hsp90aa1	Batf
chr9 93019855	-0.0457313	0.056053	0.270817	Distal	Bcl2a1a | Cmtm7 | Cx3cr1 | Fli1 | Gldn | Hexa | Naalad2 | Slc37a2 | St14 | Tgfbr2
chr5 124631797	0.0358239	0.0562699	0.271693	Distal	Cdk6 | Nptx2 | Rasa4
chr19 25539936	-0.0337761	0.0564146	0.271706	Distal	Gcnt1 | Mpeg1 | Ms4a4c | Plce1 | Slc25a45
chr4 151892816	0.0589574	0.056317	0.271706	Distal	Fgr
chr4 62678266	-0.0352179	0.0564031	0.271706	Distal	C1qb | Cnr2 | Csf3r | Ptafr | Stra6l | Tgfbr1 | Themis2
chr7 6605468	0.0471632	0.0564069	0.271706	Distal	Itgal | Plaur
chr1 133661387	0.0170174	0.0570556	0.27216	Distal	Cfap126 | Creg1 | Fcer1g | Fcgr3 | Fcgr4 | Ifi207 | Ifi209 | Pappa2 | Prdx6 | Rab7b | Rcsd1 | Rufy4 | Slamf9 | Sp140 | Tagln2 | Ugt1a6a | Ugt1a7c
chr1 155717646	0.117945	0.057309	0.27216	Distal	Cfh | Neurl3 | Slamf6
chr1 34379163	0.0324146	0.0569604	0.27216	Distal	Aim2 | Cd48 | Cfap126 | Cfh | Creg1 | Fcer1g | Fcgr3 | Ifi204 | Ifi207 | Ifi209 | Ifi211 | Ly9 | Ncf2 | Pappa2 | Slamf6 | Slamf7 | Slamf9 | Sp110 | Sp140 | Stat1 | Traf3ip3
chr10 112235832	0.0316353	0.056552	0.27216	Distal	Acss3 | Arhgap45 | Dna2 | Igf1 | Itgb2 | Prdm1 | Vsir
chr11 112990419	0.0301971	0.0573457	0.27216	Distal	Cd300lb | Hormad2
chr11 61010001	0.0466828	0.0567467	0.27216	Distal	Abi3 | Ccl6 | Ccl9 | Cd68
chr13 38171734	0.119398	0.057469	0.27216	Distal	Naip6
chr13 60617867	-0.0293176	0.0573591	0.27216	Distal	Ctla2b | H2bc15
chr14 54482658	-0.0262114	0.0574677	0.27216	Distal	Ang | Lgals3 | Plau | Rnase4 | Rubcnl
chr15 21287357	-0.0387129	0.0570823	0.27216	Distal	Baiap2l2 | Itga5 | Ly6c2
chr19 44531699	0.0325563	0.057084	0.27216	Distal	Aldh3b1 | Ch25h | Clcf1 | Ctsw | Hhex | Lpxn | Mamdc2 | Mpeg1 | Ms4a4c | Ms4a6d | Plgrkt | Pyroxd2 | Slc15a3 | Unc93b1
chr19 46992797	0.0418126	0.0567216	0.27216	Distal	Cd5 | Pcsk5 | Pyroxd2 | Sfrp5 | Tcirg1
chr2 30953677	-0.0502752	0.0566492	0.27216	Distal	Acbd7 | Agpat2 | Bmf | Card9 | Cst3 | Cst7 | Hck | Il1rn | Lmo2 | Sdcbp2 | Siglec1 | Spint1 | Tgif2
chr2 71482632	-0.0370821	0.0569224	0.27216	Distal	Apbb1ip | Ggta1 | Kynu | Plxdc2 | Rrbp1
chr4 33582012	-0.0250509	0.0574329	0.27216	Distal	Fblim1 | Hacd4 | Isg15 | Kif2c | Rigi
chr5 129909754	0.0284205	0.05727	0.27216	Distal	Cdk6 | Lrrc17
chr5 98020648	0.031787	0.0572957	0.27216	Distal	Cd36 | Cdk6 | Lat2 | Rbm47
chr6 124004751	0.0546364	0.057025	0.27216	Distal	Anxa4 | Apobec1 | Arhgdib | C3ar1 | Cd8a | Cd9 | Clec1a | Clec1b | Clec5a | Clec7a | Gsg1 | Hk2 | Il12rb2 | Lag3 | Mdfic | Olr1 | Pon3 | Ptpn6 | Tbxas1 | Tmem176a | Tmem176b | Usp18 | Zc3hav1
chr6 58034688	0.051541	0.0568337	0.27216	Distal	C3ar1 | Cd69 | Cd9 | Clec7a | Irf5 | Klrb1a | Klrb1c | Lag3 | Pon3 | Tbxas1 | Tmem176a
chr7 35612374	-0.0420226	0.0573863	0.27216	Distal	Apoc1 | Eps8l1 | Fxyd1 | Gmfg | Tspan4
chr8 117355601	-0.0199377	0.0572107	0.27216	Distal	Elmo3 | Fhod1 | Gmip | Lyl1 | Rab20 | Tnfsf13b
chr8 70765226	0.0363316	0.05696	0.27216	Distal	Fhod1 | Hmox1 | Hpgd | Man2b1 | Snx20
chr8 70765226	0.0363316	0.05696	0.27216	Ifi30	Fhod1 | Hmox1 | Hpgd | Man2b1 | Snx20
chr9 36382356	0.048311	0.0570081	0.27216	Distal	Bcl2a1b | Bcl2a1d | Ctsh | Cx3cr1 | Cxcr6 | Hexa | Naalad2 | Plscr2 | Scn5a | Slc37a2 | St14 | Tgfbr2 | Ttc12
chrX 104200321	-0.0683749	0.0569869	0.27216	Distal	F9
chrX 104200321	-0.0683749	0.0569869	0.27216	Nexmif	F9
chrX 163908248	0.0320401	0.0573925	0.27216	Distal	Taf7l | Tnmd
chrX 64276964	-0.263473	0.0575331	0.272295	Distal	Gm6377
chrX 163908308	0.0361642	0.0576192	0.272534	Distal	Egfl6 | Gpr34 | Msn
chr11 32531981	0.0340375	0.057933	0.272966	Distal	Abi3 | Evi2b | Slfn9
chr11 32531981	0.0340375	0.057933	0.272966	Efcab9	Abi3 | Evi2b | Slfn9
chr11 60070880	0.0424451	0.0579706	0.272966	Distal	Abca9 | Abi3 | Ccl3 | Ccl4 | Ccl6 | Ccl9 | Cd300a | Cd300c2 | Cd300lb | Cd300ld | Cd300lf | Cd68 | Cpsf4l | Cxcl16 | Dock2 | Evi2b | Gfap | Gm5431 | Grn | Igtp | Ikzf1 | Irgm2 | Lcp2 | Lgals3bp | Lgals9 | Milr1 | Naglu | Pik3r5 | Plek | Pmp22 | Psme2b | Rhbdf2 | Serpinf2 | Sparc | Syngr2 | Tcn2 | Tmem106a | Trim25 | Wfdc17 | Zmynd15
chr18 35668407	-0.0724509	0.0581316	0.272966	Distal	Cd14 | Csf1r | Slc14a1 | Sting1 | Tubb6
chr2 163151248	0.029444	0.0581183	0.272966	Distal	Agpat2 | Cd44 | Hck | Lmo2 | Serping1 | Slc43a3 | Spint1 | Tfpi | Zbp1
chr2 84854420	0.0459581	0.057866	0.272966	Distal	Cst3 | Ggta1 | Hck | Lmo2 | Nacc2 | Psd4
chr4 140845679	-0.0516751	0.0581386	0.272966	Distal	Akna | Csf3r | Fgr | Laptm5 | Tnfrsf1b | Trim14
chr5 112269284	-0.0761142	0.0579206	0.272966	Distal	Card11 | Fgl2 | Rasa4 | Tec | Yipf7
chr5 15506915	-0.0334443	0.0580249	0.272966	Distal	Asb10 | C130050O18Rik | Cdk6 | Cmklr1 | Cxcl10 | Cxcl13 | Gbp6 | Gsap | Hpse | Hvcn1 | Lat2 | Mlxipl | Oas1a | Oas1g | Serpine1 | Sh3bp2 | Tmem156 | Yipf7
chrX 48594505	0.0461106	0.0578882	0.272966	Distal	Gm6377 | Was
chrX 72983178	0.0494064	0.0580517	0.272966	Distal	Gm6377 | Taf7l
chrX 74297212	0.091793	0.0579653	0.272966	Distal	Dgkk
chr3 123085932	0.0623345	0.0583294	0.273359	Synpo2	Gbp2 | Gbp3 | Ifi44
chr3 123085932	0.0623345	0.0583294	0.273359	Distal	Gbp2 | Gbp3 | Ifi44
chr5 16115755	-0.0452849	0.0583231	0.273359	Distal	Fgfrl1 | Mlxipl | Rbm47
chr5 32423777	0.0416897	0.0583988	0.273516	Distal	Asb10 | Lrrc17 | Mlxipl | Selplg | Tlr1
chr1 19233903	-0.125742	0.0586208	0.274388	Distal	Sp100
chr15 76457505	0.0285108	0.0588131	0.274799	Distal	Bin2 | Csf2rb | Cyth4 | Dap | Dcstamp | Fmnl3 | Fyb | Gpr84 | Irak4 | Naprt | Nckap1l | Nfam1 | Osmr | Parvg | Rac2 | Rida | Tspo
chr15 76457505	0.0285108	0.0588131	0.274799	Bop1	Bin2 | Csf2rb | Cyth4 | Dap | Dcstamp | Fmnl3 | Fyb | Gpr84 | Irak4 | Naprt | Nckap1l | Nfam1 | Osmr | Parvg | Rac2 | Rida | Tspo
chr2 165823264	0.0397519	0.0588202	0.274799	Distal	Nacc2 | Pabpc1l | Psd4 | Tgif2
chrX 144317798	0.0508156	0.058888	0.274799	Distal	Elf4 | Sash3 | Xlr
chrX 155622859	0.0398399	0.0588521	0.274799	Distal	Elf4 | Tasl
chr4 148719739	-0.0306547	0.0589821	0.27507	Distal	C1qa | C1qb | Cd52 | Cd72 | Cnr2 | Csf3r | Fgr | Laptm5 | Ptafr | Rigi | Tgfbr1 | Tnfsf8
chrX 6400328	0.087685	0.0591709	0.275783	Distal	Elf4 | Il13ra1 | Il2rg | Was
chr12 108410723	-0.0298389	0.0592716	0.276084	Distal	Aspg
chr5 115523237	-0.0245985	0.0594315	0.27666	Distal	Anxa3 | Arpc1b | Card11 | Fgl2 | Gal3st4 | Gusb | Hcar2 | Micall2 | Ncf1 | P2rx7 | Pilra | Plac8 | Rhoh | Selplg | Tec
chr17 35016545	0.0514033	0.0595008	0.276814	Distal	Adgre1 | Aif1 | C4b | Clic1 | Dennd1c | Ebi3 | Fgd2 | Gpsm3 | Haao | Or5v1b | Ppp1r18 | Psmb8 | Rasal3 | Rnaset2b | Tagap | Tgif1 | Trem2 | Treml2 | Vav1
chr4 106965587	0.0309681	0.0596392	0.27729	Distal	Akna | Asap3 | Atp6v0d2 | C1qa | C1qb | C1qc | Cd52 | Cnr2 | Csf3r | Dhrs3 | Fam167b | Fblim1 | Fgr | Hacd4 | Laptm5 | Lyn | Pdpn | Ptafr | Stra6l | Tgfbr1 | Themis2 | Tlr12 | Tlr4 | Tnfrsf1b | Tnfsf8
chr19 6012596	-0.0543494	0.0598521	0.278111	Distal	Entpd1 | Pcsk5 | Slc25a45
chr19 29985146	0.0799806	0.0602229	0.279616	Distal	Aldh3b1 | Casp7 | Ccdc88b | Cd5 | Clcf1 | Nfkb2 | Sfrp5 | Slc25a45 | Tcirg1
chr8 128169796	0.0323975	0.0602492	0.279616	Distal	Tmem221
chr1 136232689	-0.023562	0.0602938	0.279653	Distal	Aim2 | Arhgap30 | Cd48 | Ifi214 | Il1rl2 | Ly9 | Pdcd1 | Ptprc | Sp100 | Sp110
chr10 8802438	-0.0397524	0.0603408	0.279702	Distal	Arhgap45 | Fabp7 | Gli1 | Igf1 | Itgb2 | Lilrb4a | Lyz2 | Madcam1 | Rab32 | S100b | Sowahc
chr16 38945683	0.0345512	0.0603785	0.279707	Distal	Cd200r4 | Hcls1 | Itgb5 | Mx2
chr1 152991313	0.0300484	0.06056	0.280378	Distal	Arhgap30 | Atf3 | Cd28 | Cd48 | Cd84 | Col9a1 | Creg1 | Ctse | Cxcr4 | F11r | Fcer1g | Fcgr2b | Fcgr3 | Ifi204 | Ifi214 | Ly9 | Pdcd1 | Prdx6 | Ptprc | Rab7b | Rcsd1 | Slc11a1 | Tagln2
chr1 177640677	-0.0727503	0.0607842	0.280916	Distal	A630001G21Rik | Aim2 | Casp8 | Cd244a | Ifi204 | Ifi211 | Rcsd1 | Slamf6 | Slamf8 | Sp140
chr18 38602734	0.0293036	0.060823	0.280916	Distal	Cd14 | Cd74 | Iigp1 | Lox | Ticam2
chr8 84722183	0.0348866	0.0608123	0.280916	Distal	Rab20
chrX 169979203	0.0387212	0.0607557	0.280916	Distal	Alas2
chr14 103415537	-0.0473339	0.0609004	0.281104	Distal	Gpr15lg | Lgals3 | Phf11b | Prkcd | Tgm1
chr4 44393119	0.057249	0.0610183	0.281479	Distal	Asap3 | B4galt1 | C1qa | C1qb | Cd52 | Csf3r | Fblim1 | Hacd4 | Pdpn | Rigi | Tlr12 | Tlr4 | Tnfsf8
chr5 116803554	0.0797785	0.0611016	0.281693	Distal	Asb10 | Card11 | Cryba4 | Cxcl13 | Gal3st4 | Gbp8 | Gusb | Ncf1 | Serpine1 | Spp1 | Yipf7
chr10 128590878	-0.0288622	0.0612146	0.28172	Distal	Arhgap9 | Dna2 | Gli1 | Igf1 | Madcam1 | Nts | Sowahc
chr19 5660901	0.0276206	0.0613283	0.28172	Sipa1	Aldh3b1 | Ch25h | Dock8 | Entpd1 | Fam111a | Fermt3 | Mpeg1 | Ms4a4c | Nfkb2 | Pcsk5 | Pik3ap1 | Slc15a3 | Slc25a45 | Unc93b1
chr19 5660901	0.0276206	0.0613283	0.28172	Distal	Aldh3b1 | Ch25h | Dock8 | Entpd1 | Fam111a | Fermt3 | Mpeg1 | Ms4a4c | Nfkb2 | Pcsk5 | Pik3ap1 | Slc15a3 | Slc25a45 | Unc93b1
chr5 150967581	0.0791526	0.0612739	0.28172	Distal	Gbp8 | Serpine1
chr8 84745419	0.0199067	0.0611625	0.28172	Nfix
chr9 103825118	0.0892462	0.0613158	0.28172	Distal	Casp1 | Cxcr6 | Fli1 | Tlr9
chr15 12375259	-0.024614	0.0613849	0.281747	Distal	Baiap2l2 | Csf2rb2 | Cyth4 | Fmnl3 | Fyb | Gpr84 | Itga5 | Itgb7 | Naprt | Nckap1l | Nfam1 | Osmr | Ptger4 | Rida | Slc39a4
chrX 73064150	0.0470911	0.0614077	0.281747	Distal	Alas2 | Btk | Egfl6 | Gm6377 | Sash3 | Tasl | Tex11 | Xlr
chr10 83692166	0.0381955	0.0616878	0.282524	Distal	Cdk1 | Lilrb4a | Madcam1
chr5 97014422	0.0318429	0.0616539	0.282524	Distal	Anxa3 | Cmklr1 | Cxcl13 | Cxcl5 | Gal3st4 | Gusb | Oas3 | Rhoh | Selplg | Tlr6
chr5 97014422	0.0318429	0.0616539	0.282524	Bmp2k	Anxa3 | Cmklr1 | Cxcl13 | Cxcl5 | Gal3st4 | Gusb | Oas3 | Rhoh | Selplg | Tlr6
chr5 27841685	0.0680172	0.0618985	0.283183	Htr5a
chr7 30250773	0.110538	0.0619059	0.283183	Distal	Arrdc4 | Axl | Cd37 | Ctsd | Irf7 | Itgal | Lgi4 | Prcp | Rgs10 | Tyrobp
chr1 159190095	-0.101242	0.0619661	0.28329	Distal	Neurl3 | Tagln2
chr1 136215922	0.0360582	0.062089	0.283344	Distal	Aim2 | Col9a1
chr10 34806606	0.0322664	0.0620215	0.283344	Distal	Cdk1 | Fabp7
chr14 67486809	-0.0459327	0.062071	0.283344	Distal	Arl11 | Epsti1 | Phf11b | Plau | Ripk3 | Rubcnl | Tgm1
chr2 91932104	0.0445438	0.0622322	0.283651	Distal	Apbb1ip | Card9 | Cst7 | Ctsa | Ctsz | Il1rn | Siglec1 | St8sia6
chrX 164980480	0.036577	0.0622605	0.283651	Distal	Dnase1l1
chrX 19237625	0.0378728	0.0622675	0.283651	Distal	Tnmd
chr4 137538245	0.0627989	0.0623994	0.284083	Distal	Tnfrsf4
chr13 112192649	0.0272782	0.0624968	0.284085	Distal	Tifab
chr17 34970539	0.0221367	0.0625114	0.284085	Distal	Rasal3
chr7 98917550	0.0320067	0.0624453	0.284085	Distal	AI467606 | Apobr | Apoe | Ftl1 | Fxyd1 | Igsf6 | Il4i1 | Itgal | Lair1 | P2ry6 | Prcp | Rgs10 | Trim12a | Tspan32
chr1 136215896	0.0503188	0.0626363	0.284484	Distal	Cd84 | Cfh | Col9a1 | Creg1 | Fcgr2b | Ifi214 | Rab7b | Rgs1 | Slamf6 | Ugt1a7c
chr1 178934806	0.0587043	0.0626759	0.284495	Distal	Atf3 | Casp8 | Ccdc190 | Cd48 | Cd84 | Cxcr4 | Dbi | F11r | Fcer1g | Fcgr2b | Fcgr3 | Fcgr4 | Ifi204 | Ly9 | Mlph | Neurl3 | Pdcd1 | Prdx6 | Rcsd1 | Rpl31 | Slamf6 | Sp110 | Sp140 | Stat1
chr4 90032270	-0.0539723	0.0627283	0.284564	Distal	Kif2c | Tspan1
chr11 54986537	0.0425818	0.0632687	0.286676	Distal	Abi3 | Ltc4s | Pimreg | Scimp
chr11 95101963	0.0383915	0.0632579	0.286676	Distal	Abca9 | Ccl3 | Ccl4 | Ccl6 | Ccl9 | Cd300a | Cd300c2 | Cd300ld | Cd68 | Cxcl16 | Evi2b | Gfap | Gm5431 | Gngt2 | Lcp2 | Lgals3bp | Milr1 | Myo1g | Plek | Scimp | Sparc | Tcn2 | Tk1 | Trim25 | Wfdc17
chr10 67698277	-0.0354892	0.0635245	0.287259	Distal	S100b | Zc3h12d
chr11 33754404	-0.0349323	0.0636239	0.287259	Distal	Ccl3 | Ccl6 | Epx | Irgm1 | Kcnj2 | Pimreg | Plek | Slfn9 | Tmem92
chr11 35453621	0.0355526	0.0636097	0.287259	Distal	Abcc3 | Ccl2 | Ccl5 | Ccl6 | Ccl9 | Cd300c2 | Cd300lb | Cd300ld4 | Cd68 | Cpsf4l | Cxcl16 | Gfap | Glra1 | Itgb3 | Ltc4s | Milr1 | Mrc2 | Nlrp3 | Scimp | Slc16a3 | Sparc | Syngr2 | Tcn2 | Tmem106a | Wfdc17
chr14 15178253	0.0432009	0.0636519	0.287259	Distal	Irf9 | Otx2 | Pbk | Phf11b | Rubcnl
chr14 75828473	-0.0349907	0.0636333	0.287259	Distal	Arl11 | Irf9 | Lgals3 | Rubcnl
chr15 97246433	0.0317592	0.0637352	0.287259	Distal	Dap | Irak4
chr17 33406104	-0.0329889	0.0637279	0.287259	Distal	B430306N03Rik | Rasal3 | Tagap
chr2 166417607	-0.023759	0.0635237	0.287259	Distal	Neb
chrX 151047822	0.0352779	0.0637291	0.287259	Distal	Cysltr1 | Dnase1l1 | Gpr34 | Il13ra1 | Renbp | Sash3 | Tlr13 | Xlr
chr2 168590212	0.0359145	0.0639223	0.287349	Distal	Procr | Serping1 | Tor4a
chr3 18853003	-0.066828	0.0639871	0.287349	Distal	Mcoln2 | Tent5c
chr5 21483555	-0.0707038	0.0640181	0.287349	Distal	Card11 | Crlf2 | Fgfrl1 | Gal3st4 | Micall2 | Ncf1 | Pilra | Selplg | Tmem156
chr6 9604197	0.0235949	0.0640099	0.287349	Distal	A2m | Anxa4 | Apobec1 | Arhgdib | C3ar1 | Capg | Cd69 | Cd8a | Cd8b1 | Cd9 | Clec1b | Clec5a | Clec7a | Dok1 | Flnc | Gimap4 | Gpnmb | Hpgds | Il12rb2 | Irag2 | Irf5 | Kcp | Klrb1a | Klrb1b | Klrb1c | Lag3 | Lpar5 | Mdfic | Olr1 | Pon3 | Ptpn6 | Sspo | Tbxas1 | Tmem176a | Tmem176b | Tnfrsf1a | Usp18 | Vamp8 | Zc3hav1
chr8 25683127	-0.0546681	0.0638547	0.287349	Distal	Fhod1 | Gmip
chr9 108110220	-0.0313778	0.0638851	0.287349	Distal	Chrnb4
chrX 37049498	0.047536	0.0638027	0.287349	Distal	Tnmd
chr15 98867742	-0.0306784	0.064135	0.287705	Distal	Apobec3 | Bin2 | Cela1 | Csf2rb | Cyth4 | Dap | Dcstamp | Fmnl3 | Gpr84 | Naprt | Nckap1l | Nfam1 | Osmr | Parvg | Rida | Tspo
chr12 80644936	0.041525	0.0641752	0.287717	Distal	Gpr65 | Ifi27l2a | Serpina3i | Serpina3n
chr6 84421765	-0.0393976	0.0642187	0.287743	Distal	Alox5 | Anxa4 | Capg | Cd9 | Clec7a | Flnc | Gimap3 | Gimap4 | Gpnmb | Gsg1 | Irf5 | Kcp | Klrb1b | Klrb1c | Lag3 | Lpar5 | Olr1 | Rpl32 | Tmem176a | Tmem176b | Tnfrsf1a | Vamp8 | Zc3hav1
chr2 166066059	0.0684564	0.0644919	0.28863	Distal	Apbb1ip | B2m | Bmf | Card9 | Cd44 | Cdh26 | Cst3 | Cst7 | Ctsa | Ctsz | Cybrd1 | Cytip | Ggta1 | Hck | Lmo2 | Nacc2 | Phyhd1 | Plxdc2 | Siglec1 | Spi1 | Spint1
chr9 74748675	-0.0386572	0.0644817	0.28863	Distal	Chrnb4 | Cnn1 | Gldn
chr10 80261554	0.0857312	0.0648935	0.288755	Gamt
chr11 97718200	0.0311874	0.0648909	0.288755	Pip4k2b	Ccl4 | Ccl5 | Cpsf4l | Haspin | Ikzf1 | Irgm2 | Kcnj2 | Nlrp1b | Pimreg | Tmem92 | Zmynd15
chr11 97718200	0.0311874	0.0648909	0.288755	Distal	Ccl4 | Ccl5 | Cpsf4l | Haspin | Ikzf1 | Irgm2 | Kcnj2 | Nlrp1b | Pimreg | Tmem92 | Zmynd15
chr12 53126019	0.0550822	0.0645961	0.288755	Distal	Gpr65 | Serpina3n
chr15 25364309	-0.086924	0.064831	0.288755	Distal	Cyth4 | Fmnl3
chr16 21976431	-0.0349905	0.0647432	0.288755	Liph
chr7 141328709	-0.0321056	0.0647181	0.288755	Tmem80	Cd33 | Ctsd | Fxyd1 | Hpn | Il4i1 | Il4ra | Tnni2 | Trim12a | Tyrobp
chr7 141328709	-0.0321056	0.0647181	0.288755	Distal	Cd33 | Ctsd | Fxyd1 | Hpn | Il4i1 | Il4ra | Tnni2 | Trim12a | Tyrobp
chr7 143072847	-0.0361275	0.0648691	0.288755	Distal	Adamtsl3 | Apoc2 | Arap1 | Il4ra | Kcnk6 | Lgi4 | Prcp | Siglecf | Spn | Trpm1 | Zfp36
chr8 57326821	0.0339924	0.0648972	0.288755	Distal	Ckap2 | Gmip | Lpl | Man2b1 | Tcim | Tnfsf13b
chrX 68679485	0.0841048	0.0650024	0.289055	Distal	Egfl6 | Gm6377 | Tex11
chr12 36042198	-0.307014	0.0651505	0.289315	Tspan13
chr19 36880266	-0.099492	0.0651742	0.289315	Distal	Gsto2 | Ms4a4c
chr5 145885892	0.038336	0.0651549	0.289315	Distal	Hpse | Tec
chr14 70622705	-0.0467958	0.0655895	0.290989	Distal	Lacc1 | Plau | Rcbtb2 | Rubcnl | Slc7a7
chr12 108905976	0.0253305	0.0656677	0.291082	Distal	Gpr65 | Ifi27l2a | Serpina3i | Serpina3n
chr9 103151281	0.0287085	0.0656865	0.291082	Distal	Bcl2a1b | Ctsh | Cxcr6 | Gldn | Mapkapk3 | Mmp12
chr7 122468007	0.0415979	0.065821	0.29151	Distal	Il16 | Il4ra | Irf7 | Nkg7 | Siglecf | Trim21
chr15 100290804	0.0236109	0.0659199	0.29161	Distal	Apobec3 | Baiap2l2 | Bik | Cela1 | Dcstamp | Gpr84 | Itga5 | Osmr | Rac2 | Rida | Slc39a4
chr5 116444553	-0.0223536	0.0659129	0.29161	Distal	Anxa3 | Gal3st4 | Lrrc17
chr6 97005892	0.0364602	0.0659613	0.291624	Distal	Gsg1 | Kcp | Klrb1a
chr4 81809540	0.0611438	0.0660453	0.291827	Distal	Ptafr
chr16 92543631	-0.0376118	0.066176	0.292236	Distal	Crygs
chr7 110379653	0.0466888	0.066526	0.293612	Distal	Hpn | Il16 | Slc1a5
chr12 5868134	0.0273726	0.066636	0.293759	Distal	Pik3cg | Pld4
chr7 45155048	0.0420508	0.0666209	0.293759	Distal	Adamtsl3 | AI467606 | Apoc1 | Apoe | Arrdc4 | Bcl3 | Cd33 | Ctsc | Ebf3 | Ftl1 | Gmfg | Gvin2 | Hcst | Igsf6 | Il27 | Mgmt | Nkg7 | P2ry6 | Pkp3 | Pycard | Rgs10 | Siglech | Slc22a18 | Slco2b1 | Tgfb1 | Tnni2 | Trim34a | Tspan4 | Tyrobp | Ucp2 | Zfp36
chr12 61154604	0.0384858	0.0666783	0.293776	Distal	Batf | Npc2
chr1 190327038	-0.0435241	0.0667453	0.293902	Distal	A630001G21Rik | Casp8 | Cfh | Col9a1 | Ifi211 | Pappa2 | Ptpn18 | Slamf6
chr7 75847692	0.0453895	0.0668063	0.294002	Distal	C5ar2 | Hpn
chrX 12587567	0.038391	0.0669189	0.294328	Atp6ap2
chr4 139629603	-0.0379962	0.0671126	0.29501	Aldh4a1
chr3 83841539	0.0555627	0.0672254	0.295336	Tlr2
chr10 63583640	0.0314021	0.067317	0.295569	Distal	Arhgap45 | Arhgap9 | Cd63 | Cdk1 | Igf1 | Itgb2 | Lilrb4a | Lilrb4b | Lyz1 | Lyz2 | Mmp19 | S100b | Sowahc | Vsir
chr2 75265466	0.0315392	0.0675559	0.296363	Distal	Capn3 | Nusap1 | Spint1
chr8 23484339	0.0797127	0.0675753	0.296363	Distal	Bst2 | Ckap2 | Cmtm3 | Cyba | Cyp4f18 | Gm19935 | Hpgd | Lrrc25 | Plcg2 | Ttc29
chr10 24888019	-0.0478649	0.067806	0.297205	Med23
chr18 76533647	0.0575968	0.0680935	0.297234	Distal	Ticam2
chr2 114130853	-0.0442049	0.0678948	0.297234	Distal	Agpat2 | Cytip | Gins1 | Gsn | Nacc2 | Psd4 | Sdcbp2 | Slc43a3
chr3 121900513	-0.0333073	0.0681234	0.297234	Distal	Anxa9
chr4 123116388	-0.0443602	0.0680985	0.297234	Distal	C1qa | C1qb | C1qc | Cd52 | Cnr2 | Fam167b | Laptm5 | Ptafr | Ptch2 | Tgfbr1 | Tnfsf8 | Zfp268
chr6 142950701	0.0364616	0.0681203	0.297234	Distal	Capg | Gsg1 | Hpgds | Rho | Sspo | Tmem176b
chr6 142950701	0.0364616	0.0681203	0.297234	St8sia1	Capg | Gsg1 | Hpgds | Rho | Sspo | Tmem176b
chr7 140777946	0.0667309	0.0678992	0.297234	Distal	Apoc1 | Apoe | Cracr2b | Eps8l1 | Il21r | Il27 | Itgal | Itpripl2 | Klk8 | Slc1a5
chr8 70394687	0.0338359	0.0679721	0.297234	Distal	Hmox1 | Ifi30 | Plcg2
chr13 34542995	0.0287424	0.0681685	0.297261	Distal	Cd180 | Cd83 | Hexb | Hk3 | Ly86 | Naip2 | Naip5 | Naip6
chr13 63986913	0.0344018	0.0682552	0.297301	Distal	Cd180 | Ctla2b | H2ac6 | H4c8 | Naip6 | Syk
chr7 16885285	0.0256682	0.0682283	0.297301	Distal	C5ar2 | Lgi4 | Trim30b
chr19 4988264	-0.032377	0.068505	0.298079	Distal	Clcf1
chr8 117948058	-0.0599769	0.0685327	0.298079	Distal	Adcy7 | Cyp4f18
chrX 145829896	0.0395196	0.0685507	0.298079	Distal	Gpr34 | Il13ra1 | Il2rg | Xlr4b
chr17 11974954	0.0276516	0.0687537	0.298791	Distal	B430306N03Rik | C3 | C4b | Or5v1 | Ppp1r18 | Rasal3 | Rnaset2a | Tnf | Trem2
chr16 78309792	0.053777	0.0688595	0.299081	Distal	Btla | Muc13
chr17 47877602	0.0251109	0.0689653	0.299371	Foxp4
chr15 100714835	0.0238839	0.0690933	0.299757	Distal	Bik
chr2 24405771	0.0557401	0.0691661	0.299903	Psd4
chr16 11142484	-0.0409274	0.0692197	0.299965	Distal	Cd200r1
chr11 100348653	-0.0353907	0.0694143	0.300468	Distal	Ccl4 | Cpsf4l | Evi2b | Proca1 | Psme2b | Slfn9
chr6 120058810	-0.0714059	0.069379	0.300468	Distal	Dok1 | Klrb1c
chr17 34957592	0.024001	0.0694949	0.300477	Distal	Adgre1 | Aif1 | C3 | C4b | Haao | Myo1f | Rasal3 | Tnf | Vav1
chr5 137021263	0.0316772	0.0694764	0.300477	Distal	C130050O18Rik | Card11 | Crlf2 | Fgfrl1 | Fgl2 | Gsap | Micall2 | Pilra | Plac8 | Rasa4 | Rhoh | Sh3bp2 | Tecrl
chr4 43584780	0.0241831	0.069584	0.300517	Distal	Kif2c | Plin2
chr4 45464599	0.0288438	0.0696219	0.300517	Distal	B4galt1 | Cd52 | Csf3r | Fam167b | Plin2 | Rigi | Tlr12 | Tnfsf8 | Zfp268
chr9 89066754	0.0263751	0.0695713	0.300517	Distal	Cd3g | Ctsh | Cxcr6 | Naalad2 | Ttc12
chrX 75673358	0.0440485	0.0698248	0.301223	Distal	Il2rg | Tnmd
chr3 96577197	0.0541845	0.0698894	0.301331	Distal	Adora3 | Gbp2 | Gbp3 | Ifi44 | Lrrc39 | Lxn | Rab13 | Tlr2
chr15 31703072	0.0663345	0.0699547	0.301443	Distal	Csf2rb | Dap | Dcstamp | Espl1 | Gpr84 | Naprt | Ncf4 | Rida | Syt10
chr1 133452663	-0.0333535	0.0702315	0.301512	Distal	Cryzl2 | Pappa2 | Ptpn18 | Sp140
chr11 85771232	-0.12979	0.070209	0.301512	Distal	Aanat | Kif18b | Scimp
chr15 101532593	0.0720057	0.0700345	0.301512	Distal	Bin2 | Csf2rb | Cyth4 | Dab2 | Dap | Dcstamp | Gpr84 | Il2rb | Irak4 | Ly6i | Naprt | Ncf4 | Nckap1l | Parp10 | Parvg | Rac2 | Rida | Serhl | Slc39a4 | Tspo | Tuba1c
chr18 76146038	0.022	0.0702463	0.301512	Distal	Pcdha7
chr3 149425748	-0.0309573	0.0702158	0.301512	Distal	BC028528 | Cd53 | Csf1 | Ctss | Dkk2 | Fcgr1 | Fcrl2 | Frrs1 | Gbp2 | Gbp5 | Lxn | Mcoln2 | Olfml3 | P2ry12 | P2ry13 | S100a1 | S100a13 | S100a16 | S100a6 | Slc44a3 | Tent5c | Tlr2 | Tnfaip8l2
chr3 93206003	-0.0321801	0.070209	0.301512	Distal	Adamtsl4 | Adora3 | Cd53 | Csf1 | Ctss | Dkk2 | Frrs1 | Gbp3 | Ifi44 | Iqgap3 | Olfml3 | Ptpn22 | Tent5c | Tlr2 | Tmem154 | Tnfaip8l2
chr5 145290907	0.108466	0.0702206	0.301512	Distal	C130050O18Rik | Card11 | Cmklr1 | Gsap | Gusb | Oas1a
chr10 15935720	-0.101121	0.0704604	0.302162	Distal	Cd63 | Cdk1 | Fabp7 | Lyz1 | Lyz2 | S100b | Srgn
chr15 59213288	-0.0615674	0.0704768	0.302162	Distal	Cela1 | Serhl | Tmem71
chrX 35889383	0.0292656	0.0707195	0.303032	Dock11
chr19 44792433	0.0331349	0.0709185	0.303715	Distal	Pcsk5 | Tcirg1
chr4 138834923	0.324611	0.0711789	0.304567	Pla2g5
chr4 90117117	-0.0592337	0.0711969	0.304567	Distal	Dhrs3 | Plin2
chr10 66366886	0.0890298	0.0712565	0.304651	Distal	Acss3 | Cd63 | Fabp7 | Gli1 | Lilrb4a | Lyz1 | Rab32 | Srgn | Zc3h12d
chr2 76434344	0.0443388	0.0715515	0.305742	Distal	Nacc2 | Phyhd1 | Rrbp1
chr1 180296171	0.0533558	0.0716796	0.306066	Distal	Atf3 | Ifi213 | Ly9 | Pdcd1 | Rgs1 | Scg2 | Slamf6 | Sp110 | Sp140
chr15 9096417	0.044675	0.0717075	0.306066	Distal	Ncf4
chr8 5142791	0.0701385	0.0717582	0.306112	Distal	Hpgd
chr2 167368603	0.0415313	0.0718519	0.306228	Distal	Nacc2 | St8sia6
chr8 120540397	0.0312082	0.0718654	0.306228	Distal	Cyp4f18 | Hmox1 | Lrrc25 | Man2b1 | Nlrc5
chr17 46013915	0.0292716	0.0719491	0.306414	Distal	Adgre1 | C3 | C4b | Def6 | Ebi3 | Haao | Ip6k3 | Or5v1b | Ppp1r18 | Psmb8 | Psmb9 | Rnaset2b | Tagap | Tap1 | Trem2 | Vav1 | Vmn2r97
chr5 149921939	0.0463356	0.0721792	0.307223	Distal	Mlxipl | Oas1g | Pilrb1
chr2 92497235	0.0224066	0.0722248	0.307247	Distal	Agpat2 | Ctsa | Gsn | Serping1 | Siglec1 | Spint1
chr3 51205158	-0.0479594	0.0724251	0.307927	Distal	Cd53 | Gbp2 | Lxn | Rab13 | S100a1 | S100a6 | Tlr2
chr10 94190739	0.0490312	0.0726391	0.308349	Distal	Fabp7 | Igf1 | Misp
chr15 76179188	0.0446581	0.0726124	0.308349	Distal	Dab2 | Ncf4 | Rac2 | Serhl | Syt10 | Tspo
chr7 115431736	0.0256885	0.072645	0.308349	Distal	Cebpa | Hcst | Itgal | Itgax
chr8 124772912	-0.0300449	0.0727221	0.308505	Distal	Bst2 | Dnase2a | Ifi30 | Irf8 | Lyl1 | Man2b1 | Snx20 | Tmem221 | Tnfsf13b | Ttc29
chr4 106728009	-0.037469	0.0732378	0.31052	Distal	Trim14
chr19 37985882	-0.031206	0.0732909	0.310573	Distal	Entpd1 | Fam111a | Rab3il1
chr4 119170584	-0.126524	0.0736358	0.311862	Distal	C1qb | C1qc | Fgr | Kif2c
chr15 82983265	0.0205182	0.0737339	0.311932	Tcf20
chr17 46672728	-0.051813	0.0737039	0.311932	Distal	Adgre1 | Haao
chr10 60186365	0.0339701	0.0738179	0.31195	Distal	Fabp7 | Igf1 | Lilrb4b
chr5 120180000	-0.0789543	0.0738197	0.31195	Distal	Anxa3 | Asb10 | C130050O18Rik | Card11 | Cmklr1 | Cxcl5 | Gal3st4 | Gbp8 | Gusb | Hcar2 | Hvcn1 | Mlxipl | Ncf1 | Oas2 | P2rx7 | Selplg | Sh3bp2 | Tec | Tlr6 | Tmem156 | Yipf7
chr9 80273498	-0.0272204	0.0739173	0.31219	Distal	Ccrl2 | Ctsh | Mapkapk3 | Rab27a | St14 | Ttc12
chr10 61080651	-0.0304138	0.0743753	0.313712	Distal	Dna2
chr3 84189371	0.0297511	0.0744005	0.313712	Distal	Cd2 | Lxn
chr6 54732783	0.0273357	0.0743553	0.313712	Distal	A2m | Alox5 | Capg | Cd69 | Cd9 | Clec7a | Gsg1 | Irag2 | Klrb1a | Klrb1c | Lag3 | Mdfic | Peg10 | Pon3
chr4 37757662	-0.0362005	0.0744615	0.313796	Distal	C1qa | C1qb | C1qc | Cd52 | Cnr2 | Csf3r | Fam167b | Fgr
chr11 109605941	0.045996	0.0745063	0.313812	Distal	Abi3 | Ccl3 | Ccl4 | Ccl6 | Cd300ld4 | Cd300lf | Cd68 | Cpsf4l | Dock2 | Epx | Grn | Milr1 | Naglu | Plek | Pmp22 | Slc16a3 | Slfn2 | Tmem106a | Wfdc17
chr14 103858572	0.100693	0.0746158	0.3141	Distal	Cfap70 | Phf11a
chr13 104616115	-0.0261649	0.0748799	0.315039	Distal	Golm1 | Tifab
chr17 32396661	0.02776	0.0750554	0.315084	Rasal3
chr19 39156978	0.0287311	0.0750334	0.315084	Distal	Dock8 | Entpd1 | Gcnt1
chr3 82764186	0.0578163	0.0749923	0.315084	Distal	Cd53 | Csf1 | Ctss | Dkk2 | Fcrl2 | Iqgap3 | P2ry12 | Tent5c | Tlr2 | Tnfaip8l2
chr7 49976785	0.0240499	0.0749558	0.315084	Distal	Apoc1 | Il27 | Itgal | Kcnk6 | Lilra5 | Lrrk1 | Mgmt
chr11 69940699	0.0552672	0.0752095	0.315558	Distal	Cd300ld3 | Grn | P2rx1
chr1 89143805	-0.036381	0.0755296	0.316386	Distal	Arhgap30 | Cd48 | Cd84 | Ctse | Fcgr2b | Fcgr3 | Hlx | Ifi204 | Il18rap | Il1rl2 | Ly9 | Mlph | Ncf2 | Pdcd1 | Ppfia4 | Ptprc | Scg2 | Slamf9 | Sp140 | Traf3ip3 | Ugt1a7c
chr9 58747768	0.0284725	0.0755308	0.316386	Distal	Casp1 | Casp4 | Fli1 | Mapkapk3
chr9 58747768	0.0284725	0.0755308	0.316386	Rec114	Casp1 | Casp4 | Fli1 | Mapkapk3
chr4 147187770	0.0200739	0.0757352	0.316722	Distal	Isg15 | Pdpn | Stra6l
chr7 130761733	0.0339641	0.075692	0.316722	Tacc2
chr9 98710001	-0.0267159	0.0757082	0.316722	Distal	Bcl2a1d | Cx3cr1 | Sh2d7 | Tgfbr2 | Tlr9 | Trf
chr2 155614129	-0.0330041	0.0760277	0.317772	Distal	Agpat2 | Apbb1ip | B2m | Capn3 | Card9 | Cd44 | Ctsa | Ctsz | Cybrd1 | Cytip | Ggta1 | Hck | Il1rn | Plxdc2 | Procr | Psd4 | Rrbp1 | Spi1 | Spint1 | St8sia6 | Tor4a | Vim
chrX 50942929	0.023964	0.0760951	0.31788	Distal	Dnase1l1 | Taf7l
chr11 88998991	0.0222099	0.0763241	0.317919	Trim25
chr17 14493127	0.0448464	0.0762424	0.317919	Distal	Clic1 | Fgd2 | Gpsm3 | Msh5 | Ppp1r18 | Rnaset2b | Tgif1 | Treml2
chr17 24804704	-0.0504433	0.0763122	0.317919	Distal	Gpsm3 | Myo1f
chr2 32250821	0.0318828	0.076363	0.317919	Distal	Gins1 | Hck | Phyhd1
chr3 35105863	0.0453967	0.07652	0.317919	Distal	Cd101 | Ctss | Fcgr1 | Fcrl2 | Frrs1 | Olfml3 | Ptpn22 | S100a13 | Tent5c | Tlr2
chr4 130376719	-0.0325706	0.0764128	0.317919	Distal	Fblim1 | Rigi | Tal1
chr4 36356702	-0.0380778	0.0763025	0.317919	Distal	Akna | C1qa | C1qb | C1qc | Cd72 | Csf3r | Fam167b | Fgr | Hacd4 | Isg15 | Lyn | Tlr12 | Zfp268
chr5 143129057	0.0303576	0.0763839	0.317919	Distal	Lrrc17
chr8 11732218	0.0605724	0.0764794	0.317919	Arhgef7
chr8 117355600	-0.0236403	0.0764518	0.317919	Distal	Gmip | Lrrc25
chr10 79671290	0.0274715	0.0765806	0.317999	Distal	Dna2
chr10 79822501	-0.0277548	0.0770527	0.318884	Misp
chr11 70031129	0.0363647	0.077075	0.318884	Distal	Ccl12 | Ccl9 | Ifi47 | Irgm1 | Irgm2 | Milr1 | Nlrp1b | Nlrp3 | Plek | Scimp | Slfn8 | Tgtp1 | Tmem92 | Tnfrsf13b | Trim25 | Wfdc17
chr15 25364307	-0.0743259	0.0771453	0.318884	Distal	Il2rb | Irak4 | Ly6i | Naprt | Parp10 | Serhl | Tspo
chr15 25364307	-0.0743259	0.0771453	0.318884	Basp1	Il2rb | Irak4 | Ly6i | Naprt | Parp10 | Serhl | Tspo
chr15 75423340	0.0412965	0.0769018	0.318884	Distal	Dap | Dcstamp | Fmnl3 | Glycam1 | Slc39a4 | Tmem71 | Tspo
chr17 47606691	-0.0282361	0.0771313	0.318884	Distal	Tnf
chr18 76542886	0.0727709	0.0771918	0.318884	Distal	Aqp4 | Cd14 | Csf1r | Nfatc1 | Ticam2
chr2 32507849	0.0724709	0.0770132	0.318884	Distal	Rrbp1
chr5 25105602	0.0683361	0.0772522	0.318884	Distal	Card11 | Cd36 | Lrrc17 | Tecrl
chr6 66361339	-0.0274858	0.077077	0.318884	Distal	Klrb1b
chrX 74313379	-0.0473333	0.0772194	0.318884	Distal	Dnase1l1 | Gpr34
chr14 34544102	-0.0322602	0.0773319	0.319021	Distal	Atp12a
chr19 41618930	0.0251415	0.0773687	0.319021	Distal	Casp7 | Ch25h | Fam111a | Fermt3 | Hhex | Ifit3b | Lpxn | Mpeg1 | Ms4a4c | Ms4a6d | Nfkb2 | Pik3ap1 | Rab3il1 | Rhod | Slc15a3 | Unc93b1
chr13 34561935	0.0567404	0.0775046	0.319066	Distal	H2bc15 | H4c8
chr8 120739826	-0.0189523	0.0774759	0.319066	Distal	Adcy7 | Elmo3 | Ifi30 | Plcg2 | Tnfsf13b
chr8 120739826	-0.0189523	0.0774759	0.319066	Irf8	Adcy7 | Elmo3 | Ifi30 | Plcg2 | Tnfsf13b
chr10 129189778	-0.0199102	0.0775766	0.31919	Distal	Arhgap45 | Arhgap9 | Cd63 | Dna2 | Gna15 | Itgb2 | Lyz2 | Rab32 | S100b | Sowahc | Srgn | Vsir
chr16 94651798	0.0410836	0.0777759	0.319667	Distal	Cd200r4 | Cd86 | Hcls1 | Ifnar2 | Itgb5 | Klhl6 | Muc13 | Pros1 | Runx1 | Samsn1
chr5 15011638	0.0165053	0.0777353	0.319667	Distal	Asb10 | C130050O18Rik | Card11 | Cxcl5 | Lat2 | Oas1a | Pilra | Rhoh | Tlr6 | Tmem156 | Yipf7
chr2 34147660	0.0310925	0.0778785	0.319769	Distal	Card9
chr5 54974370	-0.0263512	0.0778843	0.319769	Distal	Gbp9 | Gsap | Gusb | Hcar2 | Lat2 | Rhoh | Selplg | Tec | Tlr6
chr4 19766987	0.0341359	0.0779304	0.319786	Distal	Cnr2 | Ptafr | Tnfsf8
chr7 133278339	-0.0370023	0.0780952	0.320291	Distal	AI467606 | Arap1 | Arrdc4 | C5ar2 | Cd37 | Cebpa | Ebf3 | Eps8l1 | Il27 | Itgal | Itgam | Itgax | Kirrel2 | Lgi4 | Plaur | Prcp | Slco2b1 | Tyrobp
chr13 111551983	-0.0432233	0.0783734	0.320785	Distal	BC147527 | Cd180 | Ctla2b | Ctsl | H2bc15 | Hexb | Hk3 | Ly86 | Naip2 | Naip5 | Syk | Tifab
chr17 72354054	0.0468699	0.0784254	0.320785	Distal	Dennd1c
chr17 80564111	0.0388585	0.0783092	0.320785	Cdkl4	Adgre1 | Aif1 | C3 | C4b | Clic1 | Dennd1c | Fgd2 | Gpsm3 | Ip6k3 | Myo1f | Or5v1b | Psmb8 | Psmb9 | Rasal3 | Rasgrp3 | Rnaset2a | Rnaset2b | Tagap | Tgif1 | Trem2 | Treml2 | Vav1 | Vmn2r97
chr17 80564111	0.0388585	0.0783092	0.320785	Distal	Adgre1 | Aif1 | C3 | C4b | Clic1 | Dennd1c | Fgd2 | Gpsm3 | Ip6k3 | Myo1f | Or5v1b | Psmb8 | Psmb9 | Rasal3 | Rasgrp3 | Rnaset2a | Rnaset2b | Tagap | Tgif1 | Trem2 | Treml2 | Vav1 | Vmn2r97
chr9 116110253	-0.0585576	0.078391	0.320785	Tgfbr2
chr17 47877504	-0.019731	0.0785112	0.320793	Distal	Clic1 | Cyp21a1 | Ebi3 | Fgd2 | Psmb8 | Psmb9 | Rnaset2a | Slc22a3 | Tgif1 | Treml2
chr17 47877504	-0.019731	0.0785112	0.320793	Foxp4	Clic1 | Cyp21a1 | Ebi3 | Fgd2 | Psmb8 | Psmb9 | Rnaset2a | Slc22a3 | Tgif1 | Treml2
chr12 71318112	0.0402845	0.0787762	0.321704	Distal	Batf | Gpr65 | Npc2
chr3 4635868	-0.0520499	0.0789032	0.322051	Distal	Adora3 | Tmem154
chr11 61495381	0.0658933	0.0791249	0.32265	Distal	Abi3 | Ccl12 | Cd300c2 | Dhx58 | Gfap | Kif18b | Lgals9 | Nlrp3 | Otop2 | Rhbdf2 | Scimp | Slfn8 | Slfn9 | Syngr2 | Tcn2 | Tnfrsf13b
chr5 130002241	0.0327847	0.0791343	0.32265	Gusb
chr7 127386831	0.037231	0.079193	0.322718	Distal	Arap1 | Gvin2 | Hcst | Ifitm3 | Il18bp | Irf7 | Itpripl2 | Lgi4 | Lrrk1 | Prcp | Pycard | Trim12a | Trim21 | Trim34a | Zfp36
chrX 7841972	0.0349987	0.0794	0.323389	Distal	Il13ra1
chr5 142887246	-0.0473036	0.0794871	0.323572	Distal	Tlr1
chr14 40748718	0.0573671	0.0795985	0.323715	Distal	Epsti1 | Lrmda | Pnp | Tgm1
chr17 43974276	0.0260364	0.0796068	0.323715	Distal	Adgre1 | Aif1 | C4b | Clic1 | Haao | Ip6k3 | Myo1f | Or5v1b | Psmb8 | Psmb9 | Rasgrp3 | Rnaset2b | Tagap | Tap1 | Tgif1 | Trem2 | Treml2 | Vav1
chr17 84698481	-0.0541209	0.0797197	0.323995	Distal	Def6
chr9 56633912	0.0336322	0.0797604	0.323995	Lingo1
chr8 10208111	0.0390984	0.0798099	0.324024	Distal	Elmo3 | Hmox1 | Il15 | Lpcat2 | Rab20 | Scrg1 | Snx20
chr15 102252495	0.0802108	0.0798898	0.324176	Distal	Apobec3 | Dab2 | Dap | Ncf4 | Parvg | Rida
chr12 108259966	-0.0353698	0.0802514	0.324423	Distal	Gpr65
chr12 108259966	-0.0353698	0.0802514	0.324423	Ccdc85c	Gpr65
chr13 59726660	-0.0366516	0.0800906	0.324423	Distal	H4c9
chr15 93515497	0.0566961	0.0801239	0.324423	Distal	Dcstamp | Itga5 | Ly6i | Maff | Naprt | Ncf4 | Serhl | Tspo
chr17 71137208	0.0295645	0.0801218	0.324423	Distal	C4b | Guca1a | Ip6k3 | Psmb8 | Psmb9 | Rasal3 | Rnaset2a | Tap1 | Trem2 | Vav1
chr4 57191562	0.0363212	0.0802045	0.324423	Distal	Atp6v0d2 | B4galt1 | C1qa | C1qc | Cd52 | Cnr2 | Fam167b | Fgr | Hacd4 | Laptm5 | Tlr12 | Tnfrsf4
chrX 64276557	-0.0298096	0.0802896	0.324423	Distal	Btk | Cybb | Dnase1l1 | Elf4 | F9 | Gm6377 | Gpr34 | Il2rg | Msn | Sash3 | Tlr13 | Tlr7 | Tnmd | Xlr
chrX 64276557	-0.0298096	0.0802896	0.324423	Slitrk4	Btk | Cybb | Dnase1l1 | Elf4 | F9 | Gm6377 | Gpr34 | Il2rg | Msn | Sash3 | Tlr13 | Tlr7 | Tnmd | Xlr
chr1 143985564	-0.0394359	0.0804399	0.324687	Distal	Aim2 | Atf3 | Cacna1s | Casp8 | Cd244a | Cd48 | Cd84 | Cfap126 | Creg1 | Cxcr4 | Dbi | F11r | Fcer1g | Fcgr2b | Fcgr3 | Fcgr4 | Ifi204 | Ifi207 | Ifi211 | Ly9 | Neurl3 | Pdcd1 | Ptprc | Rab7b | Rcsd1 | Rufy4 | Slamf6 | Slamf7 | Slamf9 | Slc11a1 | Sp140 | Stat1 | Ugt1a6a
chr2 70330752	-0.0446013	0.0804192	0.324687	Distal	Apbb1ip | Ctsz | Cybrd1 | Gsn | Kynu | Nacc2 | Psd4 | Rrbp1 | St8sia6
chr14 54575524	0.0277531	0.0807149	0.325598	Distal	Cfap70 | Gpr183 | Pbk | Prkcd | Rnase4
chrX 73503256	0.0350577	0.0807507	0.325598	Distal	Il2rg
chr6 143036345	0.0482014	0.0808224	0.325684	Distal	Anxa4 | Capg | Clec1b | Irf5 | Klrb1c | Zc3hav1
chr8 121200274	-0.0235504	0.0808572	0.325684	Distal	Hpgd | Lpl | Ttc29
chr4 150924165	0.0338441	0.0810664	0.325937	Distal	Akna | Asap3 | Atp6v0d2 | C1qa | C1qb | C1qc | Cd52 | Cd72 | Cnr2 | Csf3r | Dhrs3 | Fblim1 | Fgr | Hacd4 | Isg15 | Lyn | Pdpn | Plin2 | Ptafr | Rigi | Stra6l | Themis2 | Tnfsf8
chr4 150924165	0.0338441	0.0810664	0.325937	Camta1	Akna | Asap3 | Atp6v0d2 | C1qa | C1qb | C1qc | Cd52 | Cd72 | Cnr2 | Csf3r | Dhrs3 | Fblim1 | Fgr | Hacd4 | Isg15 | Lyn | Pdpn | Plin2 | Ptafr | Rigi | Stra6l | Themis2 | Tnfsf8
chr4 62703063	-0.0472984	0.0810902	0.325937	Distal	Akna | Atp6v0d2 | B4galt1 | C1qa | C1qb | C1qc | Cnr2 | Csf3r | Dhrs3 | Fblim1 | Fgr | Laptm5 | Lyn | Ptafr | Themis2 | Tnfrsf1b | Tnfsf8 | Trim14
chrX 74085618	0.038228	0.081028	0.325937	Distal	Xlr
chr9 108969541	0.0355415	0.0812582	0.32644	Distal	Casp4 | Cmtm7 | Fli1 | Mapkapk3 | Or7d10 | Plscr2
chrX 7884322	0.0353168	0.0813508	0.326641	Distal	Dnase1l1 | Elf4 | Gdpd2 | Xlr
chr17 49876384	-0.0296786	0.0815098	0.326875	Distal	C4b | Def6 | Fgd2 | Guca1a | Haao | Ip6k3 | Ppp1r18 | Psmb9 | Rasal3 | Rnaset2a | Slc22a3 | Tgif1 | Trem2 | Treml2 | Vav1
chr3 95141667	-0.0352952	0.0815372	0.326875	Distal	Adamtsl4 | Adora3 | BC028528 | Csf1 | Ctss | Dkk2 | Fcgr1 | Fcrl2 | Mcoln3 | Olfml3 | P2ry13 | Tent5c | Tlr2
chr8 33688614	-0.0745113	0.081522	0.326875	Distal	Cyp4f18 | Hpgd | Il15 | Lpcat2 | Snx20
chr12 8302724	0.0279171	0.0817177	0.327177	Distal	Ifi27l2a | Rsad2
chr17 85680228	0.0405566	0.0817467	0.327177	Distal	Aif1 | B430306N03Rik | C4b | Clic1 | Gpsm3 | Ppp1r18 | Psmb8 | Psmb9 | Rasal3 | Tap1 | Tgif1
chr2 163204214	-0.0767542	0.0817836	0.327177	Tox2
chr7 100939012	0.0878958	0.0817695	0.327177	P2ry6
chr11 52701888	0.0339893	0.0819204	0.327545	Distal	Abcc3 | Abi3 | Ccl4 | Ccl6 | Cd300c2 | Cd300lb | Cd300ld | Cpsf4l | Cxcl16 | Evi2b | Gfap | Gngt2 | Grn | Hormad2 | Ifi35 | Ifi47 | Irgm2 | Ltc4s | Milr1 | Mrc2 | Naglu | Nlrp1b | Plek | Scimp | Sparc | Tcn2 | Tmem106a | Trim25 | Wfdc17
chr14 87488592	0.0586119	0.0820467	0.327545	Distal	Prkcd
chr4 136897668	-0.0237222	0.0820407	0.327545	Distal	Dhrs3 | Pdpn | Ptafr
chr6 59638257	0.0281726	0.0819729	0.327545	Distal	Il12rb2 | Kcp | Klrb1c | Lpar5
chr4 62519068	-0.020622	0.0822853	0.328326	Distal	C1qa | Tlr12
chr9 62050385	-0.0930189	0.0823415	0.328379	Distal	Cd3e | Cd3g | Cx3cr1 | Rab27a | Uba7
chr8 21120219	0.0348966	0.0824249	0.328541	Distal	Fhod1
chr4 117872536	-0.0172225	0.0826264	0.329172	Distal	Dhrs3 | Fgr | Tal1
chr8 120523780	0.0267506	0.0827379	0.329445	Gse1
chr12 87253313	-0.0391938	0.0828163	0.329586	Distal	Aspg | Serpina3n
chr8 70768726	0.0500677	0.0829983	0.329865	Distal	Bst2 | Cyp4f18 | Cyp4v3 | Hpgd | Ifi30 | Lpl | Lrrc25 | Man2b1 | Nat2 | Nlrc5 | Plcg2 | Snx20 | Tmem221 | Tnfsf13b
chr8 70768726	0.0500677	0.0829983	0.329865	Ifi30	Bst2 | Cyp4f18 | Cyp4v3 | Hpgd | Ifi30 | Lpl | Lrrc25 | Man2b1 | Nat2 | Nlrc5 | Plcg2 | Snx20 | Tmem221 | Tnfsf13b
chrX 105120828	0.0481212	0.0830159	0.329865	Magee1
chr5 128513448	0.0270596	0.0831117	0.330075	Distal	Abcb1b | Anxa3 | Arpc1b | Asb10 | Card11 | Cmklr1 | Cxcl5 | Gal3st4 | Gusb | Hcar2 | Hvcn1 | Lat2 | Micall2 | Ncf1 | P2rx7 | Pilra | Rhoh | Selplg | Serpine1
chr7 145177194	0.0296975	0.0832039	0.330098	Distal	C5ar1 | Igsf6 | Itgal | Prcp
chrX 57503575	0.0291003	0.0831757	0.330098	Distal	Dnase1l1 | Gpr34
chr4 66576766	-0.0517821	0.0832517	0.330117	Distal	Atp6v0d2 | C1qa | C1qb | C1qc | Cd52 | Cd72 | Cnr2 | Csf3r | Dhrs3 | Fgr | Laptm5 | Lyn | Slc2a5 | Tgfbr1 | Tlr12 | Tnfrsf1b | Tnfsf8
chr1 90335207	0.0253584	0.0834055	0.330213	Distal	Aim2 | Il1rl1 | Inpp5d | Slamf6 | Sp100 | Sp110 | Stat1
chr11 115980022	0.0406837	0.0833794	0.330213	Distal	Haspin | Nlrp1a | Pimreg
chr2 156407459	-0.0325316	0.0833674	0.330213	Distal	Acbd7 | B2m | Hck | Phyhd1
chr11 70163347	-0.0413103	0.0836242	0.330395	Distal	Abca9 | Ccl4 | Ccl6 | Cd300c2 | Cd300lb | Cd300ld3 | Cd300lf | Cxcl16 | Gfap | Grn | Hormad2 | Mrc2 | Otop2 | Scimp | Serpinf2 | Slc16a3 | Sparc | Tcn2 | Tmem106a | Tmem92
chr12 95691604	0.064589	0.08351	0.330395	Flrt2
chr7 25686792	0.0278822	0.0836072	0.330395	Distal	AU018091 | Gp2 | Il4ra | Itgal | Nkg7 | Trim34a
chr9 99183546	-0.0470283	0.0836143	0.330395	Distal	Bcl2a1d
chr16 91623417	-0.0313176	0.0839061	0.331338	Distal	Btla | Btnl12 | Cd200r4 | Cd80 | Cd86 | Crygs | Hcls1 | Ifitm7 | Ifnar2 | Itgb5 | Klhl6 | Muc13 | Mx2 | Nrros | Parp14 | Parp9 | Pros1 | Rtp4 | Runx1 | Samsn1 | Upk1b
chr11 31360223	-0.0453987	0.0840793	0.331851	Distal	Abca9 | Acap1 | Ccl12 | Ccl2 | Ccl6 | Grn | Haspin | Irf1 | Lcp2 | Lgals3bp | Lgals9 | Ltc4s | Nlrp1a | Pmp22 | Psme2b | Sparc | Tmc6 | Tmem106a | Tnfrsf13b
chr10 40896055	-0.0278431	0.0844227	0.332985	Wasf1
chr5 115127244	-0.028849	0.0844537	0.332985	Distal	Arpc1b | Crlf2 | Cryba4 | Gal3st4 | Gsap | Nptx2 | Rasa4 | Rhoh | Selplg | Sh3bp2 | Stap1 | Tecrl
chr10 75953374	0.0317531	0.0847719	0.333724	Gm5134	Calhm6 | Elk3 | Zc3h12d
chr10 75953374	0.0317531	0.0847719	0.333724	Distal	Calhm6 | Elk3 | Zc3h12d
chr14 108362371	0.0510385	0.0847518	0.333724	Distal	Atp12a | Epsti1 | Lcp1 | Plau | Pnp | Tgm1
chr3 95530365	-0.0290979	0.0849846	0.334046	Distal	Cd53 | Csf1 | Ctss | Dkk2 | Fcgr1 | Fcrl2 | Gbp3 | Olfml3 | Ptx3 | Tent5c | Thbs3 | Tlr2
chr3 95530365	-0.0290979	0.0849846	0.334046	Ctss	Cd53 | Csf1 | Ctss | Dkk2 | Fcgr1 | Fcrl2 | Gbp3 | Olfml3 | Ptx3 | Tent5c | Thbs3 | Tlr2
chr6 31017390	-0.0490367	0.0849694	0.334046	Distal	A2m | Anxa4 | Apobec1 | Arhgdib | C3ar1 | Capg | Cd9 | Clec1a | Clec1b | Clec7a | Flnc | Irag2 | Irf5 | Klrb1c | Lag3 | Tbxas1 | Tmem176b | Tnfrsf1a | Usp18
chr17 13657346	-0.0271352	0.0850755	0.334232	Distal	C4b | Or5v1b | Tgif1 | Trem2 | Treml2
chr3 107763743	-0.0352262	0.0851692	0.334428	Distal	Anxa9 | Casp6 | Cd101 | Slc44a3
chr16 57391516	0.0211924	0.0852352	0.334457	Distal	Dtx3l | Hcls1 | Parp9 | Runx1
chr5 38581963	-0.129423	0.0852641	0.334457	Distal	Anxa3 | Arpc1b | Hpse | Hvcn1 | Nptx2 | Tec
chr18 52528341	0.0266739	0.0854563	0.334697	Distal	Csf1r | Lox | Prelid2
chr18 52528341	0.0266739	0.0854563	0.334697	Lox	Csf1r | Lox | Prelid2
chr7 98476156	-0.0261305	0.0853795	0.334697	Distal	Agbl1 | AI467606 | Apobr | Apoc1 | Apoe | Arap1 | Arrdc4 | Axl | C5ar1 | Cd37 | Cebpa | Ctsc | Ctsd | Fes | Folr2 | Gvin2 | Hcst | Hspb6 | Ifitm3 | Igsf6 | Il18bp | Il27 | Il4i1 | Il4ra | Irf7 | Itgal | Itgam | Itgax | Itpripl2 | Kcnk6 | Lair1 | Lgi4 | Lrrk1 | P2ry6 | Pdilt | Plaur | Prcp | Pycard | Rgs10 | Rinl | Siglecf | Siglech | Slc1a5 | Slco2b1 | Spn | Trim12c | Trim21 | Trim30a | Trim30d |…
chr5 33193862	0.0247986	0.0855727	0.334981	Distal	Anxa3 | Asb10 | Gal3st4 | Gbp9 | Gusb | Hcar2 | Hpse | Hvcn1 | Oas1g | Oasl2 | Rbm47 | Sap25 | Spp1 | Stap1
chr12 88049049	0.0718762	0.0856209	0.334998	Distal	Rsad2 | Slc66a3
chr10 81521841	-0.0249669	0.0861469	0.335893	Distal	Arhgap45 | Arhgap9 | Cd63 | Cdk1 | Dna2 | Igf1 | Itgb2 | Madcam1 | Vsir
chr10 81521841	-0.0249669	0.0861469	0.335893	Gna15	Arhgap45 | Arhgap9 | Cd63 | Cdk1 | Dna2 | Igf1 | Itgb2 | Madcam1 | Vsir
chr11 110427323	0.0195019	0.0860066	0.335893	Distal	Cpsf4l | Itgb3 | Pimreg
chr13 41846133	0.0719884	0.0859806	0.335893	Distal	Cd180 | Cd83 | Ctla2b | Ctsl | Golm1 | H1f2 | H1f4 | Hexb | Hk3 | Ly86 | Naip2 | Naip5 | Naip6 | Susd3 | Syk | Tifab
chr13 56224014	-0.0200098	0.0861567	0.335893	Distal	Cd180 | Ctsl | Hk3 | Ly86 | Naip2 | Naip5 | Naip6 | Syk
chr5 137640201	0.041658	0.0861487	0.335893	Lrch4
chrX 93632222	0.0324706	0.0859952	0.335893	Distal	Dnase1l1
chr5 136032253	0.0560304	0.0863822	0.336277	Distal	Anxa3 | Asb10 | Cdk6 | Gbp6 | Gsap | Oas1a | P2rx7 | Pilra | Rbm47 | Sap25
chr5 141173652	-0.0376108	0.0863872	0.336277	Distal	Cdk6
chrX 108834673	0.028435	0.086302	0.336277	Distal	Dgkk | Gm6377 | Xlr
chr19 25623946	-0.0349593	0.0864785	0.336462	Distal	Aldh3b1 | Casp7 | Ch25h | Clcf1 | Entpd1 | Fermt3 | Gcnt1 | Hhex | Lpxn | Mamdc2 | Mpeg1 | Ms4a6d | Pik3ap1 | Plce1 | Pyroxd2 | Rhod | Sfrp5 | Slc15a3 | Tcirg1 | Unc93b1
chr9 96500110	0.0469548	0.0868502	0.337736	Distal	Trf | Ttc12
chr5 76634375	-0.0458097	0.0870719	0.338246	Distal	Asb10 | Gal3st4 | Lat2
chr7 73377603	-0.0212593	0.0871139	0.338246	Distal	Agbl1 | Cracr2b | Ifitm3 | Lrrk1 | Slc1a5 | Trim12a | Trim21
chr9 68662561	-0.0336807	0.0871085	0.338246	Distal	Casp1 | Cd3g | Mapkapk3 | Naalad2
chr4 15467918	-0.0455617	0.0874024	0.339194	Distal	Asap3 | Cnr2 | Fblim1 | Rigi
chr11 101164282	0.0235772	0.0874923	0.339209	Distal	Scimp
chr15 83779395	-0.021434	0.087495	0.339209	Distal	Cyth4 | Dap | Dcstamp | Gpr84 | Irak4 | Parvg | Ptger4 | Rida | Tspo
chr2 130581367	0.0346908	0.0877591	0.340061	Distal	Apbb1ip | Card9 | Rrbp1
chr1 64735943	-0.0271326	0.0878554	0.34009	Distal	Cacna1s | Casp8 | Cd244a | Cd48 | Cxcr4 | Dbi | Glrp1 | Pappa2 | Rab7b | Rpl31 | Slamf6 | Slamf9
chr15 82338708	-0.0967476	0.0878182	0.34009	Naga
chr11 10167573	-0.0591318	0.087984	0.340243	Distal	Abca9 | Abi3 | Ccl12 | Ccl3 | Ccl4 | Ccl6 | Cd300c2 | Cd300lb | Cd300ld | Cd300lf | Cd68 | Cpsf4l | Cxcl16 | Dhx58 | Evi2b | Grn | Haspin | Hormad2 | Irf1 | Irgm1 | Irgm2 | Lcp2 | Lgals3bp | Nlrp1a | Nlrp3 | Osm | Plek | Rnf213 | Scimp | Slfn9 | Sparc | Syngr2 | Tcn2 | Tmem106a | Tmem92 | Wnt9b
chr3 143974139	0.0415522	0.0879822	0.340243	Distal	Cd53 | Ctss | Frrs1 | Gbp2 | Ifi44 | Olfml3 | P2ry12 | Tent5c
chr4 57878181	-0.0341811	0.0880318	0.340256	Distal	Csf3r | Fgr | Tlr4 | Tmem35b
chr7 34183225	-0.067123	0.0881012	0.340353	Distal	Arrdc4 | Il16 | Il18bp | Lilra5
chr12 85177266	0.0478666	0.0884776	0.34129	Distal	Aspg | Rsad2 | Serpina3i
chr2 166803929	-0.0413379	0.0884353	0.34129	Arfgef2	Tgif2
chr2 166803929	-0.0413379	0.0884353	0.34129	Distal	Tgif2
chr3 154550852	0.038775	0.0886753	0.34188	Distal	Adora3 | Dkk2 | Frrs1 | Mcoln2 | P2ry12 | P2ry13 | Tnfaip8l2
chr10 62286640	-0.0363204	0.0887867	0.342017	Distal	Prdm1
chr2 138468478	0.0595921	0.0888001	0.342017	Distal	Il1a | Nacc2 | Slc17a9
chr1 180697244	-0.0351679	0.0889993	0.342439	Distal	Atf3 | Casp8 | Cd48 | Cd84 | Creg1 | Ctse | Fcgr2b | Fcgr3 | Ifi204 | Ifi209 | Ncf2 | Pdcd1 | Rpl31 | Slamf6 | Sp110 | Ugt1a7c
chr4 139693710	-0.024343	0.0889687	0.342439	Distal	Rigi | Stra6l
chr7 44522343	-0.0388644	0.0890452	0.342444	Distal	Agbl1 | AI467606 | Apobr | Apoc1 | Apoc2 | Apoc4 | Arrdc4 | AU018091 | C5ar1 | Cd22 | Cd37 | Cebpa | Ctsc | Ctsd | Fes | Folr2 | Ftl1 | Gmfg | Hcst | Ifitm3 | Igsf6 | Il16 | Il21r | Il4i1 | Il4ra | Irf7 | Itgal | Itgam | Itgax | Lair1 | Lgi4 | Mgmt | Mki67 | P2ry6 | Plaur | Prcp | Pycard | Rinl | Siglecf | Siglech | Slc1a5 | Tgfb1 | Tnni2 | Trim12c | Trim30a | Trim30d | Trim5 | Trpm1 | Tspan4 | T…
chr16 38793636	0.0290483	0.0892343	0.342826	Distal	Cd86 | Rtp4
chr5 124022137	0.0324394	0.0892146	0.342826	Distal	Abcb1b | Fgl2 | Micall2 | P2rx7 | Pilra
chr12 109459950	0.0342078	0.089375	0.343065	Distal	Batf | Serpina3n | Slc66a3
chr14 118462116	-0.0256862	0.0893861	0.343065	Distal	Ang | Arl11 | Atp12a | Epsti1 | Gpr15lg | Gzmb | Irf9 | Itih3 | Lcp1 | Lgals3 | Lrmda | Phf11a | Phf11b | Phf11d | Plau | Pnp | Rcbtb2 | Ripk3 | Rnase4 | Rubcnl | Slc7a7 | Tgm1
chr5 137640323	0.0296064	0.089544	0.343327	Sap25	Arpc1b | Asb10 | Gusb | Lat2 | Lrrc17 | Selplg | Serpine1
chr5 137640323	0.0296064	0.089544	0.343327	Distal	Arpc1b | Asb10 | Gusb | Lat2 | Lrrc17 | Selplg | Serpine1
chr10 129189990	-0.0191747	0.0896676	0.343629	Distal	Arhgap45 | Arhgap9 | Cd63 | Dna2 | Gna15 | Itgb2 | Lyz2 | Rab32 | S100b | Sowahc | Srgn | Vsir
chr2 33803472	0.0235279	0.0897764	0.343873	Distal	Knstrn | Phyhd1 | Psd4
chr18 41932682	-0.0691372	0.089916	0.343927	Prelid2
[truncated: 5,653 more rows]

## Sheet: Hippocampus NLGF vs WT Pacs
CpG	Coeff amyloid	p amyloid	amyloid fdr	locally correlated genes	distally correlated genes
chr16 57391523	-0.245636	2.76e-15	3.5e-12	Distal	Fam43a | Hcls1 | Liph | Mx1
chr16 57391527	-0.2421	5.39e-15	3.5e-12	Distal	Liph
chr16 57391570	-0.239648	6.31e-15	3.5e-12	Distal	Parp14
chr16 57391515	-0.218317	5.22e-13	2.17e-10	Distal	Eef2kmt | Liph | Parp14
chr16 57391520	-0.217223	9.69e-13	3.22e-10	Distal	Hcls1 | Liph
chr16 57391518	-0.213352	1.13e-11	3.13e-09	Distal	Cd86 | Hcls1 | Liph | Parp14
chr16 57391546	-0.229412	1.82e-10	4.31e-08	Distal	Fam43a | Hcls1 | Parp14
chr16 57391524	-0.231047	5.13e-10	1.07e-07	Distal	Cd200r4 | Cd86 | Fam43a | Hcls1 | Klhl6 | Parp14 | Vgll3
chrX 169986956	-0.284495	2.68e-09	4.96e-07	Distal	Arhgap4 | Renbp | Tlr13
chrX 169986939	-0.250038	2.97e-08	4.93e-06	Distal	Arhgap4 | Tlr13
chr12 20232857	-0.134942	1.01e-07	1.46e-05	Distal	Pik3cg
chr12 20232928	-0.136325	1.06e-07	1.46e-05	Distal	Aspg | Gpr65 | Pik3cg
chr17 39844989	-0.200448	4.71e-07	6.03e-05	Distal	Or5v1b | Ppp1r18 | Rps28 | Tap2
chrX 169986986	-0.260906	6.96e-07	8.27e-05	Distal	Arhgap4
chr16 57391519	-0.18729	1.42e-06	0.000157246	Distal	Cd200r4 | Cd86 | Fam43a | Hcls1 | Itgb5 | Klhl6 | Parp14 | Parp9 | Pros1 | Rtp4 | Tnfrsf17 | Vgll3
chrX 169986932	-0.210379	1.71e-06	0.000177984	Distal	Arhgap4 | Pcdh11x | Renbp
chr12 20232842	-0.119735	2.83e-06	0.000252862	Distal	Aspg | Gpr65 | Pik3cg
chr16 57391555	-0.16682	2.89e-06	0.000252862	Distal	Cd200r4 | Fam43a | Hcls1 | Klhl6 | Parp14
chrX 169986942	-0.254477	2.59e-06	0.000252862	Distal	Arhgap4 | Renbp | Tlr13
chr12 20232896	-0.118045	4.09e-06	0.000340178	Distal	Aspg | Gpr65 | Pik3cg | Pld4
chr16 57391584	-0.161463	1.06e-05	0.000835478	Distal	Cd200r4 | Cd86 | Eef2kmt | Fam43a | Hcls1 | Itgb5 | Klhl6 | Liph | Mx1 | Parp14 | Parp9 | Pros1 | Runx1 | Samsn1 | Tnfrsf17
chr17 39843957	-0.175897	1.43e-05	0.00107805	Distal	Aif1
chr18 68779271	0.262653	1.93e-05	0.00139723	Distal	Adrb2 | Cd14 | Cd74 | Csf1r | Ctxn3 | Iigp1 | Lox | Slc14a1 | Ticam2 | Tubb6
chr18 68081693	0.207001	3.66e-05	0.00245493	Distal	Cd14 | Cd74 | Csf1r | Ctxn3 | Iigp1 | Lox | Nfatc1 | Slc14a1 | Tubb6
chr8 104213863	0.153517	3.69e-05	0.00245493	Distal	Cyba | Hmox1 | Irf8 | Man2b1 | Mc1r | Msr1 | Snx20
chr16 44894055	0.128169	4.08e-05	0.0025826	Distal	Cd200r1 | Cd200r4 | Cd86 | Ciita | Eef2kmt | Fam43a | Hcls1 | Itgb5 | Klhl6 | Liph | Parp14 | Parp9 | Pros1 | Rtp4 | Runx1 | Samsn1
chrX 169986976	-0.202418	4.19e-05	0.0025826	Distal	Arhgap4 | Renbp | Tlr13
chr18 65242984	0.273534	6.78e-05	0.00402596	Distal	Adrb2 | Cbln2 | Cd14 | Cd74 | Csf1r | Ctxn3 | Lox | Nfatc1 | Nrg2 | Slc14a1 | Ticam2 | Tubb6
chr5 82907273	0.250384	9.9e-05	0.00567914	Distal	Amz1 | Arpc1b | C130050O18Rik | Khk | Rasa4 | Rpl37rt | Sh3bp2 | Tmem119
chr9 56559326	-0.399334	0.000114781	0.00636268	Distal	Glb1 | Lyzl4 | Mapkapk3 | Myo1e | Plscr2 | Slc37a2 | Ttc12
chr11 90249766	-0.234875	0.000134367	0.00720812	Mmd
chr18 63397453	0.14806	0.000140773	0.00731577	Distal	Adrb2 | Cbln2 | Cd14 | Cd74 | Csf1r | Ctxn3 | Galr1 | Lox | Nfatc1 | Nrg2 | Slc14a1 | Sting1 | Tubb6
chr5 9260980	0.169697	0.000153943	0.00775779	Distal	Anxa3 | C130050O18Rik | Ccdc121 | Cxcl13 | Cxcl9 | Gbp6 | Gsap | Gusb | Hcar2 | Hpse | Lat2 | Ldb2 | Mlxipl | Ncf1 | Oasl1 | Oasl2 | Rhoh | Spp1 | Tec
chr13 119488934	0.165675	0.000167583	0.00819676	Distal	Hk3 | Prss16 | Syk | Thbs4
chr18 63723715	0.112188	0.000236381	0.0106244	Distal	Cd14 | Cd74 | Csf1r | Ctxn3 | Galr1 | Iigp1 | Lox | Slc14a1 | Tubb6
chr2 167055993	0.212207	0.000233361	0.0106244	Znfx1	Arrdc1 | B2m | Birc7 | Card9 | Cst3 | Cst7 | Ctsa | Ctsz | Cybrd1 | Egfl7 | Fam83d | Ggta1 | Gsn | Hck | Il1rn | Kcnh7 | Lcn2 | Mafb | Mcm10 | Mdk | Nanp | Niban2 | Plxdc2 | Procr | Prrx2 | Ptgs1 | Rps21 | Spi1 | Spint1 | Vim
chr2 167055993	0.212207	0.000233361	0.0106244	Distal	Arrdc1 | B2m | Birc7 | Card9 | Cst3 | Cst7 | Ctsa | Ctsz | Cybrd1 | Egfl7 | Fam83d | Ggta1 | Gsn | Hck | Il1rn | Kcnh7 | Lcn2 | Mafb | Mcm10 | Mdk | Nanp | Niban2 | Plxdc2 | Procr | Prrx2 | Ptgs1 | Rps21 | Spi1 | Spint1 | Vim
chr14 55591626	-0.250693	0.000254114	0.0108357	Distal	Arhgap22 | Comtd1 | Nudt13
chr14 55591626	-0.250693	0.000254114	0.0108357	Rnf31	Arhgap22 | Comtd1 | Nudt13
chr10 90832702	0.527203	0.000291828	0.0121328	Distal	Arhgap45 | Arhgap9 | E2f7 | Gm867 | Itgb2 | Lilrb4a | Lrrc3 | Lyz2 | Mical1 | Mif | Nodal | Rpl41 | Rps15 | Rps26 | Sf3b5 | Slc35d3 | Srgn | Tpgs1 | Uqcr11 | Vsir
chr9 40457677	0.122827	0.000319904	0.0129756	Distal	Ankrd34c | Anxa2 | C1qtnf5 | Casp4 | Ccdc13 | Cd3g | Clec3b | Ctsh | Cx3cr1 | Fli1 | Glb1 | Gpx1 | Hcrtr2 | Hexa | Icam1 | Il10ra | Lamb2 | Myo1e | Naa80 | Parp3 | S1pr2 | Slc37a2 | St14 | Tgfbr2 | Uba7
chr13 119488948	0.155379	0.000411207	0.0162818	Distal	Hk3 | Prr7 | Prss16
chr8 123227806	0.313588	0.000439346	0.0169914	Distal	Adcy7 | Ddx60 | Hpgd | Lpcat2 | Man2b1
chr17 83846705	0.239456	0.000472471	0.0178573	Distal	C4b | Clic1 | Ddah2 | Eif2ak2 | Metrn | Myo1f | Or5v1b | Psmb8 | Rnaset2a | Tap1 | Tap2 | Tapbp | Tcp11 | Treml2 | Unc5cl | Vav1
chr18 63260810	0.155787	0.000494083	0.0182591	Distal	Adrb2 | Cbln2 | Cd14 | Cd74 | Csf1r | Lox | Slc14a1 | Sting1 | Tubb6
chr10 121367398	0.147687	0.000626111	0.0220696	Gns	Arhgap45 | Gm867 | Icosl | Itgb2 | Mif | Rpl41 | Rps15 | Rps26 | Sf3b5 | Timm13 | Tpgs1 | Uqcr11
chr10 121367398	0.147687	0.000626111	0.0220696	Distal	Arhgap45 | Gm867 | Icosl | Itgb2 | Mif | Rpl41 | Rps15 | Rps26 | Sf3b5 | Timm13 | Tpgs1 | Uqcr11
chr10 75717725	0.333848	0.000637007	0.0220696	Distal	Arhgap18 | Arhgap9 | Cd63 | Cdk2 | Elk3 | Irak3 | Lyz2 | Nts | Srgn
chr14 70530847	-0.298307	0.000677908	0.0226389	Distal	Ang | Arl11 | Clu | Comtd1 | Gpr183 | Lcp1 | Tmem273
chr15 89400958	0.17279	0.000680663	0.0226389	Distal	Bik | Bin2 | Cdh6 | Cela1 | Csf2rb | Cyth4 | Dcstamp | Deptor | Fmnl3 | Gsdmd | Itga5 | Mfng | Mfsd3 | Mlc1 | Mroh1 | Nckap1l | Nfam1 | Npr3 | Rac2 | Sntb1 | Tonsl | Tspo
chr13 119488930	0.14736	0.000842297	0.0274655	Distal	Hk3 | Prss16
chr13 119488925	0.146577	0.000867341	0.0277382	Distal	Prr7 | Prss16
chr15 81142310	-0.143034	0.000926186	0.0290613	Distal	Apobec3 | Bik | Bin2 | Cdh6 | Csf2rb | Cyth4 | Dcstamp | Deptor | Endou | Fmnl3 | Fyb | Gpr84 | Itga5 | Lgals1 | Mfng | Mlc1 | Nckap1l | Plxnb2 | Rac2 | Tspo
chr19 8364511	-0.241187	0.00112162	0.0345418	Distal	Ch25h | Eno4 | Gcnt1 | Lpxn | Mpeg1 | Slc15a3
chr2 164971067	-0.217636	0.00119576	0.0361554	Distal	Birc7 | Bub1 | C1qtnf4 | Cst3 | Cst7 | Ctsa | Ctsz | Egfl7 | Entpd2 | Fam83d | Gsn | Hck | Mdk | Nacc2 | Nanp | Plxdc2 | Prrx2 | Psd4 | Ptgs1 | Rps21 | Spi1 | Vim
chr11 3535666	-0.197292	0.00128725	0.0382268	Smtn
chr8 106606854	0.148939	0.00134443	0.0392245	Distal	Adgre5 | Cmtm3 | Cyba | Cyp4f18 | Dnase2a | Ifi30 | Irf8 | Man2b1 | Msr1 | Mt1 | Mt2 | Mt3 | Ndufb7 | Pgls | Snx20
chr14 97145725	0.165974	0.00155788	0.0446682	Distal	Ang | Arl11 | Clu | Epsti1 | Gpr183 | Lcp1 | Phf11b | Phf11d | Plau | Rnase4 | Rnase6 | Tmem273 | Wdfy4
chr9 73001517	-0.168326	0.00171322	0.0482896	Distal	Ankrd34c | Anxa2 | Bcl2a1a | Bcl2a1b | Casp1 | Casp4 | Clec3b | Cmtm7 | Ctsh | Cx3cr1 | Hexa | Icam1 | Il10ra | Npsr1 | St14 | Tgfbr2 | Uba7
chr13 119488861	0.138905	0.00179374	0.0484933	Distal	Hk3 | Prr7 | Prss16 | Slc35d2 | Syk | Thbs4
chr6 134920308	-0.219797	0.00180793	0.0484933	Cdkn1b	Aldh1l1 | Arhgap25 | Arhgdib | C3ar1 | Cacna2d4 | Capg | Cd9 | Dera | Flnc | Gpnmb | Grcc10 | Grm8 | Gsg1 | H1f10 | Lag3 | Lrig1 | Ptpn6 | Rps4l | Tbxas1
chr6 134920308	-0.219797	0.00180793	0.0484933	Distal	Aldh1l1 | Arhgap25 | Arhgdib | C3ar1 | Cacna2d4 | Capg | Cd9 | Dera | Flnc | Gpnmb | Grcc10 | Grm8 | Gsg1 | H1f10 | Lag3 | Lrig1 | Ptpn6 | Rps4l | Tbxas1
chr13 119488748	0.138236	0.00197224	0.0512331	Distal	Prr7 | Thbs4
chr3 101058848	0.14967	0.00198581	0.0512331	Distal	Anxa5 | Ccn1 | Cd53 | Ctss | Dennd2c | Fcrl2 | Gbp3 | I830077J02Rik | Ifi44 | Olfml3 | P2ry13 | S100a4 | Serpini1 | Tent5c | Tlr2 | Uox
chr5 66489005	0.179872	0.0020025	0.0512331	Distal	Anxa3 | Arpc1b | Asb10 | B3gnt4 | Cmklr1 | Crybb3 | Cxcl10 | Gal3st4 | Gper1 | Gsap | Gusb | Hcar2 | Hpse | Hvcn1 | Khk | Lat2 | Man2b2 | Mlxipl | Oas1a | Oasl2 | Pilra | Rasa4 | Rhoh | Rpl37rt | Selplg | Sh3bp2 | Spp1 | Tmem119
chr13 117225671	0.243797	0.00214583	0.0532614	Distal	Cd180 | Hexb | Ly86 | Naip2 | Naip5 | Naip6 | Prss16 | Syk | Tifab
chr5 107275194	-0.46961	0.00213735	0.0532614	Distal	Afp | Asb10 | C130050O18Rik | Cfap251 | Cmklr1 | Cxcl5 | Gm5862 | Gsap | Hvcn1 | Ldb2 | Pilra | Rhoh | Rpl37rt | Selplg | Sh3bp2 | Tmem119
chr13 30198085	-0.110476	0.00240309	0.0587696	Distal	BC147527 | Cd180 | H4c3 | Hexb | Ly86 | Naip2 | Naip5 | Naip6 | Syk | Tifab
chr18 38239728	-0.135186	0.00246587	0.0594311	Distal	Cbln2 | Cd14 | Cd74 | Csf1r | Galr1 | Iigp1 | Lox | Nfatc1 | Nrg2 | Slc14a1 | Ticam2 | Tubb6
chr14 53173633	0.11666	0.00251984	0.0598642	Distal	Ang | Arl11 | Btd | Epsti1 | Lgals3 | Plau
chr16 57391287	0.149286	0.00258401	0.060524	Distal	Cd200r4 | Cd86 | Hcls1 | Itgb5 | Parp14 | Parp9 | Pros1 | Runx1 | Samsn1
chrX 74791220	-0.179167	0.00262196	0.0605601	Distal	Akap14 | Btk | Elf4 | F9 | Gpr34 | Sash3 | Timp1 | Tlr13 | Tlr7 | Was | Xlr
chr12 33133807	-0.3312	0.00298176	0.0665239	Distal	Crip1 | Pld4 | Rin3
chr15 67103425	0.173404	0.00295975	0.0665239	Distal	Apobec3 | Bin2 | Csf2rb | Cyth4 | Deptor | Endou | Fmnl3 | Fyb | Glycam1 | Gpr84 | Klhl38 | Mlc1 | Nckap1l | Osmr | Sla
chr17 39846631	-0.132547	0.00300018	0.0665239	Distal	Aif1 | B430306N03Rik | C4b | Or5v1b | Trem2 | Treml2 | Vav1
chr13 119488755	0.128661	0.00371658	0.0765248	Distal	Hk3 | Prr7 | Prss16 | Syk | Thbs4
chr13 119488872	0.128476	0.00380149	0.0765248	Distal	Hk3 | Prss16 | Slc35d2 | Thbs4
chr13 119488922	0.127324	0.00373631	0.0765248	Distal	Hk3 | Prss16
chr17 39844279	0.11559	0.00368031	0.0765248	Distal	Adgre1 | Aif1 | B430306N03Rik | C4b | Eif2ak2 | Ip6k3 | Myo1f | Or5v1b | Psmb9 | Rasal3 | Rasgrp3 | Tagap | Tdrd6 | Tnf | Trem2 | Treml2 | Unc5cl | Vav1
chr18 66152473	0.252557	0.00375674	0.0765248	Ccbe1	Cbln2 | Cd14 | Cd74 | Csf1r | Ctxn3 | Galr1 | Lox | Nfatc1 | Nrg2 | Slc14a1 | Ticam2 | Tubb6
chr18 66152473	0.252557	0.00375674	0.0765248	Distal	Cbln2 | Cd14 | Cd74 | Csf1r | Ctxn3 | Galr1 | Lox | Nfatc1 | Nrg2 | Slc14a1 | Ticam2 | Tubb6
chr4 122995907	-0.276272	0.00381934	0.0765248	Distal	Atp6v0d2 | C1qb | C1qc | Cd52 | Cnr2 | Col15a1 | Fblim1 | Fut9 | Gng10 | Laptm5 | Ldlrap1 | Themis2 | Tmem200b | Tnfrsf1b | Vwa1
chr4 152319212	0.323522	0.00368153	0.0765248	Distal	Fam167b | Themis2 | Tmem200b
chr10 117215509	0.141549	0.00398074	0.0778819	Distal	Arhgap45 | Gm867 | Itgb2 | Lyz2 | Mical1 | Mif | Nodal | Rpl41 | Rps15 | Rps26 | Slc35d3 | Timm13 | Uqcr11 | Vsir
chr10 117215509	0.141549	0.00398074	0.0778819	Yeats4	Arhgap45 | Gm867 | Itgb2 | Lyz2 | Mical1 | Mif | Nodal | Rpl41 | Rps15 | Rps26 | Slc35d3 | Timm13 | Uqcr11 | Vsir
chrX 169981042	0.124576	0.00404714	0.0782603	Distal	Arhgap4 | Egfl6 | Gpr101 | Hs6st2 | Pcdh11x | Pwwp3b | Renbp | Tasl | Tlr13
chr3 54764649	0.199588	0.00442376	0.0845599	Distal	Adora3 | Anxa5 | Ccn1 | Cd53 | Csf1 | Ctss | Fcgr1 | Fcrl2 | Frrs1 | Gbp2 | Gbp5 | Ifi44 | Il7 | Olfml3 | P2ry13 | S100a11 | S100a4 | S100a6 | Tlr2 | Tmem154
chr2 156577664	0.135751	0.00451105	0.0852486	Distal	Agpat2 | Bmp7 | Cytip | Psd4 | Tor4a
chr13 119488834	0.125703	0.00457321	0.0854521	Distal	Prr7 | Prss16
chr17 33586060	0.115422	0.00475636	0.0869211	Distal	C4b | Clic1 | Ddah2 | Fgd2 | Ip6k3 | Myo1f | Or5v1 | Plin3 | Ppp1r18 | Rasal3 | Rnaset2a | Tap2 | Tcp11 | Trem2 | Treml2 | Vav1
chr17 33586060	0.115422	0.00475636	0.0869211	Myo1f	C4b | Clic1 | Ddah2 | Fgd2 | Ip6k3 | Myo1f | Or5v1 | Plin3 | Ppp1r18 | Rasal3 | Rnaset2a | Tap2 | Tcp11 | Trem2 | Treml2 | Vav1
chr12 76369403	-0.247538	0.00502861	0.0896387	Distal	Crip1 | Npc2 | Rin3 | Rps29 | Tnfaip2
chr2 136274934	-0.159532	0.00506677	0.0896387	Distal	Arrdc1 | Il1rn
chr2 147188264	-0.104872	0.00501421	0.0896387	Distal	Apbb1ip | B2m | Cst7 | Ctsz | Cybrd1 | Fam83d | Ggta1 | Mafb | Plcb2 | Plxdc2 | Procr
chr5 149553735	-0.158658	0.00515876	0.0903055	Distal	Gal3st4 | Hpse | Man2b2 | Sh3bp2 | Tmem119
chr3 121446646	0.171873	0.00533332	0.0914362	Distal	Adora3 | Ccn1 | Ctss | Dkk2 | Fcrl2 | Ptger3 | Tlr2
chr5 135168072	-0.128693	0.00530621	0.0914362	Distal	C130050O18Rik | Crlf2 | Gm5862 | Rasa4 | Rpl37rt | Sh3bp2
chr2 136274915	-0.180803	0.005509	0.0917715	Pak5	Arrdc1 | Kcnh7 | Serping1
chr2 136274915	-0.180803	0.005509	0.0917715	Distal	Arrdc1 | Kcnh7 | Serping1
chr8 125327951	0.105635	0.00551843	0.0917715	Distal	Adcy7 | Cmtm3 | Cyp4f18 | Hmox1 | Hpgd | Ifi30 | Irf8 | Man2b1 | Snx20
chr13 119488394	0.0949118	0.00574382	0.0936467	Distal	Cd180 | Hexb | Ly86 | Naip2
chr7 127136348	0.33006	0.00569658	0.0936467	Distal	Apobr | Axl | Cd33 | Ctsc | Ctsd | Ebf3 | Gvin2 | Ifitm3 | Igsf6 | Il4i1 | Il4ra | Isg20 | Itgam | Itgax | Itpripl2 | Kcnk6 | Lair1 | Lrrk1 | Lsp1 | P2ry6 | Rgs10 | Trim30a | Trim30d | Trim34a | Trim5 | Tyrobp
chr10 90832701	0.270811	0.00608143	0.0939873	Distal	Arhgap45 | Arhgap9 | Elk3 | Gna15 | Itgb2 | Lilrb4a | Lrrc3 | Lyz2 | Mical1 | Mif | Nodal | Rps15 | Rps26 | Sf3b5 | Srgn | Timm13 | Tpgs1 | Uqcr11 | Vsir
chr13 119488459	0.0944345	0.0059838	0.0939873	Distal	Cd180 | Naip2 | Thbs4
chr13 119488898	0.121346	0.00591162	0.0939873	Distal	Prss16 | Syk
chr18 61331718	0.0964601	0.00607202	0.0939873	Distal	Cd74
chr5 112625718	-0.101724	0.00610381	0.0939873	Distal	Afp | Anxa3 | Asb10 | C130050O18Rik | Ccdc121 | Cmklr1 | Cxcl13 | Gal3st4 | Gbp6 | Gm5862 | Gsap | Hcar2 | Khk | Lat2 | Ldb2 | Ncf1 | Oas1a | Rasa4 | Rhoh | Selplg | Tlr6 | Tmem119
chrX 169981013	0.123693	0.00602356	0.0939873	Distal	Arhgap4 | Btk | Cybb | Egfl6 | F9 | Gpr101 | Hs6st2 | Msn | Pcdh11x | Pwwp3b | Renbp | Tasl | Tlr13
chr13 119488452	0.0939812	0.00626655	0.095608	Distal	Cd180 | Ly86 | Naip2 | Thbs4
chr10 121367393	0.118016	0.0065582	0.0958547	Distal	Cdk1 | Slc35d3 | Srgn
chr10 121367393	0.118016	0.0065582	0.0958547	Gns	Cdk1 | Slc35d3 | Srgn
chr11 99230474	-0.14054	0.00640191	0.0958547	Smarce1
chr17 39844530	0.0907064	0.00657092	0.0958547	Distal	Adcyap1 | Adgre1 | Aif1 | B430306N03Rik | C4b | Ip6k3 | Myo1f | Or5v1b | Psmb8 | Psmb9 | Rasal3 | Tcp11 | Trem2 | Treml2 | Unc5cl | Vav1
chr5 15688650	0.105434	0.00650815	0.0958547	Distal	Afp | Anxa3 | Arpc1b | Asb10 | C130050O18Rik | Cmklr1 | Cxcl10 | Cxcl5 | Cxcl9 | Fgl2 | Gal3st4 | Gbp6 | Gm5862 | Gsap | Gusb | Hcar2 | Hpse | Hvcn1 | Khk | Lat2 | Ldb2 | Man2b2 | Mlxipl | Ncf1 | Oas1a | Oasl2 | P2rx7 | Pilra | Rasa4 | Rhoh | Rpl37rt | Selplg | Serpine1 | Sh3bp2 | Sowahb | Spp1 | Tec | Tlr6 | Tmem119
chr11 105379450	0.118888	0.00666759	0.0964192	Distal	C1ql1 | Ccl4 | Ccl6 | Cd300c2 | Cd68 | Dnai2 | Gfap | Gngt2 | Grn | Havcr2 | Ikzf1 | Milr1 | Plek | Tmem106a | Wfdc17
chr11 103340004	0.0930412	0.00698799	0.0968419	Distal	Abca9 | Adra1b | C1ql1 | Ccl3 | Ccl4 | Ccl6 | Ccl9 | Cd300ld4 | Cd68 | Dock2 | Gfap | Gm5431 | Grn | Havcr2 | Ikzf1 | Lcp2 | Milr1 | Nlrp3 | Plek | Serpinf2 | Tmem106a
chr5 140741513	-0.181837	0.00698153	0.0968419	Distal	Amz1 | Cmklr1 | Cxcl10 | Hcar2 | Hvcn1 | Khk | Oas1a | Oasl2 | Sh3bp2
chr5 140741513	-0.181837	0.00698153	0.0968419	Amz1	Amz1 | Cmklr1 | Cxcl10 | Hcar2 | Hvcn1 | Khk | Oas1a | Oasl2 | Sh3bp2
chr8 70768513	0.126691	0.00693192	0.0968419	Distal	Adgre5 | Cyba | Cyp4f18 | Irf8 | Man2b1 | Mc1r | Mt1 | Mt2 | Mt3 | Ndufb7 | Pgls | Psmb10
chr8 70768513	0.126691	0.00693192	0.0968419	Pik3r2	Adgre5 | Cyba | Cyp4f18 | Irf8 | Man2b1 | Mc1r | Mt1 | Mt2 | Mt3 | Ndufb7 | Pgls | Psmb10
chr1 171272603	0.131694	0.00705016	0.0968961	Distal	Arhgap30 | Cd48 | Cd84 | Cdh7 | Ctse | Cxcr4 | Esrrg | Fcer1g | Fcgr2b | Fcgr3 | Inpp5d | Ly9 | Ncf2 | Pdcd1 | Rab7b | Rcsd1 | Rgs1 | Rnf152 | Slamf9 | Slc11a1 | Sp140 | Tnfrsf11a | Traf3ip3 | Ugt1a7c
chr13 119488396	0.0920127	0.00746465	0.101752	Distal	Cd180 | Hexb | Ly86 | Naip2
chr18 63723704	0.0827945	0.00818315	0.110639	Distal	Cd14 | Csf1r | Galr1 | Iigp1 | Slc14a1
chr2 147185644	-0.195661	0.00839672	0.112611	Distal	Apbb1ip | B2m | Cd44 | Cst3 | Cst7 | Ctsa | Ctsz | Cybrd1 | Entpd2 | Ggta1 | Gsn | Hck | Lcn2 | Nanp | Plcb2 | Plxdc2 | Ptgs1 | Rps21 | Rrbp1 | Vim
chr1 161250835	-0.255939	0.00890343	0.115362	Prdx6
chr17 39844270	0.115468	0.00872337	0.115362	Distal	Adgre1 | Aif1 | B430306N03Rik | C4b | Eif2ak2 | Ip6k3 | Myo1f | Or5v1 | Or5v1b | Ppp1r18 | Psmb8 | Psmb9 | Rasal3 | Rasgrp3 | Tagap | Tap1 | Tcp11 | Tgif1 | Trem2 | Treml2 | Vav1
chr4 47201031	0.11033	0.00898934	0.115362	Distal	Akna | Atp6v0d2 | C1qa | C1qb | C1qc | Cd52 | Col27a1 | Csf3r | Fgr | Gng10 | Isg15 | Laptm5 | Lyn | Plin2 | Rps6ka1 | Tlr12 | Tnfrsf1b | Tnfsf8 | Vwa1 | Zfp691
chr7 73377555	-0.0918196	0.00896082	0.115362	Distal	C5ar1 | C5ar2 | Ccdc81 | Itgam | Itgax | Kcnk6 | Lair1 | Lsp1 | P2ry6 | Siglech | Slco2b1 | Tyrobp
chr8 87511901	0.160914	0.00901809	0.115362	Distal	Adcy7 | Adrb3 | Aga | Hpgd | Lpcat2 | Nlrc5 | Plcg2 | Psmb10
chrX 169981003	0.114898	0.00880477	0.115362	Distal	Arhgap4 | Btk | Cybb | Egfl6 | Elf4 | Gpr101 | Hs6st2 | Msn | Pcdh11x | Pcsk1n | Pwwp3b | Renbp | Sash3 | Tasl | Tlr13 | Tlr7 | Was
chr13 119488890	0.114718	0.0091481	0.115593	Distal	Hk3 | Prr7 | Prss16
chr18 63723731	0.0792308	0.00917517	0.115593	Distal	Cd14 | Cd74 | Csf1r | Ctxn3 | Galr1 | Iigp1 | Slc14a1
chr5 60332962	1.21535	0.00948553	0.118605	Distal	Anxa3 | Gbp6 | Gsap | Ldb2 | Sowahb | Tlr6
chr13 119488424	0.0890096	0.00965462	0.119818	Distal	Cd180 | Hexb | Ly86 | Naip2 | Thbs4
chr17 72989475	0.104634	0.00980926	0.120836	Distal	Ddah2 | Rasgrp3 | Tcp11
chr2 115777527	0.103	0.0100128	0.122436	Distal	Apbb1ip | B2m | Birc7 | Cst3 | Cst7 | Ctsa | Ctsz | Ggta1 | Hck | Il1a | Kynu | Lcn2 | Mafb | Plcb2 | Plxdc2 | Ptgs1 | Spi1 | Vim
chr18 66760931	0.157373	0.01047	0.125796	Distal	Cbln2 | Cd14 | Cd74 | Csf1r | Ctxn3 | Lox | Slc14a1 | Tubb6
chr2 136274904	-0.143065	0.0105145	0.125796	Pak5	Arrdc1 | Kcnh7 | Nanp | Serping1
chr2 136274904	-0.143065	0.0105145	0.125796	Distal	Arrdc1 | Kcnh7 | Nanp | Serping1
chr18 6666887	-0.0839829	0.010753	0.12773	Distal	Cbln2 | Cd14 | Cd74 | Csf1r | Galr1 | Lox | Nfatc1 | Slc14a1 | Sting1 | Ticam2 | Tubb6
chr13 119488443	0.0875775	0.0109364	0.128988	Distal	Cd180 | Ly86 | Naip2 | Thbs4
chr11 19014291	-0.195921	0.0110342	0.129224	Distal	Abca9 | Abcc3 | Abi3 | Adap2 | Birc5 | Castor1 | Ccl3 | Ccl4 | Ccl5 | Ccl6 | Cd300c2 | Cd300ld4 | Cd68 | Cxcl16 | Dock2 | Gfap | Gm5431 | Gngt2 | Grn | Havcr2 | Igtp | Ikzf1 | Irgm2 | Lcp2 | Lgals9 | Milr1 | Osm | Plek | Scimp | Scpep1 | Serpinf2 | Slfn8 | Wfdc17
chr7 75421754	-0.118143	0.0112352	0.12975	Distal	Apoc2 | Itgax | Rinl | Zfp36
chrX 136459611	0.236949	0.0112268	0.12975	Distal	Elf4 | F9 | Gpr101 | Pcdh11x | Renbp | Sash3
chr8 109751833	0.195393	0.011419	0.130964	Distal	Adcy7 | Cyba | Ddx60 | Dnase2a | Gm19410 | Hmox1 | Ifi30 | Irf8 | Lrrc36 | Lyl1 | Man2b1 | Mc1r | Msr1 | Plcg2 | Sall1 | Snx20
chrX 105152218	0.106326	0.0116226	0.132386	Distal	Apln | Arhgap4 | Btk | Cybb | Egfl6 | Gpr101 | Gpr34 | Hs6st2 | Sash3 | Tasl
chr10 90969680	-0.101879	0.0118395	0.133939	Distal	Nodal | Slc35d3
chr18 63260809	0.131866	0.0121129	0.136107	Distal	Adrb2 | Cbln2 | Cd14 | Cd74 | Csf1r | Iigp1 | Lox | Nfatc1 | Slc14a1 | Sting1 | Tubb6
chr13 119488417	0.0860075	0.0122746	0.136998	Distal	Cd180 | Ly86 | Naip2 | Thbs4
chr8 121848114	0.106834	0.0126345	0.140075	Distal	Cmtm3 | Cyba | Cyp4f18 | Hmox1 | Irf8 | Junb | Man2b1 | Mt1 | Mt2 | Mt3 | Ndufb7 | Pgls | Plcg2 | Psmb10 | Snx20
chrX 74886550	0.201283	0.0128356	0.141361	Distal	Pcsk1n
chrX 169980914	0.109273	0.0129924	0.142147	Distal	Arhgap4 | Btk | Cybb | Elf4 | Gpr101 | Hs6st2 | Msn | Pcdh11x | Pcsk1n | Pwwp3b | Renbp | Sash3 | Tasl | Tlr13 | Tlr7 | Was
chrX 169320392	0.139231	0.0134197	0.145863	Hccs
chr11 116648637	0.172505	0.0137521	0.148505	Distal	Ccl4 | Ccl6 | Cd68 | Dock2 | Gfap | Gngt2 | Havcr2 | Lcp2 | Milr1 | Nlrp1b | Nlrp3 | Pik3r5 | Plek | Serpinf2 | Tmem92 | Wfdc17
chr13 119488413	0.0844309	0.0138503	0.148601	Distal	Cd180 | Ly86 | Naip2
chr17 40372139	0.0948812	0.0139412	0.148617	Distal	Adgre1 | Aif1 | C4b | Elob | Fgd2 | Ip6k3 | Myo1f | Or5v1 | Or5v1b | Ppp1r18 | Psmb8 | Psmb9 | Rasal3 | Rnaset2b | Rpl36 | Rps28 | Tagap | Tap1 | Tap2 | Tcp11 | Trem2 | Treml2 | Vav1
chr18 33330566	-0.119199	0.0142023	0.150436	Distal	Adrb2 | Cd14 | Cd74 | Csf1r | Iigp1 | Lox | Nfatc1 | Slc14a1 | Ticam2 | Tubb6
chr11 97815767	-0.139539	0.0145896	0.152594	Distal	Abi3 | C1ql1 | Ccl12 | Ccl2 | Ccl3 | Ccl4 | Ccl6 | Ccl9 | Cd300a | Cd300c2 | Cd300lb | Cd68 | Dock2 | Evi2b | Gabra1 | Gfap | Gm5431 | Gngt2 | Grn | Havcr2 | Igtp | Ikzf1 | Itgb3 | Lcp2 | Lgals9 | Milr1 | Or2z2 | Plek | Pmp22 | Psme2b | Slc16a3 | Slfn8 | Tmem106a | Tmem98 | Tnfrsf13b | Wfdc17 | Wnt9b
chr13 119488457	0.0839418	0.0145217	0.152594	Distal	Cd180 | Ly86 | Naip2
chr9 109913518	0.293015	0.0147347	0.153149	Distal	Bcl2a1a | Bcl2a1b | C1qtnf5 | Ctsh | Cx3cr1 | Glb1 | Hcrtr2 | Hexa | Il10ra | Myo1e | Parp3 | Slc37a2 | St14 | Tgfbr2 | Tlr9
chr18 82704946	0.116889	0.0149123	0.154032	Distal	Cd14 | Cd74 | Csf1r | Lox | Nfatc1 | Slc14a1 | Ticam2 | Tubb6
chr17 78280092	0.227517	0.0153964	0.158051	Distal	Aif1 | B430306N03Rik | Clic1 | Tdrd6 | Togaram2 | Trem2 | Vav1
chr5 103897101	0.0902764	0.0157741	0.160934	Distal	Afp | Anxa3 | Asb10 | Cmklr1 | Cxcl9 | Gal3st4 | Gsap | Gusb | Hcar2 | Hvcn1 | Lat2 | Ldb2 | Mlxipl | Ncf1 | Oasl2 | Pilra | Rasa4 | Rhoh | Selplg | Serpine1 | Tec | Tlr6
chr10 93567310	0.099126	0.0170919	0.161387	Distal	Itgb2 | Slc35d3
chr13 119488400	0.0827262	0.0160054	0.161387	Distal	Cd180 | Naip2
chr13 73260441	-0.151607	0.0169237	0.161387	Distal	Ctsl | Prr7 | Prss16 | Thbs4
chr14 105188676	0.115667	0.0166116	0.161387	Distal	Arl11 | Gpr183 | Lgals3 | Phf11b | Phf11d | Tmem273
chr16 36709370	-0.110685	0.0164336	0.161387	Distal	Cd200r4 | Cd86 | Hcls1 | Itgb5 | Klhl6 | Parp14 | Pros1 | Runx1 | Samsn1 | Vgll3
chr17 10101165	0.11121	0.0161124	0.161387	Distal	Or5v1b | Tapbp
chr18 60774962	-0.157829	0.0164578	0.161387	Rps14
chr19 6297686	0.130116	0.0171771	0.161387	Ehd1	Aldh3b1 | Dock8 | Entpd1 | Fau | Fermt3 | Gstp2 | Hps1 | Lpxn | Mpeg1 | Ms4a6d | Nfkb2 | Pold4 | Rab3il1 | Rnaseh2c | Slc15a3 | Slc25a45 | Unc93b1 | Znhit2 | Znrd2
chr19 6297686	0.130116	0.0171771	0.161387	Distal	Aldh3b1 | Dock8 | Entpd1 | Fau | Fermt3 | Gstp2 | Hps1 | Lpxn | Mpeg1 | Ms4a6d | Nfkb2 | Pold4 | Rab3il1 | Rnaseh2c | Slc15a3 | Slc25a45 | Unc93b1 | Znhit2 | Znrd2
chr2 144121553	-0.16098	0.016547	0.161387	Distal	Birc7 | Bmp7 | Cst3 | Cst7 | Ctsz | Fam83d | Ggta1 | Hck | Il1rn | Mafb | Mdk | Nanp | Spi1
chr3 35473129	0.182579	0.016518	0.161387	Distal	Bdh2 | Dennd2c | Frrs1 | Ifi44 | Ptger3 | S100a11 | Serpini1 | Sptssb | Tent5c
chr6 124717306	0.119087	0.0163465	0.161387	Distal	Alox5 | Capg
chr7 144553913	-0.198718	0.0170066	0.161387	Distal	AI467606 | Apobr | Apoe | Arap1 | Axl | Cd33 | Cd37 | Cox6a2 | Ctsd | Fes | Ftl1 | Fxyd1 | Fxyd3 | Ggn | Ifitm3 | Il21r | Il4i1 | Isg20 | Itgam | Itgax | Lgi4 | Lipe | Lsp1 | Mvp | P2ry6 | Paox | Pycard | Rcn3 | Rpl13a | Rpl18 | Siglecf | Siglech | Slc17a6 | Tgfb1 | Trappc6a | Tspan4 | Ttc9b | Tyrobp | Ucp2
chr9 81863742	-0.180504	0.0169565	0.161387	Distal	Bcl2a1b | Ccdc13 | Clec3b | Gm5617 | Gpx1 | Hcrtr2 | Hexa | Il10ra | Rplp1
chr5 130369453	0.0755801	0.017495	0.163451	Distal	Afp | Anxa3 | Arpc1b | Asb10 | C130050O18Rik | Cfap69 | Cmklr1 | Gal3st4 | Gm5862 | Gsap | Gusb | Hcar2 | Hpse | Hvcn1 | Khk | Lat2 | Man2b2 | Mlxipl | Ncf1 | Oas1a | Oasl2 | Pilra | Rhoh | Rpl37rt | Selplg | Serpine1 | Spp1 | Tlr6 | Tmem119
chr13 119488439	0.0813337	0.0178493	0.165829	Distal	Cd180 | Ly86 | Naip2 | Thbs4
chr13 119488450	0.0818815	0.0183046	0.166855	Distal	Cd180 | Hexb | Ly86 | Naip2
chr13 49493608	0.223733	0.0183158	0.166855	Distal	Cd180 | Hexb | Ly86 | Naip2 | Naip5 | Naip6 | Tifab
chr15 74786907	-0.193033	0.018361	0.166855	Distal	Cyth4 | Deptor | Endou | Fmnl3 | Gpr84 | Gsdmd | Irak4 | Lrrk2 | Mlc1 | Nckap1l | Nfam1 | Rac2 | Sntb1
chr8 124861638	0.158968	0.0180848	0.166855	Distal	Adcy7 | Aga | Dnase2a | Gm19410 | Hpgd | Ifi30 | Irf8 | Lpcat2 | Man2b1 | Mc1r | Nlrc5 | Plcg2 | Snx20
chr14 105008793	0.136994	0.0184808	0.16703	Distal	Ang | Arhgap22 | Arl11 | Gpr183 | Plau | Rnase4 | Tgm1 | Tmem273
chr16 65553407	0.228923	0.0194123	0.174501	Chmp2b
chr3 133534219	0.126374	0.0195366	0.174674	Distal	Adora3 | Cd53 | Csf1 | Ctss | Fcgr1 | Fcrl2 | Gbp2 | Gbp3 | Il7 | Olfml3
chr12 93303068	0.31048	0.0204316	0.181685	Distal	Aspg | Etv1 | Gpr65 | Npc2 | Pik3cg | Pld4 | Rsad2 | Serpina3n
chr7 66282466	0.108532	0.0205393	0.181685	Distal	C5ar1 | C5ar2 | Cfap161 | Il4ra | Itgax | Itpripl2 | Kcnk6 | Lair1 | P2ry6 | Rinl | Siglech | Slc17a6 | Tnni2 | Tph1 | Tyrobp
chr18 77040258	-0.140675	0.0211058	0.185709	Distal	Cbln2 | Cd14 | Cd74 | Csf1r | Lox | Slc14a1 | Ticam2
chr13 119488391	0.0791813	0.0213003	0.186428	Distal	Cd180 | Hexb | Ly86 | Naip2
chrX 20618077	-0.182098	0.0214118	0.186428	Distal	Apln | Arhgap4 | Egfl6 | Elf4 | F9 | Gpr101 | Gpr34 | Msn | Pcdh11x | Sash3
chr7 28675206	0.131091	0.0217208	0.188134	Distal	Apobr | Apoc2 | Axl | Bola2 | C5ar2 | Cd151 | Cd22 | Cd33 | Cd37 | Cox6a2 | Cracr2b | Ctsd | Ebf3 | Fes | Ftl1 | Hcst | Ifitm3 | Igsf6 | Il21r | Il4i1 | Il4ra | Isg20 | Itgam | Itgax | Kcnk6 | Lair1 | Lgi4 | Lrrk1 | Lsp1 | P2ry6 | Plaur | Prcp | Pycard | Rcn3 | Rgs10 | Rinl | Siglecf | Siglech | Slc17a6 | Slco2b1 | Tnni2 | Trim12c | Trim30a | Tspan32 | Tyrobp
chr10 81020043	0.262908	0.0218699	0.188444	Distal	Arhgap45 | Itgb2 | Lilrb4a | Lyz2 | Mical1 | Rpl41 | Rps15 | Rps26 | Srgn | Vsir
chr1 58393373	-0.154809	0.0220672	0.189163	Bzw1
chr17 30954949	0.285102	0.0221926	0.189263	Distal	C4b | Ddah2 | Haao | Myo1f | Or5v1 | Or5v1b | Ppp1r18 | Rasal3 | Tdrd6 | Trem2 | Vav1
chr5 151650281	0.201937	0.0225289	0.191151	Distal	C130050O18Rik | Crybb3 | Cwh43 | Hpse | Mlxipl | Ncf1 | Oasl1 | Rasa4 | Rpl37rt | Selplg | Sh3bp2 | Tmem119
chr13 119488462	0.0771128	0.0229275	0.193545	Distal	Cd180 | Naip2
chr2 28257279	-0.226854	0.0231718	0.193642	Distal	Apbb1ip | B2m | Bub1 | C1qtnf4 | Cst3 | Cst7 | Ctsa | Ctsz | Ggta1 | Il1rn | Kynu | Mafb | Plxdc2 | Psd4 | Ptgs1 | Rps21 | Spi1 | Spint1
chr5 119629461	0.0804999	0.0231501	0.193642	Distal	Asb10 | C130050O18Rik | Cmklr1 | Cxcl10 | Gbp6 | Gsap | Hpse | Lat2 | Mlxipl | Oas1a | Oasl1 | Rhoh | Selplg | Tmem119
chr13 119488432	0.0779276	0.0233107	0.193828	Distal	Cd180 | Ly86 | Naip2 | Thbs4
chr18 3507053	-0.135374	0.0237727	0.196687	Bambi
chr9 116270514	0.112074	0.0244399	0.201205	Distal	Bcl2a1b | C1qtnf5 | Cmtm7 | Hexa | Il10ra | Ldlr | Lyzl4 | Naalad2 | St14 | Tgfbr2
chr8 70768515	0.102353	0.0250295	0.20404	Distal	Cyba | Cyp4f18 | Hmox1 | Irf8 | Man2b1 | Mc1r | Mt1 | Mt2 | Mt3 | Ndufb7 | Nlrc5 | Pgls | Plcg2 | Psmb10
chr8 70768515	0.102353	0.0250295	0.20404	Pik3r2	Cyba | Cyp4f18 | Hmox1 | Irf8 | Man2b1 | Mc1r | Mt1 | Mt2 | Mt3 | Ndufb7 | Nlrc5 | Pgls | Plcg2 | Psmb10
chr1 55437370	0.126049	0.0254745	0.205651	Distal	Arhgap30 | Cd28 | Cd48 | Cd84 | Cdh7 | Cfh | Creg1 | Ctse | Fcer1g | Fcgr2b | Fcgr3 | Fcgr4 | Gpr55 | Ifi204 | Ifi209 | Ifi211 | Il1rl2 | Inpp5d | Ly9 | Ncf2 | Neurl3 | Niban1 | Pdcd1 | Ptprc | Rgs1 | Slamf6 | Slamf7 | Slamf9 | Slc11a1 | Sp110 | Sp140 | Stat1 | Tnfrsf11a | Ugt1a7c
chr9 102820120	-0.182907	0.0253964	0.205651	Distal	Bcl2a1a | Bcl2a1d | Casp1 | Cd3g | Ddx43 | Hexa | Il10ra | Parp3 | St14 | Trf
chr12 31351150	-0.13069	0.0261147	0.207792	Dld
chr17 39846031	-0.0888246	0.0261355	0.207792	Distal	Gpsm3 | Haao | Psmb8
chr18 66459613	-0.0957918	0.0263637	0.207792	Distal	Cd14 | Cd74 | Csf1r | Ctxn3 | Lox | Nfatc1 | Nrg2 | Slc14a1 | Sting1 | Tubb6
chr2 169702882	-0.0851617	0.0263645	0.207792	Distal	Apbb1ip | B2m | Birc7 | Card9 | Cd44 | Cdh26 | Cst3 | Cst7 | Ctsz | Cybrd1 | Cytip | Entpd2 | Fam83d | Ggta1 | Mafb | Mcm10 | Plxdc2 | Psd4 | Ptgs1 | Spi1 | Tshz2
chr2 169702882	-0.0851617	0.0263645	0.207792	Tshz2	Apbb1ip | B2m | Birc7 | Card9 | Cd44 | Cdh26 | Cst3 | Cst7 | Ctsz | Cybrd1 | Cytip | Entpd2 | Fam83d | Ggta1 | Mafb | Mcm10 | Plxdc2 | Psd4 | Ptgs1 | Spi1 | Tshz2
chr10 127327017	0.114702	0.0267678	0.209976	Arhgap9
chr4 65657688	-0.175136	0.0269712	0.210578	Distal	Atp6v0d2 | C1qa | C1qb | Cd52 | Laptm5 | Tgfbr1 | Tinagl1 | Tlr12 | Tnfsf8
chr12 24572532	-0.300582	0.0277597	0.214718	Distal	Ankrd9 | Aspg | Crip1 | Lgmn | Rin3 | Rps29 | Serpina3n
chr7 105038443	0.295468	0.0276723	0.214718	Distal	Bola2 | Cd151 | Cracr2b | Ctsd | Fes | Fxyd1 | Ggn | Gmfg | Il21r | Il4ra | Lgi4 | Rcn3 | Rpl18 | Slc17a6 | Slco2b1 | Trpm4 | Tspan4 | Ttc9b | Tyrobp
chr13 119488429	0.0766837	0.0280554	0.216001	Distal	Cd180 | Ctsl | Hexb | Ly86 | Naip2 | Thbs4
chr17 24679771	0.117863	0.0283326	0.21713	Distal	Adcyap1 | Adgre1 | Aif1 | B430306N03Rik | C4b | Clic1 | Eif2ak2 | Fgd2 | Myo1f | Or5v1b | Ppp1r18 | Psmb8 | Rnaset2a | Rpl36 | Rps28 | Tagap | Tcp11 | Tdrd6 | Tgif1 | Trem2 | Treml2 | Unc5cl | Vav1
chr2 144213603	0.0881169	0.0293726	0.222504	Distal	Apbb1ip | Cd44 | Cst7 | Ctsz | Cybrd1 | Egfl7 | Ggta1 | Hck | Il1rn | Kynu | Nacc2 | Nanp | Plcb2 | Plxdc2 | Prrx2 | Ptgs1
chr2 157367900	-0.154115	0.0297023	0.222504	Manbal
chr4 140860565	-0.13258	0.0294052	0.222504	Distal	Atp6v0d2 | C1qa | C1qb | C1qc | Car9 | Cd52 | Cnr2 | Csf3r | Fam167b | Laptm5 | Lyn | Mxra8 | Rps6ka1 | Themis2 | Tnfsf8
chr9 121166243	0.100671	0.0297029	0.222504	Distal	Anxa2 | Clec3b | Glb1 | Gpx1 | Hexa | Il10ra | Lamb2 | Myo1e | Parp3 | Rplp1 | St14 | Uba7
chrX 110814146	0.259804	0.0294445	0.222504	Distal	Elf4 | Hs6st2 | Il2rg | Pwwp3b | Sash3 | Timp1 | Tlr13 | Xlr
chr3 60672447	-0.101283	0.0303174	0.225521	Distal	Adora3 | Cd53 | Fcgr1 | Uox
chr6 66689534	0.325016	0.0303936	0.225521	Distal	Alox5 | Arhgap25 | Arhgdib | C3ar1 | Cacna2d4 | Capg | Cd9 | Clec5a | Clec7a | Cntn4 | Flnc | Gimap3 | Gpnmb | Grm8 | Irf5 | Klrb1c | Lag3 | Lrig1 | Ltbr | Ptpn6 | Tbxas1 | Tmem140 | Tmem176a | Tmem176b
chr7 144938114	0.207623	0.0305124	0.225521	Distal	Apoc2 | Bola2 | C5ar1 | Ctsd | Ggn | Itgax | Lgi4 | Lsp1 | P4ha3 | Paox | Rpl18 | Tyrobp
chr3 89150977	0.127284	0.030904	0.227405	Distal	Csf1 | Ctss | Dennd2c | Fcrl2 | Gbp3 | Olfml3 | P2ry13 | Sptssb | Tent5c | Tlr2
chr10 96230537	-0.179501	0.0311189	0.227642	Distal	Arhgap45 | E2f7 | Itgb2 | Lrrc3 | Lyz2 | Vsir
chr13 119488398	0.0738643	0.0315733	0.227642	Distal	Cd180 | Ly86 | Naip2
chr2 20520317	-0.152912	0.0313135	0.227642	Etl4
chr4 128085542	0.157606	0.0316207	0.227642	Distal	Tox | Vwa5b1
chr4 149675930	0.107232	0.0313588	0.227642	Pik3cd
chr4 142210132	-0.0945675	0.0317966	0.227921	Distal	Atp6v0d2 | C1qa | C1qb | C1qc | Cd52 | Cd72 | Csf3r | Fam167b | Fblim1 | Glipr2 | Gng10 | Laptm5 | Lyn | Plin2 | Rps6ka1 | Themis2 | Tlr12 | Tnfrsf1b | Tnfsf8 | Tox | Zc3h12a | Zfp69
chr18 77198400	-0.0894428	0.0321557	0.229506	Distal	Cbln2 | Cd14 | Cd74 | Ctxn3 | Lox | Nfatc1 | Prelid2 | Slc14a1 | Ticam2
chr18 82705017	0.100801	0.0325652	0.231436	Distal	Adrb2 | Cd14 | Cd74 | Csf1r | Lox | Slc14a1 | Ticam2 | Tubb6
chr2 38672224	-0.0969741	0.033544	0.236372	Distal	Apbb1ip | B2m | Bub1 | Cdh26 | Cst3 | Cst7 | Ctsa | Ctsz | Cybrd1 | Cytip | Ggta1 | Hck | Il1rn | Kynu | Mafb | Nacc2 | Plcb2 | Plxdc2 | Procr | Ptgs1 | Spint1 | Zbp1
chr4 155267684	0.0992375	0.0334182	0.236372	Distal	Atp6v0d2 | C1qa | C1qb | C1qc | Cd52 | Cd72 | Csf3r | Galnt12 | Laptm5 | Lyn | Ptafr | Rps6ka1 | Tlr12 | Tnfrsf1b | Tnfsf8 | Vwa5b1
chr18 70520807	0.112385	0.0336891	0.236393	Distal	Cd14 | Csf1r
chr4 100022947	-0.258449	0.0345594	0.24148	Distal	Atp8b5 | C1qa | C1qb | C1qc | Cd52 | Cd72 | Csf3r | Fgr | Glipr2 | Isg15 | Laptm5 | Lyn | Ptafr | Tal1 | Tgfbr1 | Tlr12 | Tlr4 | Tnfrsf1b | Tnfsf8 | Vwa5b1 | Zfp691
chr12 72336110	0.118766	0.0350934	0.243168	Distal	Aspg | Crip1 | Etv1 | Gm527 | Gpr65 | Lgmn | Npc2 | Pik3cg | Pld4 | Rin3 | Rps29 | Serpina3n
chr2 20520707	-0.0956493	0.0350331	0.243168	Etl4
chr2 157078172	-0.126568	0.0359245	0.246966	Distal	Arrdc1 | C1qtnf4 | Card9 | Cdh26 | Cst3 | Cst7 | Ctsa | Ctsz | Cybrd1 | Egfl7 | Ehd4 | Entpd2 | Fam83d | Ggta1 | Hck | Mdk | Nanp | Niban2 | Plcb2 | Prrx2 | Ptgs1 | Rps21 | Serping1 | Spi1 | Vim
chr2 72221504	-0.0725134	0.0359385	0.246966	Distal	Apbb1ip | Tshz2
chr18 70365596	0.124818	0.0364623	0.249534	Distal	Adrb2 | Cbln2 | Cd14 | Cd74 | Csf1r | Iigp1 | Lox | Nfatc1 | Nrg2 | Slc14a1 | Sting1 | Ticam2 | Tubb6
chr13 65726576	-0.232197	0.0374087	0.254476	Distal	Naip6
chr5 15688691	0.0855284	0.0376435	0.254476	Distal	Afp | Anxa3 | Arpc1b | Asb10 | C130050O18Rik | Cfap69 | Cmklr1 | Cxcl10 | Cxcl5 | Cxcl9 | Fgl2 | Gal3st4 | Gbp6 | Gsap | Gusb | Hcar2 | Hpse | Hvcn1 | Khk | Lat2 | Ldb2 | Man2b2 | Mlxipl | Ncf1 | Oas1a | Oasl2 | Pilra | Rasa4 | Rhoh | Rpl37rt | Selplg | Serpine1 | Sh3bp2 | Spp1 | Styxl1 | Tec | Tlr6 | Tmem119
chr7 23503577	0.127257	0.0374953	0.254476	Distal	Apobr | Il4ra | Rinl
chr18 58021108	0.305694	0.0383161	0.257974	Distal	Cd74 | Csf1r | Slc14a1
chr2 91138762	0.0735118	0.039069	0.261983	Distal	Apbb1ip | B2m | Birc7 | Bmf | Bub1 | Card9 | Cd44 | Cst3 | Cst7 | Cybrd1 | Ggta1 | Hck | Il1rn | Kynu | Mcm10 | Nacc2 | Plcb2 | Plxdc2 | Ptgs1 | Slc43a3 | Spint1 | Zbp1
chr13 119488314	-0.095685	0.0394776	0.262605	Tmem267
chr5 113771313	-0.122011	0.0393589	0.262605	Distal	Arpc1b | Cfap251 | Crlf2 | Crybb3 | Hpse | Hvcn1 | Khk | Man2b2 | Oas1a | P2rx7 | Pilra | Rasa4 | Rpl37rt | Selplg | Sh3bp2 | Tmem119 | Trip6
chr8 51510845	-0.119886	0.0410156	0.271749	Distal	Adcy7 | Adgre5 | Ckap2 | Cyp4f18 | Ddx60 | Hpgd | Irf8 | Lpcat2 | Plcg2 | Sall1 | Snx20
chr11 78165474	-0.124149	0.0418967	0.274308	Traf4
chr6 122628672	0.0663506	0.0418341	0.274308	Distal	Capg | Cd9 | Grcc10 | Klrb1c | Ltbr
chr7 16476859	-0.158754	0.0416342	0.274308	Npas1
chrX 58046904	0.141702	0.0425627	0.277576	Distal	Cul4b | Egfl6 | Gpr101 | Pcdh11x | Pwwp3b | Renbp | Sash3
chr18 36018343	-0.142224	0.0430341	0.279553	Nrg2
chr1 194620162	-0.129383	0.043575	0.281966	Plxna2
chr1 187997679	-0.13445	0.0438547	0.282676	Esrrg
chr11 118036276	0.164766	0.0445912	0.282914	Distal	Abi3 | Ccl3 | Ccl4 | Ccl6 | Ccl9 | Cd300a | Cd300c2 | Cd68 | Cxcl16 | Dock2 | Gfap | Gngt2 | Grn | Havcr2 | Ikzf1 | Irgm1 | Itgb3 | Lgals9 | Milr1 | Nlrp3 | Osm | Plek | Rnf213 | Tmem106a | Trim25
chr2 136274912	-0.114579	0.0447423	0.282914	Distal	Arrdc1
chr2 136274912	-0.114579	0.0447423	0.282914	Pak5	Arrdc1
chr7 129887473	0.185883	0.0445217	0.282914	Distal	Apoc2 | Apoe | Bola2 | Cd151 | Cd37 | Cracr2b | Ctsd | Fes | Ftl1 | Fxyd1 | Fxyd3 | Ggn | Hcst | Hspb6 | Ifitm3 | Igsf6 | Il21r | Itgax | Lgi4 | Lsp1 | Pycard | Rcn3 | Rpl13a | Rpl18 | Rplp2 | Slc17a6 | Slc1a5 | Slco2b1 | Tnni2 | Tpcn2 | Trpm4 | Tspan4 | Ttc9b | Tyrobp
chr8 87832676	0.136827	0.0441987	0.282914	Distal	Hpgd | Irf8 | Lpcat2 | Man2b1 | Mc1r | Plcg2 | Snx20
chr1 59730291	-0.0892305	0.046567	0.293255	Distal	Arid5a | Ccdc190 | Cd28 | Cd84 | Cdh7 | Ctse | Cxcr4 | Esrrg | Fcer1g | Fcgr2b | Fcgr3 | Gpr55 | Hlx | Ifi204 | Ifi209 | Il18rap | Inpp5d | Ly9 | Mcm3 | Ncf2 | Pdcd1 | Ptprc | Satb2 | Slamf6 | Slamf9 | Slc11a1 | Sp110 | Sp140 | Stat1 | Tnfrsf11a | Tnni1 | Traf3ip3 | Vwc2l
chr18 66459588	0.0833533	0.0469067	0.293255	Distal	Cbln2 | Cd14 | Cd74 | Csf1r | Ctxn3 | Galr1 | Lox | Nfatc1 | Slc14a1 | Sting1 | Tubb6
chr4 120124960	0.0946622	0.0468441	0.293255	Distal	C1qb | Cd52 | Fam167b | Laptm5 | Lyn
chr11 69063958	-0.144512	0.0479474	0.296419	Distal	Abcc3 | Abi3 | Birc5 | Cd300ld4 | Gabra1 | Gm11627 | Grn | Ifi35 | Ltc4s | Myo1g | Ndufaf8 | Or2z2 | Pmp22 | Rhbdf1 | Rprml | Slc16a3 | Srebf1 | Trp53i13 | Uqcr10
chr2 180386153	-0.173692	0.0477414	0.296419	Distal	C1qtnf4 | Card9 | Cst3 | Ctsz | Cybrd1 | Egfl7 | Entpd2 | Fam83d | Ggta1 | Gsn | Hck | Il1rn | Kynu | Lcn2 | Mdk | Nacc2 | Nanp | Niban2 | Procr | Prrx2 | Ptgs1 | Rps21 | Serping1 | Spi1 | Vim
chr4 134704052	0.277219	0.0479257	0.296419	Man1c1
chr17 39844297	0.0793004	0.0484427	0.298371	Distal	Aif1 | B430306N03Rik | C4b | Eif2ak2 | Ip6k3 | Myo1f | Or5v1b | Ppp1r18 | Psmb8 | Psmb9 | Tap2 | Tapbp | Tnf | Trem2 | Treml2 | Unc5cl | Vav1
chr3 58923507	0.142067	0.0488248	0.298495	Distal	Ccn1 | Dpm3 | Fcrl2 | Lmna | Olfm3 | S100a1 | Serpini1 | Sptssb | Tlr2
chr4 142726029	-0.0876478	0.0490013	0.298495	Distal	C1qa | C1qb | C1qc | Cd52 | Csf3r | Laptm5 | Lyn | Tnfrsf1b | Tnfsf8 | Vwa5b1
chr7 90129927	0.446433	0.0487587	0.298495	Distal	Apoc2 | Apoe | Bola2 | C5ar2 | Cd151 | Cd37 | Cox6a2 | Ctsd | Fes | Fxyd1 | Ggn | Il4ra | Isg20 | Itgax | Lipe | P2ry6 | Pycard | Rcn3 | Rpl13a | Rpl18 | Tgfb1 | Tnni2 | Trappc6a | Ttc9b | Tyrobp
chr17 84181742	0.0795175	0.0496494	0.29923	Distal	Adcyap1 | Adgre1 | Aif1 | B430306N03Rik | C4b | Clic1 | Dennd1c | Eif2ak2 | Ip6k3 | Myo1f | Or5v1b | Ppp1r18 | Psmb8 | Rasal3 | Rnaset2a | Rnaset2b | Tagap | Tdrd6 | Trem2 | Treml2 | Unc5cl | Vav1
chr19 46863779	0.110383	0.0494933	0.29923	Distal	Blnk | Cd274 | Ch25h | Clcf1 | Dock8 | Entpd1 | Fermt3 | Ide | Ifit3 | Lpxn | Mpeg1 | Ms4a6d | Plce1 | Pold4 | Rnaseh2c | Slc15a3 | Unc93b1
chr4 40260955	0.246078	0.0496617	0.29923	Topors
chr16 57391450	0.0962982	0.0500952	0.300752	Distal	Cd200r4 | Cd86 | Hcls1 | Parp14 | Pros1 | Runx1 | Samsn1 | Vgll3
chr17 34679916	0.0748448	0.0504099	0.301553	Distal	Elob | Myo1f | Rpl36 | Tap2 | Vav1
chr18 61555212	-0.125381	0.0513479	0.306063	Distal	Ctxn3 | Slc14a1
chr18 66022698	-0.0694238	0.0515504	0.306173	Distal	Cd14 | Cd74 | Csf1r | Iigp1 | Lox | Ticam2 | Tubb6
chr13 114459342	-0.19741	0.0521394	0.307686	Distal	Ctsl | Nnt
chr8 111472638	-0.09702	0.0521752	0.307686	Distal	Adcy7 | Cyba | Hmox1 | Hydin | Irf8 | Mt2 | Plcg2 | Ppp1r3b | Sall1
chr7 126096667	0.0737975	0.0525804	0.308979	Distal	Apobr | Arap1 | C5ar1 | Cd33 | Cracr2b | Lair1 | Lrrk1 | Lsp1 | Slco2b1 | Tyrobp
chr18 73754320	-0.158733	0.053297	0.310993	Elac1	Csf1r | Ctxn3
chr18 73754320	-0.158733	0.053297	0.310993	Distal	Csf1r | Ctxn3
chr17 40372018	-0.0775212	0.0543095	0.315793	Distal	Adcyap1 | Aif1 | B430306N03Rik | C3 | C4b | Fgd2 | Ip6k3 | Myo1f | Or5v1 | Or5v1b | Ppp1r18 | Psmb8 | Psmb9 | Rasal3 | Rnaset2a | Tap1 | Tcp11 | Tdrd6 | Tgif1 | Togaram2 | Trem2 | Treml2 | Vav1
chr13 24501575	0.162497	0.0545559	0.31612	Distal	Cd180 | Cenpk | Ctsl | H4c3 | Hexb | Ly86 | Naip2 | Naip5 | Naip6 | S1pr3 | Tifab
chr10 111156592	0.0984471	0.0567201	0.316981	Distal	Arhgap45 | Cdk2 | Elk3 | Gna15 | Itgb2 | Lrrc3 | Lyz2 | Nts | Rps15 | Srgn
chr11 119942767	-0.149363	0.0563087	0.316981	Distal	Abcc3 | Abi3 | Ccl3 | Ccl4 | Ccl6 | Cd300a | Cd300c2 | Dock2 | Gabra1 | Gfap | Gm11627 | Gm2a | Grn | Havcr2 | Ifi35 | Naglu | Or2z2 | Osm | Serpinf2 | Srebf1 | Trp53i13 | Uqcr10
chr11 44417129	0.120707	0.0564126	0.316981	Distal	Birc5 | Ccl3 | Ccl6 | Cd300c2 | Cd68 | Cxcl16 | Dock2 | Gm5431 | Havcr2 | Ikzf1 | Lgals9 | Pctp
chr18 3171750	0.297563	0.0571063	0.316981	Distal	Cd14 | Cd74 | Csf1r
chr18 66459563	0.0770345	0.0570108	0.316981	Distal	Cd74
chr2 173538901	-0.0612571	0.0563885	0.316981	Distal	Card9 | Cst3 | Cst7 | Ctsz | Il1a
chr3 95122469	0.220424	0.0557726	0.316981	Distal	Csf1 | Fcrl2 | I830077J02Rik | Serpini1
chr4 128277233	0.0821769	0.0571823	0.316981	Distal	Atp6v0d2 | C1qa | C1qb | C1qc | Cd52 | Cd72 | Cnr2 | Col16a1 | Col27a1 | Csf3r | Fblim1 | Gng10 | Laptm5 | Lyn | Ptafr | Tgfbr1 | Tnfrsf1b | Tnfsf8 | Vwa1 | Zfp691
chr5 124863734	-0.374787	0.0564598	0.316981	Distal	Amz1 | Anxa3 | Arpc1b | C130050O18Rik | Cfap251 | Cmklr1 | Crlf2 | Crybb3 | Cxcl10 | Fgl2 | Gal3st4 | Gbp6 | Gm5862 | Gper1 | Gsap | Gusb | Hcar2 | Hpse | Hvcn1 | Khk | Lat2 | Man2b2 | Mlxipl | Ncf1 | Oas1a | Oasl2 | P2rx7 | Pilra | Rasa4 | Rhoh | Rpl37rt | Selplg | Serpine1 | Sh3bp2 | Spp1 | Tmem119
chr5 145084002	-0.129014	0.0553314	0.316981	Distal	Arpc1b | Hcar2 | Hpse | Hvcn1 | Mlxipl | P2rx7 | Pilra | Rpl37rt | Spp1
chr5 15546808	-0.0623417	0.0562709	0.316981	Distal	Amz1 | Arpc1b | Asb10 | C130050O18Rik | Cmklr1 | Cxcl10 | Gal3st4 | Gm5862 | Gusb | Hcar2 | Hpse | Hvcn1 | Khk | Lat2 | Man2b2 | Mlxipl | Ncf1 | Oas1a | Rasa4 | Rhoh | Selplg | Serpine1 | Sh3bp2 | Spp1 | Styxl1 | Tmem119
chr7 30081504	-0.090679	0.0555556	0.316981	Distal	AI467606 | Apobr | Apoc2 | C5ar1 | Cd22 | Cd33 | Cd37 | Cebpa | Ctsc | Ctsd | Fes | Gvin2 | Igsf6 | Il21r | Il4i1 | Isg20 | Itgam | Itgax | Itpripl2 | Lair1 | Lsp1 | P2ry6 | P4ha3 | Plaur | Pycard | Rgs10 | Siglecf | Siglech | Slco2b1 | Trim30a | Trim30d | Tyrobp
chr8 108792597	0.143816	0.0551228	0.316981	Distal	Bst2 | Cyp4f18 | Hmox1 | Irf8 | Sall1
chr8 94405159	-0.202301	0.057863	0.319688	Distal	Adcy7 | Cyba | Irf8 | Msr1 | Plcg2 | Sall1
chr3 103914990	-0.116519	0.0581217	0.320054	Rsbn1
chr2 82053514	0.221256	0.0583804	0.320418	Zfp804a
chr4 136886565	0.102939	0.0587992	0.321655	C1qb
chrX 150656907	0.157658	0.0596343	0.325154	Distal	Apln | Arhgap4 | Btk | Egfl6 | Elf4 | F9 | Gpr101 | Gpr34 | Hs6st2 | Msn | Pcdh11x | Renbp | Sash3 | Tlr13 | Xlr
chr11 110422233	0.0802569	0.0600641	0.325363	Distal	Ccl2 | Ccl6 | Cd300ld4 | Cd68 | Gfap | Havcr2 | Ikzf1 | Irgm1 | Milr1 | Plek
chr11 68533689	-0.200047	0.059899	0.325363	Distal	Abca9 | Adap2 | Adra1b | Ccl3 | Ccl4 | Ccl6 | Ccl9 | Cd300c2 | Cd68 | Dock2 | Evi2b | Gfap | Gm5431 | Gngt2 | Havcr2 | Ikzf1 | Milr1 | Nlrp3 | Osm | Pik3r5 | Plek | Rnf213 | Scimp | Scpep1 | Tmem106a | Wfdc17 | Wnt9b
chr16 57391408	0.0683531	0.0608058	0.327469	Distal	Cd200r4 | Hcls1 | Itgb5 | Parp14
chr2 20520326	-0.129228	0.0608466	0.327469	Etl4
chr12 84761526	0.102019	0.0614879	0.327581	Npc2
chr3 31094865	-0.147303	0.0616553	0.327581	Distal	Csf1 | Ctss | Fcrl2 | Frrs1 | Olfm3 | Olfml3 | S100a1 | S100a4 | S100a6 | Tent5c | Tmem154 | Tnfaip8l2
chr4 118138253	-0.0973049	0.061438	0.327581	Distal	Atp6v0d2 | C1qa | C1qb | C1qc | Cd52 | Cnr2 | Csf3r | Fam167b | Fblim1 | Fut9 | Hacd4 | Laptm5 | Lyn | Ptafr | Tgfbr1 | Themis2 | Tlr12 | Tlr4 | Tnfrsf1b | Tnfsf8 | Tox | Zfp69
chr5 75934375	0.0935689	0.061584	0.327581	Distal	Anxa3 | Arpc1b | Asb10 | C130050O18Rik | Cfap69 | Cmklr1 | Crybb3 | Cxcl10 | Cxcl13 | Cxcl5 | Cxcl9 | Gal3st4 | Gbp10 | Gbp6 | Gm5862 | Gper1 | Gsap | Gusb | Hcar2 | Hpse | Hvcn1 | Khk | Lat2 | Man2b2 | Mlxipl | Oas1a | Oasl2 | P2rx7 | Rasa4 | Rhoh | Selplg | Spp1 | Styxl1 | Tmem119
chr12 72336095	0.102643	0.0624068	0.330518	Distal	Aspg | Etv1 | Gm527 | Lgmn | Npc2 | Pik3cg | Pld4 | Rps29 | Serpina3n
chr14 97145750	0.091873	0.0626385	0.330691	Distal	Ang | Arl11 | Clu | Epsti1 | Gpr183 | Lcp1 | Phf11b | Phf11d | Plau | Rnase4 | Sorbs3 | Tgm1 | Tmem273 | Wdfy4
chr12 72336126	0.0952929	0.0631295	0.332229	Distal	Ankrd9 | Aspg | Crip1 | Gm527 | Ifi27l2a | Lgmn | Npc2 | Pld4 | Rin3 | Rps29 | Serpina3n
chr15 88821665	0.12343	0.0642441	0.336849	Distal	Bik | Bin2 | Cyth4 | Deptor | Endou | Fmnl3 | Fyb | Irak4 | Itga5 | Ncf4 | Nckap1l | Nfam1 | Npcd
chr17 46553163	0.0995878	0.0644125	0.336849	Srf
chr11 46480759	-0.0818013	0.0666484	0.339839	Havcr2	Abca9 | Abcc3 | Abi3 | Adra1b | Ccl3 | Ccl4 | Ccl6 | Cd300a | Cd300c2 | Cd300lb | Cd68 | Dock2 | Evi2b | Gabra1 | Gfap | Grn | Havcr2 | Milr1 | Plek | Scpep1 | Tcn2 | Tmem106a | Tnfrsf13b | Wfdc17
chr11 46480759	-0.0818013	0.0666484	0.339839	Distal	Abca9 | Abcc3 | Abi3 | Adra1b | Ccl3 | Ccl4 | Ccl6 | Cd300a | Cd300c2 | Cd300lb | Cd68 | Dock2 | Evi2b | Gabra1 | Gfap | Grn | Havcr2 | Milr1 | Plek | Scpep1 | Tcn2 | Tmem106a | Tnfrsf13b | Wfdc17
chr12 72336105	0.103756	0.0655122	0.339839	Distal	Ankrd9 | Aspg | Crip1 | Etv1 | Gm527 | Gpr65 | Ifi27l2a | Lgmn | Npc2 | Pik3cg | Pld4 | Rin3 | Rps29 | Serpina3n
chr15 8629626	-0.0984376	0.0661711	0.339839	Distal	Baiap2l2 | Bik | Bin2 | Cdh6 | Csf2rb | Cyth4 | Dcstamp | Deptor | Endou | Fmnl3 | Fyb | Glycam1 | Gpr84 | Gsdmd | Il2rb | Irak4 | Klhl38 | Lgals1 | Mfng | Mfsd3 | Mlc1 | Mroh1 | Nckap1l | Nfam1 | Npr3 | Osmr | Rac2 | Tonsl | Tspo
chr16 3632884	-0.0983217	0.0672321	0.339839	Distal	Btla | Cd200r4 | Cd86 | Hcls1 | Liph | Mx1 | Pros1 | Runx1 | Tnfrsf17
chr17 39844089	-0.0805878	0.067079	0.339839	Distal	Adcyap1 | Adgre1 | Aif1 | B430306N03Rik | C3 | C4b | Elob | Fgd2 | Ip6k3 | Metrn | Myo1f | Or5v1 | Or5v1b | Ppp1r18 | Psmb8 | Psmb9 | Rasal3 | Rpl36 | Rps28 | Tagap | Tap1 | Tap2 | Trem2 | Treml2 | Vav1
chr18 63397452	0.110156	0.0653957	0.339839	Distal	Cd74 | Galr1 | Iigp1 | Slc14a1
chr5 117878760	0.179983	0.0669771	0.339839	Distal	Cfap69 | Gsap | Ncf1 | Rhoh | Tlr6
chr5 150432159	-0.267262	0.0672278	0.339839	Distal	C130050O18Rik | Gbp10 | Lat2 | Mlxipl | Ncf1 | Oas1a | Oasl2 | Rhoh | Tec
chr7 110625858	-0.0888554	0.0671068	0.339839	Distal	Apobr | Axl | C5ar1 | Cd22 | Cd33 | Cd37 | Ctsd | Fes | Fxyd3 | Ggn | Igsf6 | Il4i1 | Il4ra | Isg20 | Itgam | Itgax | Itpripl2 | Lair1 | P2ry6 | Rgs10 | Rinl | Siglecf | Siglech | Slco2b1 | Tgfb1 | Tnni2 | Trim12c | Trim30a | Trim5 | Trpm1 | Tyrobp
chrX 134475181	-0.0874977	0.0668435	0.339839	Distal	Arhgap4 | Btk | Cybb | Elf4 | Renbp | Tasl
chr14 31325042	0.0549152	0.0677588	0.341124	Distal	Ang | Gpr183
chr2 61812456	0.143407	0.0678966	0.341124	Tbr1
chr1 171272667	0.0932911	0.0688197	0.342357	Distal	Ano7 | Atf3 | Cd244a | Cd84 | Ctse | F11r | Fcgr2b | Fcgr3 | Hlx | Ifi207 | Il1rl1 | Inpp5d | Ly9 | Mcm3 | Ncf2 | Neurl3 | Pdcd1 | Ptprc | Rab7b | Slamf6 | Slc11a1 | Tmem37 | Vwc2l
chr19 8682580	-0.0773686	0.0687122	0.342357	Distal	Cd5 | Hps1 | Mpeg1 | Pik3ap1 | Rnaseh2c
chr2 165792864	-0.128246	0.0686947	0.342357	Distal	Cst3 | Cst7 | Ctsz | Cytip | Nacc2
chr7 118597236	0.136686	0.0689655	0.342357	Distal	Apoc2 | Ggn
chr9 37384588	0.0610546	0.0693367	0.343175	Distal	Bcl2a1d
chrX 96681959	0.16013	0.0697154	0.344026	Distal	Gpr101 | Hs6st2 | Pcdh11x
chr1 88205620	0.127656	0.0704348	0.346505	Ugt1a6a
chr12 28963075	0.146216	0.0706346	0.346505	Distal	Ankrd9 | Crip1 | Etv1 | Lgmn | Rin3 | Rps29 | Serpina3n
chr17 28552923	0.0563427	0.0710227	0.347384	Distal	Adcyap1 | Aif1 | B430306N03Rik | C4b | Clic1 | Elob | Fgd2 | Ip6k3 | Metrn | Myo1f | Or5v1b | Psmb8 | Psmb9 | Rasal3 | Rpl36 | Rps28 | Tagap | Tap2 | Tapbp | Tcp11 | Tfeb | Togaram2 | Trem2 | Treml2 | Unc5cl | Vav1
chr2 136274900	-0.0961486	0.0716169	0.348242	Pak5	Arrdc1
chr2 136274900	-0.0961486	0.0716169	0.348242	Distal	Arrdc1
chr2 75000484	0.230382	0.0718811	0.348508	Distal	Apbb1ip | Cd44 | Cst3 | Fam83d | Mafb | Nacc2
chr17 39844001	-0.0826325	0.072495	0.350463	Distal	Adcyap1 | Adgre1 | Aif1 | B430306N03Rik | C4b | Eif2ak2 | Fgd2 | Haao | Ip6k3 | Metrn | Myo1f | Or5v1 | Or5v1b | Ppp1r18 | Psmb8 | Psmb9 | Rasal3 | Rnaset2a | Rpl36 | Rps28 | Tagap | Tap1 | Tap2 | Tgif1 | Tnf | Trem2 | Treml2 | Unc5cl | Vav1
chr11 60352679	0.194923	0.0737074	0.352988	Distal	Abca9 | C1ql1 | Ccl2 | Ccl3 | Ccl4 | Ccl5 | Ccl6 | Cd300lb | Cd68 | Cxcl16 | Dock2 | Evi2b | Gabra1 | Gfap | Gm11627 | Gm5431 | Gngt2 | Grn | Havcr2 | Igtp | Irgm2 | Itgb3 | Lcp2 | Lgals3bp | Lgals9 | Milr1 | Plek | Scpep1 | Slc16a3 | Socs3 | Syngr2 | Tcn2 | Trim25 | Trp53i13 | Wfdc17
chr17 39846635	-0.0796383	0.0735522	0.352988	Distal	B430306N03Rik | Clic1 | Rps28 | Tap2 | Tcp11
chr2 119296978	0.08771	0.073382	0.352988	Distal	Apbb1ip | Arrdc1 | B2m | Cd44 | Cst3 | Cst7 | Ctsz | Cybrd1 | Entpd2 | Fam83d | Ggta1 | Hck | Il1a | Kcnh7 | Mcm10 | Nanp | Plcb2 | Plxdc2 | Ptgs1 | Spi1 | Spint1 | Zbp1
chr8 92366947	-0.123581	0.0738664	0.352988	Distal	Cyba | Cyp4f18 | Irf8 | Man2b1 | Sall1 | Snx20 | Tnfsf13b
chr19 38288605	0.093076	0.0744718	0.354861	Distal	Cd274 | Ch25h | Dock8 | Entpd1 | Fam111a | Gcnt1 | Hhex | Ifit1 | Ifit3 | Ifit3b | Lpxn | Mpeg1 | Ms4a4b | Ms4a4c | Ms4a6d | Pik3ap1 | Znhit2
chr18 65901818	0.0640968	0.0750219	0.356461	Distal	Cbln2 | Csf1r | Ctxn3
chr5 33820110	-0.124538	0.0754456	0.356623	Nsd2
chr8 108792571	0.14452	0.0754848	0.356623	Distal	Cdh16 | Cyba | Gm19410 | Hmox1 | Sall1
chr6 51856611	0.111341	0.0763354	0.358604	Distal	Anxa4 | Apobec1 | Arhgdib | BC035044 | C3ar1 | Capg | Cd8a | Cd9 | Clec5a | Clec7a | Cntn4 | Gimap3 | Grm8 | Hk2 | Hpgds | Klrb1b | Klrb1c | Lag3 | Parp12 | Ptpn6 | Tbxas1 | Tmem176a | Tmem176b | Tnfrsf1a | Vamp8
chrX 169980913	0.0941056	0.0763115	0.358604	Distal	Arhgap4 | Btk | Cybb | Elf4 | Hs6st2 | Il13ra1 | Msn | Pcdh11x | Pwwp3b | Renbp | Sash3 | Tasl | Timp1 | Tlr13 | Tlr7 | Was | Xlr
chr11 103053489	0.0725242	0.0780423	0.363147	Distal	Abi3 | Birc5 | Ccl2 | Ccl3 | Ccl6 | Cd300c2 | Dock2 | Gfap | Gm11627 | Gngt2 | Grn | Ifi35 | Lcp2 | Milr1 | Nlrp3 | Or2z2 | Osm | Pik3r5 | Pmp22 | Rhbdf1 | Scpep1 | Serpinf2 | Slc16a3 | Srebf1 | Tmem106a | Trp53i13 | Uqcr10
chr15 81251954	0.165657	0.0779862	0.363147	Distal	Apobec3 | Bin2 | Cyth4 | Fyb | Glycam1 | Gpr84 | Nckap1l | Osmr
chr18 82705005	0.0930564	0.0780733	0.363147	Distal	Cd14 | Cd74 | Csf1r | Lox | Nfatc1 | Nrg2 | Slc14a1 | Ticam2 | Tubb6
chr7 116162381	0.0697392	0.078176	0.363147	Distal	AI467606 | Cd22 | Cd37 | Cebpa | Ctsd | Fes | Gmfg | Il21r | Isg20 | Itgam | Itgax | Kcnk6 | Lair1 | Lgi4 | Lsp1 | P2ry6 | Paox | Pirb | Rgs10 | Rinl | Siglecf | Siglech | Slco2b1 | Trim34a | Tyrobp
chr12 93303107	0.270388	0.0785161	0.363711	Distal	Pik3cg
chr18 25682003	0.129849	0.0799829	0.369477	Distal	Cd74 | Csf1r | Lox | Ticam2
chr12 71318067	0.0795805	0.0811662	0.37267	Distal	Aspg | Crip1 | Etv1 | Gpr65 | Ifi27l2a | Lgmn | Pik3cg | Pld4 | Rin3 | Rps29 | Serpina3n
chr5 15688582	0.0660778	0.0809013	0.37267	Distal	Anxa3 | Arpc1b | Asb10 | C130050O18Rik | Cfap69 | Cmklr1 | Cxcl10 | Cxcl5 | Cxcl9 | Gal3st4 | Gbp6 | Gm5862 | Gsap | Gusb | Hcar2 | Hpse | Hvcn1 | Khk | Lat2 | Man2b2 | Mlxipl | Ncf1 | Oas1a | Oasl2 | Pilra | Rasa4 | Rhoh | Rpl37rt | Selplg | Sh3bp2 | Spp1 | Styxl1 | Tec | Tlr6 | Tmem119
chr8 71592066	-0.663826	0.0813464	0.37267	Pgls
chr10 44604882	0.111295	0.082327	0.373559	Distal	Arhgap45 | Dna2 | Itgb2 | Lilrb4a | Lrrc3 | Lyz2 | Mical1 | Nodal
chr10 80017028	0.0852414	0.0826248	0.373559	Arhgap45	Calhm6 | Cdk1 | Lilrb4a | Lyz2 | Nodal | Nts | Stat6
chr10 80017028	0.0852414	0.0826248	0.373559	Distal	Calhm6 | Cdk1 | Lilrb4a | Lyz2 | Nodal | Nts | Stat6
chr10 81385781	0.149609	0.0831106	0.373559	Distal	Cdk1 | Slc35d3
chr11 116214047	-0.172128	0.0863274	0.373559	Distal	Abcc3 | Ccl9 | Cd300c2 | Cd68 | Cxcl16 | Gm5431 | Milr1 | Pmp22 | Rnf213 | Scimp | Serpinf2 | Slfn8 | Trim25
chr11 86357309	-0.103556	0.083343	0.373559	Med13
chr11 87757234	0.0999237	0.0840265	0.373559	Distal	Abcc3 | Abi3 | Birc5 | Ccl3 | Ccl4 | Ccl6 | Ccl9 | Cd300a | Cd300c2 | Cd300lb | Cd300ld4 | Cd68 | Cxcl16 | Dock2 | Gfap | Gm5431 | Gngt2 | Grn | Havcr2 | Ifi35 | Ikzf1 | Itgb3 | Lcp2 | Lgals3bp | Lgals9 | Milr1 | Myo1g | Naglu | Nlrp3 | Plek | Pmp22 | Rhbdf1 | Scimp | Scpep1 | Serpinf2 | Slc16a3 | Slfn8 | Socs3 | Syngr2 | Tmc6 | Tmem106a | Wfdc17
chr12 33147046	-0.118132	0.0833877	0.373559	Distal	Aspg | Crip1 | Etv1 | Fbln5 | Ifi27l2a | Lgmn | Pld4 | Rin3 | Rps29 | Serpina3n
chr12 71318337	0.102309	0.0828616	0.373559	Distal	Crip1 | Ifi27l2a | Lgmn | Pik3cg | Pld4 | Rps29
chr12 71596067	-0.0761512	0.0864825	0.373559	Distal	Ifi27 | Lgmn | Npc2 | Pld4 | Tnfaip2
chr12 73408382	0.0916824	0.0861497	0.373559	Distal	Crip1 | Lgmn | Pik3cg | Pld4 | Serpina3n
chr15 101052844	0.085055	0.0862848	0.373559	Distal	Apobec3 | Cela1 | Csf2rb | Cyth4 | Fyb | Glycam1 | Gpr84 | Irak4 | Lrrk2 | Mfng | Mlc1 | Ncf4 | Nckap1l | Nfam1 | Npr3 | Osmr
chr16 57391291	0.0850924	0.0846157	0.373559	Distal	Cd200r1 | Cd200r4 | Cd86 | Hcls1 | Itgb5 | Klhl6 | Parp14 | Parp9 | Pros1 | Runx1 | Samsn1 | Vgll3
chr17 32396614	0.104617	0.0847422	0.373559	Rasal3
chr17 40372105	0.0647986	0.083264	0.373559	Distal	Adgre1 | Aif1 | B430306N03Rik | C4b | Eif2ak2 | Ip6k3 | Myo1f | Or5v1b | Ppp1r18 | Psmb9 | Tagap | Tap1 | Treml2 | Vav1
chr18 54952586	0.0796617	0.085938	0.373559	Distal	Cd14 | Cd74
chr19 7018139	0.0788424	0.0855299	0.373559	Distal	Fermt3 | Gcnt1 | Lpxn | Mpeg1 | Ms4a6d | Plce1 | Pold4 | Rab3il1 | Rnaseh2c
chr19 7018139	0.0788424	0.0855299	0.373559	Fermt3	Fermt3 | Gcnt1 | Lpxn | Mpeg1 | Ms4a6d | Plce1 | Pold4 | Rab3il1 | Rnaseh2c
chr5 114709562	-0.0846998	0.0854745	0.373559	Distal	Afp | Amz1 | Anxa3 | Arpc1b | Asb10 | Card11 | Cmklr1 | Crlf2 | Crybb3 | Cwh43 | Cxcl5 | Gal3st4 | Gm5862 | Gusb | Hcar2 | Hvcn1 | Khk | Lat2 | Man2b2 | Mlxipl | Oas1a | Pilra | Rasa4 | Rpl37rt | Selplg | Serpine1 | Spp1 | Styxl1 | Tmem119
chr5 114709562	-0.0846998	0.0854745	0.373559	Tchp	Afp | Amz1 | Anxa3 | Arpc1b | Asb10 | Card11 | Cmklr1 | Crlf2 | Crybb3 | Cwh43 | Cxcl5 | Gal3st4 | Gm5862 | Gusb | Hcar2 | Hvcn1 | Khk | Lat2 | Man2b2 | Mlxipl | Oas1a | Pilra | Rasa4 | Rpl37rt | Selplg | Serpine1 | Spp1 | Styxl1 | Tmem119
chr6 134518673	0.0938299	0.0844309	0.373559	Distal	Arhgap25 | Arhgdib | BC035044 | C3ar1 | Cacna2d4 | Capg | Cd8a | Clec5a | Clec7a | Grm8 | H1f10 | Hpgds | Irf5 | Klrb1b | Klrb1c | Lag3 | Ptpn6 | Tbxas1 | Tmem176a | Tnfrsf1a | Usp18
chrX 51681573	0.127905	0.0836384	0.373559	Hs6st2
chr1 191309924	0.0615529	0.0882706	0.375973	Distal	Arhgap30 | Atf3 | Cd48 | Cd84 | Fcer1g | Fcgr2b | Fcgr3 | Fcgr4 | Glrp1 | Ifi204 | Ifi207 | Ifi209 | Il1rl2 | Inpp5d | Ly9 | Niban1 | Pdcd1 | Ptprc | Rgs1 | Rnf152 | Slamf6 | Slamf7 | Slamf9 | Slc11a1 | Sp110 | Sp140 | Stat1 | Tnfrsf11a | Traf3ip3
chr12 17993606	-0.164237	0.0876891	0.375973	Distal	Gm527 | Ifi27l2a | Lgmn | Npc2 | Pik3cg | Pld4 | Serpina3n
chr12 73744300	-0.30049	0.0875761	0.375973	Distal	Gm527 | Ifi27 | Pik3cg | Pld4 | Rin3 | Serpina3n
chr16 57391500	0.083673	0.0883287	0.375973	Distal	Cd200r4 | Cd86 | Hcls1 | Itgb5 | Parp14 | Pros1 | Runx1 | Samsn1 | Vgll3
chr17 87107600	-0.192365	0.0878937	0.375973	Distal	Adcyap1 | B430306N03Rik | Or5v1b | Plin3 | Rasal3 | Rpl36 | Rps28 | Tcp11 | Trem2 | Treml2 | Unc5cl | Vav1
chr18 66061478	-0.167867	0.0886237	0.375973	Ccbe1	Cd74 | Iigp1 | Lox | Slc14a1 | Tubb6
chr18 66061478	-0.167867	0.0886237	0.375973	Distal	Cd74 | Iigp1 | Lox | Slc14a1 | Tubb6
chr2 91963612	-0.108168	0.0896198	0.376358	Distal	Agpat2 | C1qtnf4 | Card9 | Cd82 | Cst3 | Cst7 | Ctsa | Ctsz | Egfl7 | Entpd2 | Gsn | Hck | Mdk | Nanp | Niban2 | Rps21 | Spi1 | Spint1
chr3 118321894	-0.0954399	0.089036	0.376358	Distal	Adora3 | Cd53 | Csf1 | Ctss | Dkk2 | Fcrl2 | Olfml3 | Ptger3 | Rxfp1 | Serpini1 | Tent5c | Tlr2
chr3 154584603	0.0798473	0.0892884	0.376358	Distal	I830077J02Rik | Olfml3 | P2ry13 | S100a4 | Sptssb | Tmem154
chr6 125069532	-0.0694999	0.0895673	0.376358	Distal	Cd8a | Foxm1 | Lag3 | Ptpn6
chrX 140900454	0.107734	0.0906571	0.379755	Distal	Sash3
chr13 6631954	-0.0783526	0.0910784	0.380561	Distal	BC147527 | Cd180 | H4c3 | Hexb | Hk3 | Ly86 | Naip2 | Naip5 | Naip6 | S1pr3 | Tifab
chr14 70075648	-0.131701	0.0914414	0.38112	Distal	Arhgap22 | Comtd1 | Rubcnl | Tep1 | Tmem273
chr19 17309493	-0.180182	0.0922011	0.383326	Distal	Blnk | Cd274 | Cd5 | Ch25h | Dock8 | Eno4 | Entpd1 | Fam111a | Fermt3 | Gcnt1 | Hhex | Ide | Ifit3 | Ifit3b | Lpxn | Mpeg1 | Ms4a4c | Ms4a6d | Pik3ap1 | Pold4 | Rab3il1 | Slc15a3
chr5 142737653	0.125392	0.0939354	0.388593	Distal	Anxa3 | Asb10 | Ccdc121 | Gal3st4 | Gbp6 | Gsap | Gusb | Hcar2 | Hpse | Lat2 | Oasl2 | Rhoh | Sh3bp2 | Sowahb | Spp1 | Tlr6
chr5 142737653	0.125392	0.0939354	0.388593	Tnrc18	Anxa3 | Asb10 | Ccdc121 | Gal3st4 | Gbp6 | Gsap | Gusb | Hcar2 | Hpse | Lat2 | Oasl2 | Rhoh | Sh3bp2 | Sowahb | Spp1 | Tlr6
chr11 114301879	0.0609382	0.0948453	0.389451	Distal	Abi3 | C1ql1 | Ccl2 | Ccl3 | Ccl4 | Ccl6 | Ccl9 | Cd300a | Cd300c2 | Cd300lb | Cd68 | Cxcl16 | Dock2 | Gabra1 | Gfap | Gm11627 | Gm2a | Gngt2 | Grn | Havcr2 | Ifi35 | Ikzf1 | Lcp2 | Lgals3bp | Lgals9 | Ltc4s | Milr1 | Naglu | Ndufaf8 | Nlrp3 | Pctp | Plek | Pmp22 | Psme2b | Rhbdf1 | Rnf213 | Scpep1 | Serpinf2 | Slc16a3 | Slfn8 | Srebf1 | Syngr2 | Tmem106a | Trim25 | Trp53i13 | Uqcr10 | Wfdc17 | W…
chr16 57391501	0.0571533	0.0947949	0.389451	Distal	Cd200r4 | Hcls1
chr7 143753472	0.0950416	0.0947494	0.389451	Distal	Apobr | C5ar1 | Ctsc | Ctsd | Fxyd3 | Kcnk6 | Slc1a5 | Tnni2 | Tpcn2 | Tph1 | Trim12c | Trim34a
chr17 45176494	-0.075634	0.0965337	0.395408	Distal	Adgre1 | Aif1 | C4b | Gpsm3 | Ip6k3 | Myo1f | Or5v1 | Or5v1b | Ppp1r18 | Psmb8 | Rasal3 | Rasgrp3 | Trem2 | Treml2 | Vav1
chr17 40372100	0.0618428	0.0973954	0.396982	Distal	Adgre1 | Aif1 | B430306N03Rik | C4b | Clic1 | Fgd2 | Gpsm3 | Ip6k3 | Myo1f | Or5v1 | Or5v1b | Ppp1r18 | Psmb8 | Psmb9 | Rasal3 | Rnaset2a | Rnaset2b | Tagap | Tap1 | Tap2 | Tdrd6 | Tgif1 | Trem2 | Treml2 | Vav1
chrX 151168964	0.0933742	0.0973717	0.396982	Distal	Apln | Btk | Cybb | Egfl6 | Elf4 | F9 | Gpr34 | Hs6st2 | Pcdh11x | Renbp | Sash3 | Tasl | Tlr13 | Tlr7 | Was | Xlr
chr17 35135257	-0.15889	0.0976379	0.396997	Distal	Adcyap1 | Aif1 | C4b | Elob | Fgd2 | Gpsm3 | Ip6k3 | Metrn | Myo1f | Psmb8 | Rpl36 | Rps28 | Tfeb | Trem2 | Treml2 | Vav1
chr10 79822486	-0.0598606	0.100031	0.398226	Distal	E2f7
chr10 93567264	0.0687215	0.100519	0.398226	Distal	Arhgap45 | Arhgap9 | Itgb2 | Slc35d3
chr11 12026353	-0.0709127	0.100154	0.398226	Distal	Abca9 | Adra1b | Ccl3 | Ccl4 | Ccl6 | Ccl9 | Cd300a | Cxcl16 | Dhx58 | Dock2 | Evi2b | Gfap | Havcr2 | Milr1 | Nlrp1a | Nlrp1b | Nlrp3 | Pik3r5 | Plek | Psme2b | Rnf213 | Scpep1 | Socs3 | Tmc6 | Wfdc17
chr11 95143276	-0.130647	0.102011	0.398226	Distal	Abcc3 | Abi3 | Birc5 | Castor1 | Ccl3 | Ccl4 | Ccl6 | Cd300c2 | Cd300lb | Cd68 | Dock2 | Gabra1 | Gfap | Gm11627 | Gngt2 | Grn | Havcr2 | Ifi35 | Lgals3bp | Lgals9 | Milr1 | Myo1g | Naglu | Rhbdf1 | Rprml | Serpinf2 | Srebf1 | Syngr2 | Trp53i13 | Uqcr10
chr12 72361806	0.0701925	0.100514	0.398226	Distal	Aspg | Etv1 | Fbln5 | Gpr65 | Lgmn | Npc2 | Pik3cg | Pld4 | Rin3 | Serpina3n
chr12 81167655	0.178156	0.101412	0.398226	Distal	Etv1 | Lgmn | Npc2 | Rin3 | Tnfaip2
chr12 81167655	0.178156	0.101412	0.398226	Smoc1	Etv1 | Lgmn | Npc2 | Rin3 | Tnfaip2
chr16 91623414	-0.0819687	0.0986031	0.398226	Distal	Cd200r1 | Cd200r4 | Cd86 | Fam43a | Hcls1 | Itgb5 | Klhl6 | Parp14 | Parp9 | Pros1 | Runx1 | Samsn1 | Vgll3
chr17 39844515	0.0581642	0.101988	0.398226	Distal	B430306N03Rik | C4b | Clic1 | Ip6k3 | Or5v1b | Psmb8 | Rnaset2a | Tagap | Tap2 | Tdrd6 | Treml2 | Unc5cl | Vav1
chr18 37442840	0.0590853	0.101031	0.398226	Distal	Adrb2 | Cd14 | Ctxn3 | Galr1 | Tubb6
chr2 136274913	-0.104932	0.100263	0.398226	Distal	Bub1 | Procr
chr2 156704471	0.0739315	0.0990705	0.398226	Distal	Apbb1ip | Cd44 | Cst7 | Ctsa | Ctsz | Cybrd1 | Entpd2 | Ggta1 | Il1rn | Mafb | Mdk | Nacc2 | Plxdc2 | Procr | Prrx2 | Psd4 | Ptgs1 | Spi1
chr4 140647482	0.0830799	0.101205	0.398226	Distal	Atp6v0d2 | C1qb | Cd52 | Csf3r | Laptm5 | Lyn | Tgfbr1 | Tlr12 | Tnfsf8 | Tox | Zfp69
chr4 140722270	-0.0745935	0.0984375	0.398226	Distal	Akna | C1qa | C1qb | C1qc | Car9 | Cd52 | Cd72 | Cnr2 | Col16a1 | Csf3r | Dhrs3 | Glipr2 | Gng10 | Isg15 | Laptm5 | Lyn | Plin2 | Ptafr | Themis2 | Tlr12 | Tmem200b | Tnfrsf1b | Tnfsf8 | Vwa1 | Vwa5b1
chr5 23675502	-0.106832	0.0996861	0.398226	Srpk2
chr5 52798008	0.131951	0.101706	0.398226	Distal	Anxa3 | C130050O18Rik | Ccdc121 | Cfap251 | Cmklr1 | Gbp6 | Gsap | Hcar2 | Hvcn1 | Khk | Lat2 | Man2b2 | Mlxipl | Rhoh | Spp1
chr6 85506856	0.0860065	0.100985	0.398226	Distal	Aldh1l1 | Arhgap25 | Capg | Clec7a | Foxm1 | Gsg1 | Irf5 | Lag3 | Lrig1 | Tbxas1 | Vamp8
chr11 79140459	-0.234974	0.102344	0.398589	Distal	Abca9 | Adra1b | Birc5 | Ccl3 | Ccl6 | Ccl9 | Cd300a | Cd300c2 | Cd68 | Dock2 | Gfap | Gm5431 | Havcr2 | Igtp | Ikzf1 | Irgm1 | Irgm2 | Lgals3bp | Milr1 | Nlrp1b | Plek | Tmem106a | Trim25 | Wfdc17
chr4 134703977	0.222773	0.102649	0.398845	Man1c1
chr1 67883881	0.190092	0.10419	0.400512	Distal	Cd244a | Cd48 | Cd84 | Fcer1g | Fcgr2b | Il1rl2 | Ly9 | Neurl3 | Niban1 | Pdcd1 | Ptprc | Slamf9
chr11 70520487	-0.0877508	0.104764	0.400512	Distal	Abca9 | Abi3 | Adap2 | Adra1b | C1ql1 | Ccl12 | Ccl2 | Ccl3 | Ccl4 | Ccl6 | Ccl9 | Cd300a | Cd300c2 | Cd68 | Cxcl16 | Dhx58 | Dock2 | Evi2b | Gabra1 | Gfap | Gm11627 | Gm2a | Gm5431 | Gngt2 | Grn | Havcr2 | Igtp | Ikzf1 | Irgm1 | Irgm2 | Itgb3 | Lcp2 | Lgals3bp | Lgals9 | Milr1 | Nlrp1a | Pctp | Plek | Pmp22 | Psme2b | Rhbdf1 | Rnf213 | Scpep1 | Slc16a3 | Slfn8 | Srebf1 | Tcn2 | Tgtp2 | Tmem106a …
chr13 71958912	0.0995157	0.104396	0.400512	Distal	H4c3 | Hk3 | Ly86 | Susd3
chr15 84856370	-0.109223	0.103923	0.400512	Distal	Cyth4 | Lrrk2 | Mfsd3
chr19 46979540	-0.0911195	0.104696	0.400512	Nt5c2	Blnk | Cd274 | Ch25h | Cntf | Dock8 | Eno4 | Entpd1 | Fam111a | Fermt3 | Gcnt1 | Hhex | Hps1 | Ifit3 | Ifit3b | Lpxn | Mpeg1 | Ms4a6d | Pik3ap1 | Rab3il1 | Slc15a3 | Slc25a45 | Unc93b1
chr19 46979540	-0.0911195	0.104696	0.400512	Distal	Blnk | Cd274 | Ch25h | Cntf | Dock8 | Eno4 | Entpd1 | Fam111a | Fermt3 | Gcnt1 | Hhex | Hps1 | Ifit3 | Ifit3b | Lpxn | Mpeg1 | Ms4a6d | Pik3ap1 | Rab3il1 | Slc15a3 | Slc25a45 | Unc93b1
chr3 152781995	0.111794	0.103761	0.400512	Distal	Anxa5 | Ccn1 | Cd53 | Csf1 | Ctss | Fcgr1 | Fcrl2 | Frrs1 | Ndst4 | Olfm3 | Olfml3 | P2ry13 | Ptger3 | S100a4 | Tent5c | Tlr2 | Tnfaip8l2
chr13 44532836	-0.077303	0.105728	0.40327	Distal	Cd180 | Cenpk | Ctsl | H4c3 | Hexb | Hk3 | Ly86 | Naip2 | Naip5 | Naip6 | Prr7 | S1pr3 | Thbs4 | Tifab
chr5 150062935	0.0775659	0.106392	0.404873	Distal	Arpc1b | Asb10 | C130050O18Rik | Cfap251 | Cwh43 | Hvcn1 | Lat2 | Mlxipl | Rpl37rt | Selplg
chr3 152782055	0.118996	0.107611	0.408576	Distal	Csf1 | Ctss | Fcrl2 | Olfml3 | P2ry13
chr5 120302518	0.213273	0.108558	0.411233	Distal	Anxa3 | C130050O18Rik | Ccdc121 | Hpse | Mlxipl | Rasa4 | Sowahb | Spp1 | Tlr6
chr6 145417373	-0.10979	0.109105	0.412368	Distal	Alox5 | Arhgdib | C3ar1 | Capg | Clec5a | Clec7a | Cntn4 | Grm8 | Hpgds | Irf5 | Lag3 | Ltbr | Olr1 | Ptpn6 | Tbxas1 | Tmem176b
chr5 15688704	0.0714087	0.109599	0.413294	Distal	Anxa3 | Arpc1b | Asb10 | C130050O18Rik | Cfap251 | Cmklr1 | Cxcl9 | Fgl2 | Gal3st4 | Gsap | Gusb | Hcar2 | Hpse | Hvcn1 | Lat2 | Man2b2 | Mlxipl | Oasl2 | P2rx7 | Pilra | Rasa4 | Rhoh | Selplg | Serpine1 | Sh3bp2 | Spp1 | Tmem119
chr17 31878041	0.0993448	0.110648	0.416305	Distal	Aif1 | B430306N03Rik | C4b | Ip6k3 | Metrn | Myo1f | Or5v1 | Or5v1b | Ppp1r18 | Psmb8 | Rasal3 | Rnaset2a | Rpl36 | Rps28 | Tap2 | Trem2 | Treml2 | Vav1
chr1 187279173	0.131413	0.112739	0.42033	Distal	Cd84 | Cfh | Fcgr2b | Fcgr3 | Il1rl2 | Slamf9 | Traf3ip3
chr13 68999335	-0.111183	0.112293	0.42033	Distal	Cenpk | Ctsl | Hexb | Prss16
chr3 97751764	0.0861665	0.112981	0.42033	Distal	Anxa5 | Ccn1 | Csf1 | Ctss | Fcgr1 | Fcrl2 | Gbp2 | Il7 | Ndst4 | Olfm3 | Olfml3 | S100a11 | S100a4 | S100a6 | Serpini1
chr4 65782106	0.220082	0.11257	0.42033	Distal	Atp6v0d2 | C1qa | C1qb | C1qc | Cd52 | Col16a1 | Fam167b | Fblim1 | Fgr | Fut9 | Hspg2 | Laptm5 | Plin2 | Tgfbr1 | Themis2 | Tlr12 | Tlr4 | Tnfrsf1b | Tnfsf8 | Tox | Zfp691
chr5 50061035	0.142448	0.112338	0.42033	Distal	Amz1 | Asb10 | Card11 | Cmklr1 | Gsap | Hvcn1 | Khk | Lat2 | Mlxipl | Oasl1 | Rhoh | Rpl37rt | Selplg | Tmem119
chr12 76618432	0.24348	0.11433	0.423454	Distal	Ankrd9 | Crip1 | Lgmn | Rps29 | Serpina3n
chr4 99943394	0.113568	0.114079	0.423454	Distal	Atp6v0d2 | C1qa | C1qb | C1qc | Cd52 | Cnr2 | Csf3r | Fblim1 | Fgr | Laptm5 | Lyn | Ptafr | Themis2 | Tlr12 | Tmco4 | Tnfrsf1b | Tnfsf8
chr1 164195739	0.0691981	0.115574	0.423507	Distal	Arhgap30 | Cd48 | Cd84 | Cdh7 | Esrrg | Fcer1g | Fcgr2b | Fcgr3 | Inpp5d | Ly9 | Mcm3 | Ncf2 | Pdcd1 | Ptprc | Rab7b | Rgs1 | Rnf152 | Slamf7 | Slamf9 | Slc11a1 | Tagln2 | Traf3ip3
chr16 30513503	-0.081867	0.115203	0.423507	Distal	Cd200r4 | Cd86 | Fam43a | Hcls1 | Itgb5 | Samsn1
chr17 28298104	-0.0711291	0.115847	0.423507	Distal	Adcyap1 | Aif1 | B430306N03Rik | C4b | Elob | Fgd2 | Ip6k3 | Metrn | Myo1f | Or5v1 | Or5v1b | Psmb8 | Rasal3 | Rnaset2a | Rpl36 | Rps28 | Tagap | Tap2 | Trem2 | Treml2 | Vav1
chr17 28298104	-0.0711291	0.115847	0.423507	Ppard	Adcyap1 | Aif1 | B430306N03Rik | C4b | Elob | Fgd2 | Ip6k3 | Metrn | Myo1f | Or5v1 | Or5v1b | Psmb8 | Rasal3 | Rnaset2a | Rpl36 | Rps28 | Tagap | Tap2 | Trem2 | Treml2 | Vav1
chr2 172242898	-0.0767314	0.115872	0.423507	Distal	Apbb1ip
chr9 40635648	-0.0983195	0.115127	0.423507	Distal	AB124611 | Bcl2a1a | Bcl2a1b | Bcl2a1d | Casp1 | Casp4 | Cd3e | Cmtm7 | Cntn5 | Ctsh | Cx3cr1 | Gucy1a2 | Hexa | Il10ra | Npsr1 | St14 | Tgfbr2
chr1 113621060	-0.330011	0.116339	0.424079	Distal	Arhgap30 | Atf3 | Casp8 | Cd244a | Cd48 | Cd84 | Cdh7 | Cfh | Creg1 | Ctse | F11r | Fcer1g | Fcgr2b | Fcgr3 | Fcgr4 | Glrp1 | Ifi207 | Inpp5d | Lamc2 | Ly9 | Ncf2 | Neurl3 | Pdcd1 | Ptprc | Rab7b | Rcsd1 | Rgs1 | Rnf152 | Slamf6 | Slamf7 | Slamf8 | Slamf9 | Slc11a1 | Sp110 | Traf3ip3 | Ugt1a7c
chr10 68498690	-0.118679	0.116917	0.424079	Distal	Arhgap45 | Gna15 | Itgb2 | Lilrb4b | Lyz2 | Vsir
chr11 77844748	-0.263134	0.118579	0.424079	Myo18a	Abi3 | C1ql1 | Ccl3 | Cd300c2 | Cd300lb | Cd68 | Dock2 | Gfap | Gm11627 | Gngt2 | Grn | Havcr2 | Ikzf1 | Lcp2 | Lgals9 | Serpinf2 | Slc16a3 | Tnfrsf13b
chr11 77844748	-0.263134	0.118579	0.424079	Distal	Abi3 | C1ql1 | Ccl3 | Cd300c2 | Cd300lb | Cd68 | Dock2 | Gfap | Gm11627 | Gngt2 | Grn | Havcr2 | Ikzf1 | Lcp2 | Lgals9 | Serpinf2 | Slc16a3 | Tnfrsf13b
chr16 57391390	0.0768976	0.118137	0.424079	Distal	Cd200r4 | Cd86 | Hcls1 | Pros1 | Runx1 | Samsn1 | Vgll3
chr2 90478422	0.0888281	0.118104	0.424079	Distal	Apbb1ip | B2m | Bub1 | Cd44 | Cst3 | Cst7 | Ctsa | Ctsz | Cybrd1 | Cytip | Entpd2 | Fam83d | Ggta1 | Gsn | Hck | Mafb | Mcm10 | Nacc2 | Plcb2 | Plxdc2 | Psd4 | Spi1
chr3 91127701	0.15239	0.118324	0.424079	Distal	Adora3 | Csf1 | Dennd2c | Fcrl2 | Olfm3 | Olfml3 | P2ry13 | Rxfp1 | S100a4 | Tmem154
chr5 15011700	-0.0868187	0.11827	0.424079	Distal	Amz1 | Anxa3 | Arpc1b | Asb10 | C130050O18Rik | Ccdc121 | Cmklr1 | Cxcl10 | Cxcl5 | Cxcl9 | Gal3st4 | Gbp6 | Gsap | Gusb | Hcar2 | Hpse | Hvcn1 | Khk | Lat2 | Mlxipl | Ncf1 | Oas1a | Oasl2 | Rasa4 | Rhoh | Selplg | Sh3bp2 | Spp1 | Tlr6 | Tmem119
chr9 119143953	0.0555138	0.117721	0.424079	Distal	Bcl2a1b | Casp1 | Cx3cr1 | Cxcr6 | Il10ra | S1pr2 | St14 | Tlr9
chrX 11584839	-0.0995069	0.117457	0.424079	Distal	Elf4 | Renbp | Sash3
chr12 76370491	-0.324797	0.121147	0.430485	Distal	Lgmn
chr5 114364091	0.19722	0.120945	0.430485	Distal	Afp | Anxa3 | Asb10 | C130050O18Rik | Card11 | Cfap69 | Cmklr1 | Cxcl5 | Gal3st4 | Gsap | Gusb | Hcar2 | Hpse | Hvcn1 | Khk | Lat2 | Ldb2 | Mlxipl | Ncf1 | Oas1a | Oasl2 | P2rx7 | Rhoh | Selplg | Serpine1 | Sh3bp2 | Sod3 | Spp1 | Styxl1 | Tmem119
chrX 169981005	0.0673913	0.12109	0.430485	Distal	Arhgap4 | Cybb | Egfl6 | Elf4 | Gpr101 | Hs6st2 | Il13ra1 | Msn | Pcdh11x | Pwwp3b | Renbp | Tasl | Tlr13 | Was
chr8 122335861	0.0663699	0.121622	0.431253	Distal	Adcy7 | Adgre5 | Cmtm3 | Ddx60 | Gm19410 | Has3 | Hpgd | Lpcat2 | Lrrc36 | Plcg2 | Snx20
chr12 107881164	-0.068355	0.122742	0.43368	Distal	Gpr65 | Pik3cg | Rsad2
chr17 32396702	0.0997063	0.123112	0.43368	Rasal3
chr2 38708347	0.0529509	0.12335	0.43368	Distal	B2m | Vim | Zbp1
chrX 102077644	0.117046	0.123121	0.43368	Distal	Apln | Cybb | Elf4 | F9 | Msn | Sash3 | Tasl | Tlr13 | Xlr
chr17 39844503	0.0549328	0.124103	0.433686	Distal	Adgre1 | Aif1 | B430306N03Rik | C4b | Eif2ak2 | Ip6k3 | Or5v1 | Or5v1b | Ppp1r18 | Psmb8 | Psmb9 | Rnaset2b | Tagap | Tdrd6 | Tgif1 | Trem2 | Treml2 | Unc5cl
chr5 113795906	0.0677318	0.124134	0.433686	Distal	Amz1 | Anxa3 | Arpc1b | Asb10 | B3gnt4 | Card11 | Cfap251 | Cmklr1 | Cxcl10 | Cxcl5 | Gal3st4 | Gbp6 | Gsap | Gusb | Hcar2 | Hpse | Hvcn1 | Khk | Lat2 | Ldb2 | Mlxipl | Oas1a | Oasl2 | P2rx7 | Pilra | Rasa4 | Rhoh | Rpl37rt | Selplg | Serpine1 | Sh3bp2 | Sowahb | Spp1 | Tlr6 | Tmem119
chr5 113795906	0.0677318	0.124134	0.433686	Tmem119	Amz1 | Anxa3 | Arpc1b | Asb10 | B3gnt4 | Card11 | Cfap251 | Cmklr1 | Cxcl10 | Cxcl5 | Gal3st4 | Gbp6 | Gsap | Gusb | Hcar2 | Hpse | Hvcn1 | Khk | Lat2 | Ldb2 | Mlxipl | Oas1a | Oasl2 | P2rx7 | Pilra | Rasa4 | Rhoh | Rpl37rt | Selplg | Serpine1 | Sh3bp2 | Sowahb | Spp1 | Tlr6 | Tmem119
chr1 184810654	-0.0855432	0.12759	0.434308	Distal	Arid5a | Atf3 | Cacna1s | Ccdc190 | Ctse | Esrrg | Fcer1g | Fcgr2b | Fcgr3 | Ly9 | Mcm3 | Ncf2 | Neurl3 | Pdcd1 | Ptprc | Rgs1 | Rnf152 | Slamf6 | Slamf8 | Slamf9 | Slc11a1 | Tnni1 | Traf3ip3 | Ugt1a7c
chr13 119488456	-0.0385894	0.126439	0.434308	Tmem267	Cd180 | Hexb | Ly86 | Naip2 | Naip5 | Naip6 | Thbs4
chr13 119488456	-0.0385894	0.126439	0.434308	Distal	Cd180 | Hexb | Ly86 | Naip2 | Naip5 | Naip6 | Thbs4
chr13 119488458	-0.0384991	0.128054	0.434308	Tmem267	Hexb | Ly86 | Naip2 | Naip5
chr13 119488458	-0.0384991	0.128054	0.434308	Distal	Hexb | Ly86 | Naip2 | Naip5
chr17 32965558	0.182355	0.127499	0.434308	Distal	Adgre1 | B430306N03Rik | C4b | Clic1 | Elob | Fgd2 | Ip6k3 | Metrn | Myo1f | Or5v1 | Or5v1b | Plin3 | Psmb8 | Rasal3 | Rps28 | Tagap | Tap2 | Tgif1 | Trem2 | Treml2 | Vav1
chr4 132338088	-0.14907	0.12572	0.434308	Distal	C1qa | C1qb | C1qc | Cd52 | Cd72 | Csf3r | Glipr2 | Laptm5 | Lyn | Plin2 | Tlr12 | Tnfrsf1b
chr5 15546858	-0.0594898	0.127034	0.434308	Distal	Amz1 | Anxa3 | Arpc1b | Asb10 | C130050O18Rik | Card11 | Cmklr1 | Crlf2 | Crybb3 | Cxcl10 | Gal3st4 | Gm5862 | Gper1 | Gsap | Gusb | Hcar2 | Hpse | Hvcn1 | Khk | Lat2 | Man2b2 | Mlxipl | Ncf1 | Oas1a | Oasl2 | Pilra | Rasa4 | Rhoh | Rpl37rt | Selplg | Serpine1 | Sh3bp2 | Spp1 | Tlr6 | Tmem119
chr6 130130607	-0.0849939	0.126654	0.434308	Distal	Apobec1 | Arhgdib | C3ar1 | Capg | Cd8a | Cd9 | Clec5a | Clec7a | Cntn4 | Grm8 | Hk2 | Lag3 | Lrig1 | Tbxas1 | Tmem176a | Tnfrsf1a
chr7 130835203	0.104006	0.128196	0.434308	Distal	AI467606 | Apobr | Axl | C5ar2 | Cd33 | Cd37 | Ctsd | Gmfg | Gvin2 | Hcst | Ifitm3 | Il21r | Il4i1 | Il4ra | Irf7 | Itgam | Itgax | Kcnk6 | Lair1 | Mvp | Or51v14 | P2ry6 | Prcp | Pycard | Rgs10 | Siglecf | Siglech | Slc17a6 | Slco2b1 | Tgfb1 | Tpcn2 | Trim30a | Trim30d | Trim5 | Tspan32 | Tyrobp
chr7 28405531	-0.065983	0.124678	0.434308	Distal	Axl | Cd33 | Fxyd3 | Irf7 | Itgam | Itgax | Kcnk6 | Lair1 | P2ry6 | Siglech | Slc17a6 | Slco2b1 | Trim30a | Tyrobp
chr7 34234027	-0.0902171	0.128229	0.434308	Gpi1
chr8 101966284	-0.069269	0.127776	0.434308	Distal	Adrb3 | Lpcat2 | Man2b1 | Nlrc5
chr9 90059970	-0.0701449	0.126703	0.434308	Ctsh	Ankrd34c | Bcl2a1b | Casp1 | Cd3g | Ctsh | Cx3cr1 | Ddx43 | Hexa | Il10ra | Ldlr | St14 | Tgfbr2
chr9 90059970	-0.0701449	0.126703	0.434308	Distal	Ankrd34c | Bcl2a1b | Casp1 | Cd3g | Ctsh | Cx3cr1 | Ddx43 | Hexa | Il10ra | Ldlr | St14 | Tgfbr2
chr11 88169877	0.107218	0.128503	0.434351	Distal	Abi3 | Adra1b | Ccl2 | Ccl3 | Ccl4 | Ccl6 | Ccl9 | Cd300c2 | Cd68 | Cxcl16 | Fbxo47 | Gabra1 | Gfap | Gm11627 | Gngt2 | Havcr2 | Ifi35 | Ikzf1 | Lgals3bp | Lgals9 | Milr1 | Myo1g | Naglu | Nlrp3 | Plek | Pmp22 | Rnf213 | Scimp | Scpep1 | Serpinf2 | Slfn8 | Socs3 | Syngr2 | Tmem106a | Trim25 | Trp53i13 | Wfdc17
chr11 55544785	0.0914233	0.12881	0.434506	Distal	Abi3 | Adap2 | Birc5 | Ccl3 | Ccl4 | Ccl6 | Cd300a | Cd300c2 | Cd300lb | Cd68 | Dock2 | Gfap | Gm5431 | Gngt2 | Grn | Havcr2 | Ikzf1 | Itgb3 | Lcp2 | Lgals3bp | Lgals9 | Milr1 | Myo1g | Nlrp3 | Plek | Rhbdf1 | Scpep1 | Serpinf2 | Slfn8 | Tmem106a | Tmem92 | Wfdc17
chr8 109040145	-0.23354	0.12921	0.434971	Distal	Adcy7 | Hpgd | Irf8 | Lpcat2 | Nlrc5 | Plcg2 | Sall1 | Snx20
chr13 44532801	0.0745333	0.130014	0.436796	Distal	Hk3 | Ly86 | Naip6 | Prr7 | Prss16 | Syk | Thbs4
chr2 90478428	0.0814436	0.130494	0.437524	Distal	Apbb1ip | B2m | Cst3 | Cst7 | Ctsa | Ctsz | Cybrd1 | Ggta1 | Hck | Il1a | Mafb | Mcm10 | Mdk | Nacc2 | Plxdc2 | Psd4 | Spi1 | Spint1 | Vim | Zbp1
chr2 152622259	0.0736674	0.133228	0.445792	Distal	Apbb1ip | B2m | Birc7 | Bub1 | Card9 | Cd44 | Cst7 | Ctsa | Ctsz | Cybrd1 | Cytip | Ggta1 | Gsn | Hck | Kynu | Mafb | Mcm10 | Nacc2 | Plxdc2 | Ppp1r1c | Procr | Psd4 | Ptgs1 | Rrbp1 | Tshz2
chr3 27472427	-0.137508	0.133795	0.446791	Distal	Anxa5 | Csf1 | Ctss | Fcgr1 | Fcrl2 | Gbp2 | Gbp5 | Olfml3 | P2ry13 | S100a4 | S100a6 | Tmem154 | Tnfaip8l2
chr5 14991067	0.0534554	0.134166	0.44713	Distal	Amz1 | Anxa3 | Arpc1b | Asb10 | Cmklr1 | Crybb3 | Cxcl10 | Cxcl9 | Gal3st4 | Gbp6 | Gsap | Gusb | Hcar2 | Hpse | Hvcn1 | Khk | Lat2 | Man2b2 | Mlxipl | Ncf1 | Oas1a | Oasl2 | Pilra | Rasa4 | Rhoh | Rpl37rt | Selplg | Sh3bp2 | Spp1 | Styxl1 | Tlr6 | Tmem119
chr7 126820900	0.155583	0.134924	0.448759	Distal	C5ar1 | Ebf3 | Igsf6 | Itgax | Lair1 | Tph1 | Trim30d
chr10 28493010	0.0609117	0.138955	0.450698	Distal	Arhgap9 | Calhm6 | Itgb2 | Lilrb4a | Lilrb4b | Lrrc3 | Lyz2 | Vsir
chr11 68528571	-0.175768	0.138139	0.450698	Distal	Ccl3 | Ccl4 | Ccl6 | Ccl9 | Cd300c2 | Cd68 | Dock2 | Gfap | Grn | Igtp | Irgm1 | Irgm2 | Krt15 | Lcp2 | Lgals9 | Milr1 | Plek | Slc16a3 | Slfn8 | Wnt9b
chr11 97745169	-0.101707	0.137697	0.450698	Distal	Abcc3 | Abi3 | Aebp1 | Birc5 | Castor1 | Cd300a | Cd300c2 | Dock2 | Gabra1 | Gfap | Gm11627 | Grn | Havcr2 | Ifi35 | Mrc2 | Myo1g | Nlrp1a | Scpep1 | Slc16a3 | Srebf1 | Syngr2 | Tcn2 | Tmc6 | Trp53i13
chr13 23260932	-0.339999	0.139052	0.450698	Distal	BC147527 | Cd180 | Cenpk | Ly86 | Naip2 | Tifab
chr14 48155303	0.100002	0.138977	0.450698	Distal	Ang | Arl11 | Lcp1 | Phf11b | Rnase4 | Tgm1
chr16 57391394	0.0801493	0.139054	0.450698	Distal	Cd200r4 | Cd86 | Hcls1 | Klhl6 | Parp14 | Pros1 | Samsn1 | Vgll3
chr18 61453420	0.379607	0.138846	0.450698	Distal	Galr1
chr2 173062501	-0.0788656	0.13708	0.450698	Distal	Agpat2 | Apbb1ip | B2m | Bmf | Card9 | Cd44 | Cst3 | Cst7 | Ctsa | Ctsz | Cybrd1 | Ehd4 | Ggta1 | Hck | Kynu | Mafb | Mcm10 | Plcb2 | Plxdc2 | Procr | Ptgs1 | Rrbp1 | Slc43a3 | Spint1 | Tor4a | Tshz2 | Vim
chr3 152440043	-0.224715	0.13768	0.450698	Distal	Fcrl2 | Lmna | Postn
chr5 75892789	0.0565499	0.136286	0.450698	Distal	Anxa3 | Asb10 | C130050O18Rik | Cmklr1 | Cwh43 | Cxcl5 | Cxcl9 | Gal3st4 | Gsap | Gusb | Hcar2 | Hpse | Hvcn1 | Lat2 | Ldb2 | Mlxipl | Ncf1 | Rasa4 | Rhoh | Selplg | Serpine1 | Sh3bp2 | Spp1 | Tec | Tmem119
chr6 124724536	0.0731665	0.138832	0.450698	Distal	Akr1b8 | Aldh1l1 | Alox5 | Apobec1 | Arhgap25 | Arhgdib | C3ar1 | Capg | Cd8a | Cd9 | Clec5a | Clec7a | Cntn4 | Gpnmb | Grm8 | Gsg1 | Hpgds | Irag2 | Irf5 | Klrb1b | Klrb1c | Lag3 | Ptpn6 | Tbxas1 | Tmem176a | Tmem176b | Usp18 | Vamp8
chr6 124724536	0.0731665	0.138832	0.450698	Ptpn6	Akr1b8 | Aldh1l1 | Alox5 | Apobec1 | Arhgap25 | Arhgdib | C3ar1 | Capg | Cd8a | Cd9 | Clec5a | Clec7a | Cntn4 | Gpnmb | Grm8 | Gsg1 | Hpgds | Irag2 | Irf5 | Klrb1b | Klrb1c | Lag3 | Ptpn6 | Tbxas1 | Tmem176a | Tmem176b | Usp18 | Vamp8
chr7 137206845	0.107662	0.13802	0.450698	Distal	Arap1 | Ccdc81 | Cd37 | Ctsd | Fes | Ftl1 | Ggn | Gmfg | Hcst | Il21r | Itgam | Itgax | Kcnk6 | Klk6 | Lgi4 | Npas1 | Or51v14 | P2ry6 | Paox | Pycard | Rpl13a | Rpl18 | Rplp2 | Siglecf | Tmem160 | Tph1 | Trpm4 | Ttc9b | Tyrobp
chr7 16309700	-0.0923156	0.139302	0.450698	Bbc3
chr16 3632892	-0.069433	0.139629	0.45088	Distal	Cd200r4 | Cd86 | Hcls1 | Itgb5 | Klhl6 | Liph | Pros1 | Runx1 | Samsn1
chr8 84736150	-0.0776652	0.140169	0.451745	Distal	Cmtm3 | Ifi30 | Irf8 | Man2b1 | Sall1
chr4 151352172	0.0488708	0.140818	0.452959	Distal	Akna | Atp6v0d2 | C1qb | Cd52 | Cd72 | Dhrs3 | Fblim1 | Fgr | Glipr2 | Hacd4 | Laptm5 | Lyn | Pdpn | Tgfbr1 | Tlr12 | Tmco4 | Tnfrsf1b | Tnfsf8 | Tox
chr13 95819885	-0.0789946	0.141293	0.453063	Distal	Cd180 | Hexb | Hk3 | Ly86 | Naip2 | S1pr3 | Susd3 | Thbs4 | Tifab
chr16 57391391	0.0513944	0.141395	0.453063	Distal	Cd200r4
chr8 10986705	-0.313955	0.14202	0.453318	Distal	Adcy7 | Cmtm3 | Hmox1 | Hpgd | Irf8 | Man2b1 | Msr1 | Plcg2 | Snx20 | Tcim
chr9 3597345	0.155606	0.141937	0.453318	Distal	Ankrd34c | Bcl2a1b | Cd3g | Cmtm7 | Ctsh | Cx3cr1 | Fli1 | Hcrtr2 | Hexa | Icam1 | Il10ra | Parp3 | Scn4b | Tgfbr2 | Uba7
chr13 41601070	0.0819105	0.143782	0.454393	Distal	Cd180 | Ctsl | Hexb | Hk3 | Ly86 | Naip2 | Naip5 | Naip6 | S1pr3 | Syk | Thbs4 | Tifab
chr14 110056249	0.351123	0.144217	0.454393	Distal	Clu | Klhl1 | Nudt13 | Phf11a | Plau | Wdfy4
chr14 23990059	0.133584	0.144165	0.454393	Distal	Ang | Arl11 | Irf9 | Lcp1 | Phf11b | Phf11d | Plau | Tep1 | Tgm1 | Tmem273
chr16 89803480	0.0871226	0.143526	0.454393	Distal	Cd200r4 | Cd86 | Hcls1 | Ifnar2 | Itgb5 | Klhl6 | Liph | Parp14 | Parp9 | Pros1 | Rtp4 | Runx1 | Samsn1
chr17 39843990	-0.0663112	0.144209	0.454393	Distal	Adcyap1 | Aif1 | B430306N03Rik | C4b | Ip6k3 | Myo1f | Or5v1 | Or5v1b | Ppp1r18 | Psmb8 | Psmb9 | Rasal3 | Rps28 | Tagap | Tap1 | Tcp11 | Trem2 | Treml2 | Vav1
chr2 34132224	0.110295	0.143756	0.454393	Distal	Apbb1ip | B2m | Birc7 | Bub1 | Cd44 | Cst3 | Cst7 | Ctsz | Cytip | Ggta1 | Hck | Il1rn | Mafb | Plcb2 | Plxdc2 | Ptgs1 | Spint1
chr5 100779281	0.12126	0.144269	0.454393	Distal	Arpc1b | Cxcl9 | Gsap | Hpse | Mlxipl | Rasa4 | Selplg | Sh3bp2 | Tec | Tlr6 | Trip6
chr7 45240930	0.0596989	0.14468	0.454825	Cd37
chr5 139299474	0.0645839	0.145358	0.456094	Distal	Anxa3 | Arpc1b | C130050O18Rik | Cfap69 | Cmklr1 | Crybb3 | Cxcl5 | Gal3st4 | Gsap | Gusb | Hcar2 | Hpse | Hvcn1 | Khk | Lat2 | Ldb2 | Ncf1 | Oas1a | P2rx7 | Rhoh | Selplg | Sh3bp2 | Spp1 | Styxl1 | Tmem119
chr14 120626865	0.0610565	0.14616	0.457748	Distal	Ang | Lcp1 | Phf11a | Rnase4
chr13 44532867	-0.0715906	0.146646	0.458407	Distal	Cd180 | Ctsl | Hexb | Hk3 | Ly86 | Naip2 | Naip5 | Naip6 | Prr7 | S1pr3 | Syk | Tifab
chrX 11491939	0.0813437	0.147091	0.458934	Distal	Hs6st2 | Pwwp3b | Sash3
chr10 62650785	-0.0921165	0.149126	0.459254	Distal	Arhgap45 | Arhgap9 | Gm867 | Icosl | Irak3 | Itgb2 | Lrrc3 | Lyz2 | Mical1 | Vsir
chr10 62650785	-0.0921165	0.149126	0.459254	Ddx50	Arhgap45 | Arhgap9 | Gm867 | Icosl | Irak3 | Itgb2 | Lrrc3 | Lyz2 | Mical1 | Vsir
chr17 39844484	0.0556022	0.149045	0.459254	Distal	Adcyap1 | Adgre1 | Aif1 | B430306N03Rik | C4b | Eif2ak2 | Ip6k3 | Myo1f | Or5v1b | Psmb8 | Psmb9 | Rasal3 | Tagap | Tcp11 | Tdrd6 | Trem2 | Treml2 | Unc5cl | Vav1
chr18 67933902	-0.182595	0.14767	0.459254	Distal	Cbln2 | Cd14 | Cd74 | Csf1r | Iigp1 | Lox | Slc14a1 | Sting1 | Ticam2 | Tubb6
chr19 7267423	-0.145663	0.148832	0.459254	Rcor2
chr4 109564819	0.0734241	0.14805	0.459254	Distal	C1qa | C1qb | C1qc | Cd52 | Cnr2 | Csf3r | Dhrs3 | Gng10 | Laptm5 | Lyn | Ptafr | Rsc1a1 | Tmem200b | Tnfrsf1b | Vwa1 | Zc3h12a
chr5 15496667	0.0557948	0.148651	0.459254	Distal	Amz1 | Anxa3 | Arpc1b | Card11 | Cfap69 | Cmklr1 | Cxcl9 | Gal3st4 | Gbp6 | Gper1 | Gsap | Gusb | Hcar2 | Hpse | Hvcn1 | Lat2 | Mlxipl | Oas1a | Oasl2 | Rasa4 | Rpl37rt | Selplg | Sowahb | Spp1 | Tmem119
chr16 95702992	-0.0960625	0.149697	0.46016	Distal	Cd200r4 | Hcls1 | Klhl6 | Parp14 | Pros1 | Runx1 | Samsn1
chr18 36015846	0.0889444	0.150473	0.46169	Distal	Cd14 | Cd74 | Csf1r | Lox | Nrg2 | Slc14a1 | Sting1 | Ticam2 | Tubb6
chr13 119488451	-0.0361944	0.151909	0.464383	Tmem267	Cd180 | Hexb | Naip2 | Naip5 | Thbs4
chr13 119488451	-0.0361944	0.151909	0.464383	Distal	Cd180 | Hexb | Naip2 | Naip5 | Thbs4
chr11 62343137	-0.0884209	0.154242	0.465524	Distal	Abca9 | Abi3 | Adap2 | Adra1b | Ccl3 | Ccl4 | Ccl6 | Cd300c2 | Cd68 | Cxcl16 | Dock2 | Evi2b | Fbxo47 | Gabra1 | Gfap | Gm5431 | Gngt2 | Grn | Havcr2 | Ikzf1 | Itgb3 | Lgals3bp | Milr1 | Mrc2 | Naglu | Ndufaf8 | Nlrp1a | Osm | Psme2b | Rnf213 | Scpep1 | Serpinf2 | Syngr2 | Tmem106a | Wfdc17
chr11 89060493	-0.105378	0.153787	0.465524	Dgke
chr15 96658227	0.0754494	0.154146	0.465524	Distal	Apobec3 | Bik | Bin2 | Cdh6 | Cyth4 | Deptor | Fmnl3 | Glycam1 | Gpr84 | Gsdmd | Mlc1 | Nckap1l | Nfam1 | Rac2 | Sntb1
chr19 10019875	0.0692639	0.153361	0.465524	Distal	Cd5 | Ch25h | Dock8 | Entpd1 | Fermt3 | Gcnt1 | Hps1 | Ifit3 | Ifit3b | Lpxn | Mpeg1 | Ms4a4b | Ms4a6d | Pik3ap1 | Plce1 | Pold4 | Rab3il1 | Rnaseh2c | Slc15a3 | Slc25a45 | Unc93b1
chr19 10019875	0.0692639	0.153361	0.465524	Rab3il1	Cd5 | Ch25h | Dock8 | Entpd1 | Fermt3 | Gcnt1 | Hps1 | Ifit3 | Ifit3b | Lpxn | Mpeg1 | Ms4a4b | Ms4a6d | Pik3ap1 | Plce1 | Pold4 | Rab3il1 | Rnaseh2c | Slc15a3 | Slc25a45 | Unc93b1
chr5 15688559	-0.0749861	0.15419	0.465524	Distal	Afp | Anxa3 | Arpc1b | Asb10 | C130050O18Rik | Cfap69 | Cmklr1 | Cxcl13 | Cxcl5 | Fgl2 | Gal3st4 | Gbp6 | Gm5862 | Gsap | Gusb | Hcar2 | Hpse | Hvcn1 | Khk | Lat2 | Ldb2 | Man2b2 | Mlxipl | Ncf1 | Oas1a | Oasl2 | Pilra | Rasa4 | Rhoh | Selplg | Serpine1 | Spp1 | Tec | Tmem119
chr6 85961122	0.135141	0.15364	0.465524	Distal	Aldh1l1 | Apobec1 | Arhgdib | C3ar1 | Capg | Cd9 | Clec7a | Flnc | Gpnmb | Grcc10 | Grm8 | Gsg1 | Irf5 | Klrb1b | Klrb1c | Lag3 | Parp12 | Ptpn6 | Tbxas1 | Tmem176a | Tnfrsf1a
chr11 42976202	0.0795441	0.154532	0.465556	Distal	Abi3 | Adap2 | Birc5 | Ccl3 | Ccl6 | Cd300c2 | Cd68 | Dock2 | Gfap | Gngt2 | Grn | Havcr2 | Ikzf1 | Lcp2 | Ogfod3 | Serpinf2 | Slc16a3
chr2 103146230	0.0689418	0.155193	0.466702	Distal	Apbb1ip | B2m | Cst3 | Cst7 | Ctsa | Ctsz | Cybrd1 | Entpd2 | Fam83d | Ggta1 | Hck | Il1rn | Kynu | Mafb | Nacc2 | Plcb2 | Plxdc2 | Procr | Prrx2 | Ptgs1 | Spi1 | Spint1
chr5 15061542	-0.0767416	0.156491	0.469756	Distal	Afp | Amz1 | Anxa3 | Asb10 | C130050O18Rik | Ccdc121 | Cfap251 | Cmklr1 | Cxcl10 | Cxcl5 | Cxcl9 | Fgl2 | Gal3st4 | Gbp6 | Gsap | Gusb | Hcar2 | Hpse | Hvcn1 | Khk | Lat2 | Ldb2 | Mlxipl | Ncf1 | Oas1a | Oasl2 | Rasa4 | Rhoh | Rpl37rt | Selplg | Serpine1 | Sh3bp2 | Sowahb | Spp1 | Tec | Tlr6 | Tmem119
chr12 71137130	-0.0976391	0.157028	0.470519	Distal	Ankrd9 | Crip1 | Etv1 | Fbln5 | Ifi27l2a | Lgmn | Pld4 | Rin3 | Rps29 | Serpina3n
chr5 15506937	0.0832195	0.1575	0.471085	Distal	Anxa3 | Asb10 | C130050O18Rik | Ccdc121 | Cfap69 | Cmklr1 | Cxcl10 | Cxcl9 | Gal3st4 | Gsap | Gusb | Hcar2 | Hpse | Hvcn1 | Lat2 | Mlxipl | Ncf1 | Oasl2 | Rasa4 | Rhoh | Selplg | Serpine1 | Sh3bp2 | Spp1 | Styxl1 | Tec | Tlr6 | Tmem119
chr11 113087119	0.0759478	0.158771	0.474032	Distal	Abca9 | Abi3 | Adra1b | Ccl12 | Ccl3 | Ccl4 | Ccl5 | Ccl6 | Ccl9 | Cd300a | Cd300c2 | Cd300lb | Cd68 | Dock2 | Evi2b | Gfap | Gm5431 | Gngt2 | Havcr2 | Ikzf1 | Irgm1 | Lcp2 | Lgals3bp | Milr1 | Nlrp3 | Osm | Pctp | Plek | Psme2b | Rnf213 | Scpep1 | Tmem106a | Tnfrsf13b | Wfdc17
chr10 80433161	-0.113217	0.159672	0.475017	Tcf3	Arhgap45 | Itgb2 | Lilrb4a | Rps26 | Sf3b5
chr10 80433161	-0.113217	0.159672	0.475017	Distal	Arhgap45 | Itgb2 | Lilrb4a | Rps26 | Sf3b5
chr10 46097983	0.0856502	0.160126	0.475516	Distal	Arhgap45 | Arhgap9 | Dna2 | Itgb2 | Nodal | Rpl41 | Rps15 | Rps26
chr7 44600742	0.0611756	0.160478	0.475712	Distal	Apobr | Apoc2 | Apoe | Arap1 | C5ar1 | Cd22 | Ctsd | Fes | Hcst | Ifitm3 | Igsf6 | Il4i1 | Il4ra | Isg20 | Itgam | Itgax | Kirrel2 | Lair1 | P2ry6 | Paox | Plaur | Pycard | Rgs10 | Rinl | Rpl18 | Siglecf | Siglech | Slco2b1 | Tgfb1 | Tnni2 | Trim12c | Trim30d | Ttc9b | Tyrobp
chr17 48476987	-0.128118	0.163219	0.478718	Distal	Adcyap1 | Adgre1 | Aif1 | B430306N03Rik | C4b | Elob | Fgd2 | Myo1f | Or5v1 | Or5v1b | Ppp1r18 | Rasal3 | Tcp11 | Trem2 | Treml2 | Vav1
chr2 179788024	0.0742948	0.162965	0.478718	Distal	Apbb1ip | B2m | Bub1 | Plcb2 | Psd4
chr2 32721454	0.047223	0.163061	0.478718	Distal	Agpat2 | Arrdc1 | Bmf | Ctsa | Ctsz | Cybrd1 | Egfl7 | Ehd4 | Entpd2 | Ggta1 | Gsn | Hck | Mdk | Npepl1 | Procr | Serping1 | Spi1 | Tor4a
chr2 32721454	0.047223	0.163061	0.478718	Sh2d3c	Agpat2 | Arrdc1 | Bmf | Ctsa | Ctsz | Cybrd1 | Egfl7 | Ehd4 | Entpd2 | Ggta1 | Gsn | Hck | Mdk | Npepl1 | Procr | Serping1 | Spi1 | Tor4a
chr3 18972387	-0.0628618	0.163108	0.478718	Distal	Ccn1 | Ctss | I830077J02Rik | S100a3 | Sptssb | Tlr2 | Tmem154
chr5 120626598	0.0590971	0.162816	0.478718	Distal	Anxa3 | Asb10 | C130050O18Rik | Cmklr1 | Cxcl10 | Cxcl9 | Gal3st4 | Gsap | Hcar2 | Hpse | Hvcn1 | Lat2 | Mlxipl | Oasl2 | Rasa4 | Rhoh | Rpl37rt | Selplg | Sh3bp2 | Sowahb | Tlr6 | Tmem119
chr10 56387626	0.100661	0.16613	0.479448	Distal	Egr2 | Elk3 | Itgb2 | Lrrc3 | Lyz2 | Plpp2 | Prdm1 | Vsir
chr12 102369305	-0.102122	0.166351	0.479448	Distal	Aspg | Cdhr3 | Crip1 | Fbln5 | Gpr65 | Lgmn | Pik3cg | Pld4 | Rin3 | Rps29 | Serpina3n
chr12 102369305	-0.102122	0.166351	0.479448	Rin3	Aspg | Cdhr3 | Crip1 | Fbln5 | Gpr65 | Lgmn | Pik3cg | Pld4 | Rin3 | Rps29 | Serpina3n
chr13 119488390	-0.0350344	0.165261	0.479448	Distal	Cd180 | Hexb | Ly86 | Naip2 | Naip5 | Thbs4
chr13 119488390	-0.0350344	0.165261	0.479448	Tmem267	Cd180 | Hexb | Ly86 | Naip2 | Naip5 | Thbs4
chr19 38455030	0.300996	0.164244	0.479448	Distal	Cd274 | Ch25h | Fam111a | Gcnt1 | Ifit1 | Ifit3 | Ifit3b | Lpxn | Mpeg1 | Ms4a4c | Ms4a6d | Slc15a3 | Unc93b1
chr2 153922195	0.0607241	0.164407	0.479448	Distal	Arrdc1 | B2m | Birc7 | Bmf | Card9 | Cst3 | Cst7 | Ctsa | Ctsz | Cybrd1 | Egfl7 | Entpd2 | Fam83d | Ggta1 | Hck | Kcnh7 | Lcn2 | Mdk | Nanp | Niban2 | Plcb2 | Plxdc2 | Ppp1r1c | Procr | Ptgs1 | Rps21 | Spi1 | Vim | Zbp1
chr8 70768477	0.061041	0.164705	0.479448	Pik3r2	Cyba | Cyp4f18 | Irf8 | Man2b1 | Mc1r | Mt1 | Mt2 | Nlrc5 | Plcg2
chr8 70768477	0.061041	0.164705	0.479448	Distal	Cyba | Cyp4f18 | Irf8 | Man2b1 | Mc1r | Mt1 | Mt2 | Nlrc5 | Plcg2
chr8 87859264	-0.0620124	0.16624	0.479448	Distal	Adcy7 | Cdh16 | Ddx60 | Irf8 | Plcg2
chr1 56969766	0.0736903	0.16671	0.479651	Distal	Ano7 | Cd28 | Cd84 | Ctse | Ifi209 | Ncf2
chr8 88627655	0.0705663	0.167137	0.480049	Snx20
chr17 28084578	0.0599406	0.168868	0.482523	Distal	Aif1 | B430306N03Rik | C4b | Gpsm3 | Ip6k3 | Myo1f | Or5v1 | Or5v1b | Ppp1r18 | Psmb8 | Rasal3 | Tagap | Tap1 | Trem2 | Treml2 | Vav1
chr2 52523459	0.0599874	0.168672	0.482523	Cacnb4	Agpat2 | Apbb1ip | B2m | Birc7 | Card9 | Cst3 | Cst7 | Ctsa | Ctsz | Cybrd1 | Cytip | Ehd4 | Entpd2 | Ggta1 | Gsn | Hck | Il1rn | Kynu | Lcn2 | Mafb | Mdk | Plcb2 | Plxdc2 | Ptgs1 | Slc43a3 | Spi1 | Spint1 | Vim | Zbp1
chr2 52523459	0.0599874	0.168672	0.482523	Distal	Agpat2 | Apbb1ip | B2m | Birc7 | Card9 | Cst3 | Cst7 | Ctsa | Ctsz | Cybrd1 | Cytip | Ehd4 | Entpd2 | Ggta1 | Gsn | Hck | Il1rn | Kynu | Lcn2 | Mafb | Mdk | Plcb2 | Plxdc2 | Ptgs1 | Slc43a3 | Spi1 | Spint1 | Vim | Zbp1
chr18 11864020	0.166028	0.170161	0.485381	Distal	Adrb2 | Cd14 | Csf1r | Lox | Slc14a1 | Sting1 | Ticam2 | Tubb6
chr7 107831338	-0.0713709	0.17076	0.486257	Distal	AI467606 | Apobr | Cd22 | Cd33 | Cd37 | Fes | Fxyd3 | Gmfg | Hcst | Il21r | Irf7 | Isg20 | Itgax | Kcnk6 | Lair1 | Lgi4 | Lsp1 | Npas1 | Or51v14 | P4ha3 | Pycard | Rgs10 | Siglecf | Siglech | Tyrobp
chr1 33966915	0.0697066	0.171297	0.486952	Distal	Arhgap30 | Cd48 | Cd84 | Cdh7 | Creg1 | Ctse | Esrrg | Fcer1g | Fcgr2b | Fcgr3 | Fcgr4 | Ifi204 | Ifi209 | Ifi211 | Inpp5d | Ly9 | Ncf2 | Neurl3 | Niban1 | Pdcd1 | Ptprc | Rab7b | Rnf152 | Slamf9 | Slc11a1 | Sp110 | Sp140 | Stat1 | Traf3ip3 | Ugt1a7c | Vwc2l
chr19 5448664	-0.0828511	0.171915	0.487875	Distal	Blnk | Cd5 | Dock8 | Entpd1 | Fam111a | Fermt3 | Gcnt1 | Hhex | Ide | Lpxn | Mpeg1 | Ms4a4b | Ms4a6d | Rab3il1 | Slc15a3
chr1 160145072	0.108714	0.173186	0.489416	Distal	Arhgap30 | Cd244a | Cd84 | Ctse | Cxcr4 | Esrrg | Fcgr3 | Hlx | Inpp5d | Ly9 | Ncf2 | Neurl3 | Pdcd1 | Rgs1 | Rnf152 | Slamf7 | Slamf9 | Tnni1 | Ugt1a7c
chr16 36915327	0.0623883	0.173341	0.489416	Distal	Cd200r1 | Cd200r4 | Cd86 | Eef2kmt | Fam43a | Hcls1 | Klhl6 | Mx1 | Parp14 | Pros1 | Rtp4 | Runx1 | Samsn1 | Vgll3
chr4 136267123	-0.119156	0.172918	0.489416	Distal	C1qa | C1qb | Cd52 | Csf3r | Fam167b | Fut9 | Gng10 | Laptm5 | Lyn | Themis2 | Tmem200b | Tnfsf8
chr17 34881799	0.0406502	0.174168	0.490375	Distal	Adgre1 | Aif1 | C3 | Eif2ak2 | Myo1f | Or5v1b | Ppp1r18 | Rnaset2b | Tcp11 | Trem2 | Treml2 | Vav1
chr9 21143212	-0.0477799	0.17427	0.490375	Distal	Bcl2a1a | Bcl2a1b | C1qtnf5 | Casp4 | Clec3b | Ctsh | Glb1 | Gm5617 | Gpx1 | Hexa | Il10ra | Lyzl4 | Rplp1 | Slc37a2 | St14 | Tgfbr2 | Tlr9
chr19 57626967	-0.0726539	0.174924	0.490554	Distal	Cd5 | Dock8 | Fam111a | Gcnt1 | Mpeg1 | Ms4a4b | Pold4 | Rab3il1
chr19 57626967	-0.0726539	0.174924	0.490554	Atrnl1	Cd5 | Dock8 | Fam111a | Gcnt1 | Mpeg1 | Ms4a4b | Pold4 | Rab3il1
chr7 64217678	-0.0795226	0.176458	0.493193	Distal	Axl | C5ar1 | C5ar2 | Ccdc81 | Cd22 | Cd33 | Cd37 | Cebpa | Cracr2b | Ctsd | Ebf3 | Fes | Gmfg | Gvin2 | Ifitm3 | Igsf6 | Il21r | Il4i1 | Isg20 | Itgam | Itgax | Itpripl2 | Kcnk6 | Lair1 | Lgi4 | Lrrk1 | Lsp1 | P2ry6 | P4ha3 | Paox | Pirb | Plaur | Pycard | Rgs10 | Rinl | Siglecf | Siglech | Slco2b1 | Tgfb1 | Trim30a | Trim30d | Trpm1 | Tyrobp | Zfp36
chr7 64217678	-0.0795226	0.176458	0.493193	Trpm1	Axl | C5ar1 | C5ar2 | Ccdc81 | Cd22 | Cd33 | Cd37 | Cebpa | Cracr2b | Ctsd | Ebf3 | Fes | Gmfg | Gvin2 | Ifitm3 | Igsf6 | Il21r | Il4i1 | Isg20 | Itgam | Itgax | Itpripl2 | Kcnk6 | Lair1 | Lgi4 | Lrrk1 | Lsp1 | P2ry6 | P4ha3 | Paox | Pirb | Plaur | Pycard | Rgs10 | Rinl | Siglecf | Siglech | Slco2b1 | Tgfb1 | Trim30a | Trim30d | Trpm1 | Tyrobp | Zfp36
chr17 39844070	-0.0604445	0.176761	0.49321	Distal	Aif1 | B430306N03Rik | C4b | Haao | Ip6k3 | Metrn | Or5v1 | Or5v1b | Ppp1r18 | Psmb8 | Psmb9 | Rasal3 | Rps28 | Tap1 | Tap2 | Tgif1 | Trem2 | Treml2 | Vav1
chr17 47737629	-0.0736567	0.178294	0.495145	Tfeb
chr3 82684839	-0.0577758	0.178347	0.495145	Distal	Adora3 | Cd53 | Csf1 | Ctss | Dennd2c | Fcrl2 | Gbp2 | Olfml3 | P2ry13 | Tlr2 | Uox
chr9 107669830	-0.129096	0.178218	0.495145	Distal	Ankrd34c | Bcl2a1a | Bcl2a1b | Bcl2a1d | Casp1 | Ctsh | Cx3cr1 | Ddx43 | Hexa | Il10ra | Mapkapk3 | St14 | Ttc12
chr5 114766848	-0.0660636	0.17877	0.495492	Distal	Afp | Anxa3 | C130050O18Rik | Card11 | Cmklr1 | Cxcl13 | Cxcl5 | Cxcl9 | Gal3st4 | Gbp10 | Gbp6 | Gper1 | Gsap | Gusb | Hcar2 | Hpse | Lat2 | Ldb2 | Mlxipl | Ncf1 | Oas1a | Oasl2 | Rasa4 | Selplg | Serpine1 | Sowahb | Spp1 | Styxl1 | Tec | Tmem119
chr10 8787200	-0.0830409	0.179235	0.495732	Distal	Arhgap45 | Arhgap9 | Itgb2 | Lilrb4a | Lyz2 | Nodal
chr2 25451179	0.0969347	0.179453	0.495732	Distal	B2m | Card9 | Cst3 | Cst7 | Ctsz | Fam83d | Ggta1 | Hck | Mafb | Ptgs1 | Spi1
chr13 119488449	-0.0340596	0.181133	0.497069	Tmem267	Hexb | Ly86 | Naip2
chr13 119488449	-0.0340596	0.181133	0.497069	Distal	Hexb | Ly86 | Naip2
chr7 15971988	-0.181662	0.180799	0.497069	Distal	Apobr | Cd151 | Cd22 | Ctsc | Ctsd | Ebf3 | Fxyd3 | Itgax | Itpripl2 | Lair1 | Pycard | Rgs10 | Tnni2 | Tpcn2 | Trim5 | Tyrobp
chr8 121258186	0.0862911	0.181006	0.497069	Distal	Adcy7 | Cdh16 | Cmtm3 | Cyba | Dnase2a | Hmox1 | Irf8 | Junb | Man2b1 | Msr1 | Mt2 | Plcg2 | Sall1 | Snx20
chr13 64974096	0.179457	0.181961	0.49852	Distal	Hfe | Nnt | Syk
chr10 126377852	0.130009	0.183122	0.500573	Distal	Gna15 | Itgb2 | Lilrb4a | Lyz2 | Vsir
chr5 15688561	-0.0760425	0.183313	0.500573	Distal	Afp | Anxa3 | Arpc1b | Asb10 | C130050O18Rik | Cfap251 | Cmklr1 | Gal3st4 | Gusb | Hcar2 | Hpse | Hvcn1 | Lat2 | Ldb2 | Man2b2 | Mlxipl | Oas1a | Rasa4 | Rhoh | Rpl37rt | Selplg | Spp1 | Tec | Tlr6
chr10 59934506	0.06322	0.18467	0.502861	Distal	Itgb2
chr17 32396685	0.0821294	0.185058	0.502861	Rasal3
chr3 100404215	0.0573061	0.18476	0.502861	Distal	Adora3 | Bdh2 | Cd53 | Csf1 | Ctss | Fcgr1 | Fcrl2 | Rxfp1 | S100a6 | Serpini1
chr2 48949108	-0.0893794	0.185942	0.503617	Orc4
chr2 48949108	-0.0893794	0.185942	0.503617	Mbd5
chr13 47235036	0.137285	0.187022	0.505718	Distal	BC147527 | Cd180 | Hexb | Hk3 | Ly86 | Naip2 | Naip5 | Naip6 | Tifab
chr1 76494963	0.0659042	0.190015	0.508191	Distal	Arhgap30 | Arid5a | Atf3 | Cd244a | Cd28 | Cd48 | Cd84 | Ctse | Esrrg | Fcer1g | Fcgr2b | Fcgr3 | Inpp5d | Ly9 | Ncf2 | Pdcd1 | Ptprc | Rgs1 | Rnf152 | Slamf6 | Slamf9 | Slc11a1 | Tmem37
chr11 117769205	0.0715605	0.189677	0.508191	Distal	Abcc3 | Abi3 | Birc5 | Ccl3 | Ccl4 | Ccl6 | Cd300c2 | Cd68 | Dock2 | Gabra1 | Gfap | Gm5431 | Gngt2 | Grn | Havcr2 | Milr1 | Myo1g | Naglu | Or2z2 | Psme2b | Rnf213 | Rprml | Scpep1 | Socs3 | Syngr2 | Tmem106a
chr11 69589108	-0.165241	0.189543	0.508191	Distal	Ccl9 | Cd300ld4 | Itgb3 | Milr1 | Plek | Wfdc17
chr16 18756088	0.261463	0.190075	0.508191	Distal	Cd200r4 | Cd86 | Hcls1 | Itgb5 | Klhl6 | Samsn1
chr2 136274935	-0.0851739	0.1889	0.508191	Distal	Arrdc1 | Procr
chr2 136274935	-0.0851739	0.1889	0.508191	Pak5	Arrdc1 | Procr
chr8 119515605	0.0593695	0.188464	0.508191	Distal	Hydin | Irf8 | Man2b1 | Snx20
chr5 15546074	-0.0531105	0.194238	0.518489	Distal	Arpc1b | C130050O18Rik | Card11 | Cmklr1 | Cxcl10 | Gal3st4 | Gper1 | Hpse | Hvcn1 | Khk | Ncf1 | Oas1a | P2rx7 | Rasa4 | Rhoh | Selplg | Tmem119
chr1 180409148	0.045253	0.197232	0.518754	Distal	Cd84 | Ctse | Fcgr3 | Hlx | Ly9 | Ncf2 | Pdcd1 | Ptprc
chr1 187609123	-0.0805926	0.197002	0.518754	Esrrg
chr13 119488416	-0.0326042	0.195715	0.518754	Tmem267	Hexb | Ly86 | Naip2 | Naip5 | Thbs4
chr13 119488416	-0.0326042	0.195715	0.518754	Distal	Hexb | Ly86 | Naip2 | Naip5 | Thbs4
chr17 39846630	-0.0547615	0.19697	0.518754	Distal	Adgre1 | Aif1 | C4b | Clic1 | Ddah2 | Ip6k3 | Myo1f | Or5v1 | Or5v1b | Plin3 | Psmb8 | Rasal3 | Rnaset2a | Rnaset2b | Rps28 | Tap2 | Tapbp | Tcp11 | Trem2 | Treml2 | Vav1
chr2 180891003	0.0948481	0.197769	0.518754	Distal	Apbb1ip | B2m | Bmf | Bub1 | Card9 | Cst7 | Ctsa | Ctsz | Cybrd1 | Cytip | Ggta1 | Kynu | Mafb | Nacc2 | Plcb2 | Plxdc2 | Procr | Ptgs1 | Rrbp1 | Spi1 | Spint1
chr3 126436339	0.0701569	0.196845	0.518754	Distal	Anxa5 | Cd53 | Csf1 | Ctss | Fcgr1 | Fcrl2 | Gbp2 | I830077J02Rik | Lmna | Olfm3 | Olfml3 | P2ry13 | S100a4 | S100a6 | Serpini1 | Sptssb | Tlr2 | Tnfaip8l2
chr6 35370058	-0.0515537	0.196873	0.518754	Distal	Apobec1 | Arhgdib | C3ar1 | Capg | Cd8a | Cd9 | Clec5a | Clec7a | Gpnmb | Grm8 | Gsg1 | Hk2 | Hpgds | Irag2 | Irf5 | Klrb1b | Klrb1c | Lag3 | Ptpn6 | Rassf4 | Tbxas1 | Tmem176a | Tmem176b | Tnfrsf1a
chr7 24955332	0.043769	0.197661	0.518754	Distal	Cfap161 | Npas1 | Rplp2
chr7 46530296	-0.0448745	0.197438	0.518754	Distal	AI467606 | Apobr | Rgs10 | Rinl | Siglecf | Tph1
chr8 83768762	0.0476866	0.195626	0.518754	Distal	Adcy7 | Adgre5 | Aga | Bst2 | Cyba | Ddx60 | Dnase2a | Hmox1 | Hpgd | Ifi30 | Irf8 | Lpcat2 | Man2b1 | Msr1 | Pgls | Plcg2 | Snx20
chr10 75032783	-0.050584	0.202115	0.519655	Distal	Arhgap45 | Arhgap9 | Cd63 | Cdk1 | Gm867 | Icosl | Itgb2 | Lilrb4a | Lilrb4b | Lrrc3 | Lyz2 | Nodal | Nts | Plpp2 | Slc35d3 | Srgn | Vsir
chr11 117082438	-0.0786066	0.1999	0.519655	Distal	Abi3 | Birc5 | Ccl12 | Ccl3 | Ccl4 | Ccl6 | Ccl9 | Cd300c2 | Cd68 | Dock2 | Gfap | Gngt2 | Grn | Havcr2 | Lcp2 | Lgals3bp | Ndufaf8 | Or2z2 | Plek | Slfn8 | Tax1bp3 | Tmem92 | Uqcr10
chr11 67815777	0.0544537	0.199988	0.519655	Distal	Abi3 | Birc5 | Ccl6 | Cd300c2 | Cd300lb | Cd68 | Evi2b | Gfap | Gm11627 | Gngt2 | Grn | Ifi35 | Lgals9 | Milr1 | Nlrp3 | Scpep1 | Wfdc17
chr13 65726568	-0.129054	0.203527	0.519655	Distal	Cd180 | Hexb | Hk3 | Ly86 | Naip6 | Prss16 | Susd3 | Thbs4
chr15 99126229	0.124932	0.203375	0.519655	Distal	Apobec3 | Cyth4 | Dcstamp | Deptor | Fmnl3 | Gpr84 | Irak4 | Mfsd3 | Mlc1 | Nckap1l | Npr3 | Osmr | Slc39a4 | Tspo
chr16 31020271	0.0966018	0.204156	0.519655	Distal	Cd200r1 | Cd200r4 | Cd86 | Ciita | Hcls1 | Liph | Parp14 | Pros1 | Samsn1
chr16 78547687	0.069533	0.199092	0.519655	Distal	Cd200r4 | Cd86 | Ciita | Hcls1 | Itgb5 | Klhl6 | Liph | Mx1 | Parp14 | Parp9 | Pros1 | Runx1 | Samsn1
chr17 50393514	0.0587198	0.202492	0.519655	Distal	C4b | Elob | Fgd2 | Haao | Metrn | Myo1f | Or5v1 | Psmb8 | Rasal3 | Rnaset2a | Rpl36 | Rps28 | Tap2 | Trem2
chr17 86745529	0.0673066	0.204362	0.519655	Distal	Aif1 | C4b | Gpsm3 | Haao | Or5v1b | Rasal3 | Rasgrp3 | Tgif1 | Tnf | Trem2 | Vav1
chr18 69614091	0.0515135	0.201157	0.519655	Distal	Adrb2 | Cd14 | Csf1r | Lox | Slc14a1
chr18 69614091	0.0515135	0.201157	0.519655	Tcf4	Adrb2 | Cd14 | Csf1r | Lox | Slc14a1
chr18 78832724	-0.0638704	0.200083	0.519655	Distal	Cbln2 | Cd14 | Csf1r | Ctxn3 | Lox | Nfatc1 | Slc14a1
chr18 82704969	0.0594678	0.199951	0.519655	Distal	Cd14 | Cd74 | Csf1r | Lox | Nfatc1 | Slc14a1 | Ticam2 | Tubb6
chr2 136274914	-0.0728043	0.200532	0.519655	Distal	Arrdc1
chr3 82876185	-0.0419981	0.199748	0.519655	Distal	Adora3 | Bdh2 | Cd53 | Ctss | Fcgr1 | Fcrl2 | Tnfaip8l2
chr3 93446978	-0.124538	0.202269	0.519655	Tchh	Dpm3 | Serpini1
chr3 93446978	-0.124538	0.202269	0.519655	Distal	Dpm3 | Serpini1
chr4 121526725	-0.139277	0.203807	0.519655	Distal	C1qb | Car9 | Cd52 | Cnr2 | Csf3r | Fam167b | Tnfsf8 | Zfp69
chr5 15546777	0.0523594	0.201466	0.519655	Distal	Amz1 | Anxa3 | Asb10 | C130050O18Rik | Cfap251 | Cmklr1 | Crlf2 | Gm5862 | Gusb | Hcar2 | Hvcn1 | Khk | Lat2 | Man2b2 | Mlxipl | Oas1a | Pilra | Rasa4 | Rhoh | Selplg | Serpine1
chrX 75673669	-0.0620505	0.203711	0.519655	Distal	Elf4 | F9 | Tasl | Tlr7 | Was
chr13 119488387	-0.0308846	0.207633	0.526361	Distal	Cd180 | Hexb | Ly86 | Naip2 | Naip5 | Susd3
chr13 119488387	-0.0308846	0.207633	0.526361	Tmem267	Cd180 | Hexb | Ly86 | Naip2 | Naip5 | Susd3
chr2 31791249	-0.0442339	0.209193	0.529251	Distal	Arrdc1 | Birc7 | Bub1 | Cst3 | Entpd2 | Ggta1 | Nacc2 | Nanp | Plcb2 | Ptges
chr6 89696099	0.0980409	0.209409	0.529251	Distal	Arhgap25 | Arhgdib | C3ar1 | Capg | Cd9 | Clec5a | Clec7a | Gimap3 | Gpnmb | Hpgds | Irag2 | Klrb1c | Lag3 | Plxnd1 | Ptpn6 | Tbxas1 | Tmem176a
chr10 81544667	-0.0892707	0.210477	0.529418	Distal	Arhgap45 | Itgb2 | Lilrb4a | Lilrb4b | Lyz2 | Mical1 | Mif | Rpl41 | Rps15 | Rps26 | Sf3b5 | Timm13 | Tpgs1 | Uqcr11 | Vsir
chr13 119488438	-0.0314732	0.211067	0.529418	Tmem267	Cd180 | Hexb | Ly86 | Naip2 | Naip5
chr13 119488438	-0.0314732	0.211067	0.529418	Distal	Cd180 | Hexb | Ly86 | Naip2 | Naip5
chr14 118221922	0.0575404	0.210831	0.529418	Distal	Clu | Gpr183 | Lcp1 | Phf11b | Plau
chr16 57391422	0.0430308	0.210844	0.529418	Distal	Cd200r4 | Itgb5 | Parp14 | Vgll3
chr13 119488431	-0.0313124	0.212411	0.529549	Distal	Cd180 | Hexb | Ly86 | Naip2 | Thbs4
chr13 119488431	-0.0313124	0.212411	0.529549	Tmem267	Cd180 | Hexb | Ly86 | Naip2 | Thbs4
chr15 88691755	0.123461	0.211839	0.529549	Distal	Deptor | Fmnl3 | Glycam1 | Gsdmd | Itga5 | Lgals1 | Nckap1l | Sntb1
chr17 39844303	0.0557482	0.212711	0.529549	Distal	Aif1 | B430306N03Rik | C4b | Clic1 | Eif2ak2 | Gpsm3 | Ip6k3 | Or5v1b | Psmb8 | Rasal3 | Tagap | Tap1 | Tcp11 | Tdrd6 | Tgif1 | Trem2 | Treml2 | Vav1
chr4 66877616	0.0832885	0.211883	0.529549	Distal	Akna | C1qa | C1qb | C1qc | Cd52 | Cnr2 | Csf3r | Fblim1 | Fgr | Glipr2 | Gng10 | Laptm5 | Lyn | Plin2 | Ptafr | Tgfbr1 | Themis2 | Tmco4 | Tnfrsf1b | Vwa1 | Zc3h12a
chr13 119488442	-0.0312455	0.214631	0.531314	Tmem267	Cd180 | Hexb | Ly86 | Naip2 | Naip5 | Naip6 | Thbs4
chr13 119488442	-0.0312455	0.214631	0.531314	Distal	Cd180 | Hexb | Ly86 | Naip2 | Naip5 | Naip6 | Thbs4
chr2 19318099	-0.0940346	0.214144	0.531314	Distal	Fam83d | Ggta1 | Il1rn | Plxdc2 | Ptgs1
chr7 48882675	0.0836003	0.214698	0.531314	Distal	AI467606 | Apobr | Apoc2 | Apoe | Arap1 | Cd33 | Cd37 | Cox6a2 | Ctsd | Fes | Ftl1 | Ggn | Hcst | Igsf6 | Itgax | Mvp | Npas1 | P2ry6 | Pycard | Rgs10 | Rinl | Rpl13a | Siglecf | Slc17a6 | Slc22a18 | Tnni2 | Tpcn2 | Trim30a | Trim30d | Trpm4 | Tyrobp
chr13 100526989	0.0570002	0.215901	0.533042	Distal	Cd180 | Ctsl | Hexb | Hk3 | Ly86 | Naip2 | Naip5 | Naip6 | S1pr3 | Tifab
chr17 70818071	-0.0440425	0.216679	0.533042	Distal	Adcyap1 | Aif1 | B430306N03Rik | C4b | Ddah2 | Fgd2 | Ip6k3 | Or5v1b | Psmb9 | Rps28 | Tagap | Tap2 | Tdrd6 | Trem2 | Treml2 | Unc5cl | Vav1
chr2 60011159	0.0707578	0.216124	0.533042	Distal	Apbb1ip | B2m | Card9 | Cst3 | Cst7 | Ctsa | Ctsz | Cybrd1 | Cytip | Ehd4 | Fam83d | Ggta1 | Gsn | Hck | Kcnh7 | Kynu | Lcn2 | Mafb | Mdk | Nacc2 | Nanp | Niban2 | Npepl1 | Plxdc2 | Ppp1r1c | Procr | Ptgs1 | Rrbp1 | Slc43a3 | Traf1 | Tshz2 | Vim | Zbp1
chr9 62018884	-0.0779019	0.216465	0.533042	Distal	Casp1 | Cx3cr1 | Il10ra | St14 | Tlr9
chrX 169980904	0.0549958	0.218422	0.536538	Distal	Btk | Cybb | Elf4 | Gpr101 | Msn | Pcdh11x | Renbp | Tlr13 | Tlr7 | Was
chr6 48172727	0.0499767	0.219103	0.537416	Distal	Arhgdib | Capg | Cd9 | Clec7a | Cntn4 | Il12rb2 | Irf5 | Lag3 | Parp12 | Tnfrsf1a
chr3 15380437	0.0466131	0.220456	0.538516	Distal	Anxa5 | Ctss | Fcrl2 | Lmna | Ndst4 | Olfm3 | Olfml3 | Rxfp1 | S100a11 | S100a6 | Serpini1 | Tlr2
chr5 15935471	-0.0834598	0.220523	0.538516	Cacna2d1
chr9 33336880	0.123172	0.220465	0.538516	Distal	Bcl2a1b | Casp1 | Cmtm7 | Ctsh | Cx3cr1 | Hexa | Il10ra | Lamb2 | Rplp1 | St14
chr10 94052312	0.0749779	0.220909	0.538669	Distal	Arhgap9
chr3 87996717	0.090548	0.221426	0.539063	Distal	Cd53 | Csf1 | Ctss | Dennd2c | Fcrl2 | Olfml3 | P2ry13 | S100a4 | Tlr2
chr4 83145919	-0.0406122	0.221991	0.539063	Distal	Akna | Atp6v0d2 | Atp8b5 | C1qa | C1qb | C1qc | Cd52 | Cd72 | Cnr2 | Csf3r | Dhrs3 | Fblim1 | Fgr | Laptm5 | Lyn | Plin2 | Ptafr | Tgfbr1 | Themis2 | Tlr12 | Tnfrsf1b | Tnfsf8
chrX 50247826	-0.2139	0.222043	0.539063	Distal	Arhgap4 | Egfl6 | Sash3
chr5 10400564	-0.128938	0.224647	0.54459	Distal	C130050O18Rik | Gsap | Mlxipl | P2rx7 | Rhoh | Tlr6
chr1 89501278	-0.111266	0.225214	0.545168	Distal	Arhgap30 | Atf3 | Cd244a | Cd48 | Cd84 | Cdh7 | Cfh | Ctse | Esrrg | F11r | Fcer1g | Fcgr2b | Fcgr3 | Fcgr4 | Ifi204 | Ifi209 | Ifi211 | Inpp5d | Ly9 | Ncf2 | Neurl3 | Niban1 | Ptprc | Rab7b | Rgs1 | Slamf6 | Slamf7 | Slamf9 | Slc11a1 | Sp110 | Sp140 | Tagln2 | Tmem37 | Ugt1a7c
chr13 56102639	-0.0454047	0.226391	0.547221	Distal	Cd180 | H4c3 | Hexb | Ly86 | Naip2 | Naip5 | Naip6 | S1pr3 | Syk | Tifab
chr8 69399760	0.0535756	0.22702	0.547944	Gm10033
chr5 15061541	0.0527493	0.227597	0.548543	Distal	Afp | Amz1 | Anxa3 | Arpc1b | Asb10 | C130050O18Rik | Card11 | Ccdc121 | Cfap251 | Cfap69 | Cmklr1 | Crlf2 | Cxcl10 | Cxcl5 | Cxcl9 | Fgl2 | Gal3st4 | Gbp6 | Gm5862 | Gper1 | Gsap | Gusb | Hcar2 | Hpse | Hvcn1 | Khk | Lat2 | Man2b2 | Mlxipl | Ncf1 | Oas1a | Oasl2 | Pilra | Rasa4 | Rhoh | Rpl37rt | Selplg | Serpine1 | Sh3bp2 | Spp1 | Styxl1 | Tec | Tlr6 | Tmem119 | Trip6
chr6 87535906	0.0640029	0.228501	0.549924	Arhgap25
chr7 24636498	-0.130386	0.231102	0.55538	Distal	Apoc1 | Apoe | Bola2 | Cd151 | Cd37 | Cox6a2 | Fes | Ftl1 | Fxyd1 | Ggn | Hcst | Il21r | Isg20 | Itgam | Klk6 | Mvp | P2ry6 | Pycard | Rpl13a | Rpl18 | Rplp2 | Tmem160 | Trappc6a | Ttc9b | Tyrobp | Ucp2
chr7 29085772	-0.0511564	0.231653	0.555899	Distal	Apobr | Axl | C5ar1 | Cd151 | Cebpa | Ctsd | Fes | Il4i1 | Irf7 | Itgam | Itgax | Itpripl2 | Kcnk6 | Lair1 | Lsp1 | P2ry6 | P4ha3 | Pirb | Prcp | Rinl | Siglecf | Siglech | Slco2b1 | Tgfb1 | Tnni2 | Trim12c | Trim30a | Trim30d | Trim34a | Trim5 | Trpm1 | Tyrobp
chr5 15688581	0.0694165	0.232279	0.556066	Distal	Anxa3 | Asb10 | C130050O18Rik | Ccdc121 | Cmklr1 | Crybb3 | Cxcl10 | Fgl2 | Gbp6 | Gm5862 | Gsap | Gusb | Hcar2 | Hpse | Hvcn1 | Khk | Lat2 | Man2b2 | Mlxipl | Oas1a | Oasl2 | P2rx7 | Rasa4 | Rhoh | Rpl37rt | Selplg | Sh3bp2 | Spp1
chr5 98002763	0.0570629	0.232391	0.556066	Distal	Anxa3 | C130050O18Rik | Ccdc121 | Cfap251 | Cmklr1 | Cxcl10 | Cxcl13 | Fgl2 | Gal3st4 | Gsap | Gusb | Hcar2 | Hpse | Hvcn1 | Lat2 | Ldb2 | Man2b2 | Mlxipl | Ncf1 | Oasl2 | P2rx7 | Rhoh | Selplg | Serpine1 | Sowahb | Spp1 | Tec | Tlr6 | Tmem119
chr9 80465407	-0.060637	0.233341	0.557537	Distal	Ccdc33 | Gm5617 | Gpx1 | Hexa | Il10ra | St14 | Tlr9 | Uba7
chr19 59344320	-0.0567425	0.236099	0.563319	Pdzd8
chrX 169980905	-0.0366065	0.237085	0.56486	Distal	Arhgap4 | Btk | Cybb | Elf4 | Gpr101 | Il13ra1 | Il2rg | Msn | Pcdh11x | Renbp | Tlr13 | Was
chr13 30757464	-0.055686	0.237803	0.564951	Distal	Cd180 | Hexb | Hk3 | Ly86 | Naip5 | Naip6 | Prss16 | Syk | Thbs4 | Tifab
chr5 99751336	0.0590798	0.237683	0.564951	Distal	Anxa3 | Arpc1b | Asb10 | Ccdc121 | Cfap69 | Cmklr1 | Crybb3 | Cwh43 | Fgl2 | Gal3st4 | Gsap | Gusb | Hcar2 | Lat2 | Mlxipl | Ncf1 | P2rx7 | Pilra | Rhoh | Selplg | Sowahb | Spp1 | Styxl1 | Tmem119
chr12 72336072	0.0628027	0.238596	0.565765	Distal	Aspg | Etv1 | Gm527 | Gpr65 | Ifi27l2a | Lgmn | Npc2 | Pik3cg | Pld4 | Rin3 | Rps29 | Serpina3n
chr2 62356969	0.0506485	0.238825	0.565765	Distal	Agpat2 | Apbb1ip | B2m | Birc7 | Bmf | Cd44 | Cst3 | Cst7 | Ctsz | Cybrd1 | Fam83d | Ggta1 | Gsn | Il1rn | Kynu | Mafb | Mcm10 | Npepl1 | Plcb2 | Plxdc2 | Ppp1r1c | Ptgs1 | Slc43a3 | Tshz2 | Vim | Zbp1
chr13 52793708	0.0552457	0.239333	0.56616	Distal	Cd180 | Cenpk | Hexb | Hk3 | Ly86 | Naip2 | Naip5 | Naip6 | Prss16 | S1pr3 | Thbs4 | Tifab
chr1 75451218	-0.0406108	0.240678	0.567085	Distal	Arhgap30 | Atf3 | Ccdc190 | Cd48 | Creg1 | Ctse | Esrrg | F11r | Fcer1g | Fcgr2b | Fcgr3 | Fcgr4 | Ifi209 | Ifi211 | Lamc2 | Ly9 | Ncf2 | Neurl3 | Pdcd1 | Ptprc | Rab7b | Slamf6 | Slamf8 | Slamf9 | Slc11a1 | Sp110 | Stat1 | Traf3ip3 | Ugt1a7c | Vwc2l
chr11 119377250	0.121362	0.240891	0.567085	Distal	Abi3 | Ccl4 | Cd300a | Cd300ld4 | Grn | Ikzf1 | Nlrp1b | Nlrp3 | Ogfod3 | Pmp22 | Rhbdf1 | Serpinf2 | Tmem106a | Tmem92
chr17 13344907	-0.0949051	0.240372	0.567085	Distal	Adcyap1 | B430306N03Rik | Or5v1b | Rnaset2b | Treml2 | Vav1
chr8 83721741	0.0563013	0.241088	0.567085	Distal	Adcy7 | Hmox1 | Irf8 | Lpcat2 | Plcg2 | Sall1 | Snx20
chr12 80131431	-0.0350361	0.243584	0.567771	Distal	Aspg | Cdhr3 | Gpr65 | Pik3cg | Serpina3n
chr18 83668241	-0.082992	0.241736	0.567771	Distal	Cd14 | Cd74 | Csf1r | Iigp1 | Slc14a1 | Ticam2 | Tubb6
chr2 73028751	0.168553	0.242437	0.567771	Distal	Apbb1ip | B2m | Bmp7 | Card9 | Cd44 | Cst3 | Cst7 | Ctsa | Ctsz | Cybrd1 | Ggta1 | Il1rn | Mafb | Mcm10 | Plxdc2 | Ppp1r1c | Psd4 | Spi1 | Zbp1
chr3 113228157	0.0574603	0.243658	0.567771	Distal	Fcgr1 | Fcrl2 | Sptssb | Tlr2 | Tnfaip8l2
chr4 134704026	0.187207	0.243769	0.567771	Man1c1
chr5 147165658	-0.0723544	0.243528	0.567771	Distal	Amz1 | Anxa3 | Cmklr1 | Cxcl9 | Fgl2 | Gal3st4 | Gbp6 | Gm5862 | Gsap | Gusb | Hcar2 | Hvcn1 | Lat2 | Mlxipl | Oas1a | Oasl2 | Rasa4 | Serpine1 | Spp1 | Tlr6 | Tmem119
chrX 169978895	0.0571376	0.242777	0.567771	Distal	Akap14 | Arhgap4 | Cul4b | Hs6st2 | Pcdh11x | Pwwp3b | Renbp | Sash3 | Tasl | Tlr13
chr19 6322082	0.111483	0.24436	0.568351	Distal	Blnk | Ch25h | Clcf1 | Entpd1 | Fam111a | Gcnt1 | Hhex | Ide | Lpxn | Mpeg1 | Pik3ap1 | Plce1 | Pyroxd2
chr16 57391490	0.0577583	0.245043	0.569143	Distal	Cd200r4 | Cd86 | Hcls1 | Parp14 | Parp9 | Pros1 | Runx1 | Samsn1 | Vgll3
chr15 63998167	-0.0776994	0.248142	0.572345	Distal	Cyth4 | Deptor | Fmnl3 | Gsdmd | Irak4 | Lrrk2 | Mfsd3 | Mlc1 | Nckap1l | Nfam1 | Rac2 | Sntb1 | Tonsl | Tspo
chr15 63998167	-0.0776994	0.248142	0.572345	Cyrib	Cyth4 | Deptor | Fmnl3 | Gsdmd | Irak4 | Lrrk2 | Mfsd3 | Mlc1 | Nckap1l | Nfam1 | Rac2 | Sntb1 | Tonsl | Tspo
chr16 17508839	-0.0617	0.248041	0.572345	Lztr1
chr9 20638836	-0.118466	0.24746	0.572345	Distal	Ccdc13 | Slc37a2
chr9 20638836	-0.118466	0.24746	0.572345	Ubl5	Ccdc13 | Slc37a2
chr17 33918550	-0.0543519	0.248954	0.572701	Distal	Adgre1 | C4b | Gpsm3 | Or5v1 | Ppp1r18 | Rasal3 | Rasgrp3 | Tdrd6 | Tgif1 | Trem2 | Treml2 | Vav1
chr6 24111868	0.0945917	0.248986	0.572701	Distal	Clec7a | Lag3 | Ptpn6
chr4 60619101	0.153684	0.249844	0.573883	Distal	C1qa | C1qb | C1qc | Cnr2 | Csf3r | Laptm5 | Plin2 | Ptafr
chr3 129595926	-0.0821487	0.250659	0.574409	Distal	Csf1 | Ctss | Fcrl2 | Ptger3 | S100a1 | S100a4 | Tent5c | Tlr2
chrX 109331666	0.0890229	0.250764	0.574409	Distal	Arhgap4 | Btk | Egfl6 | F9 | Gpr101 | Hs6st2 | Pwwp3b | Tlr13
chr13 99410799	0.0979183	0.253288	0.579393	Distal	Cd180 | H4c3 | Hexb | Hk3 | Ly86 | Syk | Tifab
chr1 89931514	-0.0852168	0.254066	0.580372	Distal	Ano7 | Arid5a | Crocc2 | Lamc2 | Rnf152 | Traf3ip3
chr13 119488423	-0.0286358	0.256172	0.582783	Distal	Cd180 | Hexb | Naip2 | Thbs4
chr13 119488423	-0.0286358	0.256172	0.582783	Tmem267	Cd180 | Hexb | Naip2 | Thbs4
chrX 169979169	-0.0827149	0.255891	0.582783	Distal	Arhgap4 | Btk | Cybb | Elf4 | Hs6st2 | Pwwp3b | Renbp | Tasl | Tlr13 | Tlr7 | Was
chr16 91830561	0.0492892	0.257157	0.584008	Distal	Cd200r1 | Cd200r4 | Cd86 | Hcls1 | Itgb5 | Klhl6 | Parp14 | Pros1 | Runx1 | Samsn1 | Vgll3
chr2 119296951	0.0579033	0.257561	0.584008	Distal	Agpat2 | Arrdc1 | B2m | Cst3 | Cst7 | Ctsa | Ctsz | Cybrd1 | Ggta1 | Hck | Il1rn | Mafb | Plcb2 | Procr | Ptgs1 | Spi1 | Spint1 | Zbp1
chr7 13897115	-0.078809	0.257764	0.584008	Distal	Itgax | Kcnk6 | P4ha3 | Tnni2
chr9 104286373	-0.0775601	0.259504	0.587149	Distal	Bcl2a1a | Bcl2a1b | Cxcr6 | Ddx43
chr10 13838187	0.057641	0.260161	0.587836	Distal	Arhgap45
chr5 123297478	-0.523704	0.260754	0.588011	Cfap251
chr7 120842987	-0.0872045	0.261299	0.588011	Distal	AI467606 | Apobr | Apoc2 | Apoe | Bola2 | Cd151 | Cd37 | Cox6a2 | Ctsd | Fes | Ftl1 | Fxyd1 | Ggn | Hcst | Ifitm3 | Il21r | Isg20 | Itgax | Klk6 | Lgi4 | Lsp1 | Mvp | P2ry6 | P4ha3 | Paox | Pycard | Rcn3 | Rpl13a | Rpl18 | Rplp2 | Siglecf | Tmem160 | Trappc6a | Trpm4 | Ttc9b | Tyrobp
chr9 40635681	-0.0690377	0.261066	0.588011	Distal	AB124611 | Anxa2 | Bcl2a1a | Bcl2a1b | Bcl2a1d | Casp1 | Casp4 | Ccdc13 | Ccdc153 | Cd3e | Cd3g | Cmtm7 | Ctsh | Cx3cr1 | Fli1 | Gpx1 | Hcrtr2 | Hexa | Il10ra | Npsr1 | Slc37a2 | St14 | Tgfbr2 | Tlr9 | Uba7
chr1 143777636	-0.0642162	0.262746	0.590468	Ro60
chr17 53273714	0.0713161	0.263599	0.591586	Distal	Adgre1 | Aif1 | B430306N03Rik | C4b | Clic1 | Fgd2 | Myo1f | Or5v1b | Ppp1r18 | Psmb8 | Rnaset2a | Rps28 | Tagap | Tap2 | Tdrd6 | Trem2 | Treml2 | Unc5cl | Vav1
chr11 109210800	0.0586173	0.26442	0.59263	Distal	Abca9 | Abcc3 | Abi3 | Adap2 | Adra1b | Ccl3 | Ccl4 | Ccl6 | Ccl9 | Cd300a | Cd300c2 | Cd68 | Dnai2 | Dock2 | Evi2b | Gabra1 | Gfap | Gm2a | Gm5431 | Gngt2 | Grn | Havcr2 | Ikzf1 | Lgals3bp | Milr1 | Mrc2 | Nlrp3 | Osm | Pctp | Plek | Psme2b | Rnf213 | Scimp | Scpep1 | Syngr2 | Tcn2 | Tmem106a | Trim25 | Wfdc17
chr14 64626938	-0.233223	0.265172	0.593257	Distal	Epsti1 | Lcp1 | Lrmda | Phf11d | Rnase4
chr15 12251449	0.0922602	0.26577	0.593257	Distal	Apobec3 | Cyth4 | Deptor | Endou | Fyb | Glycam1 | Gpr84 | Il2rb | Lrrk2 | Nckap1l | Nfam1 | Osmr
chrX 75673593	-0.0525581	0.265638	0.593257	Distal	Btk | Elf4 | F9 | Gpr34 | Pcdh11x | Tasl | Tlr7 | Was
chr18 69144911	-0.0664972	0.267316	0.594782	Distal	Cd74 | Csf1r | Iigp1 | Lox
chr8 21272395	0.0703048	0.267527	0.594782	Distal	Adcy7 | Adgre5 | Cmtm3 | Cyba | Hmox1 | Ifi30 | Irf8 | Junb | Man2b1 | Plcg2 | Snx20
chr9 66844149	-0.0739314	0.267019	0.594782	Distal	Ankrd34c | Bcl2a1a | Bcl2a1d | Casp1 | Cd3g | Clec3b | Cx3cr1 | Ddx43 | Hcrtr2 | Hexa | Il10ra | Parp3 | St14 | Trf
chr11 120996125	-0.0527782	0.269678	0.598529	Distal	Abca9 | Abcc3 | Abi3 | Adap2 | Adra1b | Birc5 | Castor1 | Ccl3 | Ccl4 | Ccl5 | Ccl6 | Cd300c2 | Cd300ld4 | Cd68 | Dock2 | Evi2b | Gabra1 | Gfap | Gm5431 | Gngt2 | Grn | Havcr2 | Ikzf1 | Lcp2 | Lgals3bp | Lgals9 | Milr1 | Mrc2 | Myo1g | Ndufaf8 | Nlrp3 | Plek | Rhbdf1 | Rnf213 | Slc16a3 | Tmem106a | Tmem92 | Wfdc17
chr11 14841049	-0.0821363	0.270344	0.598529	Distal	Abcc3 | Abi3 | Birc5 | Castor1 | Ccl3 | Ccl6 | Cd300c2 | Cd300lb | Cd68 | Dock2 | Grn | Havcr2 | Ikzf1 | Lcp2 | Milr1 | Myo1g | Ndufaf8 | Plek | Rhbdf1 | Tmem92 | Tnfrsf13b | Uqcr10
chr17 39844509	0.040959	0.271303	0.598529	Distal	Aif1 | B430306N03Rik | C4b | Ip6k3 | Or5v1b | Psmb8 | Rasal3 | Tcp11 | Tdrd6 | Trem2 | Treml2 | Vav1
chr17 6794707	-0.0649299	0.271355	0.598529	Distal	Or5v1b | Plin3 | Treml2 | Unc5cl
chr3 135439201	-0.0969464	0.271372	0.598529	Ube2d3	Ctss | Fcrl2 | Ndst4 | Olfm3 | Ptger3 | Tnfaip8l2
chr3 135439201	-0.0969464	0.271372	0.598529	Distal	Ctss | Fcrl2 | Ndst4 | Olfm3 | Ptger3 | Tnfaip8l2
chr4 152177674	-0.078993	0.272403	0.599875	Distal	Atp6v0d2 | Atp8b5 | C1qa | C1qb | C1qc | Cd52 | Cnr2 | Col16a1 | Csf3r | Fblim1 | Fut9 | Gng10 | Laptm5 | Lyn | Rps6ka1 | Tnfrsf1b | Vwa1
chr7 141589321	-0.0461311	0.272703	0.599875	Distal	Apoe | Cox6a2 | Fes | Ftl1 | Ggn | Irf7 | Lgi4 | Lipe | Paox | Pycard | Rpl13a | Rplp2 | Tph1 | Trappc6a
chr6 99666565	-0.130972	0.27405	0.600909	Distal	Aldh1l1 | Arhgap25 | Arhgdib | C3ar1 | Cacna2d4 | Capg | Cd9 | Clec5a | Clec7a | Flnc | Gpnmb | Grcc10 | Grm8 | H1f10 | Hpgds | Irag2 | Irf5 | Lag3 | Lrig1 | Ltbr | Ptpn6 | Rassf4 | Rps4l | Tbxas1 | Tmem140 | Tmem176a | Tmem176b | Tnfrsf1a | Usp18
chr7 28376546	0.157182	0.274154	0.600909	Distal	Bcam | Rcn3 | Tsku | Tspan4
chr9 44337967	0.0500227	0.274257	0.600909	Distal	Bcl2a1a | Bcl2a1b | Ctsh | Cx3cr1 | Ddx43 | Gm5617 | Gpx1 | Hexa | Il10ra | St14 | Tgfbr2 | Tlr9
chr9 28404344	0.0351529	0.275066	0.601888	Opcml
chr17 56318078	0.198502	0.276336	0.603873	Uhrf1
chr17 40372003	-0.0489049	0.280263	0.609252	Distal	Aif1 | C4b | Clic1 | Fgd2 | Ip6k3 | Or5v1 | Plin3 | Psmb8 | Psmb9 | Rasal3 | Rps28 | Tgif1 | Trem2 | Treml2 | Vav1
chr2 165142073	-0.0501467	0.279516	0.609252	Distal	Apbb1ip | B2m | Cd44 | Cst7 | Ctsz | Cybrd1 | Cytip | Egfl7 | Ehd4 | Entpd2 | Hck | Mafb | Mdk | Npepl1 | Plcb2 | Plxdc2 | Ptgs1 | Vim
chr3 97662345	0.0570468	0.280091	0.609252	Distal	Adora3 | Anxa5 | Ccn1 | Cd53 | Csf1 | Ctss | Dennd2c | Dkk2 | Fcrl2 | Frrs1 | Olfm3 | Olfml3 | P2ry13 | Ptger3 | Serpini1 | Sptssb | Stoml3 | Tent5c | Tlr2
chr4 134704003	0.172824	0.279793	0.609252	Man1c1
chr2 18039825	-0.0327851	0.281859	0.610557	Distal	Apbb1ip | Arrdc1 | Egfl7 | Entpd2 | Kcnh7 | Mdk | Nacc2 | Plcb2 | Rps21 | Spi1
chr8 89043658	-0.144344	0.281965	0.610557	Distal	Dnase2a | Gas6 | Hmox1 | Ifi30 | Lyl1 | Man2b1 | Mt1 | Mt2 | Mt3 | Ndufb7 | Pgls | Psmb10
chr8 89043658	-0.144344	0.281965	0.610557	Sall1	Dnase2a | Gas6 | Hmox1 | Ifi30 | Lyl1 | Man2b1 | Mt1 | Mt2 | Mt3 | Ndufb7 | Pgls | Psmb10
chr16 3632893	0.0417956	0.283038	0.612085	Distal	Cd200r4 | Cd86 | Hcls1 | Itgb5 | Klhl6 | Liph | Pros1 | Runx1 | Samsn1
chr2 32765946	0.116059	0.283798	0.61293	Distal	Agpat2 | Apbb1ip | Arrdc1 | B2m | Card9 | Cd44 | Cst3 | Cst7 | Ctsa | Ctsz | Cybrd1 | Cytip | Egfl7 | Ehd4 | Ggta1 | Gsn | Hck | Kynu | Lcn2 | Mafb | Mdk | Nanp | Plcb2 | Plxdc2 | Ptgs1 | Rps21 | Rrbp1 | Serping1 | Spi1 | Spint1 | Vim | Zbp1
chr4 141642614	0.092584	0.284185	0.612971	Distal	Cd52 | Laptm5 | Tmco4
chr19 23159912	-0.111205	0.28517	0.614298	Distal	Cd274 | Dock8 | Fermt3 | Gstp2 | Ide | Ifit3b | Lpxn | Mpeg1 | Ms4a4c | Ms4a6d | Nfkb2 | Pold4 | Slc15a3 | Unc93b1
chr17 39844543	0.0408252	0.286398	0.616146	Distal	Adcyap1 | Adgre1 | Aif1 | B430306N03Rik | C4b | Clic1 | Eif2ak2 | Gpsm3 | Ip6k3 | Or5v1b | Psmb8 | Rasal3 | Rasgrp3 | Rnaset2b | Tagap | Tdrd6 | Tgif1 | Togaram2 | Trem2 | Treml2 | Unc5cl | Vav1
chr2 131171686	0.0337246	0.287835	0.618436	Distal	Apbb1ip | B2m | Birc7 | Bmp7 | Card9 | Cst3 | Cst7 | Ctsz | Cytip | Ggta1 | Hck | Il1a | Il1rn | Lcn2 | Mafb | Plxdc2 | Ptgs1 | Spi1
chr8 120537570	-0.308599	0.288299	0.618634	Gse1
chr12 110855524	-0.0681036	0.288996	0.61933	Distal	Aspg | Etv1 | Fos | Lgmn | Pik3cg | Pld4
chr1 98402145	-0.0757317	0.290251	0.620338	Distal	Arhgap30 | Cd84 | Ctse | Esrrg | Fcer1g | Fcgr2b | Fcgr3 | Ifi207 | Inpp5d | Ly9 | Ncf2 | Pdcd1 | Rab7b | Rnf152 | Slamf6 | Slamf7 | Slamf9 | Slc11a1 | Sp110 | Sp140 | Tnfrsf11a | Traf3ip3
chr13 119488412	-0.0264894	0.291601	0.620338	Distal	Cd180 | Hexb | Ly86 | Naip2 | Naip5 | Thbs4
chr13 119488412	-0.0264894	0.291601	0.620338	Tmem267	Cd180 | Hexb | Ly86 | Naip2 | Naip5 | Thbs4
chr17 39844068	-0.0484563	0.291968	0.620338	Distal	Adcyap1 | Aif1 | B430306N03Rik | C4b | Eif2ak2 | Fgd2 | Haao | Ip6k3 | Or5v1 | Or5v1b | Ppp1r18 | Psmb9 | Rasal3 | Tgif1 | Trem2 | Treml2 | Vav1
chr18 63723703	0.044364	0.290658	0.620338	Distal	Cd14 | Csf1r | Iigp1 | Slc14a1
chr5 125458577	0.0353687	0.292077	0.620338	Distal	Ncf1 | Tlr6
chr7 45095329	0.0645133	0.290873	0.620338	Distal	C5ar1 | Cd33 | Cd37 | Cox6a2 | Itgam | Lair1 | Lgi4 | Paox | Rplp2 | Siglecf | Siglech | Tyrobp
chr1 136043077	0.047636	0.293742	0.622106	Distal	Hlx | Rcsd1 | Traf3ip3
chr12 98575075	-0.087331	0.294032	0.622106	Distal	Aspg | Cdhr3 | Crip1 | Etv1 | Fos | Lgmn | Npc2 | Pik3cg | Pld4 | Rin3 | Rps29 | Serpina3n | Tnfaip2
chr2 30393204	0.134417	0.293703	0.622106	Distal	Arrdc1 | C1qtnf4 | Cst7 | Ctsa | Ctsz | Egfl7 | Nanp | Ptgs1 | Tor4a
chr11 46480819	-0.0473759	0.296919	0.624244	Distal	Abca9 | Birc5 | Ccl3 | Ccl4 | Cd300a | Cd300ld4 | Cd68 | Dock2 | Gfap | Grn | Havcr2 | Ikzf1 | Lcp2 | Milr1 | Scpep1 | Slc16a3 | Wfdc17
chr11 46480819	-0.0473759	0.296919	0.624244	Havcr2	Abca9 | Birc5 | Ccl3 | Ccl4 | Cd300a | Cd300ld4 | Cd68 | Dock2 | Gfap | Grn | Havcr2 | Ikzf1 | Lcp2 | Milr1 | Scpep1 | Slc16a3 | Wfdc17
chr5 15546809	-0.0356768	0.296284	0.624244	Distal	Anxa3 | Arpc1b | Asb10 | Card11 | Cfap69 | Cmklr1 | Cxcl10 | Gbp6 | Gm5862 | Gper1 | Gsap | Gusb | Hcar2 | Hvcn1 | Khk | Lat2 | Mlxipl | Oas1a | Oasl1 | Oasl2 | P2rx7 | Pilra | Rasa4 | Rhoh | Rpl37rt | Selplg | Styxl1 | Tmem119
chr7 141172967	-0.0650971	0.296228	0.624244	Rnh1
chr8 124861637	0.0996441	0.296335	0.624244	Distal	Adcy7 | Aga | Ckap2 | Dnase2a | Hmox1 | Hpgd | Ifi30 | Irf8 | Lpcat2 | Man2b1 | Mc1r | Plcg2
chr12 102369306	-0.0763742	0.298125	0.624779	Distal	Gpr65 | Lgmn | Pik3cg | Serpina3n
chr5 124143637	0.0643029	0.29769	0.624779	Distal	Anxa3 | Asb10 | Cxcl5 | Cxcl9 | Gal3st4 | Gbp6 | Gsap | Gusb | Hcar2 | Hpse | Ldb2 | Mlxipl | Ncf1 | Oasl2 | Rasa4 | Sh3bp2 | Sowahb | Spp1 | Tec | Tlr6
chr8 107540350	-0.0839717	0.298301	0.624779	Distal	Adcy7 | Cyp4f18 | Dnase2a | Fhod1 | Hmox1 | Hpgd | Irf8 | Lpcat2 | Man2b1 | Plcg2
chr17 22361434	-0.300602	0.300239	0.625686	Zfp758
chr17 6783024	-0.0842422	0.299806	0.625686	Distal	Adgre1 | Clic1 | Elob | Metrn | Plin3 | Rpl36 | Rps28 | Tap2 | Tcp11
chr19 38288628	-0.0467858	0.299351	0.625686	Distal	Ccdc88b | Cd274 | Ch25h | Entpd1 | Fam111a | Fermt3 | Gcnt1 | Hps1 | Ifit3 | Ifit3b | Lpxn | Mpeg1 | Ms4a6d | Nfkb2 | Pyroxd2 | Rab3il1 | Slc15a3
chr3 144290449	-0.0785673	0.299875	0.625686	Distal	Cd53 | Csf1 | Ctss | Fcgr1 | Fcrl2 | Olfml3 | P2ry13 | S100a4 | S100a6
chr17 28298281	-0.0578805	0.301124	0.626744	Distal	Adcyap1 | Aif1 | B430306N03Rik | C4b | Ip6k3 | Metrn | Myo1f | Or5v1b | Psmb8 | Psmb9 | Rasal3 | Rps28 | Trem2 | Treml2 | Unc5cl | Vav1
chr10 81356248	-0.0675602	0.301647	0.627048	Distal	Arhgap45 | Gm867 | Lyz2
chr16 57391480	0.0506388	0.302029	0.62706	Distal	Cd200r4 | Cd86 | Hcls1 | Parp14 | Pros1 | Runx1 | Samsn1 | Vgll3
chr1 89521510	0.0816526	0.303308	0.628434	Distal	Arhgap30 | Arid5a | Cd84 | Ctse | Esrrg | Fcgr3 | Gpr55 | Hlx | Inpp5d | Lamc2 | Ly9 | Ncf2 | Pdcd1 | Rcsd1 | Rnf152 | Slamf9 | Slc11a1 | Sp110 | Tnni1 | Traf3ip3 | Ugt1a7c | Vwc2l
chr6 130822188	-0.0367775	0.303447	0.628434	Distal	Arhgdib | C3ar1 | Cacna2d4 | Clec7a | Foxm1 | Gsg1 | Klrb1b | Lag3 | Ptpn6 | Tbxas1
chr1 157017969	0.0389232	0.303867	0.62852	Distal	Arid5a | Cd244a | Cd84 | Cdh7 | Ctdsp1 | Cxcr4 | Esrrg | F11r | Fcgr2b | Ifi211 | Inpp5d | Ly9 | Ncf2 | Pdcd1 | Slamf6 | Slamf9 | Slc11a1 | Stat1 | Tmem37 | Tor3a | Vwc2l
chr6 34043578	-0.093612	0.304837	0.629743	Distal	C3ar1 | Cd9 | Clec5a | Clec7a | Hpgds | Irf5 | Lag3 | Parp12 | Ptpn6 | Tbxas1 | Usp18
chr1 183581429	0.045566	0.310002	0.630237	Distal	Atf3 | Cd84 | Ctse | Cxcr4 | Fcgr2b | Fcgr3 | Fcgr4 | Il1rl1 | Ly9 | Mcm3 | Ncf2 | Pdcd1 | Ptprc | Slamf9 | Slc11a1 | Traf3ip3 | Ugt1a7c
chr10 10511898	-0.0942518	0.309062	0.630237	Distal	Gna15 | Itgb2 | Lilrb4a | Lrrc3 | Lyz2 | Nodal | Vsir
chr13 112999888	0.0923271	0.309699	0.630237	Distal	BC147527 | Cd180 | Hexb | Ly86 | Naip2 | Naip5 | Naip6 | Nnt | Tifab
chr13 119488397	-0.0256699	0.307218	0.630237	Tmem267	Naip2 | Thbs4
chr13 119488397	-0.0256699	0.307218	0.630237	Distal	Naip2 | Thbs4
chr13 41600974	0.0876444	0.307715	0.630237	Distal	Cd180 | Ctsl | H1f2 | Hexb | Hk3 | Ly86 | Naip2 | Naip5 | Naip6 | Prss16 | S1pr3 | Syk | Tifab
chr13 41600974	0.0876444	0.307715	0.630237	Tmem170b	Cd180 | Ctsl | H1f2 | Hexb | Hk3 | Ly86 | Naip2 | Naip5 | Naip6 | Prss16 | S1pr3 | Syk | Tifab
chr2 165741666	0.0469228	0.309108	0.630237	Distal	Bmp7 | C1qtnf4 | Cst3 | Cst7 | Ctsa | Hck | Il1a | Il1rn | Rps21 | Spi1
chr2 76338287	0.046781	0.308822	0.630237	Distal	Apbb1ip | B2m | Bmf | Card9 | Cst7 | Ctsa | Ctsz | Cybrd1 | Entpd2 | Ggta1 | Hck | Kynu | Mdk | Plcb2 | Procr | Prrx2 | Ptgs1 | Traf1 | Tshz2 | Vim
chr2 91138766	0.0380011	0.306033	0.630237	Distal	Apbb1ip | B2m | Cd44 | Cst3 | Cst7 | Ctsz | Cybrd1 | Ggta1 | Hck | Il1rn | Lcn2 | Mafb | Plcb2 | Plxdc2 | Procr | Ptgs1 | Slc43a3 | Spi1 | Spint1 | Zbp1
chr3 148796091	0.0366737	0.308516	0.630237	Distal	Anxa5 | Ccn1 | Cd53 | Ctss | Dennd2c | Fcgr1 | Fcrl2 | Gbp2 | Olfm3 | Olfml3 | P2ry13 | S100a11 | S100a4 | S100a6 | Sptssb | Tnfaip8l2
chr7 79497817	0.0360994	0.309961	0.630237	Distal	Apobr | Axl | C5ar1 | Cd151 | Cd33 | Cd37 | Cracr2b | Ctsd | Fes | Fxyd3 | Gmfg | Gvin2 | Ifitm3 | Il21r | Il4i1 | Irf7 | Isg20 | Itgam | Itgax | Itpripl2 | Kcnk6 | Lair1 | Lrrk1 | Lsp1 | Or51v14 | P2ry6 | P4ha3 | Pycard | Rcn3 | Rgs10 | Rinl | Siglecf | Siglech | Slc17a6 | Slco2b1 | Tgfb1 | Tpcn2 | Tph1 | Trim30a | Trim30d | Trim34a | Tyrobp
chr8 120760310	-0.0513158	0.307235	0.630237	Distal	Adcy7 | Cyba | Cyp4f18 | Dnase2a | Gm19410 | Hmox1 | Hpgd | Ifi30 | Irf8 | Man2b1 | Plcg2 | Sall1 | Snx20
chr12 80757921	0.0543512	0.311621	0.632754	Distal	Aspg | Crip1 | Gpr65 | Ifi27l2a | Lgmn | Npc2 | Pld4 | Rin3 | Serpina3n | Tnfaip2
chr11 120628239	0.0359894	0.31316	0.632868	Distal	Abca9 | Abi3 | Adra1b | Ccl2 | Ccl3 | Ccl4 | Ccl6 | Cd300a | Cd300c2 | Cd300lb | Cd300ld4 | Cd68 | Cxcl16 | Dock2 | Evi2b | Fbxo47 | Gabra1 | Gfap | Gm5431 | Gngt2 | Grn | Havcr2 | Ikzf1 | Itgb3 | Lgals3bp | Lgals9 | Milr1 | Mrc2 | Naglu | Osm | Pctp | Plek | Pmp22 | Scimp | Scpep1 | Serpinf2 | Socs3 | Tcn2 | Tmc6 | Tmem106a | Wfdc17
chr17 31913132	0.0493513	0.312525	0.632868	Distal	Aif1 | C4b | Myo1f | Or5v1 | Or5v1b | Rasgrp3 | Trem2 | Treml2 | Vav1
chr4 136267297	0.0707792	0.312324	0.632868	Distal	Akna | C1qb | C1qc | Cd52 | Col16a1 | Col27a1 | Csf3r | Fblim1 | Fut9 | Glipr2 | Laptm5 | Ldlrap1 | Plin2 | Smim27 | Tlr12 | Tnfsf8 | Zc3h12a
chr5 148377014	0.0754745	0.313199	0.632868	Distal	Anxa3 | C130050O18Rik | Card11 | Ccdc121 | Cmklr1 | Cxcl10 | Cxcl5 | Cxcl9 | Gal3st4 | Gbp6 | Gsap | Gusb | Hcar2 | Hpse | Hvcn1 | Lat2 | Ldb2 | Mlxipl | Oas1a | Oasl2 | Rhoh | Selplg | Sh3bp2 | Tec | Tmem119
chr11 100553617	0.065167	0.314852	0.633584	Distal	Abca9 | Abi3 | Adra1b | Ccl3 | Ccl4 | Ccl6 | Ccl9 | Cd300c2 | Cd300lb | Cd68 | Dock2 | Gfap | Gm5431 | Gngt2 | Havcr2 | Ikzf1 | Irgm1 | Irgm2 | Lcp2 | Lgals3bp | Milr1 | Naglu | Nlrp1a | Nlrp3 | Pik3r5 | Plek | Psme2b | Rnf213 | Scpep1 | Socs3 | Tmem106a | Tmem92 | Trim25 | Wfdc17
chr12 73408381	0.045024	0.314886	0.633584	Distal	Aspg | Etv1 | Lgmn | Npc2 | Pld4 | Rin3 | Rps29 | Serpina3n
chr4 140791302	0.0537348	0.314493	0.633584	Distal	Akna | Atp6v0d2 | C1qa | C1qb | C1qc | Cd52 | Cd72 | Cnr2 | Csf3r | Dhrs3 | Fblim1 | Fgr | Laptm5 | Lyn | Plin2 | Ptafr | Rsc1a1 | Themis2 | Tlr12 | Tnfrsf1b | Tnfsf8 | Vwa1 | Zfp69
chr5 15546815	-0.0366273	0.315077	0.633584	Distal	Amz1 | Anxa3 | Arpc1b | C130050O18Rik | Cfap69 | Cmklr1 | Crlf2 | Crybb3 | Gm5862 | Gusb | Hcar2 | Hvcn1 | Khk | Lat2 | Man2b2 | Mlxipl | Oas1a | Oasl2 | Pilra | Rasa4 | Rhoh | Rpl37rt | Selplg | Serpine1 | Spp1 | Styxl1 | Tmem119 | Trip6
chr2 83251901	0.0572237	0.31813	0.638949	Distal	Cst7 | Ggta1 | Pla2g4b | Plxdc2 | Spi1
chr16 57391492	0.0488241	0.31871	0.639342	Distal	Cd200r4 | Samsn1 | Vgll3
chr10 84825802	0.0529026	0.319795	0.639975	Distal	Arhgap45 | Dna2 | Itgb2 | Lilrb4a | Lilrb4b | Lyz2 | Vsir
chr11 120279310	0.189402	0.319713	0.639975	Distal	Ccl2 | Ccl3 | Ccl4 | Ccl5 | Ccl6 | Ccl9 | Cd300c2 | Cd68 | Cxcl16 | Gfap | Gm5431 | Grn | Havcr2 | Igtp | Ikzf1 | Irgm1 | Irgm2 | Lgals9 | Milr1 | Plek | Pmp22 | Rnf213 | Scpep1 | Serpinf2 | Slfn8 | Tgtp2 | Trim25 | Wfdc17
chr13 119488395	-0.0250607	0.320671	0.640187	Distal	Cd180 | Hexb | Ly86 | Naip2 | Thbs4
chr13 119488395	-0.0250607	0.320671	0.640187	Tmem267	Cd180 | Hexb | Ly86 | Naip2 | Thbs4
chr3 121898424	0.0383032	0.321193	0.640295	Distal	Csf1 | Ctss | Dennd2c | Fcgr1 | Fcrl2 | Gbp5 | Olfml3 | S100a4 | Tlr2 | Tmem154
chr3 84494700	0.121744	0.32188	0.640295	Distal	Anxa5 | Bdh2 | Ccn1 | Csf1 | Ctss | Fcgr1 | Gbp2 | Gbp5 | I830077J02Rik | Il7 | Olfml3 | P2ry13 | Tlr2
chr6 32412011	-0.0473574	0.321663	0.640295	Distal	Arhgdib | Capg | Cd9 | Lag3 | Tmem176a
chr12 107031467	-0.0746213	0.324895	0.643216	Distal	Pik3cg
chr6 138747620	-0.0470923	0.324686	0.643216	Distal	Arhgdib | C3ar1 | Clec7a | Gpnmb | Hpgds | Irf5 | Klrb1b | Lag3 | Ptpn6 | Tbxas1 | Usp18
chr7 127001751	0.0593837	0.323793	0.643216	Distal	Axl | C5ar1 | Cd33 | Gvin2 | Igsf6 | Itgax | Kcnk6 | Lair1 | Lsp1 | Siglech | Trim30d | Trim5
chrX 75673667	0.0695122	0.324358	0.643216	Distal	Apln | Arhgap4 | Btk | Cybb | Elf4 | F9 | Gpr34 | Msn | Pcdh11x | Renbp | Timp1 | Tlr7 | Xlr
chr3 129658777	0.0510575	0.326643	0.645194	Distal	Anxa5 | Ccn1 | Cd53 | Csf1 | Ctss | Dkk2 | Fcgr1 | Fcrl2 | Ndst4 | Olfm3 | Olfml3 | P2ry13 | Rxfp1 | S100a11 | S100a4 | Serpini1 | Tent5c | Tlr2
chr5 130069375	-0.0827702	0.326671	0.645194	Distal	Cfap251 | Cmklr1 | Cxcl10 | Hcar2 | Ncf1 | Oasl2 | Rhoh | Serpine1 | Sh3bp2
chr11 87757270	0.0590544	0.327392	0.645202	Distal	Abca9 | Abcc3 | Abi3 | C1ql1 | Ccl3 | Ccl4 | Ccl6 | Ccl9 | Cd300a | Cd300c2 | Cd300lb | Cd68 | Cxcl16 | Dock2 | Evi2b | Gabra1 | Gfap | Gm11627 | Gm5431 | Gngt2 | Grn | Havcr2 | Ifi35 | Igtp | Ikzf1 | Irgm2 | Lcp2 | Lgals3bp | Lgals9 | Ltc4s | Milr1 | Naglu | Nlrp3 | Plek | Pmp22 | Psme2b | Rhbdf1 | Rnf213 | Scimp | Scpep1 | Serpinf2 | Slc16a3 | Slfn8 | Socs3 | Syngr2 | Tgtp2 | Tmem106a | Trp53i1…
chr4 124914038	0.0564055	0.327451	0.645202	Distal	C1qb | C1qc | Cd52 | Csf3r | Gng10 | Isg15 | Laptm5 | Plin2 | Ptafr | Rps6ka1 | Tmem200b | Tnfrsf1b | Tnfsf8 | Tox | Zfp691
chr5 125294433	-0.15571	0.328216	0.645945	Scarb1
chr19 11958629	0.0403392	0.330601	0.649359	Distal	Cntf | Fau | Hps1 | Lpxn | Mpeg1 | Rnaseh2c | Slc15a3 | Unc93b1 | Znhit2 | Znrd2
chr6 127411105	-0.136874	0.330732	0.649359	Distal	Aldh1l1 | Irf5
chrX 88144767	-0.0980487	0.332343	0.651754	Distal	Arhgap4 | Cybb | Elf4 | Gpr34 | Msn | Pwwp3b | Tlr13 | Tlr7 | Was
chr11 107740419	0.0519751	0.336782	0.652699	Distal	Birc5 | Castor1 | Ccl2 | Ccl3 | Ccl4 | Ccl6 | Cd300c2 | Cd300ld4 | Cd68 | Dock2 | Gfap | Gm5431 | Grn | Havcr2 | Igtp | Ikzf1 | Irgm2 | Itgb3 | Lcp2 | Lgals9 | Milr1 | Nlrp3 | Plek | Slc16a3 | Slfn8 | Tmem106a
chr12 107916412	0.0532739	0.337387	0.652699	Distal	Aspg | Cdhr3 | Crip1 | Etv1 | Fbln5 | Gpr65 | Lgmn | Pld4 | Rin3 | Serpina3n
chr12 107916412	0.0532739	0.337387	0.652699	Bcl11b	Aspg | Cdhr3 | Crip1 | Etv1 | Fbln5 | Gpr65 | Lgmn | Pld4 | Rin3 | Serpina3n
chr12 71312708	-0.0986032	0.335297	0.652699	Distal	Pld4
chr12 9429597	0.0492425	0.337273	0.652699	Distal	Pik3cg | Pld4
chr16 3632912	-0.0444068	0.334149	0.652699	Distal	Cd200r4 | Cd86 | Hcls1 | Itgb5 | Mx1 | Pros1 | Runx1 | Samsn1
chr18 63723663	0.0413743	0.335945	0.652699	Distal	Cd14 | Csf1r | Iigp1
chr2 117250031	-0.0582876	0.334991	0.652699	Fam98b
chr2 180220346	-0.194416	0.337535	0.652699	Distal	Apbb1ip | B2m | Birc7 | Cd44 | Cst7 | Cybrd1 | Fam83d | Ggta1 | Gsn | Plcb2 | Plxdc2 | Psd4 | Ptgs1 | Vim | Zbp1
chr3 101295755	-0.0684536	0.335657	0.652699	Distal	Csf1 | Ctss | Dkk2 | Dpm3 | Fcrl2 | Lmna | Olfm3 | Tlr2 | Tnfaip8l2
chr4 126626996	0.0699579	0.333786	0.652699	Distal	Atp6v0d2 | C1qa | C1qb | C1qc | Cd52 | Cnr2 | Csf3r | Fam167b | Fblim1 | Laptm5 | Lyn | Themis2 | Tlr12 | Tnfrsf1b | Tnfsf8 | Zc3h12a
chr6 34043550	-0.10978	0.336633	0.652699	Distal	Alox5 | C3ar1 | Capg | Cd9 | Clec5a | Clec7a | Gpnmb | Hpgds | Irf5 | Klrb1c | Lag3 | Ptpn6 | Tbxas1
chr6 134691949	0.412813	0.338815	0.654413	Distal	Alox5 | Arhgap25 | C3ar1 | Capg | Cd8a | Clec5a | Clec7a | Gpnmb | Hpgds | Irag2 | Irf5 | Klrb1b | Lag3 | Ptpn6 | Tbxas1 | Tmem176b
chr9 43153655	-0.044503	0.339577	0.655124	Distal	AB124611 | Ankrd34c | Bcl2a1a | Bcl2a1b | C1qtnf5 | Casp1 | Ctsh | Cx3cr1 | Fli1 | Hexa | Icam1 | Il10ra | Ldlr | Naalad2 | Npsr1 | S1pr2 | St14 | Tgfbr2 | Uba7
chr12 73408352	-0.0465963	0.341006	0.656357	Distal	Aspg | Gpr65 | Lgmn | Npc2 | Pik3cg | Rin3
chr16 91071275	0.0371545	0.340748	0.656357	Distal	Cd86 | Samsn1 | Vgll3
chr4 141246380	0.0615958	0.342243	0.657218	Distal	C1qb | C1qc | Gng10 | Laptm5 | Plin2 | Smim1 | Themis2 | Tnfrsf1b
chr4 141246380	0.0615958	0.342243	0.657218	Arhgef19	C1qb | C1qc | Gng10 | Laptm5 | Plin2 | Smim1 | Themis2 | Tnfrsf1b
chr12 109033559	0.0395825	0.345681	0.660088	Distal	Aspg | Gm527 | Lgmn | Pik3cg | Pld4 | Rin3 | Serpina3n
chr12 79813102	0.0509909	0.345723	0.660088	Distal	Ankrd9 | Aspg | Crip1 | Gpr65 | Ifi27l2a | Lgmn | Npc2 | Pik3cg | Rin3 | Serpina3n | Tnfaip2
chr16 57391292	0.0335508	0.34534	0.660088	Distal	Cd200r1 | Cd200r4 | Cd86 | Hcls1 | Itgb5 | Klhl6 | Parp14 | Samsn1
chr17 91290113	-0.0491103	0.344438	0.660088	Distal	C3 | C4b | Myo1f | Tap1 | Tnf | Vav1
chr18 46419576	-0.0729919	0.345345	0.660088	Distal	Cbln2 | Cd14 | Cd74 | Csf1r | Galr1 | Lox | Nfatc1 | Nrg2 | Slc14a1 | Ticam2 | Tubb6
chr17 29032858	-0.0673408	0.346565	0.660938	Srsf3
chr5 136670951	-0.0412305	0.347602	0.662156	Distal	Anxa3 | Cmklr1 | Cxcl5 | Cxcl9 | Gal3st4 | Gbp6 | Gsap | Gusb | Hcar2 | Hpse | Ldb2 | Spp1 | Tlr6
chr17 40372125	0.0351545	0.349433	0.664883	Distal	Adgre1 | Aif1 | B430306N03Rik | C4b | Fgd2 | Gpsm3 | Haao | Ip6k3 | Myo1f | Or5v1 | Or5v1b | Ppp1r18 | Psmb8 | Psmb9 | Rasal3 | Tap1 | Tap2 | Trem2 | Treml2 | Vav1
chr1 36271120	0.0417413	0.351068	0.665707	Distal	Arhgap30 | Atf3 | Ccdc190 | Cd48 | Cd84 | Creg1 | Ctse | Cxcr4 | Esrrg | Fcer1g | Fcgr2b | Fcgr3 | Fcgr4 | Ifi209 | Ifi211 | Inpp5d | Ly9 | Ncf2 | Neurl3 | Niban1 | Pdcd1 | Ptprc | Rab7b | Slamf6 | Slamf9 | Slc11a1 | Sp110 | Sp140 | Stat1 | Tagln2 | Tnfrsf11a | Traf3ip3 | Ugt1a7c | Vwc2l
chr1 36271120	0.0417413	0.351068	0.665707	Neurl3	Arhgap30 | Atf3 | Ccdc190 | Cd48 | Cd84 | Creg1 | Ctse | Cxcr4 | Esrrg | Fcer1g | Fcgr2b | Fcgr3 | Fcgr4 | Ifi209 | Ifi211 | Inpp5d | Ly9 | Ncf2 | Neurl3 | Niban1 | Pdcd1 | Ptprc | Rab7b | Slamf6 | Slamf9 | Slc11a1 | Sp110 | Sp140 | Stat1 | Tagln2 | Tnfrsf11a | Traf3ip3 | Ugt1a7c | Vwc2l
chr9 122261351	-0.217352	0.350803	0.665707	Distal	Ankrd34c | Bcl2a1a | Cx3cr1 | Ddx43
chr14 7992647	0.0425715	0.351776	0.666291	Distal	Phf11d | Tgm1
chr10 46599969	0.0647721	0.353498	0.668791	Distal	Lrrc3
chr10 61423059	-0.0429271	0.356564	0.672297	Distal	Calhm6 | Cdk1 | Dna2 | E2f7 | Gna15 | Itgb2 | Lilrb4a | Lilrb4b | Lrrc3 | Lyz2 | Mical1 | Nts | Slc35d3 | Srgn | Vsir
chr4 130899026	0.0393343	0.355923	0.672297	Distal	Atp6v0d2 | C1qa | C1qb | C1qc | Car9 | Cd52 | Cnr2 | Col16a1 | Csf3r | Fgr | Fut9 | Glipr2 | Laptm5 | Lyn | Megf6 | Ptafr | Tal1 | Tlr12 | Tlr4 | Tnfrsf1b | Tnfsf8 | Vwa1
chrX 169979278	-0.13291	0.356235	0.672297	Distal	Akap14 | Cul4b | Cybb | Egfl6 | Elf4 | Gpr101 | Hs6st2 | Msn | Pcdh11x | Pwwp3b | Renbp | Sash3 | Tasl | Timp1 | Tlr13 | Xlr
chr12 107053088	0.0478503	0.357113	0.67257	Distal	Etv1 | Ifi27l2a | Lgmn | Npc2 | Pld4 | Rin3 | Rps29 | Serpina3n
chr14 61707230	-0.0465792	0.358401	0.672709	Distal	Arhgap22 | Arl11 | Phf11a | Plau | Rnase4
chr15 100175039	0.0454464	0.358348	0.672709	Distal	Apobec3 | Baiap2l2 | Bik | Bin2 | Csf2rb | Cyth4 | Dcstamp | Deptor | Endou | Fmnl3 | Fyb | Glycam1 | Gpr84 | Irak4 | Klhl38 | Mfng | Naprt | Nckap1l | Nfam1 | Npr3 | Osmr | Rac2 | Sla
chr7 114072311	-0.0381372	0.357697	0.672709	Distal	Axl | Cd22 | Cd33 | Ctsd | Fes | Il21r | Il4i1 | Itgam | Itgax | Kcnk6 | Lair1 | Lgi4 | Lsp1 | P2ry6 | Rgs10 | Rpl13a | Siglecf | Siglech | Slc17a6 | Slco2b1 | Tgfb1 | Tph1 | Trim30d | Tyrobp
chr5 15506915	-0.0511254	0.359073	0.673211	Distal	Amz1 | Anxa3 | Arpc1b | Asb10 | C130050O18Rik | Card11 | Cfap251 | Cmklr1 | Cxcl10 | Cxcl5 | Cxcl9 | Gal3st4 | Gbp6 | Gm5862 | Gper1 | Gsap | Gusb | Hcar2 | Hpse | Hvcn1 | Khk | Lat2 | Ldb2 | Man2b2 | Mlxipl | Ncf1 | Oas1a | Oasl2 | Pilra | Rasa4 | Rhoh | Rpl37rt | Selplg | Serpine1 | Sh3bp2 | Sowahb | Spp1 | Tlr6 | Tmem119
chr10 56387605	0.0486601	0.362462	0.677275	Distal	Gna15 | Itgb2 | Lilrb4a | Lrrc3 | Lyz2 | Vsir
chr17 39843958	-0.040674	0.362092	0.677275	Distal	Adcyap1 | Aif1 | B430306N03Rik | C4b | Elob | Fgd2 | Haao | Ip6k3 | Metrn | Myo1f | Or5v1b | Plin3 | Psmb8 | Psmb9 | Rasal3 | Rpl36 | Rps28 | Tap1 | Tap2 | Tfeb | Trem2 | Treml2 | Vav1
chr5 15495856	-0.0412847	0.36182	0.677275	Distal	Amz1 | Anxa3 | Asb10 | Ccdc121 | Cfap69 | Cmklr1 | Gal3st4 | Gm5862 | Gsap | Gusb | Hcar2 | Hvcn1 | Lat2 | Mlxipl | Oas1a | Rasa4 | Rhoh | Selplg | Serpine1 | Sh3bp2 | Tmem119
chr5 76951590	-0.0541528	0.363634	0.678005	Ppat
chr8 119825211	0.0607664	0.363669	0.678005	Distal	Cdh16 | Cyba | Dnase2a | Snx20
chr16 38254340	0.0591067	0.365254	0.679958	Distal	Cd200r4 | Cd86 | Ciita | Hcls1 | Itgb5 | Liph | Pros1 | Runx1 | Samsn1
chr5 120526459	-0.0358425	0.36582	0.679958	Distal	Afp | Amz1 | Anxa3 | Arpc1b | Asb10 | C130050O18Rik | Cfap251 | Cmklr1 | Cxcl13 | Cxcl5 | Fgl2 | Gal3st4 | Gbp6 | Gper1 | Gsap | Gusb | Hcar2 | Hpse | Hvcn1 | Lat2 | Ldb2 | Mlxipl | Ncf1 | Oas1a | Oasl2 | Pilra | Rasa4 | Rhoh | Selplg | Serpine1 | Sh3bp2 | Sowahb | Spp1 | Tlr6 | Tmem119
chr5 138947953	0.0510042	0.365943	0.679958	Distal	Crybb3 | Man2b2 | Mlxipl | Pilra | Rasa4 | Rpl37rt | Selplg | Tmem119 | Trip6
chrX 11664855	-0.0838194	0.366881	0.680941	Distal	Apln | Arhgap4 | Egfl6 | Elf4 | F9 | Gpr101 | Gpr34 | Hs6st2 | Renbp | Sash3 | Was | Xlr
chr10 56469290	-0.0249286	0.369406	0.681192	Distal	Arhgap45 | Arhgap9 | Egr2 | Elk3 | Itgb2 | Lilrb4a | Lrrc3 | Lyz2 | Nodal | Vsir
chr11 68556269	0.0504353	0.369474	0.681192	Distal	Ccl2 | Ccl6 | Ccl9 | Cd300a | Cd300lb | Dock2 | Gm11627 | Havcr2 | Milr1 | Nlrp1a | Plek | Psme2b | Trim25 | Wfdc17
chr11 88169895	0.0587929	0.368898	0.681192	Distal	Ccl3 | Ccl6 | Cd300c2 | Cd300lb | Cd68 | Cxcl16 | Gfap | Gngt2 | Grn | Havcr2 | Ifi35 | Ikzf1 | Lcp2 | Lgals3bp | Milr1 | Myo1g | Naglu | Nlrp3 | Plek | Scimp | Scpep1 | Serpinf2 | Socs3 | Syngr2 | Tmem106a | Wfdc17
chr17 40372058	-0.0397981	0.368963	0.681192	Distal	Adcyap1 | Adgre1 | Aif1 | B430306N03Rik | C4b | Clic1 | Eif2ak2 | Fgd2 | Ip6k3 | Myo1f | Or5v1 | Or5v1b | Plin3 | Ppp1r18 | Psmb8 | Psmb9 | Rasal3 | Rps28 | Tagap | Tap1 | Tap2 | Tfeb | Trem2 | Treml2 | Vav1
chr3 127534007	0.124369	0.368902	0.681192	Distal	Cd53 | Ctss | Gbp2 | Gbp3 | Gbp5 | Olfml3 | P2ry13 | S100a4 | Tlr2 | Tmem154
chr3 89238821	0.0530734	0.369365	0.681192	Distal	Ccn1 | Cd53 | Csf1 | Ctss | Fcgr1 | Fcrl2 | Frrs1 | Ndst4 | Olfm3 | Olfml3 | Ptger3 | Rxfp1 | S100a1 | S100a3 | S100a4 | S100a6 | Tent5c | Tlr2 | Tnfaip8l2
chr3 26290386	-0.110094	0.370232	0.681834	Distal	Cpa3 | Fcrl2 | P2ry13
chr12 80757878	0.0487532	0.370879	0.68227	Distal	Aspg | Crip1 | Gpr65 | Lgmn | Npc2 | Pik3cg | Rin3 | Serpina3n | Tnfaip2
chr18 63723714	0.0374095	0.371354	0.682388	Distal	Adrb2 | Cd14 | Csf1r | Ctxn3 | Iigp1 | Lox | Slc14a1
chr2 31052988	-0.0499689	0.374057	0.686596	Distal	B2m | C1qtnf4 | Card9 | Cst3 | Cst7 | Ctsa | Ctsz | Egfl7 | Ehd4 | Entpd2 | Ggta1 | Hck | Il1rn | Lcn2 | Mafb | Mcm10 | Mdk | Nanp | Niban2 | Plxdc2 | Procr | Ptgs1 | Rps21 | Spi1 | Spint1 | Vim | Zbp1
chr1 171389598	0.0385655	0.377344	0.689585	Distal	Arhgap30 | Atf3 | Ccdc190 | Cd28 | Cd48 | Cd84 | Creg1 | Ctse | F11r | Fcer1g | Fcgr2b | Fcgr3 | Fcgr4 | Glrp1 | Ifi207 | Inpp5d | Lamc2 | Ly9 | Ncf2 | Neurl3 | Niban1 | Pdcd1 | Ptprc | Rab7b | Rcsd1 | Rgs1 | Rnf152 | Slamf6 | Slamf7 | Slamf9 | Slc11a1 | Sp110 | Sp140 | Traf3ip3 | Ugt1a7c | Vwc2l
chr1 171389598	0.0385655	0.377344	0.689585	Arhgap30	Arhgap30 | Atf3 | Ccdc190 | Cd28 | Cd48 | Cd84 | Creg1 | Ctse | F11r | Fcer1g | Fcgr2b | Fcgr3 | Fcgr4 | Glrp1 | Ifi207 | Inpp5d | Lamc2 | Ly9 | Ncf2 | Neurl3 | Niban1 | Pdcd1 | Ptprc | Rab7b | Rcsd1 | Rgs1 | Rnf152 | Slamf6 | Slamf7 | Slamf9 | Slc11a1 | Sp110 | Sp140 | Traf3ip3 | Ugt1a7c | Vwc2l
chr12 5458169	0.0933879	0.376861	0.689585	Distal	Etv1 | Gpr132 | Lgmn | Npc2 | Pik3cg | Rsad2 | Serpina3n
chr7 135655771	0.0494894	0.376864	0.689585	Distal	Apobr | Apoc2 | Axl | C5ar1 | C5ar2 | Cd22 | Cd33 | Cd37 | Cebpa | Ctsd | Fes | Ggn | Igsf6 | Il21r | Il4i1 | Irf7 | Itgam | Itgax | Kcnk6 | Lsp1 | P2ry6 | Paox | Plaur | Pycard | Rgs10 | Siglecf | Siglech | Slco2b1 | Tph1 | Trim12c | Trim30d | Trpm1 | Tyrobp
chr11 43362118	0.0342996	0.37918	0.689914	Distal	Abca9 | Abi3 | Birc5 | Ccl3 | Ccl6 | Cd300a | Cd300c2 | Cd300lb | Cd68 | Dock2 | Gfap | Gngt2 | Grn | Havcr2 | Ikzf1 | Itgb3 | Lcp2 | Lgals3bp | Lgals9 | Milr1 | Myo1g | Plek | Rhbdf1 | Scpep1 | Slc16a3 | Tmem106a | Wfdc17
chr12 54677532	-0.0795716	0.379598	0.689914	Distal	Gpr65
chr12 71654649	-0.0869412	0.378444	0.689914	Distal	Aspg | Crip1 | Etv1 | Gpr65 | Ifi27l2a | Lgmn | Npc2 | Pik3cg | Pld4 | Rin3 | Rps29 | Serpina3n
chr2 168240251	-0.0958116	0.378949	0.689914	Distal	Apbb1ip | B2m | Card9 | Cst3 | Cst7 | Ctsa | Ctsz | Cytip | Fam83d | Ggta1 | Mafb | Npepl1 | Plxdc2 | Procr | Psd4 | Ptgs1 | Spi1 | Spint1 | Vim
chr9 54923011	0.0399958	0.379412	0.689914	Distal	Bcl2a1b | Casp1 | Cd3g | Cmtm7 | Ctsh | Cx3cr1 | Fli1 | Hexa | Il10ra | Ldlr | Naalad2 | Slc37a2 | St14 | Tgfbr2
chr1 155990597	-0.0462164	0.380137	0.690139	Distal	Arhgap30 | Cryzl2 | Cyp27a1 | Gpr55 | Ifi204 | Ifi209 | Rnf152 | Tor3a | Traf3ip3
chr7 75786065	-0.0342954	0.380557	0.690149	Distal	Apobr | Apoe | Axl | C5ar2 | Cd22 | Cd33 | Cd37 | Cracr2b | Ctsd | Fes | Ftl1 | Gmfg | Hcst | Ifitm3 | Igsf6 | Il4i1 | Il4ra | Isg20 | Itgax | Kcnk6 | Lair1 | Lgi4 | Lrrk1 | Lsp1 | P2ry6 | Paox | Plaur | Pycard | Rcn3 | Rgs10 | Rinl | Rpl13a | Rpl18 | Siglecf | Siglech | Slco2b1 | Trim30a | Trim30d | Trpm1 | Tspan32 | Tyrobp
chr12 17736558	-0.0902032	0.382463	0.692095	Distal	Fos | Gm527 | Gpr65 | Lgmn | Npc2 | Pik3cg | Pld4 | Rin3 | Rsad2
chr17 32396587	0.0492959	0.382461	0.692095	Rasal3
chr19 41332253	0.0483265	0.383854	0.693105	Distal	Ccdc88b | Ch25h | Ide | Mpeg1 | Nfkb2 | Plce1 | Pold4 | Rab3il1 | Rnaseh2c | Slc15a3 | Unc93b1 | Znrd2
chr6 52253032	-0.0607576	0.383809	0.693105	Distal	Aldh1l1 | Arhgdib | Capg | Cntn4 | Cyp26b1 | Flnc | Gpnmb | Grcc10 | Grm8 | H1f10 | Lag3 | Lrig1 | Ltbr | Ptpn6 | Rps4l | Tbxas1
chr10 28493025	0.0346752	0.387664	0.69517	Distal	Irak3 | Itgb2 | Lrrc3 | Lyz2 | Vsir
chr11 68290835	-0.0445405	0.387011	0.69517	Distal	Abca9 | Abi3 | Adra1b | Aebp1 | Birc5 | Ccl3 | Ccl4 | Ccl6 | Cd300a | Cd300c2 | Cd68 | Cxcl16 | Dock2 | Evi2b | Gfap | Gngt2 | Grn | Havcr2 | Ikzf1 | Irgm1 | Lcp2 | Lgals9 | Milr1 | Nlrp1b | Plek | Serpinf2 | Tmc6 | Tmem106a | Wfdc17
chr17 40372159	0.0326228	0.386142	0.69517	Distal	Adgre1 | Aif1 | B430306N03Rik | C4b | Fgd2 | Ip6k3 | Metrn | Myo1f | Or5v1 | Or5v1b | Ppp1r18 | Psmb8 | Psmb9 | Rasal3 | Rps28 | Tagap | Tap1 | Tap2 | Tdrd6 | Trem2 | Treml2 | Unc5cl | Vav1
chr4 124844501	0.0324175	0.387063	0.69517	Distal	Csf3r | Hspg2 | Isg15 | Plin2 | Tlr4 | Tmem200b | Tnfrsf1b | Tnfsf8
chr9 66964125	0.066415	0.387109	0.69517	Distal	Ankrd34c | Bcl2a1a | Bcl2a1b | Bcl2a1d | Casp1 | Casp4 | Cd3g | Clec3b | Ctsh | Cx3cr1 | Fli1 | Gadl1 | Hcrtr2 | Hexa | Icam1 | Il10ra | Ldlr | Npsr1 | Parp3 | St14 | Tgfbr2 | Uba7
chr9 81631198	0.0570968	0.387924	0.69517	Distal	Bcl2a1a | Bcl2a1b | Cd3e | Cmtm7 | Tlr9
chr9 96723791	-0.0501405	0.386903	0.69517	Distal	AB124611 | Bcl2a1a | Bcl2a1b | Casp1 | Cx3cr1 | Il10ra | Lyzl4
chr2 33644524	0.0332178	0.389699	0.697598	Distal	Agpat2 | Apbb1ip | B2m | Birc7 | Bmf | C1qtnf4 | Card9 | Cst3 | Cst7 | Ctsa | Ctsz | Ehd4 | Gsn | Hck | Il1rn | Mafb | Mdk | Niban2 | Npepl1 | Plcb2 | Pltp | Plxdc2 | Ppp1r1c | Procr | Ptgs1 | Rps21 | Rrbp1 | Spi1 | Vim | Zbp1
chrX 20618059	-0.0636901	0.390338	0.697992	Distal	Apln | Egfl6 | Elf4 | F9 | Gpr101 | Msn | Pcdh11x | Sash3
chr5 124477805	-0.0361833	0.391601	0.697998	Distal	C130050O18Rik | Cxcl9 | Gal3st4 | Gper1 | Hcar2 | Hpse | Lat2 | Mlxipl | Ncf1 | Oasl2 | Selplg | Sh3bp2 | Tmem119
chr8 115137060	0.0503053	0.391592	0.697998	Distal	Cyba | Hmox1 | Man2b1 | Mt3 | Ppp1r3b
chrX 169979252	0.0665297	0.3912	0.697998	Distal	Arhgap4 | Btk | Cybb | Hs6st2 | Msn | Pcdh11x | Pwwp3b | Renbp | Tasl | Tlr13 | Tlr7 | Was
chr16 57391336	0.0302638	0.39255	0.698259	Distal	Cd200r4 | Hcls1 | Itgb5 | Parp14 | Samsn1 | Vgll3
chr7 10489895	-0.0754607	0.393427	0.698259	Distal	Apoc1 | Bcam | Cd22 | Cebpa | Cox6a2 | Il21r | Itgam | Itgax | Kcnk6 | Lair1 | Or51v14 | Siglecf | Siglech
chr7 10489895	-0.0754607	0.393427	0.698259	Zik1	Apoc1 | Bcam | Cd22 | Cebpa | Cox6a2 | Il21r | Itgam | Itgax | Kcnk6 | Lair1 | Or51v14 | Siglecf | Siglech
chr7 135655748	0.049285	0.392818	0.698259	Distal	Apobr | Apoe | Arap1 | Axl | Bola2 | C5ar1 | Cd151 | Cd33 | Cd37 | Cebpa | Cox6a2 | Ctsd | Fes | Ftl1 | Fxyd1 | Fxyd3 | Ggn | Gmfg | Gvin2 | Hcst | Hspb6 | Ifitm3 | Il21r | Il4i1 | Irf7 | Isg20 | Itgam | Itgax | Kcnk6 | Lair1 | Lgi4 | Lrrk1 | Lsp1 | Or51v14 | P2ry6 | P4ha3 | Plaur | Prcp | Pycard | Rgs10 | Rpl13a | Rpl18 | Rplp2 | Siglecf | Siglech | Slc17a6 | Slco2b1 | Tgfb1 | Tmem160 | Tph1 | T…
chr3 96931119	0.026545	0.394045	0.698611	Distal	Adora3 | Anxa5 | Ccn1 | Cd53 | Csf1 | Ctss | Dennd2c | Fcgr1 | Fcrl2 | Frrs1 | Gbp2 | Gbp3 | Gbp5 | Ifi44 | Il7 | Ndst4 | Olfm3 | Olfml3 | P2ry13 | Rxfp1 | S100a3 | Serpini1 | Sptssb | Tent5c | Tlr2
chr15 80000789	-0.0368154	0.394568	0.698792	Distal	Glycam1 | Gpr84 | Gsdmd | Itga5 | Mfng | Mroh1 | Nfam1 | Slc39a4
chr8 120792884	-0.0444416	0.396251	0.701026	Distal	Adcy7 | Cyba | Dnase2a | Hmox1 | Irf8 | Lyl1 | Man2b1 | Plcg2 | Sall1 | Snx20
chr17 30517130	0.0546023	0.398395	0.704071	Distal	Aif1 | C4b | Ddah2 | Fgd2 | Ip6k3 | Myo1f | Or5v1 | Or5v1b | Ppp1r18 | Psmb8 | Rasal3 | Rasgrp3 | Tap1 | Tap2 | Trem2 | Treml2 | Vav1
chr18 6666898	0.0303321	0.399353	0.705016	Distal	Cd14 | Cd74 | Csf1r | Galr1 | Lox | Slc14a1 | Sting1 | Tubb6
chr10 117830106	-0.0486499	0.399935	0.705294	Distal	Mical1 | Rpl41 | Rps15 | Rps26
chr13 30198076	-0.0324735	0.400709	0.70591	Distal	BC147527 | Cd180 | Hexb | Hk3 | Ly86 | Naip2 | Naip5 | Naip6 | Prss16 | S1pr3 | Syk | Thbs4 | Tifab
chr4 130037437	0.0490947	0.4021	0.706864	Distal	Atp6v0d2 | C1qa | C1qb | C1qc | Cd52 | Cd72 | Cnr2 | Csf3r | Dhrs3 | Fam167b | Laptm5 | Lyn | Plin2 | Ptafr | Tlr12 | Tnfrsf1b | Tnfsf8 | Tox | Zc3h12a | Zfp69
chr6 130811275	0.0756823	0.401853	0.706864	Distal	Aldh1l1 | Arhgdib | Capg | Cd9 | Cntn4 | Irf5 | Lag3 | Ltbr | Parp12 | Ptpn6 | Tbxas1 | Tmem140 | Tmem176a | Tmem176b | Tnfrsf1a | Usp18
chr2 31379790	0.0483118	0.402666	0.707111	Distal	Apbb1ip | Bmf | Card9 | Cst3 | Cst7 | Ctsa | Ctsz | Cybrd1 | Cytip | Egfl7 | Ggta1 | Hck | Il1rn | Kynu | Lcn2 | Mafb | Mdk | Nanp | Pla2g4b | Plcb2 | Plxdc2 | Procr | Ptgs1 | Rps21 | Spi1 | Spint1 | Zbp1
chr5 122109947	-0.0328017	0.404139	0.707616	Distal	Anxa3 | Arpc1b | Asb10 | C130050O18Rik | Cfap251 | Cmklr1 | Fgl2 | Gal3st4 | Gbp6 | Gm5862 | Gsap | Gusb | Hcar2 | Hpse | Hvcn1 | Khk | Lat2 | Ldb2 | Man2b2 | Mlxipl | Ncf1 | Oas1a | Oasl2 | Rasa4 | Rhoh | Rpl37rt | Selplg | Serpine1 | Sh3bp2 | Spp1 | Tec | Tlr6 | Tmem119
chr7 35308183	0.0329401	0.404231	0.707616	Distal	Apoc2 | Ggn | Il21r | Isg20 | Itgax | Tyrobp
chr8 92350610	0.0511005	0.403935	0.707616	Distal	Adgre5 | Cyba | Dnase2a | Hmox1 | Irf8 | Lyl1 | Man2b1 | Mc1r | Msr1 | Mt1 | Mt2 | Mt3 | Ndufb7 | Nlrc5 | Pgls | Plcg2 | Psmb10
chr11 69139372	-0.0500449	0.408926	0.707864	Distal	Abi3 | Birc5 | Ccl2 | Ccl3 | Ccl4 | Ccl6 | Cd300a | Cd300c2 | Cd300lb | Cd68 | Cxcl16 | Dock2 | Gfap | Gm11627 | Gm5431 | Gngt2 | Grn | Havcr2 | Ifi35 | Ikzf1 | Itgb3 | Lcp2 | Lgals3bp | Lgals9 | Milr1 | Nlrp3 | Osm | Plek | Pmp22 | Scimp | Scpep1 | Serpinf2 | Slfn8 | Syngr2 | Tmem106a | Tnfrsf13b | Wfdc17
chr11 69680723	-0.0338178	0.409565	0.707864	Distal	Abca9 | Abi3 | Adap2 | Birc5 | C1ql1 | Ccl12 | Ccl2 | Ccl3 | Ccl4 | Ccl6 | Ccl9 | Cd300c2 | Cd300lb | Cd300ld4 | Cd68 | Dock2 | Evi2b | Gfap | Gm5431 | Gngt2 | Grn | Havcr2 | Ikzf1 | Itgb3 | Lcp2 | Lgals3bp | Lgals9 | Milr1 | Naglu | Nlrp3 | Plek | Pmp22 | Psme2b | Rnf213 | Scpep1 | Slc16a3 | Slfn8 | Tmem106a | Wfdc17 | Wnt9b
chr13 43819397	0.0392266	0.406074	0.707864	Distal	Cd180 | Cenpk | Hexb | Ly86 | Naip2 | Naip5 | Naip6
chr13 79604612	0.0874255	0.409434	0.707864	Distal	Cd180 | H4c3 | Ly86 | Slc35d2 | Tifab
chr14 63500237	0.0312641	0.40959	0.707864	Distal	Arl11 | Psme1
chr15 76457610	0.0259568	0.40646	0.707864	Distal	Cyth4 | Lrrk2 | Nckap1l | Nfam1 | Rac2
chr16 57391417	0.0305774	0.40883	0.707864	Distal	Klhl6 | Tmem30c
chr17 71133283	0.0475745	0.407289	0.707864	Distal	Adgre1 | Aif1 | B430306N03Rik | C4b | Fgd2 | Myo1f | Or5v1 | Or5v1b | Psmb8 | Rasal3 | Rasgrp3 | Tdrd6 | Tgif1 | Trem2 | Treml2 | Unc5cl | Vav1
chr2 28016639	0.0706169	0.409906	0.707864	Distal	Apbb1ip | B2m | Bmp7 | Cst7 | Il1a | Pltp | Plxdc2 | Tor4a
chr3 96497365	0.0446021	0.405454	0.707864	Distal	Adora3 | Anxa5 | Bdh2 | Cd53 | Csf1 | Ctss | Dennd2c | Fcgr1 | Fcrl2 | I830077J02Rik | Il7 | Olfml3 | Rxfp1 | S100a11 | S100a3 | S100a4 | S100a6 | Serpini1 | Tlr2 | Tmem154
chr7 25080961	0.0707403	0.408776	0.707864	Distal	Apoc2 | Cracr2b | Lipe | Tnni2 | Trpm4
chr7 89759131	0.0680281	0.407121	0.707864	Distal	Axl | Cd33 | Ctsc | Ctsd | Ifitm3 | Itgam | Itgax | Itpripl2 | Lair1 | Plaur | Pycard | Siglecf | Siglech | Slc17a6 | Tgfb1 | Tpcn2 | Trim30d | Trim34a | Tyrobp | Ucp2
chr9 96922765	-0.0983087	0.406455	0.707864	Distal	Cx3cr1 | Hexa | Il10ra | Myo1e | St14
chr1 78203323	0.363582	0.411409	0.708253	Distal	Arhgap30 | Cacna1s | Cd84 | Cdh7 | Cxcr4 | Fcer1g | Fcgr2b | Fcgr3 | Inpp5d | Lamc2 | Ly9 | Ncf2 | Ptprc | Rcsd1 | Rnf152 | Slamf6 | Slamf9 | Slc11a1 | Traf3ip3 | Vwc2l
chr11 117863667	-0.0248268	0.411092	0.708253	Distal	Birc5 | Ccl3 | Ccl6 | Cd68 | Dock2 | Gfap | Gm5431 | Gngt2 | Grn | Havcr2 | Nlrp3 | Plek | Rhbdf1 | Slc16a3
chr13 55923305	0.0386632	0.41095	0.708253	Distal	Cd180 | H4c3 | Hfe | Hk3 | Ly86 | S1pr3 | Syk | Thbs4
chr17 67027402	0.0637463	0.412181	0.708742	Distal	Adgre1 | Aif1 | C3 | C4b | Ddah2 | Myo1f | Or5v1 | Or5v1b | Ppp1r18 | Psmb8 | Rasal3 | Rasgrp3 | Tgif1 | Tnf | Trem2 | Treml2 | Unc5cl | Vav1
chr9 80004256	0.0545081	0.412545	0.708742	Distal	Bcl2a1b | Cmtm7 | Cx3cr1 | Cxcr6 | Gm5617 | Hexa | Il10ra | Lyzl4 | St14 | Tgfbr2 | Tlr9
chr12 107922604	0.0710772	0.4148	0.709107	Bcl11b	Aspg | Lgmn | Pik3cg | Pld4 | Serpina3n
chr12 107922604	0.0710772	0.4148	0.709107	Distal	Aspg | Lgmn | Pik3cg | Pld4 | Serpina3n
chr13 44532852	-0.0371837	0.415519	0.709107	Distal	Cd180 | Ctsl | Hexb | Hk3 | Ly86 | Naip2 | Naip5 | Naip6 | Prr7 | S1pr3 | Syk | Thbs4 | Tifab
chr17 39844105	-0.0343499	0.413709	0.709107	Distal	Adcyap1 | Adgre1 | Aif1 | B430306N03Rik | C4b | Ddah2 | Elob | Fgd2 | Haao | Ip6k3 | Metrn | Myo1f | Or5v1 | Or5v1b | Ppp1r18 | Psmb8 | Psmb9 | Rasal3 | Rnaset2a | Rnaset2b | Rpl36 | Rps28 | Tagap | Tap1 | Tap2 | Tfeb | Trem2 | Treml2 | Vav1
chr5 139426066	0.0503078	0.415742	0.709107	Distal	Anxa3 | Arpc1b | Asb10 | C130050O18Rik | Cmklr1 | Cxcl10 | Cxcl13 | Cxcl9 | Gal3st4 | Gbp10 | Gbp6 | Gper1 | Gsap | Gusb | Hcar2 | Hpse | Hvcn1 | Lat2 | Man2b2 | Mlxipl | Ncf1 | Oas1a | Oasl2 | Rasa4 | Rhoh | Rpl37rt | Selplg | Serpine1 | Sh3bp2 | Sowahb | Spp1 | Tlr6 | Tmem119
chr5 139426066	0.0503078	0.415742	0.709107	Gper1	Anxa3 | Arpc1b | Asb10 | C130050O18Rik | Cmklr1 | Cxcl10 | Cxcl13 | Cxcl9 | Gal3st4 | Gbp10 | Gbp6 | Gper1 | Gsap | Gusb | Hcar2 | Hpse | Hvcn1 | Lat2 | Man2b2 | Mlxipl | Ncf1 | Oas1a | Oasl2 | Rasa4 | Rhoh | Rpl37rt | Selplg | Serpine1 | Sh3bp2 | Sowahb | Spp1 | Tlr6 | Tmem119
chr8 123834768	-0.0491012	0.415345	0.709107	Distal	Adcy7 | Cmtm3 | Cyba | Cyp4f18 | Ddx60 | Dnase2a | Hmox1 | Hpgd | Ifi30 | Irf8 | Lrrc36 | Man2b1 | Msr1 | Plcg2 | Snx20
chr7 40078211	-0.0358022	0.416496	0.709665	Distal	Apobr | Fxyd3 | Ggn | Slc1a5
chr17 40372079	-0.0341674	0.417557	0.710745	Distal	Adcyap1 | Aif1 | B430306N03Rik | C4b | Fgd2 | Ip6k3 | Myo1f | Or5v1 | Or5v1b | Ppp1r18 | Psmb8 | Psmb9 | Tap2 | Trem2 | Vav1
chrX 169979204	0.103789	0.418759	0.712061	Distal	Akap14 | Arhgap4 | Cul4b | Egfl6 | Elf4 | F9 | Gpr101 | Gpr34 | Hs6st2 | Msn | Pwwp3b | Renbp | Sash3 | Tasl | Tlr13 | Tlr7 | Was
chr4 8804189	-0.0447952	0.419374	0.712378	Distal	C1qa | C1qb | C1qc | Cd52 | Csf3r | Fam167b | Fgr | Fut9 | Glipr2 | Gng10 | Laptm5 | Lyn | Megf6 | Ptafr | Themis2 | Tlr12 | Tnfrsf1b | Tnfsf8 | Tox | Vwa1 | Zc3h12a | Zfp691
chr2 149286574	0.0639454	0.419841	0.712445	Distal	Card9 | Cst3 | Cst7 | Ctsa | Ctsz | Cybrd1 | Entpd2 | Ggta1 | Hck | Lcn2 | Mdk | Niban2 | Plcb2 | Procr | Ptgs1 | Rps21 | Serping1 | Spi1
chr17 39844020	-0.0361621	0.420806	0.713354	Distal	Aif1 | B430306N03Rik | C4b | Haao | Ip6k3 | Metrn | Or5v1b | Psmb8 | Rasal3 | Rnaset2a | Rps28 | Tap1 | Tap2 | Tdrd6 | Tgif1 | Trem2 | Treml2 | Vav1
chr4 136891542	-0.0366185	0.422826	0.71532	C1qc	C1qa | C1qb | C1qc | Cd52 | Cd72 | Cnr2 | Csf3r | Fblim1 | Fgr | Fut9 | Gng10 | Isg15 | Laptm5 | Lyn | Plin2 | Ptafr | Tal1 | Tgfbr1 | Tlr12 | Tlr4 | Tmem200b | Tnfrsf1b | Tnfsf8 | Vwa1 | Zfp691
chr4 136891542	-0.0366185	0.422826	0.71532	Distal	C1qa | C1qb | C1qc | Cd52 | Cd72 | Cnr2 | Csf3r | Fblim1 | Fgr | Fut9 | Gng10 | Isg15 | Laptm5 | Lyn | Plin2 | Ptafr | Tal1 | Tgfbr1 | Tlr12 | Tlr4 | Tmem200b | Tnfrsf1b | Tnfsf8 | Vwa1 | Zfp691
chrX 12596179	0.159069	0.425661	0.719384	Atp6ap2
chr12 111008761	-0.0751629	0.42935	0.719767	Distal	Aspg | Cdhr3 | Etv1 | Gm527 | Lgmn | Npc2 | Pik3cg | Pld4 | Serpina3n
chr14 8742111	-0.227846	0.42928	0.719767	Distal	Irf9 | Klhl1 | Sorbs3
chr15 39167113	0.0343224	0.42917	0.719767	Distal	Bin2 | Csf2rb | Cyth4 | Dap | Deptor | Endou | Fmnl3 | Gpr84 | Irak4 | Lrrk2 | Mfng | Mfsd3 | Mlc1 | Ncf4 | Nfam1 | Rac2 | Sntb1
chr15 98662461	-0.0547544	0.428013	0.719767	Ddx23
chr17 34842921	-0.0900722	0.427546	0.719767	Distal	Or5v1 | Or5v1b | Tap2 | Tfeb | Treml2
chr17 39844282	0.035473	0.426907	0.719767	Distal	Aif1 | B430306N03Rik | C4b | Ip6k3 | Myo1f | Or5v1b | Rnaset2b | Tdrd6 | Tnf | Treml2 | Unc5cl | Vav1
chr17 40372017	-0.0354137	0.429017	0.719767	Distal	Adgre1 | Aif1 | B430306N03Rik | C3 | C4b | Clic1 | Eif2ak2 | Fgd2 | Gpsm3 | Ip6k3 | Myo1f | Or5v1 | Or5v1b | Ppp1r18 | Psmb8 | Psmb9 | Rasal3 | Rnaset2a | Rnaset2b | Rps28 | Tagap | Tap1 | Tap2 | Tfeb | Tgif1 | Tnf | Trem2 | Treml2 | Unc5cl | Vav1
chr19 6451864	0.0423682	0.429182	0.719767	Distal	Cd274 | Entpd1 | Fermt3 | Hhex | Ifit1 | Ifit3 | Ifit3b | Lpxn | Mamdc2 | Mpeg1 | Pik3ap1 | Pyroxd2 | Slc15a3 | Unc93b1
chr10 56383637	-0.0317515	0.430511	0.720867	Distal	Arhgap9 | Elk3 | Itgb2 | Lilrb4a | Lyz2
chr17 39844284	0.0378987	0.430873	0.720867	Distal	Adgre1 | Aif1 | B430306N03Rik | C4b | Clic1 | Eif2ak2 | Ip6k3 | Or5v1 | Or5v1b | Psmb8 | Psmb9 | Rasgrp3 | Rnaset2b | Tagap | Tdrd6 | Trem2 | Treml2 | Unc5cl | Vav1
chr11 22269912	0.0384447	0.433263	0.723409	Distal	Abi3 | Castor1 | Ccl3 | Ccl4 | Ccl6 | Ccl9 | Cd300a | Cd300c2 | Cd300ld4 | Dock2 | Evi2b | Gabra1 | Gfap | Gm5431 | Gngt2 | Grn | Havcr2 | Ikzf1 | Irgm1 | Milr1 | Nlrp1a | Plek | Rnf213 | Scimp | Tmem106a | Wfdc17
chr11 22269912	0.0384447	0.433263	0.723409	Ehbp1	Abi3 | Castor1 | Ccl3 | Ccl4 | Ccl6 | Ccl9 | Cd300a | Cd300c2 | Cd300ld4 | Dock2 | Evi2b | Gabra1 | Gfap | Gm5431 | Gngt2 | Grn | Havcr2 | Ikzf1 | Irgm1 | Milr1 | Nlrp1a | Plek | Rnf213 | Scimp | Tmem106a | Wfdc17
chr13 119488399	-0.0196095	0.435354	0.724299	Tmem267	Cd180 | Hexb | Ly86 | Naip2 | Naip5
chr13 119488399	-0.0196095	0.435354	0.724299	Distal	Cd180 | Hexb | Ly86 | Naip2 | Naip5
chr15 81142343	-0.0306069	0.436409	0.724299	Distal	Apobec3 | Bik | Bin2 | Cdh6 | Csf2rb | Dcstamp | Fmnl3 | Gpr84 | Mfng | Mlc1 | Naprt | Rac2 | Tonsl | Tspo
chr17 30517103	0.0454176	0.435975	0.724299	Distal	C4b | Fgd2 | Ip6k3 | Metrn | Myo1f | Psmb8 | Rasal3 | Rnaset2a | Rps28 | Tap2 | Trem2 | Treml2 | Vav1
chr8 87737694	-0.0409927	0.435693	0.724299	Distal	Cyba | Hmox1 | Irf8 | Lyl1 | Plcg2 | Ppp1r3b | Sall1
chr8 87737694	-0.0409927	0.435693	0.724299	Zfp423	Cyba | Hmox1 | Irf8 | Lyl1 | Plcg2 | Ppp1r3b | Sall1
chr11 88694786	-0.0394645	0.438661	0.726459	Distal	Abca9 | Abcc3 | Abi3 | C1ql1 | Ccl3 | Ccl4 | Ccl6 | Cd300a | Cd300c2 | Cd300ld4 | Cd68 | Dock2 | Evi2b | Gfap | Gngt2 | Grn | Havcr2 | Ikzf1 | Itgb3 | Lcp2 | Lgals9 | Milr1 | Nlrp3 | Plek | Pmp22 | Serpinf2 | Tmem106a | Wfdc17
chr11 90035495	0.0731138	0.43927	0.726459	Distal	Abca9 | Ccl3 | Ccl6 | Cd300c2 | Cd68 | Dock2 | Gfap | Grn | Havcr2 | Igtp | Ikzf1 | Irgm1 | Irgm2 | Itgb3 | Lcp2 | Lgals9 | Milr1 | Plek | Slc16a3 | Slfn8 | Tgtp2 | Wfdc17
chr17 18800544	0.130652	0.439457	0.726459	Distal	B430306N03Rik | C4b | Ip6k3 | Or5v1b | Rasal3 | Tgif1 | Trem2 | Treml2
chr17 39844055	0.0342114	0.438378	0.726459	Distal	Adcyap1 | Aif1 | B430306N03Rik | C4b | Fgd2 | Haao | Ip6k3 | Or5v1 | Or5v1b | Plin3 | Ppp1r18 | Psmb8 | Rasal3 | Rps28 | Tap1 | Tdrd6 | Tgif1 | Trem2 | Treml2 | Vav1
chr17 32396672	-0.0446371	0.440091	0.726784	Rasal3
chr13 119488393	-0.0194086	0.440988	0.726821	Tmem267	Cd180 | Hexb | Ly86 | Naip2 | Naip5 | Thbs4
chr13 119488393	-0.0194086	0.440988	0.726821	Distal	Cd180 | Hexb | Ly86 | Naip2 | Naip5 | Thbs4
chr11 69320931	-0.0695527	0.44483	0.728103	Distal	Abi3 | Ccl6 | Cd300c2 | Cd68 | Lcp2 | Milr1 | Nlrp3 | Slc16a3 | Wnt9b
chr17 39843979	0.0345345	0.443348	0.728103	Distal	Aif1 | B430306N03Rik | C4b | Haao | Ip6k3 | Metrn | Myo1f | Or5v1 | Or5v1b | Ppp1r18 | Psmb8 | Psmb9 | Rasal3 | Rpl36 | Rps28 | Tap1 | Tdrd6 | Trem2 | Treml2 | Vav1
chr18 61109686	-0.0503066	0.444713	0.728103	Distal	Cd14 | Cd74 | Csf1r | Iigp1 | Lox | Nfatc1 | Slc14a1 | Tubb6
chr18 61109686	-0.0503066	0.444713	0.728103	Csf1r	Cd14 | Cd74 | Csf1r | Iigp1 | Lox | Nfatc1 | Slc14a1 | Tubb6
chr2 20520708	-0.0345402	0.443726	0.728103	Etl4
chr8 70814583	-0.068949	0.44396	0.728103	Distal	Adcy7 | Adgre5 | Cyba | Hmox1 | Irf8 | Lpcat2 | Man2b1 | Pgls | Plcg2 | Snx20
chr8 84662478	-0.0621841	0.44318	0.728103	Distal	Adcy7 | Adgre5 | Cyba | Cyp4f18 | Hmox1 | Irf8 | Lyl1 | Man2b1 | Mt1 | Mt2 | Plcg2 | Psmb10 | Sall1
chr17 45601624	-0.0296377	0.445875	0.728248	Distal	Adgre1 | C3 | C4b | Clic1 | Ddah2 | Elob | Ip6k3 | Metrn | Myo1f | Or5v1b | Ppp1r18 | Psmb8 | Rasal3 | Rnaset2a | Rnaset2b | Rps28 | Tagap | Tap2 | Tfeb | Tgif1 | Trem2 | Treml2 | Unc5cl | Vav1
chr17 45601624	-0.0296377	0.445875	0.728248	Slc29a1	Adgre1 | C3 | C4b | Clic1 | Ddah2 | Elob | Ip6k3 | Metrn | Myo1f | Or5v1b | Ppp1r18 | Psmb8 | Rasal3 | Rnaset2a | Rnaset2b | Rps28 | Tagap | Tap2 | Tfeb | Tgif1 | Trem2 | Treml2 | Unc5cl | Vav1
chr6 65664249	0.0483578	0.446232	0.728248	Distal	Arhgdib | C3ar1 | Cacna2d4 | Capg | Cd9 | Clec7a | Foxm1 | Gpnmb | Gsg1 | Irf5 | Klrb1b | Lag3 | Lrig1 | Olr1 | Rps4l | Tbxas1
chr5 15546774	0.0292944	0.446809	0.728474	Distal	Amz1 | Anxa3 | Asb10 | Cfap251 | Cmklr1 | Fgl2 | Gal3st4 | Gbp6 | Gm5862 | Gper1 | Gsap | Gusb | Hcar2 | Hpse | Hvcn1 | Khk | Lat2 | Mlxipl | Oas1a | Oasl2 | Pilra | Rasa4 | Rhoh | Selplg | Serpine1 | Spp1 | Styxl1 | Tlr6
chr18 6666795	-0.0298786	0.448119	0.729894	Distal	Cbln2 | Cd14 | Cd74 | Csf1r | Galr1 | Iigp1 | Lox | Nfatc1 | Nrg2 | Slc14a1 | Sting1 | Ticam2 | Tubb6
chr11 75668273	-0.0491212	0.449523	0.731464	Distal	Abi3 | Ccl2 | Ccl6 | Cd300a | Cd300c2 | Cd68 | Dock2 | Gfap | Gm11627 | Gngt2 | Grn | Lgals9 | Milr1 | Serpinf2 | Trim25
chr15 13881084	0.0699625	0.450481	0.732218	Distal	Bin2 | Csf2rb | Fyb
chr19 55061477	-0.128474	0.450867	0.732218	Distal	Blnk | Cd274 | Ch25h | Dock8 | Entpd1 | Fau | Fermt3 | Hhex | Ide | Ifit3 | Ifit3b | Lpxn | Lrp5 | Mpeg1 | Ms4a6c | Ms4a6d | Nfkb2 | Pik3ap1 | Plce1 | Pold4 | Rab3il1 | Rnaseh2c | Slc15a3 | Slc25a45 | Unc93b1 | Znhit2 | Znrd2
chr12 76087097	-0.0642738	0.452213	0.733687	Distal	Aspg | Crip1 | Gpr65 | Ifi27l2a | Lgmn | Pik3cg | Pld4 | Rin3 | Serpina3n
chr7 30318024	-0.0644218	0.453308	0.734748	Distal	AI467606 | Arap1 | Axl | Cd33 | Ctsc | Gmfg | Ifitm3 | Irf7 | Lsp1 | Pycard | Siglecf | Slc1a5 | Slco2b1 | Trim12c | Trim30a | Trim30d | Trim34a | Tspan32
chr13 119488332	-0.0396902	0.456034	0.738446	Tmem267
chr11 95907781	-0.0493773	0.459669	0.74077	Distal	Abi3 | C1ql1 | Ccl3 | Ccl4 | Ccl6 | Ccl9 | Cd300a | Cd300c2 | Cd300lb | Cd68 | Dock2 | Evi2b | Gabra1 | Gfap | Gm11627 | Gngt2 | Grn | Havcr2 | Itgb3 | Lcp2 | Lgals9 | Milr1 | Plek | Pmp22 | Rhbdf1 | Scpep1 | Serpinf2 | Slfn8 | Tmem92 | Trim25 | Wfdc17
chr12 102368604	-0.0348412	0.45871	0.74077	Rin3
chr17 39846613	0.0402928	0.459305	0.74077	Distal	Adgre1 | Aif1 | B430306N03Rik | C4b | Clic1 | Ip6k3 | Myo1f | Or5v1b | Ppp1r18 | Psmb8 | Psmb9 | Rasal3 | Rps28 | Tdrd6 | Tgif1 | Trem2 | Treml2 | Unc5cl | Vav1
chr4 69428967	-0.0317003	0.459696	0.74077	Distal	Atp6v0d2 | C1qa | C1qb | C1qc | Cd52 | Csf3r | Fgr | Fut9 | Gng10 | Laptm5 | Lyn | Plin2 | Tgfbr1 | Tnfrsf1b | Tnfsf8 | Tox | Zfp69
chr7 44154113	-0.0913707	0.45953	0.74077	Distal	AI467606 | Apobr | Apoc1 | Apoe | Arap1 | Axl | C5ar2 | Cd33 | Cd37 | Cox6a2 | Ctsd | Fes | Ftl1 | Fxyd1 | Fxyd3 | Ifitm3 | Il21r | Il4i1 | Itgam | Itgax | Lair1 | Lgi4 | Lsp1 | Mvp | Or51v14 | P2ry6 | Pycard | Rgs10 | Rinl | Rpl13a | Rpl18 | Slc17a6 | Slco2b1 | Tgfb1 | Tnni2 | Tph1 | Tyrobp
chr3 107596417	0.0554355	0.46067	0.741237	Distal	Ctss | Dennd2c | Fcrl2 | Frrs1 | Il7 | Olfm3 | Rxfp1 | S100a1 | S100a3 | S100a6 | Tent5c | Tlr2 | Tmem154 | Tnfaip8l2
chr7 38156200	-0.0346505	0.460877	0.741237	Distal	Axl | C5ar2 | Cd33 | Cd37 | Cebpa | Cfap161 | Ctsd | Fes | Ftl1 | Gmfg | Ifitm3 | Il21r | Il4i1 | Isg20 | Itgam | Itgax | Kcnk6 | Lair1 | Lgi4 | Lipe | Lsp1 | P2ry6 | P4ha3 | Paox | Plaur | Pycard | Rcn3 | Rplp2 | Siglecf | Siglech | Slc1a5 | Slco2b1 | Tgfb1 | Tyrobp
chr10 39163711	-0.0363477	0.464895	0.741247	Distal	Arhgap45 | Itgb2 | Lyz2 | Slc35d3 | Srgn
chr11 109011772	-0.0312948	0.463112	0.741247	Distal	Ccl2 | Cd68 | Nlrp3 | Serpinf2 | Slfn8
chr13 58812674	0.0392942	0.46216	0.741247	Distal	Cd180 | Ctsl | Hexb | Hk3 | Ly86 | Naip2 | Naip5 | Naip6 | Prss16 | Syk | Thbs4 | Tifab
chr4 148881592	0.0352888	0.462377	0.741247	Distal	Atp6v0d2 | C1qa | C1qb | C1qc | Cd52 | Csf3r | Laptm5 | Lyn | Tal1 | Tlr12 | Tnfrsf1b | Tnfsf8 | Tox
chr5 15506914	-0.040043	0.462515	0.741247	Distal	Afp | Anxa3 | Asb10 | C130050O18Rik | Ccdc121 | Cmklr1 | Cxcl10 | Fgl2 | Gal3st4 | Gbp6 | Gm5862 | Gsap | Gusb | Hcar2 | Hpse | Hvcn1 | Lat2 | Mlxipl | Ncf1 | Oas1a | Oasl2 | Pilra | Rasa4 | Rhoh | Selplg | Serpine1 | Sh3bp2 | Sowahb | Spp1 | Tlr6 | Tmem119
chr8 117550582	-0.0379907	0.46417	0.741247	Distal	Adcy7 | Cyba | Fhod1 | Hmox1 | Irf8 | Man2b1 | Mc1r | Plcg2 | Sall1 | Tnfsf13b
chr8 117550582	-0.0379907	0.46417	0.741247	Plcg2	Adcy7 | Cyba | Fhod1 | Hmox1 | Irf8 | Man2b1 | Mc1r | Plcg2 | Sall1 | Tnfsf13b
chr8 89656087	0.0866658	0.464855	0.741247	Distal	Hmox1 | Irf8
chr9 66514399	0.0414042	0.463433	0.741247	Distal	Cx3cr1 | Ddx43 | Hexa | Tgfbr2
chr1 59286530	0.0321422	0.467524	0.744013	Distal	Atf3 | Ccdc190 | Cd28 | Cd84 | Cfh | Ctse | Cxcr4 | F11r | Fcer1g | Fcgr2b | Fcgr3 | Ly9 | Ncf2 | Neurl3 | Niban1 | Pdcd1 | Ptprc | Rab7b | Rcsd1 | Rgs1 | Slamf6 | Slc11a1 | Sp110 | Sp140 | Tmem37 | Traf3ip3 | Ugt1a7c
chr17 49522067	0.0315412	0.467328	0.744013	Distal	Adgre1 | Aif1 | B430306N03Rik | C4b | Clic1 | Fgd2 | Ip6k3 | Myo1f | Or5v1 | Or5v1b | Psmb8 | Psmb9 | Rasal3 | Rnaset2b | Rps28 | Tap2 | Tgif1 | Togaram2 | Trem2 | Treml2 | Unc5cl | Vav1
chr18 70520808	-0.0354217	0.468491	0.744127	Distal	Cd14 | Cd74 | Csf1r | Iigp1 | Lox | Nfatc1 | Prelid2 | Slc14a1 | Sting1 | Tubb6
chr9 84162396	-0.0854484	0.468474	0.744127	Distal	Bcl2a1b | Cx3cr1 | Hexa | Il10ra
chr5 15506934	0.0459778	0.469376	0.74482	Distal	Amz1 | Anxa3 | Asb10 | C130050O18Rik | Cmklr1 | Cxcl10 | Cxcl5 | Cxcl9 | Gal3st4 | Gbp6 | Gm5862 | Gper1 | Gsap | Gusb | Hcar2 | Hpse | Hvcn1 | Lat2 | Ldb2 | Mlxipl | Ncf1 | Oas1a | Oasl2 | Pilra | Rasa4 | Rhoh | Rpl37rt | Selplg | Serpine1 | Sh3bp2 | Sowahb | Spp1 | Tec | Tlr6 | Tmem119
chr18 38122528	-0.0648981	0.470589	0.746034	Distal	Cd14 | Cd74 | Ctxn3 | Lox | Slc14a1 | Tubb6
chr3 60871029	-0.0864447	0.472451	0.748272	Distal	Anxa5 | Cd53 | Csf1 | Ctss | Dennd2c | Fcrl2 | Gbp2 | Gbp5 | Ifi44 | Olfml3 | P2ry13 | Postn | S100a4 | Tent5c | Tlr2
chr9 42667480	0.0458115	0.473309	0.748919	Distal	Ankrd34c | Bcl2a1a | Bcl2a1b | Bcl2a1d | Cd3g | Ctsh | Cx3cr1 | Ddx43 | Fli1 | Hcrtr2 | Hexa | Il10ra | Myo1e | Parp3 | Trf
chr13 9494953	-0.0310112	0.475442	0.750291	Distal	H1f2 | Naip5 | Naip6
chr16 78773819	0.130555	0.475361	0.750291	Distal	Cd86 | Fam43a | Hcls1 | Mx1 | Parp14 | Parp9 | Pros1 | Runx1 | Tnfrsf17
chr9 107669818	-0.055362	0.47553	0.750291	Distal	Cx3cr1 | Ddx43 | Glb1 | Mapkapk3 | Naa80 | Scn4b | Slc37a2 | Ttc12
chr10 81281274	-0.0320411	0.477149	0.751402	Distal	Itgb2 | Lyz2 | Mical1
chr4 136890242	0.0428286	0.478042	0.751402	Distal	Atp6v0d2 | C1qa | C1qb | C1qc | Cd52 | Cnr2 | Col16a1 | Csf3r | Fblim1 | Fgr | Glipr2 | Laptm5 | Lyn | Ptafr | Tal1 | Themis2 | Tlr12 | Tlr4 | Tnfrsf1b | Tnfsf8 | Tox | Vwa5b1
chr4 136890242	0.0428286	0.478042	0.751402	C1qb	Atp6v0d2 | C1qa | C1qb | C1qc | Cd52 | Cnr2 | Col16a1 | Csf3r | Fblim1 | Fgr | Glipr2 | Laptm5 | Lyn | Ptafr | Tal1 | Themis2 | Tlr12 | Tlr4 | Tnfrsf1b | Tnfsf8 | Tox | Vwa5b1
chr4 136890242	0.0428286	0.478042	0.751402	C1qc	Atp6v0d2 | C1qa | C1qb | C1qc | Cd52 | Cnr2 | Col16a1 | Csf3r | Fblim1 | Fgr | Glipr2 | Laptm5 | Lyn | Ptafr | Tal1 | Themis2 | Tlr12 | Tlr4 | Tnfrsf1b | Tnfsf8 | Tox | Vwa5b1
chr12 32134820	-0.0372828	0.479233	0.752563	Distal	Pik3cg | Pld4 | Rsad2
chr16 57391451	0.0237348	0.483203	0.756654	Distal	Cd200r4 | Hcls1 | Itgb5 | Parp14 | Samsn1
chr5 107018495	-0.0638311	0.48231	0.756654	Distal	C130050O18Rik | Cmklr1 | Gal3st4 | Gbp10 | Gsap | Ncf1 | Rhoh | Sh3bp2 | Tmem119
chr6 88846803	0.0279625	0.48297	0.756654	Distal	C3ar1 | Capg | Cd9 | Clec7a | Gimap3 | Irf5 | Klrb1b | Lag3 | Ptpn6 | Tbxas1 | Tmem140 | Tmem176a | Tnfrsf1a | Usp18
chr11 51336859	0.0397242	0.483728	0.756763	Distal	Abca9 | Abi3 | Castor1 | Ccl12 | Ccl2 | Ccl3 | Ccl4 | Ccl6 | Ccl9 | Cd300a | Cd300c2 | Cd300ld4 | Cd68 | Cxcl16 | Dock2 | Evi2b | Gfap | Gm5431 | Gngt2 | Grn | Havcr2 | Ikzf1 | Irgm1 | Irgm2 | Lgals9 | Milr1 | Mrc2 | Naglu | Plek | Pmp22 | Psme2b | Scimp | Scpep1 | Serpinf2 | Slfn8 | Srebf1 | Tax1bp3 | Tmem106a | Tnfrsf13b | Trim25 | Wfdc17
chr12 110855505	0.0431199	0.48572	0.758453	Distal	Aspg | Fos | Lgmn | Pik3cg | Pld4
chr15 60637070	0.0334745	0.485363	0.758453	Distal	Deptor | Fmnl3 | Mfng | Nfam1 | Sntb1
chr17 46306185	0.0363603	0.48778	0.760241	Distal	C4b | Elob | Ip6k3 | Metrn | Rnaset2a | Rpl36 | Rps28 | Tap2
chr17 46306185	0.0363603	0.48778	0.760241	Abcc10	C4b | Elob | Ip6k3 | Metrn | Rnaset2a | Rpl36 | Rps28 | Tap2
chr7 30232840	0.0461329	0.488783	0.761093	Distal	AI467606 | C5ar2 | Cd151 | Cd33 | Cd37 | Cracr2b | Ctsc | Ctsd | Ebf3 | Fes | Ggn | Igsf6 | Il21r | Il4i1 | Irf7 | Isg20 | Itgam | Itgax | Lair1 | Lrrk1 | Lsp1 | P2ry6 | Pycard | Rgs10 | Siglecf | Siglech | Slc17a6 | Slco2b1 | Tgfb1 | Tpcn2 | Trim12c | Trim30a | Trim30d | Trim5 | Tyrobp
chr11 76514232	0.0453899	0.490443	0.762962	Distal	Ccl3 | Ccl4 | Ccl6 | Cd300c2 | Cd68 | Dhx58 | Dock2 | Gfap | Gngt2 | Grn | Havcr2 | Lcp2 | Osm | Plek | Pmp22 | Rnf213
chr1 149954235	0.0506932	0.494572	0.763911	Distal	Arid5a | Atf3 | Creg1 | Ctse | Esrrg | Fcer1g | Fcgr2b | Fcgr3 | Hlx | Inpp5d | Mcm3 | Ncf2 | Neurl3 | Pdcd1 | Ptprc | Rgs1 | Rnf152 | Slamf6 | Slamf9 | Slc11a1 | Sp110 | Sp140 | Traf3ip3 | Vwc2l
chr11 69031140	0.0417169	0.493909	0.763911	Distal	Abca9 | Abcc3 | Abi3 | Birc5 | Castor1 | Ccl3 | Ccl4 | Ccl6 | Ccl9 | Cd300c2 | Cd300lb | Cd68 | Cxcl16 | Dock2 | Gfap | Gm11627 | Gm2a | Gm5431 | Gngt2 | Grn | Havcr2 | Ifi35 | Ikzf1 | Itgb3 | Lcp2 | Lgals3bp | Lgals9 | Milr1 | Mrc2 | Naglu | Nlrp1a | Nlrp3 | Plek | Rhbdf1 | Scimp | Scpep1 | Serpinf2 | Slfn8 | Socs3 | Syngr2 | Tax1bp3 | Tcn2 | Tmc6 | Tmem106a | Uqcr10
chr16 57391306	0.0255952	0.493395	0.763911	Distal	Cd200r4 | Eef2kmt | Hcls1 | Itgb5 | Parp9 | Pros1 | Samsn1
chr16 57391399	0.0244701	0.491878	0.763911	Distal	Cd200r1 | Itgb5 | Vgll3
chr19 21066213	-0.0305567	0.495647	0.763911	Distal	Blnk | Ccdc88b | Cd274 | Cd5 | Ch25h | Clcf1 | Dock8 | Fam111a | Fermt3 | Gcnt1 | Hhex | Hps1 | Ifit1 | Ifit3b | Lpxn | Mpeg1 | Ms4a4b | Ms4a4c | Ms4a6c | Ms4a6d | Pik3ap1 | Plce1 | Pold4 | Rab3il1 | Slc15a3 | Unc93b1
chr2 145032808	0.0342134	0.495542	0.763911	Distal	Apbb1ip | B2m | Birc7 | Bmf | Cd44 | Cst3 | Cst7 | Cybrd1 | Ggta1 | Hck | Kynu | Nacc2 | Nanp | Plcb2 | Plxdc2 | Spi1
chr2 54436121	-0.0437448	0.495626	0.763911	Galnt13
chr3 65930825	-0.0599633	0.492442	0.763911	Distal	Adora3 | Ccn1 | Cd53 | Csf1 | Ctss | Fcgr1 | Fcrl2 | Gbp2 | Gbp3 | I830077J02Rik | Ifi44 | Il7 | Ndst4 | Olfm3 | Olfml3 | P2ry13 | Serpini1 | Tlr2 | Tnfaip8l2
chr7 67141393	-0.0401659	0.494473	0.763911	Distal	Cd37 | Cracr2b | Fes | Fxyd3 | Lair1 | Slc1a5 | Slco2b1 | Tyrobp
chrX 77961876	-0.0511019	0.493229	0.763911	Distal	Arhgap4 | Btk | Cybb | Elf4 | F9 | Gpr34 | Msn | Renbp | Sash3 | Tasl | Tlr13 | Tlr7 | Xlr
chr3 121081988	0.0444549	0.498316	0.764978	Distal	Ctss | Gbp2 | S100a4
chr5 77114595	0.0268194	0.498346	0.764978	Distal	Anxa3 | Asb10 | Cmklr1 | Gal3st4 | Gbp6 | Gsap | Gusb | Hcar2 | Hpse | Hvcn1 | Lat2 | Man2b2 | Mlxipl | Ncf1 | Oasl2 | Rhoh | Selplg | Serpine1 | Sh3bp2 | Sowahb | Spp1 | Tec | Tmem119
chr6 32063499	-0.0238783	0.498639	0.764978	Distal	Aldh1l1 | Arhgap25 | C3ar1 | Cacna2d4 | Capg | Clec7a | Grcc10 | Grm8 | Irf5 | Lag3 | Lrig1 | Ptpn6 | Tbxas1 | Tnfrsf1a
chr7 126103166	0.0514314	0.497637	0.764978	Distal	Apobr | Axl | C5ar1 | Cd33 | Cebpa | Cracr2b | Ctsc | Ctsd | Igsf6 | Il4ra | Itgam | Itgax | Itpripl2 | Kcnk6 | Kirrel2 | Lair1 | P2ry6 | Plaur | Rgs10 | Siglecf | Siglech | Slc17a6 | Slco2b1 | Tpcn2 | Trim30d | Tyrobp | Zfp36
chr7 64210887	0.0274667	0.498482	0.764978	Distal	Cd151 | Cd37 | Cebpa | Cox6a2 | Ctsc | Ctsd | Fes | Ftl1 | Ggn | Gmfg | Hcst | Ifitm3 | Il21r | Il4i1 | Il4ra | Isg20 | Itgam | Itgax | Lair1 | Lsp1 | P2ry6 | P4ha3 | Paox | Plaur | Pycard | Rgs10 | Rinl | Siglecf | Siglech | Slco2b1 | Tgfb1 | Trim30a | Trim30d | Trim34a | Tsku | Tyrobp
chr3 51908697	-0.0302656	0.499139	0.76504	Distal	Ccn1 | Cd53 | Csf1 | Ctss | Dennd2c | Dkk2 | Fcgr1 | Fcrl2 | Gbp2 | Il7 | Olfml3 | P2ry13 | S100a4 | Tent5c | Tlr2 | Tmem154
chr13 44532866	0.0359301	0.500566	0.766521	Distal	Cd180 | Ctsl | Hexb | Hk3 | Ly86 | Naip2 | Naip6 | Prss16 | Syk | Thbs4 | Tifab
chr17 39844330	-0.0321436	0.502053	0.767053	Distal	Adgre1 | Aif1 | B430306N03Rik | C3 | C4b | Clic1 | Eif2ak2 | Ip6k3 | Or5v1 | Or5v1b | Psmb8 | Psmb9 | Rasal3 | Rnaset2a | Rnaset2b | Tagap | Tap2 | Tcp11 | Tdrd6 | Tgif1 | Trem2 | Treml2 | Unc5cl | Vav1
chr17 83524160	0.0367927	0.502385	0.767053	Distal	B430306N03Rik | C4b | Elob | Fgd2 | Myo1f | Or5v1 | Or5v1b | Ppp1r18 | Psmb8 | Psmb9 | Rpl36 | Rps28 | Tap1 | Tfeb | Trem2 | Treml2 | Vav1
chr19 47460677	-0.0670495	0.502537	0.767053	Distal	Cd5 | Dock8 | Mpeg1 | Ms4a6d | Plce1 | Pold4 | Rnaseh2c | Slc15a3 | Unc93b1
chr2 32709759	0.0626191	0.502758	0.767053	Distal	B2m | Bmf | Cd44 | Cst3 | Cst7 | Ctsz | Cybrd1 | Hck | Nanp | Plcb2 | Ptgs1 | Spi1 | Vim
chr11 120628305	0.0233479	0.504848	0.767344	Distal	Abca9 | Abcc3 | Abi3 | Adra1b | Birc5 | Ccl3 | Ccl4 | Ccl5 | Ccl6 | Cd300a | Cd300c2 | Cd300lb | Cd68 | Cxcl16 | Dock2 | Evi2b | Gabra1 | Gfap | Gm5431 | Gngt2 | Grn | Havcr2 | Ikzf1 | Itgb3 | Lcp2 | Lgals3bp | Lgals9 | Milr1 | Mrc2 | Naglu | Osm | Pctp | Plek | Scimp | Scpep1 | Serpinf2 | Slfn8 | Socs3 | Tmem106a | Tnfrsf13b | Wfdc17
chr15 89459024	-0.0300021	0.503581	0.767344	Distal	Apobec3 | Bin2 | Dcstamp | Deptor | Fyb | Glycam1 | Gpr84 | Nckap1l | Nfam1 | Osmr | Rac2 | Sla
chr2 31791201	-0.02338	0.506641	0.767344	Abl1	Apbb1ip | Bmp7 | Cst7 | Cytip | Ggta1 | Il1rn | Mafb | Pla2g4b | Plcb2 | Plxdc2 | Psd4 | Ptgs1 | Serping1 | Tor4a
chr2 31791201	-0.02338	0.506641	0.767344	Distal	Apbb1ip | Bmp7 | Cst7 | Cytip | Ggta1 | Il1rn | Mafb | Pla2g4b | Plcb2 | Plxdc2 | Psd4 | Ptgs1 | Serping1 | Tor4a
chr7 128412136	-0.0356349	0.505835	0.767344	Rgs10	Apobr | Axl | Cd22 | Cd33 | Cd37 | Ctsd | Gmfg | Igsf6 | Il21r | Il4ra | Itgam | Itgax | Lair1 | Plaur | Pycard | Rgs10 | Siglecf | Siglech | Slc17a6 | Slc1a5 | Slco2b1 | Tyrobp
chr7 128412136	-0.0356349	0.505835	0.767344	Distal	Apobr | Axl | Cd22 | Cd33 | Cd37 | Ctsd | Gmfg | Igsf6 | Il21r | Il4ra | Itgam | Itgax | Lair1 | Plaur | Pycard | Rgs10 | Siglecf | Siglech | Slc17a6 | Slc1a5 | Slco2b1 | Tyrobp
chr7 131644215	-0.0616312	0.505356	0.767344	Distal	Axl | Cd33 | Cracr2b | Ctsd | Fes | Gmfg | Ifitm3 | Igsf6 | Il4ra | Irf7 | Itgax | Lair1 | Lsp1 | P2ry6 | Paox | Pycard | Rpl18 | Siglecf | Siglech | Slc1a5 | Slco2b1 | Tnni2 | Tph1 | Trim30d | Trim34a | Tyrobp
chr9 64085172	0.0297722	0.504007	0.767344	Distal	Bcl2a1a | Bcl2a1b | Bcl2a1d | Ccdc13 | Cmtm7 | Ctsh | Ddx43 | Fli1 | Gpx1 | Hexa | Il10ra | Npsr1 | Parp3 | St14 | Tgfbr2
chr4 46916822	0.0594871	0.507661	0.768189	Distal	Atp6v0d2 | C1qa | C1qb | C1qc | Cd52 | Cd72 | Csf3r | Glipr2 | Isg15 | Laptm5 | Lyn | Ptafr | Tal1 | Tgfbr1 | Tnfrsf1b | Tnfsf8
chr8 84923921	-0.0330337	0.508301	0.768459	Distal	Adcy7 | Hmox1 | Irf8 | Man2b1 | Msr1 | Nlrc5 | Plcg2 | Sall1 | Snx20
chr11 69031074	0.0401749	0.50967	0.769828	Distal	Abcc3 | Abi3 | Aebp1 | Birc5 | Castor1 | Ccl3 | Ccl4 | Ccl6 | Ccl9 | Cd300a | Cd300c2 | Cd300lb | Cd68 | Cxcl16 | Dock2 | Evi2b | Gabra1 | Gfap | Gm11627 | Gm2a | Gm5431 | Gngt2 | Grn | Havcr2 | Ifi35 | Igtp | Ikzf1 | Itgb3 | Krt15 | Lcp2 | Lgals3bp | Lgals9 | Milr1 | Mrc2 | Naglu | Nlrp1a | Nlrp3 | Plek | Rhbdf1 | Scimp | Scpep1 | Serpinf2 | Slfn8 | Socs3 | Srebf1 | Syngr2 | Tax1bp3 | Tcn2 | Tmc…
chr16 95473094	0.0738791	0.510365	0.770179	Distal	Cd200r1 | Cd86 | Fam43a | Hcls1 | Itgb5 | Klhl6 | Parp14 | Tnfrsf17
chr2 94334183	-0.0553483	0.511241	0.770801	Distal	B2m | Card9 | Cst7 | Ctsa | Ctsz | Cybrd1 | Cytip | Ggta1 | Gsn | Kynu | Nanp | Plcb2 | Ptgs1 | Vim
chr13 112777508	0.0352421	0.514212	0.772479	Distal	Cd180 | H4c3 | Hexb | Hk3 | Ly86 | Naip2 | Naip5 | Tifab
chr17 39843938	0.0302294	0.513696	0.772479	Distal	Adcyap1 | Aif1 | B430306N03Rik | C4b | Fgd2 | Haao | Ip6k3 | Metrn | Myo1f | Or5v1 | Or5v1b | Plin3 | Psmb8 | Psmb9 | Rasal3 | Rps28 | Tap2 | Tdrd6 | Trem2 | Treml2 | Vav1
chr18 75563322	-0.0388221	0.513945	0.772479	Distal	Csf1r | Lox | Tubb6
chr7 58788418	-0.0299399	0.512843	0.772479	Distal	AI467606 | Cd22 | Cd37 | Cebpa | Gmfg | Ifitm3 | Igsf6 | Itgax | Lair1 | Lgi4 | Lsp1 | P2ry6 | P4ha3 | Pycard | Rgs10 | Siglecf | Siglech | Slco2b1 | Trim30a | Trim30d | Tyrobp
chr16 91623417	-0.0363219	0.514914	0.772836	Distal	Cd200r4 | Cd86 | Hcls1 | Itgb5 | Klhl6 | Liph | Parp14 | Parp9 | Pros1 | Runx1 | Samsn1 | Vgll3
chr16 13061526	0.0250598	0.517098	0.774132	Distal	Cd200r4 | Cd86 | Fam43a | Hcls1 | Klhl6 | Liph | Samsn1
chr2 149286613	0.0510588	0.516778	0.774132	Distal	Card9 | Cst3 | Cst7 | Ctsa | Ctsz | Cybrd1 | Entpd2 | Ggta1 | Hck | Kcnh7 | Lcn2 | Mdk | Nacc2 | Nanp | Niban2 | Plcb2 | Ptgs1 | Rps21 | Serping1 | Spi1 | Spint1 | Traf1 | Vim
chr3 120825736	0.0415416	0.51764	0.774132	Distal	Csf1 | Gbp3 | Olfm3 | Olfml3 | Ptger3 | Rxfp1 | S100a6 | Serpini1 | Sptssb | Stoml3 | Tmem154
chr9 96723785	0.0350969	0.517631	0.774132	Distal	Bcl2a1a | Hcrtr2 | Hexa | Il10ra | St14
chr5 115515489	-0.0207947	0.52048	0.777362	Distal	C130050O18Rik | Cmklr1 | Gsap | Hvcn1 | Mlxipl | Oas1a | Rasa4 | Selplg | Sh3bp2
chrX 153723796	0.0860536	0.520734	0.777362	Distal	Arhgap4 | Egfl6 | Elf4 | Gpr34 | Renbp | Sash3 | Tasl | Timp1 | Tlr13
chr7 138846632	-0.0434897	0.525061	0.783118	Ppp2r2d
chr17 39846634	-0.0268942	0.525956	0.78375	Distal	B430306N03Rik | C4b | Eif2ak2 | Gpsm3 | Or5v1b | Rasal3 | Rasgrp3 | Rps28 | Trem2 | Unc5cl
chr11 46480743	-0.0279769	0.528532	0.785497	Havcr2	Abca9 | Adra1b | Birc5 | Ccl3 | Ccl4 | Ccl6 | Cd300a | Cd300c2 | Cd300lb | Cd68 | Dock2 | Evi2b | Fbxo47 | Gfap | Grn | Havcr2 | Ikzf1 | Lgals9 | Milr1 | Nlrp1a | Plek | Slc16a3 | Tmem106a | Wfdc17
chr11 46480743	-0.0279769	0.528532	0.785497	Distal	Abca9 | Adra1b | Birc5 | Ccl3 | Ccl4 | Ccl6 | Cd300a | Cd300c2 | Cd300lb | Cd68 | Dock2 | Evi2b | Fbxo47 | Gfap | Grn | Havcr2 | Ikzf1 | Lgals9 | Milr1 | Nlrp1a | Plek | Slc16a3 | Tmem106a | Wfdc17
chr11 88934599	-0.0319803	0.529018	0.785497	Scpep1
chr5 126046591	-0.0308802	0.528736	0.785497	Distal	Afp | Anxa3 | Cfap69 | Cmklr1 | Cxcl5 | Cxcl9 | Gal3st4 | Gbp6 | Gper1 | Gsap | Hcar2 | Hpse | Hvcn1 | Mlxipl | Ncf1 | Oas1a | Oasl2 | Pilra | Rasa4 | Selplg | Tmem119
chr17 39844429	0.034688	0.532261	0.789608	Distal	Adcyap1 | Aif1 | B430306N03Rik | C4b | Eif2ak2 | Ip6k3 | Or5v1b | Rasgrp3 | Rnaset2a | Tcp11 | Tdrd6 | Trem2 | Treml2 | Unc5cl
chr11 17178956	0.0606402	0.533424	0.790627	Distal	C1ql1 | Ccl3 | Ccl4 | Cd300a | Cd300c2 | Cd68 | Gfap | Ikzf1 | Milr1
chr11 117429570	0.0448548	0.5366	0.793257	Distal	Abi3 | Ccl3 | Ccl6 | Cd300c2 | Cd300ld4 | Cd68 | Dnai2 | Dock2 | Gfap | Grn | Havcr2 | Ikzf1 | Lcp2 | Ndufaf8 | Plek | Rhbdf1 | Serpinf2 | Tax1bp3 | Tcn2 | Tmem98
chr19 53052411	-0.0289074	0.536629	0.793257	Distal	Ch25h | Dock8 | Fau | Fermt3 | Gstp2 | Hhex | Hps1 | Ifit1 | Ifit3 | Ifit3b | Ms4a6d | Rab3il1 | Rnaseh2c | Slc25a45 | Znhit2
chr6 16064987	0.0361522	0.536447	0.793257	Distal	Akr1b8 | Aldh1l1 | Arhgap25 | Arhgdib | C3ar1 | Cacna2d4 | Capg | Clec7a | Grcc10 | Grm8 | Gsg1 | Irf5 | Lag3 | Lrig1 | Ptpn6 | Rps4l | Tbxas1 | Usp18
chr1 171272637	0.0346518	0.539601	0.796942	Distal	Ano7 | Arhgap30 | Arid5a | Atf3 | Cd244a | Cd48 | Cd84 | Cdh7 | Creg1 | Ctse | Cxcr4 | Esrrg | Fcer1g | Fcgr2b | Fcgr3 | Fcgr4 | Ifi207 | Inpp5d | Ly9 | Ncf2 | Pdcd1 | Ptprc | Rcsd1 | Rgs1 | Rnf152 | Slamf6 | Slamf8 | Slamf9 | Slc11a1 | Sp110 | Sp140 | Stat1 | Tnfrsf11a | Tnni1 | Ugt1a7c
chr17 39844003	-0.0277784	0.541991	0.799761	Distal	Adcyap1 | Aif1 | B430306N03Rik | C4b | Clic1 | Fgd2 | Haao | Ip6k3 | Metrn | Myo1f | Or5v1 | Or5v1b | Ppp1r18 | Psmb8 | Psmb9 | Rasal3 | Rnaset2a | Rps28 | Tap2 | Tdrd6 | Tgif1 | Trem2 | Treml2 | Vav1
chr11 118964434	-0.035149	0.543208	0.800847	Distal	Abcc3 | Abi3 | Ccl3 | Ccl4 | Ccl5 | Ccl6 | Cd300c2 | Cd300ld4 | Cd68 | Cxcl16 | Gabra1 | Gfap | Gngt2 | Grn | Havcr2 | Ifi35 | Ikzf1 | Itgb3 | Lgals9 | Milr1 | Myo1g | Ndufaf8 | Rhbdf1 | Scpep1 | Serpinf2 | Tmem92
chr13 119597701	0.0389913	0.544987	0.802757	Distal	Cd180 | Ctsl | Hexb | Hk3 | Ly86 | Naip5 | Naip6 | Thbs4 | Tifab
chr2 61811766	-0.0465486	0.545632	0.802997	Distal	Agpat2 | B2m | Cd44 | Entpd2 | Gsn | Mcm10 | Niban2 | Npepl1 | Plxdc2 | Procr
chr10 45045747	0.0255936	0.546852	0.80337	Distal	Arhgap45 | Arhgap9 | E2f7 | Gna15 | Itgb2 | Lrrc3 | Lyz2 | Srgn | Vsir
chr19 37632721	0.0360655	0.546473	0.80337	Distal	Blnk | Cd274 | Fam111a | Gcnt1 | Ifit3b | Lpxn | Lrp5 | Mpeg1 | Ms4a6d | Unc93b1
chr11 75636766	0.0204455	0.551602	0.809183	Distal	Abca9 | Abcc3 | Abi3 | Adap2 | Birc5 | Ccl2 | Ccl3 | Ccl6 | Cd300a | Cd300c2 | Cd300lb | Cd68 | Dock2 | Evi2b | Gfap | Gm5431 | Gngt2 | Grn | Havcr2 | Ikzf1 | Irgm2 | Lcp2 | Lgals3bp | Lgals9 | Milr1 | Myo1g | Naglu | Ndufaf8 | Nlrp3 | Plek | Pmp22 | Slc16a3 | Slfn8 | Tmem106a | Tnfrsf13b | Trim25 | Wfdc17 | Wnt9b
chr4 147219630	-0.0167232	0.552538	0.809183	Distal	Galnt12 | Laptm5 | Lyn | Tlr12 | Tnfrsf1b
chr5 115536040	-0.0345351	0.552395	0.809183	Distal	Afp | Anxa3 | Arpc1b | Asb10 | C130050O18Rik | Card11 | Ccdc121 | Cmklr1 | Cwh43 | Cxcl10 | Cxcl5 | Cxcl9 | Gal3st4 | Gbp6 | Gsap | Gusb | Hcar2 | Hpse | Hvcn1 | Lat2 | Ldb2 | Man2b2 | Mlxipl | Ncf1 | Oas1a | Oasl2 | P2rx7 | Rasa4 | Rhoh | Selplg | Serpine1 | Sh3bp2 | Sowahb | Spp1 | Tlr6 | Tmem119
chr9 95407857	-0.0525908	0.553241	0.809183	Distal	Bcl2a1a | Bcl2a1b | Cd3e | Clec3b | Ctsh | Gpx1 | Gucy1a2 | Il10ra | Lamb2 | Npsr1 | St14 | Uba7
chr9 95407857	-0.0525908	0.553241	0.809183	Chst2	Bcl2a1a | Bcl2a1b | Cd3e | Clec3b | Ctsh | Gpx1 | Gucy1a2 | Il10ra | Lamb2 | Npsr1 | St14 | Uba7
chr16 3632925	-0.0250912	0.554196	0.809866	Distal	Cd200r4 | Cd86 | Hcls1 | Itgb5 | Liph | Mx1 | Pros1 | Runx1 | Samsn1
chr10 93365006	-0.0285594	0.557217	0.813566	Distal	Cd63 | Cdk1 | Itgb2 | Lrrc3 | Lyz2 | Prdm1 | Srgn | Stat6
chr15 86195124	0.0500281	0.561446	0.815071	Distal	Cyth4 | Dcstamp | Deptor | Glycam1 | Klhl38 | Nckap1l | Npr3
chr17 57338265	-0.0231803	0.558882	0.815071	Distal	Adcyap1 | Adgre1 | Aif1 | B430306N03Rik | C4b | Clic1 | Eif2ak2 | Fgd2 | Ip6k3 | Myo1f | Or5v1 | Or5v1b | Ppp1r18 | Psmb9 | Rnaset2a | Rnaset2b | Tagap | Tcp11 | Tdrd6 | Trem2 | Treml2 | Unc5cl | Vav1
chr18 65315956	-0.0267053	0.5605	0.815071	Distal	Cd14 | Cd74 | Csf1r | Lox | Slc14a1 | Ticam2 | Tubb6
chr2 119296974	0.0298647	0.561558	0.815071	Distal	Apbb1ip | Arrdc1 | B2m | Bmp7 | Cst3 | Cst7 | Ctsz | Cybrd1 | Ggta1 | Hck | Il1rn | Mafb | Procr | Ptgs1 | Spi1
chr4 43709735	0.0371767	0.561678	0.815071	Distal	Akna | Atp6v0d2 | C1qa | C1qb | C1qc | Cd52 | Cd72 | Col27a1 | Csf3r | Fgr | Fut9 | Hspg2 | Isg15 | Laptm5 | Ldlrap1 | Plin2 | Smim1 | Themis2 | Tlr12 | Tmco4 | Tnfrsf1b | Tnfsf8 | Zfp69 | Zfp691
chr8 70598044	-0.0224384	0.560654	0.815071	Ssbp4
chr9 20795949	0.0342396	0.55978	0.815071	Distal	Bcl2a1a | Bcl2a1b | Cd3g | Cx3cr1 | Ddx43 | Hexa | Il10ra | St14 | Tlr9
chr5 120536202	0.0217892	0.563374	0.816818	Distal	Anxa3 | Asb10 | Card11 | Cmklr1 | Cxcl5 | Gal3st4 | Gbp6 | Gm5862 | Gsap | Gusb | Hcar2 | Hpse | Hvcn1 | Lat2 | Ldb2 | Sowahb
chr17 32396717	0.0329093	0.565066	0.818558	Rasal3
chr2 173538456	0.0591413	0.568772	0.822639	Distal	Cst7 | Ctsz | Ppp1r1c
chr6 143437784	0.0290672	0.568872	0.822639	Distal	Arhgap25 | Arhgdib | BC035044 | C3ar1 | Cacna2d4 | Capg | Cd8a | Cd9 | Clec5a | Clec7a | Gpnmb | Grm8 | Hpgds | Irf5 | Klrb1b | Lag3 | Ptpn6 | Tbxas1 | Tmem176a
chr1 181376751	0.0573773	0.570375	0.823572	Distal	Arhgap30 | Cd244a | Cd48 | Cdh7 | Creg1 | Ctse | Fcgr2b | Ifi207 | Il1rl2 | Inpp5d | Ncf2 | Neurl3 | Ptprc | Rab7b | Slamf6 | Slamf7 | Slamf9 | Slc11a1 | Sp110 | Sp140
chr12 85553035	-0.0261791	0.570508	0.823572	Distal	Ankrd9 | Aspg | Etv1 | Lgmn | Npc2 | Pld4 | Rin3
chr5 114709566	0.0299622	0.572155	0.825233	Distal	Anxa3 | Asb10 | C130050O18Rik | Card11 | Cfap69 | Cmklr1 | Cxcl10 | Cxcl5 | Cxcl9 | Fgl2 | Gal3st4 | Gsap | Gusb | Hcar2 | Hpse | Hvcn1 | Khk | Lat2 | Mlxipl | Ncf1 | Oas1a | Oasl2 | P2rx7 | Pilra | Rasa4 | Rhoh | Rpl37rt | Selplg | Serpine1 | Sh3bp2 | Spp1 | Styxl1 | Tmem119
chr4 111475869	0.0270352	0.573297	0.826164	Agbl4
chr4 59878689	0.0271084	0.574343	0.826238	Distal	Akna | Atp6v0d2 | Cd72 | Col16a1 | Col27a1 | Tgfbr1
chrX 26138758	-0.0460406	0.573866	0.826238	Distal	Apln | Arhgap4 | Cul4b | Egfl6 | F9 | Gpr101 | Gpr34 | Hs6st2 | Pcdh11x | Pwwp3b | Renbp | Sash3 | Tasl | Timp1 | Tlr13 | Xlr
chr8 119392392	-0.0489662	0.575831	0.827664	Distal	Irf8
chr1 171478129	0.0185479	0.577668	0.829586	Distal	Arhgap30 | Atf3 | Cd244a | Cd48 | Creg1 | Ctse | Fcer1g | Fcgr2b | Fcgr3 | Fcgr4 | Gpr55 | Ly9 | Ncf2 | Neurl3 | Niban1 | Pdcd1 | Ptprc | Rgs1 | Slamf7 | Slamf9 | Slc11a1 | Sp110 | Sp140 | Traf3ip3 | Ugt1a7c
chr1 193840888	0.0250292	0.581606	0.830534	Distal	Atf3 | Ctse | Fcgr2b | Fcgr3 | Glrp1 | Inpp5d | Ptprc | Rgs1 | Slamf6 | Slc11a1 | Sp110 | Stat1 | Ugt1a7c
chr16 57391294	0.0280292	0.581757	0.830534	Distal	Cd200r4 | Parp14 | Pros1 | Samsn1 | Vgll3
chr16 57391374	-0.0195514	0.578955	0.830534	Distal	Cd200r1 | Hcls1 | Itgb5 | Samsn1 | Vgll3
chr17 24679181	-0.0214949	0.582323	0.830534	Distal	Adgre1 | Aif1 | C3 | C4b | Clic1 | Eif2ak2 | Haao | Ip6k3 | Myo1f | Or5v1 | Or5v1b | Ppp1r18 | Psmb8 | Psmb9 | Rasal3 | Rasgrp3 | Rnaset2a | Rnaset2b | Tagap | Tap1 | Tap2 | Tapbp | Tgif1 | Trem2 | Treml2 | Unc5cl | Vav1
chr18 69614039	-0.0284195	0.582098	0.830534	Distal	Cd74 | Iigp1 | Lox | Nfatc1 | Slc14a1 | Tubb6
chr3 22239703	0.0389276	0.580361	0.830534	Distal	Adora3 | Cd53 | Csf1 | Ctss | Fcgr1 | Fcrl2 | Gbp3 | Olfml3 | P2ry13 | S100a4 | S100a6 | Tlr2 | Tnfaip8l2
chr6 104192188	-0.0429743	0.579401	0.830534	Distal	Akr1b8 | Aldh1l1 | Alox5 | C3ar1 | Capg | Gpnmb | Gsg1 | Il17rc | Irf5 | Lag3 | Parp12 | Ptpn6 | Tbxas1 | Tmem176b
chr8 105943541	-0.0294713	0.58024	0.830534	Distal	Hpgd | Irf8 | Man2b1 | Mc1r | Nlrc5 | Plcg2 | Sall1 | Snx20
chr1 132264662	0.0221757	0.589646	0.831001	Distal	Arhgap30 | Cd48 | Cd84 | Cdh7 | Cfh | Ctse | Fcer1g | Fcgr2b | Fcgr3 | Hlx | Ifi207 | Inpp5d | Ncf2 | Niban1 | Pdcd1 | Ptprc | Rab7b | Satb2 | Slamf6 | Slamf9 | Slc11a1 | Ugt1a7c | Vwc2l
chr10 126502185	0.0568451	0.589609	0.831001	Distal	Arhgap45 | Itgb2 | Lrrc3 | Lyz2 | Nodal | Vsir
chr11 101038289	-0.0275161	0.585762	0.831001	Distal	Adap2 | Ccl3 | Ccl4 | Ccl6 | Cd300a | Cd300c2 | Cd68 | Cxcl16 | Dock2 | Gfap | Gngt2 | Havcr2 | Igtp | Ikzf1 | Irgm1 | Irgm2 | Itgb3 | Lcp2 | Lgals9 | Milr1 | Plek | Pmp22 | Scimp | Slfn8 | Tmc6 | Tmem106a | Wfdc17
chr12 70715319	-0.0447365	0.583872	0.831001	Distal	Npc2
chr12 8347472	0.0385949	0.589585	0.831001	Distal	Crip1 | Gm527 | Lgmn | Pik3cg | Pld4 | Serpina3n
chr13 106368629	0.0333485	0.586583	0.831001	Distal	Hexb | Hk3 | Naip6 | Thbs4
chr14 32202027	-0.0376982	0.587833	0.831001	Parg	Arhgap22 | Btd | Clu | Comtd1 | Gpr183 | Lgals3 | Mmrn2 | Nudt13 | Plau
chr14 32202027	-0.0376982	0.587833	0.831001	Distal	Arhgap22 | Btd | Clu | Comtd1 | Gpr183 | Lgals3 | Mmrn2 | Nudt13 | Plau
chr16 3632926	0.0201983	0.584439	0.831001	Distal	Cd200r4 | Cd86 | Hcls1 | Itgb5 | Liph | Mx1 | Pros1 | Runx1 | Samsn1
chr19 36761142	0.0331594	0.586833	0.831001	Distal	Blnk | Ccdc88b | Cd274 | Cd5 | Dock8 | Entpd1 | Fam111a | Fermt3 | Gcnt1 | Hhex | Hps1 | Ide | Ifit3 | Lpxn | Mamdc2 | Mpeg1 | Ms4a6d | Pik3ap1 | Pold4 | Rab3il1 | Rnaseh2c | Slc15a3 | Unc93b1
chr2 181922530	0.0390929	0.586783	0.831001	Distal	Apbb1ip | B2m | Birc7 | Bmf | Bub1 | Card9 | Cd44 | Cst7 | Ctsa | Ctsz | Cybrd1 | Cytip | Fam83d | Ggta1 | Gsn | Hck | Kcnh7 | Kynu | Mafb | Nacc2 | Plxdc2 | Psd4 | Ptgs1 | Rrbp1 | Slc43a3 | Spi1 | Spint1 | Tshz2 | Vim
chr5 15495814	-0.0258851	0.588306	0.831001	Distal	Anxa3 | Asb10 | C130050O18Rik | Cfap251 | Cmklr1 | Cxcl13 | Cxcl5 | Fgl2 | Gal3st4 | Gbp6 | Gsap | Gusb | Hcar2 | Hpse | Hvcn1 | Lat2 | Ldb2 | Mlxipl | Oas1a | Oasl2 | Rhoh | Selplg | Serpine1 | Sowahb | Spp1 | Tlr6
chr5 30604865	0.0211872	0.587602	0.831001	Distal	Afp | Anxa3 | Ccdc121 | Cmklr1 | Cxcl9 | Gal3st4 | Gbp6 | Gm5862 | Gsap | Gusb | Hcar2 | Hvcn1 | Lat2 | Ldb2 | Man2b2 | Mlxipl | Ncf1 | Oasl2 | Rasa4 | Rhoh | Rpl37rt | Selplg | Spp1
chr8 124171766	-0.0294789	0.5859	0.831001	Distal	Adcy7 | Cmtm3 | Hmox1 | Irf8 | Man2b1 | Msr1 | Plcg2 | Snx20
chr1 182597552	-0.0432783	0.597165	0.83249	Distal	Arid5a | Atf3 | Cacna1s | Cd28 | Cd48 | Cd84 | Creg1 | Ctse | Esrrg | Fcer1g | Fcgr2b | Fcgr3 | Fcgr4 | Glrp1 | Ifi204 | Ifi207 | Ifi209 | Il1rl1 | Inpp5d | Ly9 | Mcm3 | Ncf2 | Neurl3 | Pdcd1 | Ptprc | Rcsd1 | Rgs1 | Rnf152 | Slamf6 | Slamf9 | Slc11a1 | Sp140 | Stat1 | Tmem37 | Traf3ip3 | Ugt1a7c | Vwc2l
chr10 69045435	-0.0465013	0.594858	0.83249	Distal	Arhgap45 | Arhgap9 | E2f7 | Itgb2 | Lilrb4a | Lyz2 | Mical1 | Rpl41 | Rps15 | Srgn
chr11 45909071	-0.0761174	0.596061	0.83249	Distal	Abi3 | Ccl3 | Ccl4 | Cd300a | Cd300lb | Cd68 | Gfap | Gm5431 | Gngt2 | Itgb3
chr12 17007116	0.0197097	0.598196	0.83249	Distal	Aspg | Crip1 | Etv1 | Gpr65 | Ifi27l2a | Lgmn | Npc2 | Pik3cg | Pld4 | Rin3 | Rps29 | Serpina3n
chr12 83701411	-0.0624684	0.597316	0.83249	Distal	Ankrd9 | Crip1 | Gm527 | Lgmn | Pik3cg | Pld4 | Rin3 | Rps29 | Serpina3n
chr15 78405395	-0.0671023	0.593997	0.83249	Distal	Cdh6 | Dcstamp | Gsdmd
chr17 39844435	-0.0302194	0.596061	0.83249	Distal	Aif1 | B430306N03Rik | C4b | Clic1 | Eif2ak2 | Gpsm3 | Or5v1b | Psmb8 | Rasal3 | Rasgrp3 | Rnaset2b | Tap2 | Tgif1 | Tnf | Trem2 | Treml2 | Unc5cl | Vav1
chr19 46488390	-0.03595	0.597728	0.83249	Distal	Cd274 | Entpd1 | Fau | Fbxl15 | Fermt3 | Hps1 | Ide | Ifit3 | Lpxn | Lrp5 | Mpeg1 | Ms4a6c | Ms4a6d | Pold4 | Rnaseh2c | Slc15a3 | Unc93b1 | Znhit2 | Znrd2
chr3 51908639	-0.0207213	0.597251	0.83249	Distal	Ccn1 | Cd53 | Ctss | Fcgr1 | Fcrl2 | I830077J02Rik | Il7 | Olfm3 | Olfml3 | Ptger3 | S100a4 | S100a6 | Tmem154 | Tnfaip8l2
chr4 103802621	0.0268996	0.597636	0.83249	Distal	C1qb | Cnr2 | Plin2 | Smim27 | Tlr12 | Tlr4 | Tnfsf8 | Tox
chr4 132113665	-0.015875	0.59389	0.83249	Distal	Ptafr | Themis2
chr4 45084603	-0.039602	0.591673	0.83249	Distal	Atp6v0d2 | C1qa | C1qb | C1qc | Cd52 | Csf3r | Fut9 | Gng10 | Isg15 | Laptm5 | Ldlrap1 | Lyn | Pdpn | Ptafr | Smim1 | Tlr4 | Tmem200b | Tnfrsf1b | Vwa1 | Zc3h12a
chr4 70595179	-0.119352	0.593835	0.83249	Distal	Fgr | Lyn
chr5 92941917	-0.0385741	0.598212	0.83249	Distal	Afp | Anxa3 | Asb10 | Cfap69 | Cmklr1 | Crybb3 | Cxcl9 | Fgl2 | Gal3st4 | Gm5862 | Gsap | Gusb | Hcar2 | Hpse | Hvcn1 | Khk | Lat2 | Man2b2 | Mlxipl | Oas1a | Oasl2 | Pilra | Rasa4 | Rhoh | Rpl37rt | Selplg | Sh3bp2 | Spp1 | Tlr6 | Tmem119
chr6 79307443	0.0592795	0.597697	0.83249	Distal	Apobec1 | Arhgdib | C3ar1 | Capg | Cd9 | Clec5a | Clec7a | Cntn4 | Foxm1 | Grm8 | Hpgds | Irf5 | Klrb1c | Lag3 | Ltbr | Olr1 | Ptpn6 | Tbxas1 | Tmem176a | Tmem176b | Tnfrsf1a
chr14 79035939	0.0349461	0.601724	0.833823	Distal	Ang | Arl11 | Epsti1 | Gpr183 | Klhl1 | Lcp1 | Phf11a | Phf11b | Phf11d | Plau | Rnase4 | Rnase6 | Tgm1 | Wdfy4
chr15 84406583	0.0324688	0.600468	0.833823	Distal	Cyth4 | Deptor | Fyb | Glycam1 | Gpr84 | Gsdmd | Lgals1 | Nckap1l | Rac2
chr2 165792831	-0.0395719	0.602536	0.833823	Distal	Arrdc1 | B2m | Cst3 | Cst7 | Ctsa | Ctsz | Egfl7 | Entpd2 | Ggta1 | Hck | Lcn2 | Mdk | Nanp | Plcb2 | Ptgs1 | Rps21 | Spi1
chr2 172007797	-0.0542296	0.602766	0.833823	Distal	B2m | Birc7 | Cst7 | Ctsa | Ctsz | Ggta1 | Hck | Il1rn | Kynu | Plcb2 | Plxdc2 | Ptgs1 | Traf1 | Zbp1
chr5 93420976	-0.0241817	0.600497	0.833823	Distal	Asb10 | Cxcl13 | Gal3st4 | Gm5862 | Lat2 | Mlxipl | Spp1
chr7 127290519	-0.0236605	0.603424	0.833823	Distal	AI467606 | Apobr | Apoe | C5ar1 | Cd37 | Ctsd | Fes | Ftl1 | Fxyd1 | Il21r | Il4i1 | Itgam | Itgax | Lair1 | Lgi4 | Lsp1 | P2ry6 | P4ha3 | Paox | Pycard | Rcn3 | Rgs10 | Rpl13a | Rplp2 | Siglecf | Siglech | Slco2b1 | Tph1 | Trpm4 | Tyrobp
chr8 103872980	-0.0338527	0.604045	0.833823	Distal	Cdh16 | Cyp4f18 | Irf8 | Sall1
chr9 37384757	0.0216922	0.603458	0.833823	Distal	Cd3g | St14
chr9 90119404	0.0211361	0.604183	0.833823	Distal	Anxa2 | Bcl2a1a | Bcl2a1b | Casp1 | Casp4 | Cmtm7 | Ctsh | Cx3cr1 | Fli1 | Hcrtr2 | Hexa | Icam1 | Il10ra | Ldlr | Naalad2 | Npsr1 | S1pr2 | St14 | Tgfbr2 | Tlr9 | Ttc12
chr9 90119404	0.0211361	0.604183	0.833823	Morf4l1	Anxa2 | Bcl2a1a | Bcl2a1b | Casp1 | Casp4 | Cmtm7 | Ctsh | Cx3cr1 | Fli1 | Hcrtr2 | Hexa | Icam1 | Il10ra | Ldlr | Naalad2 | Npsr1 | S1pr2 | St14 | Tgfbr2 | Tlr9 | Ttc12
chr4 136886623	0.0276994	0.605822	0.834699	Distal	Akna | Atp6v0d2 | C1qa | C1qb | C1qc | Cd52 | Cd72 | Cnr2 | Csf3r | Dhrs3 | Fblim1 | Fgr | Laptm5 | Lyn | Plin2 | Ptafr | Tgfbr1 | Tmco4 | Tnfrsf1b | Tnfsf8
chr4 136886623	0.0276994	0.605822	0.834699	C1qb	Akna | Atp6v0d2 | C1qa | C1qb | C1qc | Cd52 | Cd72 | Cnr2 | Csf3r | Dhrs3 | Fblim1 | Fgr | Laptm5 | Lyn | Plin2 | Ptafr | Tgfbr1 | Tmco4 | Tnfrsf1b | Tnfsf8
chr16 57391421	-0.0252038	0.608756	0.837482	Distal	Cd200r4 | Cd86 | Hcls1 | Parp14 | Pros1 | Runx1 | Samsn1 | Vgll3
chr2 20519868	0.0314936	0.608849	0.837482	Etl4
chr11 69031166	0.0304281	0.609663	0.837908	Distal	Abcc3 | Abi3 | Birc5 | Castor1 | Ccl3 | Ccl4 | Ccl6 | Ccl9 | Cd300c2 | Cd300lb | Cd68 | Cxcl16 | Dock2 | Gabra1 | Gfap | Gm11627 | Gm2a | Gngt2 | Grn | Havcr2 | Ifi35 | Ikzf1 | Itgb3 | Lcp2 | Lgals3bp | Lgals9 | Milr1 | Naglu | Nlrp3 | Rhbdf1 | Scimp | Scpep1 | Slfn8 | Socs3 | Syngr2 | Tcn2 | Tmc6 | Tmem106a | Trp53i13 | Wnt9b
chr11 107366213	-0.0336444	0.611672	0.839976	Distal	Abcc3 | Abi3 | Ccl3 | Cd300ld4 | Dock2 | Gfap | Grn | Itgb3 | Milr1 | Ndufaf8 | Pmp22 | Srebf1
chr18 36664266	-0.0290007	0.613437	0.84101	Distal	Csf1r | Prelid2 | Sting1
chr9 56513549	0.0252867	0.613106	0.84101	Distal	Bcl2a1a | Bcl2a1b | Bcl2a1d | Casp1 | Casp4 | Cd3g | Ctsh | Cx3cr1 | Cxcr6 | Ddx43 | Fli1 | Hexa | Icam1 | Il10ra | Ldlr | St14 | Tgfbr2
chr10 61224341	0.0304842	0.615974	0.842405	Distal	Itgb2
chr11 103039972	0.0302075	0.615738	0.842405	Distal	Abcc3 | Abi3 | Adap2 | Birc5 | Castor1 | Ccl3 | Ccl4 | Ccl6 | Ccl9 | Cd300c2 | Cd300lb | Cd68 | Dock2 | Gabra1 | Gfap | Gm5431 | Gngt2 | Grn | Havcr2 | Ifi35 | Ikzf1 | Lcp2 | Lgals9 | Naglu | Nlrp3 | Psme2b | Rnf213 | Scpep1 | Slc16a3 | Slfn8 | Tmem106a
chrX 7922466	-0.0270876	0.615535	0.842405	Distal	Arhgap4 | Egfl6 | F9 | Hs6st2 | Pcdh11x | Sash3 | Tasl
[truncated: 447 more rows]
