# Supplementary material for: Brain DNA Methylation Atlas of AppNL‐G‐F Alzheimer's Disease Model Mice Across Age and Region Reveals Choline‐Induced Resilience
Source: Aging Cell. 2025 Oct 13;24(11):e70241. doi: 10.1111/acel.70241 (PMC12611327; doi:10.1111/acel.70241)
Supplement: Supplementary file 9 — File S8: Amyloid by Diet PACs. [file ACEL-24-e70241-s006.xlsx]

## Sheet: Cortex Amyloid Diet Interaction
chr	pos	Coeff.amyloid.Control	amyloidAdj Control	Coeff.amyloid.Supp	amyloidAdj Supp	Interaction	Local Correlation	Distal Correlation
chr10	80172510	-0.0857998	0.00286383	-0.0527993	0.398439	TRUE	Fam174c
chr10	81333033	0.0821231	0.00933863	-0.0197843	0.731328	TRUE	Distal	Smarcc2
chr11	61025108	-0.0873599	0.00933863	0.0489816	0.430125	TRUE	Kcnj12
chr12	76676643	-0.0999339	0.0364485	-0.00490352	0.999999	TRUE	Sptb
chr16	32747976	-0.263259	0.0165143	0.105093	0.436034	TRUE	Muc4
chr18	37737144	-0.111503	0.0231671	-0.0218497	0.891973	TRUE	Pcdhga3
chr18	37737144	-0.111503	0.0231671	-0.0218497	0.891973	TRUE	Pcdhga2
chr2	153935500	0.169349	0.0386377	-0.0156453	0.975676	TRUE	Bpifb4
chr2	167993565	0.126449	0.015811	0.413251	0.135979	TRUE	Distal	Psd4
chr2	33411117	0.115814	0.0179656	0.0583284	0.612261	TRUE	Distal	Dnajc5, Hnrnpa3, Sstr4, Zdhhc5
chr5	148928954	0.188945	0.0492476	0.141709	0.890221	TRUE	Katnal1
chr6	113919177	0.0113907	0.760384	-0.110019	0.00118188	TRUE	Atp2b2
chr6	89362613	0.13952	0.0165143	0.0995216	0.725029	TRUE	Plxna1
chr7	19378094	0.0680743	0.033502	0.00618063	0.981323	TRUE	Distal	Btbd10
chr7	45241179	0.0519558	0.0201696	-0.0190479	0.677251	TRUE	Distal	Atg16l2
chr7	67148795	0.175166	0.0296011	-0.0313256	0.864185	TRUE	Adamts17
chr8	84671061	0.10882	0.0179656	9.16e-05	0.999999	TRUE	Distal	Cfap96
chr9	110381087	-0.0781266	0.043155	0.0502039	0.436034	TRUE	Distal	Gpx1
chrX	20060049	0.0815155	0.0296011	0.0252646	0.749298	TRUE	Chst7
chrX	20060062	0.0717409	0.0492476	0.00276987	0.999999	TRUE	Chst7
chr1	104994394	0.0122081	0.854339	-0.00502925	0.999999	FALSE	Cdh20
chr1	159232515	-0.0249814	0.914332	-0.00187924	0.999999	FALSE	Cop1
chr1	166003510	-0.0179989	0.978343	0.0169432	0.98148	FALSE	Pou2f1
chr1	172205030	0.0327721	0.381747	-0.027002	0.731328	FALSE	Pea15a
chr1	179200655	0.0184727	0.815228	-0.0392977	0.679318	FALSE	Smyd3
chr1	179517872	0.000737315	1	0.0554253	0.731328	FALSE	Smyd3
chr1	192193513	0.0518484	0.113736	0.00150595	0.999999	FALSE	Kcnh1
chr1	192741161	0.00209538	0.980223	0.0331934	0.6845	FALSE	Hhat
chr1	39299128	0.0267211	0.498508	-0.0455047	0.436034	FALSE	Npas2
chr1	39299181	0.0302614	0.481735	-0.0618075	0.398439	FALSE	Npas2
chr1	59584822	0.00272239	1	-0.0196076	0.998435	FALSE	Gm973
chr1	63176876	-0.0833556	0.481735	0.0347965	0.864185	FALSE	Eef1b2
chr1	63273286	-0.0547205	0.815228	-0.149148	0.398439	FALSE	Zdbf2
chr1	63273306	0.0391836	0.735424	0.00596826	0.999999	FALSE	Zdbf2
chr1	75475234	0.00147265	0.992261	-0.0125194	0.904833	FALSE	Chpf
chr10	115587046	0.0360136	0.862274	0.160219	0.398439	FALSE	Lgr5
chr10	117632098	0.0100564	0.815228	0.00559499	0.994725	FALSE	Distal	Mtcl3
chr10	122774930	0.0505248	0.489265	-0.0207272	0.943905	FALSE	Ppm1h
chr10	17334445	0.0865258	0.30458	-0.0888198	0.798879	FALSE	Distal	Ilvbl
chr10	18055198	0.0298423	0.621913	-0.00836181	0.975676	FALSE	Distal	Pan2
chr10	37136137	0.216694	0.140139	-0.103987	0.450056	FALSE	Marcks
chr10	42275094	0.0225173	0.680362	-0.0233825	0.747267	FALSE	Distal	Crybg1
chr10	43361312	0.0479724	0.498508	0.225579	0.398439	FALSE	Distal	Stat2
chr10	44148840	0.0277779	0.693074	0.0123965	0.962019	FALSE	Crybg1
chr10	5123595	-0.0361874	0.693074	0.0348823	0.782912	FALSE	Syne1
chr10	59151111	-0.0965883	0.442562	-0.0361647	0.891973	FALSE	Septin10
chr10	67103826	0.0283986	0.563899	-0.0582983	0.552558	FALSE	Distal	R3hdm2
chr10	75932658	0.0181554	0.811427	0.0732382	0.443675	FALSE	Chchd10
chr10	80172521	0.00472791	0.945305	-0.00831838	0.962019	FALSE	Fam174c
chr10	80905134	0.0157433	0.923601	-0.0458225	0.783696	FALSE	Timm13
chr10	81464706	0.0285637	0.351671	0.00281172	0.999999	FALSE	Distal	Arid5b
chr10	85169573	-0.108168	0.164794	0.0748468	0.450056	FALSE	Cry1
chr10	96370732	-0.000233555	1	-0.0254036	0.658254	FALSE	Distal	Map3k5, Tspan15
chr10	96370732	-0.000233555	1	-0.0254036	0.658254	FALSE	Distal	Map3k5, Tspan15
chr10	96370732	-0.000233555	1	-0.0254036	0.658254	FALSE	Distal	Map3k5, Tspan15
chr10	96370732	-0.000233555	1	-0.0254036	0.658254	FALSE	Distal	Map3k5, Tspan15
chr10	96370732	-0.000233555	1	-0.0254036	0.658254	FALSE	Distal	Map3k5, Tspan15
chr10	96370732	-0.000233555	1	-0.0254036	0.658254	FALSE	Distal	Map3k5, Tspan15
chr10	96370732	-0.000233555	1	-0.0254036	0.658254	FALSE	Distal	Map3k5, Tspan15
chr10	96370732	-0.000233555	1	-0.0254036	0.658254	FALSE	Distal	Map3k5, Tspan15
chr11	102606008	0.0642401	0.113736	-0.0746197	0.436034	FALSE	Fzd2
chr11	102606428	0.00164037	0.977611	-0.0423354	0.398439	FALSE	Fzd2
chr11	102606452	0.00112262	0.992261	-0.010922	0.864185	FALSE	Fzd2
chr11	103111950	0.0624331	0.387726	-0.00269679	0.999999	FALSE	Hexim1
chr11	118891241	0.0403255	0.115737	0.0268907	0.539636	FALSE	Rbfox3
chr11	119443707	-0.0103095	0.945305	-0.0315121	0.904833	FALSE	Distal	Baiap2
chr11	24164485	-0.211995	0.0521309	-0.0264219	0.904833	FALSE	Bcl11a
chr11	29548227	0.0154601	0.878608	0.167834	0.526549	FALSE	Rps27a
chr11	42182239	-0.0104835	0.958267	-0.116643	0.443675	FALSE	Gabra1
chr11	51650836	-0.0778862	0.546723	0.0523133	0.805745	FALSE	D930048N14Rik
chr11	55583908	0.00169436	0.977611	-0.0521061	0.398439	FALSE	Glra1
chr11	55583929	-0.00486919	0.91681	-0.0362654	0.436034	FALSE	Glra1
chr11	59964881	0.0395665	0.588688	0.0189064	0.999999	FALSE	Rasd1
chr11	61023203	0.025353	0.76686	-0.0834898	0.493723	FALSE	Kcnj12
chr11	69834130	0.0140637	0.659194	0.0173715	0.772585	FALSE	Tmem256
chr11	72207718	-0.0253687	0.923438	10.8065	0.999999	FALSE	Txndc17
chr11	77885379	0.0139059	0.729796	-0.0281955	0.677251	FALSE	Pipox
chr11	77887610	-0.0216261	0.705395	0.110685	0.350618	FALSE	Pipox
chr11	78436236	-0.00673313	0.881202	0.0603012	0.436034	FALSE	Distal	Mtmr4
chr11	97685587	0.134791	0.115737	0.43673	0.398439	FALSE	Cisd3
chr12	103389239	0.0927042	0.564748	0.0686984	0.723704	FALSE	Otub2
chr12	107942504	0.0105282	0.86546	-0.0348537	0.624438	FALSE	Distal	Cdca4
chr12	108229932	-0.0276734	0.563604	-0.0661126	0.436034	FALSE	Distal	Sptssa
chr12	112828684	-0.148299	0.751241	-0.0892166	0.612261	FALSE	Cdca4
chr12	28636002	-0.00695753	0.974073	-0.0776762	0.436034	FALSE	Rps7
chr12	5080905	0.0611573	0.544513	-0.0690877	0.725029	FALSE	Klhl29
chr12	5374090	0.0766658	0.126108	0.112519	0.52978	FALSE	Klhl29
chr12	55599567	-0.642994	0.621913	-0.0226207	0.975676	FALSE	Insm2
chr12	73045177	0.02532	0.815228	0.196768	0.65977	FALSE	Six1
chr12	95628971	0.0480784	0.195155	0.00494769	0.999999	FALSE	Distal	Klhl29
chr13	30224313	-0.0791286	0.206303	-0.0524204	0.673915	FALSE	Distal	Pde4d
chr13	30224339	-0.0479769	0.498508	-0.029933	0.837935	FALSE	Distal	Pde4d
chr13	42063240	0.0678731	0.583518	-0.0627617	0.490652	FALSE	Hivep1
chr13	55005957	-0.0308343	0.354916	0.059647	0.430125	FALSE	Unc5a
chr13	57531418	-0.0303441	0.486259	-0.0272917	0.749298	FALSE	Spock1
chr13	57907575	0.0257758	0.815228	-0.0724784	0.430125	FALSE	Spock1
chr13	57907815	0.0468703	0.484756	0.197923	0.678538	FALSE	Spock1
chr13	70819277	-0.040977	0.352581	-0.0449144	0.61617	FALSE	Adamts16
chr13	76099184	-80.9367	1	-0.134115	0.430125	FALSE	Arsk
chr13	97137986	-0.0509949	0.61954	0.021287	0.901362	FALSE	Nsa2
chr14	18270805	-0.0683572	0.826857	-0.20791	0.350618	FALSE	Rpl15
chr14	20727524	-0.014682	0.811427	-0.0223815	0.732687	FALSE	Ndst2
chr14	31001640	-0.0310027	0.815228	0.0708009	0.855368	FALSE	Glt8d1
chr14	55106381	0.0732237	0.481735	0.0443017	0.772194	FALSE	Ap1g2
chr14	55576550	-0.0163138	0.901111	-0.0380486	0.678538	FALSE	Psme1
chr14	7992647	0.0318639	0.40436	-0.0638735	0.398439	FALSE	Dnase1l3
chr14	99099844	0.0142514	0.48709	0.0430313	0.173407	FALSE	Dis3
chr15	37279501	0.0138673	0.914332	-0.253178	0.462215	FALSE	Distal	Elfn2
chr15	39772947	0.0222353	0.45697	0.0128114	0.837935	FALSE	Dpys
chr15	64134479	0.0393881	0.128199	0.0147513	0.783696	FALSE	Asap1
chr15	64269477	-0.0349489	0.481735	-0.0140396	0.891973	FALSE	Asap1
chr15	72809794	-0.0200911	0.546723	-0.0594109	0.255266	FALSE	Distal	Cplane1
chr15	76900411	-0.0145806	0.862274	-0.0496962	0.677251	FALSE	Rpl8
chr15	78926020	0.0340001	0.486259	-0.0608355	0.398439	FALSE	Lgals1
chr15	79028599	-0.0900205	0.459754	-0.287827	0.398439	FALSE	Gcat
chr15	88733255	0.0505746	0.923601	0.133165	0.697899	FALSE	Brd1
chr15	98167992	0.0527468	0.546723	-0.046701	0.803231	FALSE	Ccdc184
chr16	10532689	-0.0129935	0.862274	-0.098172	0.398439	FALSE	Dexi
chr16	10545501	-0.11937	0.811427	-0.0790285	0.723704	FALSE	Dexi
chr16	32769104	0.198394	0.113736	0.00542176	0.999999	FALSE	Muc4
chr16	4648615	-0.0607139	0.352581	-0.151603	0.436034	FALSE	Vasn
chr16	4668208	-0.0228932	0.48709	0.0791752	0.247863	FALSE	Vasn
chr16	55974286	0.0268948	0.815877	0.0396074	0.999999	FALSE	Rpl24
chr16	5885893	-0.0525884	0.165929	0.0351375	0.703157	FALSE	Rbfox1
chr16	96159224	0.0113945	0.862274	0.0296296	0.890221	FALSE	Lca5l
chr16	96171978	-0.0616942	0.608371	-0.0494147	0.977836	FALSE	Lca5l
chr16	96192284	-28.2433	1	0.0219112	0.999999	FALSE	Lca5l
chr17	23557988	0.0608045	0.596722	27.3594	0.999999	FALSE	Distal	Ptprs
chr17	24239784	0.0990246	0.481735	-0.139725	0.601912	FALSE	Ccnf
chr17	24470684	-0.0385248	0.881202	-0.0186564	0.998435	FALSE	Bricd5
chr17	27702771	5.46e-05	1	0.285255	0.712198	FALSE	Pacsin1
chr17	28316050	-0.0405468	0.352581	-0.0556605	0.443675	FALSE	Fance
chr17	28316105	-0.0284367	0.442233	-0.031796	0.615969	FALSE	Fance
chr17	30959227	0.0282105	0.857732	-0.135	0.398439	FALSE	Umodl1
chr17	30959228	0.143718	0.481265	-0.126341	0.430125	FALSE	Umodl1
chr17	35124506	0.0431427	0.862274	0.118181	0.398439	FALSE	Distal	Rab11b
chr17	38452330	-0.0453465	0.181367	0.0447406	0.712198	FALSE	Distal	Fance
chr17	46484040	-0.210992	0.53404	-0.0576885	0.736023	FALSE	Ttbk1
chr17	56419093	-0.0267819	0.854339	-0.0296164	0.687317	FALSE	Ptprs
chr17	56467129	0.0254414	0.544513	0.0371593	0.576371	FALSE	Ptprs
chr17	6005847	-1.10463	0.506879	-0.229887	0.255266	FALSE	Synj2
chr17	6019404	0.0618029	0.546723	0.0132421	0.999999	FALSE	Synj2
chr17	71869409	0.0153746	0.608971	-0.032262	0.436025	FALSE	Distal	Akap8, Trim39
chr17	71869409	0.0153746	0.608971	-0.032262	0.436025	FALSE	Distal	Akap8, Trim39
chr17	71869409	0.0153746	0.608971	-0.032262	0.436025	FALSE	Distal	Akap8, Trim39
chr17	71869409	0.0153746	0.608971	-0.032262	0.436025	FALSE	Distal	Akap8, Trim39
chr17	71869409	0.0153746	0.608971	-0.032262	0.436025	FALSE	Distal	Akap8, Trim39
chr17	71869409	0.0153746	0.608971	-0.032262	0.436025	FALSE	Distal	Akap8, Trim39
chr17	71869409	0.0153746	0.608971	-0.032262	0.436025	FALSE	Distal	Akap8, Trim39
chr17	71869409	0.0153746	0.608971	-0.032262	0.436025	FALSE	Distal	Akap8, Trim39
chr17	83216095	0.0373982	0.945305	-0.0466043	0.749298	FALSE	Pkdcc
chr17	87612869	0.0140943	0.758818	-0.0614097	0.337297	FALSE	Distal	Cpne5
chr17	88440782	0.124041	0.23775	-0.00753176	0.999999	FALSE	Foxn2
chr18	12840363	-0.0134233	0.776297	-0.0110761	0.904833	FALSE	Distal	Pcdhb16
chr18	3337149	2.73491	0.352581	0.0442196	0.999999	FALSE	Crem
chr18	37039613	-0.00445486	0.974073	0.00255841	0.999999	FALSE	Pcdha5
chr18	37686014	-0.00789514	0.945305	-0.0441305	0.714208	FALSE	Pcdhga2
chr18	37695042	-0.0505525	0.498508	-0.0593653	0.731328	FALSE	Pcdhga3
chr18	37737133	-0.0282374	0.659194	0.0743666	0.462686	FALSE	Pcdhgb1
chr18	37737291	0.0113534	0.945305	0.0281054	0.798404	FALSE	Pcdhga2
chr18	37737291	0.0113534	0.945305	0.0281054	0.798404	FALSE	Pcdhga3
chr18	37737291	0.0113534	0.945305	0.0281054	0.798404	FALSE	Pcdhga2
chr18	37737291	0.0113534	0.945305	0.0281054	0.798404	FALSE	Pcdhga3
chr18	37737291	0.0113534	0.945305	0.0281054	0.798404	FALSE	Pcdhga2
chr18	37737291	0.0113534	0.945305	0.0281054	0.798404	FALSE	Pcdhga3
chr18	37737291	0.0113534	0.945305	0.0281054	0.798404	FALSE	Pcdhga2
chr18	37737291	0.0113534	0.945305	0.0281054	0.798404	FALSE	Pcdhga3
chr18	37737396	-0.0655387	0.478017	0.0194345	0.888119	FALSE	Pcdhga3
chr18	37744582	0.0343758	0.257785	0.0328719	0.450056	FALSE	Pcdhga3
chr18	37751858	0.0415883	0.300535	-0.0553115	0.430125	FALSE	Pcdhgb1
chr18	37806996	0.0121558	0.895335	-0.0539197	0.749298	FALSE	Pcdhga3
chr18	37807596	0.0175044	0.817397	-0.0360238	0.668284	FALSE	Pcdhgb1
chr18	38590508	-0.002823	0.974073	-0.0275022	0.758685	FALSE	Distal	Dipk1c
chr18	56572723	0.0532539	1	-0.285575	0.398439	FALSE	Aldh7a1
chr18	61036036	0.0483323	0.320973	-0.00397712	0.999999	FALSE	Distal	Crem
chr18	73930528	-0.0143869	0.93148	0.109443	0.430125	FALSE	Mapk4
chr18	73930549	0.0614634	0.459754	-0.0839645	0.601649	FALSE	Mapk4
chr18	73970745	0.00745234	0.862274	0.0135204	0.864185	FALSE	Mapk4
chr18	74064966	-0.327611	0.352581	0.112923	0.398439	FALSE	Mapk4
chr18	77257884	-0.0242993	0.40436	0.00945689	0.890221	FALSE	St8sia5
chr18	79074632	0.0837322	0.596722	-0.0943935	0.450056	FALSE	Setbp1
chr18	80384242	-0.051569	0.45697	-0.0184011	0.864185	FALSE	Distal	Crem
chr19	10279915	0.0429121	0.125751	-0.0862622	0.098567	FALSE	Dagla
chr19	10307458	0.0519581	0.120964	0.0587982	0.398439	FALSE	Dagla
chr19	18749772	0.103333	0.489265	0.141957	0.576371	FALSE	Trpm6
chr19	18867324	-0.0292971	0.626689	0.00762104	0.981323	FALSE	Trpm6
chr19	23159956	0.0299532	0.53404	-0.0019877	0.999999	FALSE	Klf9
chr19	4037788	-0.272215	0.294833	0.404221	0.658254	FALSE	Gstp1
chr19	57134667	0.018806	0.668534	0.0547273	0.443675	FALSE	Distal	Got1
chr19	6910076	0.101005	0.351671	0.0504027	0.999999	FALSE	Trmt112
chr19	6985463	-0.0790838	0.811427	0.0535356	0.614384	FALSE	Fkbp2
chr2	109676276	-0.119019	0.596722	-0.166062	0.398439	FALSE	Bdnf
chr2	109693334	0.0145139	0.825294	-0.0234784	0.890202	FALSE	Bdnf
chr2	114130761	-0.0682983	0.058086	0.0347757	0.805745	FALSE	Aqr
chr2	128437995	0.000959382	1	0.00388518	0.999999	FALSE	Distal	Tnks1bp1
chr2	13859899	0.0277476	0.481735	-0.00750544	0.978274	FALSE	Hacd1
chr2	154348721	-0.027121	0.488999	-0.059524	0.576371	FALSE	Distal	Nusap1
chr2	156648503	0.0239267	0.729796	0.101264	0.398439	FALSE	Dlgap4
chr2	156746135	-0.0177181	0.815228	0.0483435	0.612261	FALSE	Dlgap4
chr2	167808794	0.171217	0.294929	0.0706474	0.443675	FALSE	Distal	C8g
chr2	170677738	-0.0166398	0.664931	0.000617332	0.999999	FALSE	Distal	Nusap1, Tox2
chr2	170677738	-0.0166398	0.664931	0.000617332	0.999999	FALSE	Distal	Nusap1, Tox2
chr2	170677738	-0.0166398	0.664931	0.000617332	0.999999	FALSE	Distal	Nusap1, Tox2
chr2	170677738	-0.0166398	0.664931	0.000617332	0.999999	FALSE	Distal	Nusap1, Tox2
chr2	170677738	-0.0166398	0.664931	0.000617332	0.999999	FALSE	Distal	Nusap1, Tox2
chr2	170677738	-0.0166398	0.664931	0.000617332	0.999999	FALSE	Distal	Nusap1, Tox2
chr2	170677738	-0.0166398	0.664931	0.000617332	0.999999	FALSE	Distal	Nusap1, Tox2
chr2	170677738	-0.0166398	0.664931	0.000617332	0.999999	FALSE	Distal	Nusap1, Tox2
chr2	175053255	-0.00244755	0.992261	0.233448	0.714208	FALSE	Distal	Tnks1bp1
chr2	180257326	0.0791703	0.315453	0.0163692	0.978274	FALSE	Rps21
chr2	180659646	-0.0162971	0.664931	0.0150635	0.864185	FALSE	Distal	Tox2
chr2	24367457	0.0269982	0.596722	-0.0581808	0.436034	FALSE	Psd4
chr2	24385612	-0.0260664	0.608371	-0.113239	0.398439	FALSE	Psd4
chr2	25577896	0.0206313	0.498508	-0.00445067	0.981825	FALSE	Phpt1
chr2	25578017	0.0226367	0.505541	0.00972426	0.896781	FALSE	Phpt1	Tmem127
chr2	25578017	0.0226367	0.505541	0.00972426	0.896781	FALSE	Distal	Tmem127
chr2	25578017	0.0226367	0.505541	0.00972426	0.896781	FALSE	Phpt1	Tmem127
chr2	25578017	0.0226367	0.505541	0.00972426	0.896781	FALSE	Distal	Tmem127
chr2	25578017	0.0226367	0.505541	0.00972426	0.896781	FALSE	Phpt1	Tmem127
chr2	25578017	0.0226367	0.505541	0.00972426	0.896781	FALSE	Distal	Tmem127
chr2	25578017	0.0226367	0.505541	0.00972426	0.896781	FALSE	Phpt1	Tmem127
chr2	25578017	0.0226367	0.505541	0.00972426	0.896781	FALSE	Distal	Tmem127
chr2	25578796	0.0331337	0.639291	-0.219005	0.098567	FALSE	Phpt1
chr2	25579275	0.0273367	0.45697	-0.0190446	0.723704	FALSE	Phpt1
chr2	32962071	0.519849	0.191833	-0.08029	0.539636	FALSE	Rpl12
chr2	34850758	0.0102183	0.880441	0.041506	0.601912	FALSE	Distal	Srxn1
chr2	35581795	-0.0344858	0.728109	0.0848654	0.576371	FALSE	Dab2ip
chr2	35582865	0.00244424	0.979846	-0.0674945	0.398439	FALSE	Dab2ip
chr2	52339055	-0.029674	0.811427	0.00244417	0.999999	FALSE	Neb
chr2	57269698	0.0100452	0.881202	0.00990815	0.98266	FALSE	Distal	Mrps2
chr2	77612009	0.0590791	0.115737	0.0761335	0.40509	FALSE	Zfp385b
chr2	83197338	-0.0124444	0.825294	0.0599173	0.660683	FALSE	Distal	Fitm2, Rtel1
chr2	83197338	-0.0124444	0.825294	0.0599173	0.660683	FALSE	Distal	Fitm2, Rtel1
chr2	83197338	-0.0124444	0.825294	0.0599173	0.660683	FALSE	Distal	Fitm2, Rtel1
chr2	83197338	-0.0124444	0.825294	0.0599173	0.660683	FALSE	Distal	Fitm2, Rtel1
chr2	83197338	-0.0124444	0.825294	0.0599173	0.660683	FALSE	Distal	Fitm2, Rtel1
chr2	83197338	-0.0124444	0.825294	0.0599173	0.660683	FALSE	Distal	Fitm2, Rtel1
chr2	83197338	-0.0124444	0.825294	0.0599173	0.660683	FALSE	Distal	Fitm2, Rtel1
chr2	83197338	-0.0124444	0.825294	0.0599173	0.660683	FALSE	Distal	Fitm2, Rtel1
chr2	85058246	-0.0240885	0.862274	0.0121686	0.981825	FALSE	Tnks1bp1
chr2	9874562	0.182412	0.113736	-0.086867	0.436034	FALSE	Distal	Atrn
chr3	116006908	0.0715888	0.506879	0.482433	0.430125	FALSE	Slc30a7
chr3	130730021	-0.0231152	0.814366	0.172272	0.612261	FALSE	Rpl34
chr3	142700956	-0.197555	0.294833	-4.22009	0.999999	FALSE	Kyat3
chr3	28781166	0.137113	0.352581	-0.0036237	0.999999	FALSE	Eif5a2
chr3	69317097	0.171569	0.0504788	0.320125	0.731328	FALSE	Ppm1l
chr3	69484672	-0.0397271	0.53404	-0.0197171	0.882369	FALSE	Ppm1l
chr3	71123699	0.0186395	0.854339	0.0145619	0.918232	FALSE	Distal	Lamtor2
chr3	84582756	-0.109826	0.354916	0.0310663	0.950392	FALSE	Arfip1
chr3	85688507	0.184937	0.596722	0.00417181	0.999999	FALSE	Arfip1
chr3	95217999	-0.0557045	0.815228	0.0356696	0.890221	FALSE	Gabpb2
chr4	109665865	-0.0420018	0.815228	-0.146382	0.648222	FALSE	Cdkn2c
chr4	11365241	0.0154073	0.817397	0.0072445	0.981825	FALSE	Esrp1
chr4	130081558	-0.0442166	0.352581	-0.00821893	0.975097	FALSE	Col16a1
chr4	133065217	0.0276312	0.945976	-0.0339103	0.999999	FALSE	Ahdc1
chr4	136834249	0.0630961	0.0847072	0.0361002	0.677251	FALSE	Ephb2
chr4	136835126	-0.0673908	0.707548	0.207748	0.398439	FALSE	Ephb2
chr4	137778629	0.0849467	0.408532	-0.0345506	0.725029	FALSE	Distal	Kif2c
chr4	149107816	0.0255447	0.815228	-0.0773031	0.712198	FALSE	Dffa
chr4	149107932	0.119769	0.770942	0.104642	0.577578	FALSE	Dffa
chr4	150193003	-0.0285285	0.486259	-0.0100988	0.929729	FALSE	Distal	Invs
chr4	33682289	-0.0129892	0.881202	0.0327815	0.731328	FALSE	Distal	Pigv
chr4	40268373	0.122355	0.16539	-0.113981	0.398439	FALSE	Smim27
chr4	46698789	0.0164986	0.844196	0.0361305	0.659966	FALSE	Gabbr2
chr4	56481745	-0.066928	0.195155	0.0316091	0.891973	FALSE	Distal	Tmem64
chr4	73937969	0.0939065	0.18396	0.183231	0.669826	FALSE	Distal	Gabbr2, Ube2j1
chr4	73937969	0.0939065	0.18396	0.183231	0.669826	FALSE	Distal	Gabbr2, Ube2j1
chr4	73937969	0.0939065	0.18396	0.183231	0.669826	FALSE	Distal	Gabbr2, Ube2j1
chr4	73937969	0.0939065	0.18396	0.183231	0.669826	FALSE	Distal	Gabbr2, Ube2j1
chr4	73937969	0.0939065	0.18396	0.183231	0.669826	FALSE	Distal	Gabbr2, Ube2j1
chr4	73937969	0.0939065	0.18396	0.183231	0.669826	FALSE	Distal	Gabbr2, Ube2j1
chr4	73937969	0.0939065	0.18396	0.183231	0.669826	FALSE	Distal	Gabbr2, Ube2j1
chr4	73937969	0.0939065	0.18396	0.183231	0.669826	FALSE	Distal	Gabbr2, Ube2j1
chr4	96553294	-0.122455	0.29151	0.0963017	0.725029	FALSE	Cyp2j6
chr5	101003481	0.0551953	0.115737	0.0440729	0.586327	FALSE	Distal	Sgsm1
chr5	107997289	-0.0229312	0.751241	-0.0952425	0.430125	FALSE	Distal	Pgm2
chr5	111626291	0.0205131	0.596722	0.06391	0.398439	FALSE	Distal	Tnip2
chr5	112692916	0.151733	0.113736	-0.49586	0.648222	FALSE	Distal	Steap2, Wdfy3
chr5	112692916	0.151733	0.113736	-0.49586	0.648222	FALSE	Distal	Steap2, Wdfy3
chr5	112692916	0.151733	0.113736	-0.49586	0.648222	FALSE	Distal	Steap2, Wdfy3
chr5	112692916	0.151733	0.113736	-0.49586	0.648222	FALSE	Distal	Steap2, Wdfy3
chr5	112692916	0.151733	0.113736	-0.49586	0.648222	FALSE	Distal	Steap2, Wdfy3
chr5	112692916	0.151733	0.113736	-0.49586	0.648222	FALSE	Distal	Steap2, Wdfy3
chr5	112692916	0.151733	0.113736	-0.49586	0.648222	FALSE	Distal	Steap2, Wdfy3
chr5	112692916	0.151733	0.113736	-0.49586	0.648222	FALSE	Distal	Steap2, Wdfy3
chr5	113153234	-0.0947089	0.113736	-0.0559917	0.660683	FALSE	Distal	Rnf216
chr5	113263413	0.0156985	0.895335	-0.203419	0.890221	FALSE	Sgsm1
chr5	114363370	-0.0511117	0.520342	0.0284659	0.749298	FALSE	Distal	Elfn1
chr5	114899843	0.0588191	0.294833	0.0680783	0.601912	FALSE	Distal	Elfn1
chr5	120627209	0.00825789	0.945305	-0.00135141	0.999999	FALSE	Distal	Psph
chr5	120627215	0.0462654	0.738923	-0.011043	0.981323	FALSE	Distal	Psph
chr5	121660683	0.112586	0.505541	0.0296255	0.999999	FALSE	Acad10
chr5	123976117	-0.00378009	0.955223	0.0307876	0.601912	FALSE	Distal	Pilrb1
chr5	124143611	0.0464571	0.352581	-0.0257384	0.731328	FALSE	Pitpnm2
chr5	125081650	0.157596	0.763251	0.0933378	0.576371	FALSE	Ncor2
chr5	125081684	0.322874	0.481735	0.136006	0.436025	FALSE	Ncor2
chr5	128482799	0.0259967	0.596722	0.00173556	0.999999	FALSE	Distal	Eif2ak1, Rnf6
chr5	128482799	0.0259967	0.596722	0.00173556	0.999999	FALSE	Distal	Eif2ak1, Rnf6
chr5	128482799	0.0259967	0.596722	0.00173556	0.999999	FALSE	Distal	Eif2ak1, Rnf6
chr5	128482799	0.0259967	0.596722	0.00173556	0.999999	FALSE	Distal	Eif2ak1, Rnf6
chr5	128482799	0.0259967	0.596722	0.00173556	0.999999	FALSE	Distal	Eif2ak1, Rnf6
chr5	128482799	0.0259967	0.596722	0.00173556	0.999999	FALSE	Distal	Eif2ak1, Rnf6
chr5	128482799	0.0259967	0.596722	0.00173556	0.999999	FALSE	Distal	Eif2ak1, Rnf6
chr5	128482799	0.0259967	0.596722	0.00173556	0.999999	FALSE	Distal	Eif2ak1, Rnf6
chr5	129586549	-0.0661324	0.405351	-0.00312038	0.999999	FALSE	Mmp17
chr5	131538935	-0.0851257	0.563899	-0.118912	0.615969	FALSE	Auts2
chr5	131616427	0.0573932	0.351671	0.0556338	0.660683	FALSE	Auts2
chr5	131616610	0.0119837	0.941655	-0.0399591	0.731328	FALSE	Auts2
chr5	134519445	-0.0763145	0.195155	-0.248042	0.443675	FALSE	Distal	Katnal1
chr5	142543830	0.110546	0.306657	-0.164655	0.61617	FALSE	Distal	Krtcap3
chr5	142938490	-0.0356814	0.69115	-0.00137563	0.999999	FALSE	Distal	Sema3a
chr5	143288226	-0.00922316	0.815228	0.0446485	0.436034	FALSE	Distal	Cd36
chr5	143692069	-0.0263125	0.659194	-0.0041636	0.999999	FALSE	Distal	Plac8
chr5	144545797	0.0339308	0.705395	-0.2475	0.330892	FALSE	Nptx2
chr5	146665351	0.0497922	0.481735	-0.198816	0.398439	FALSE	Distal	Mapk10, Pgm2
chr5	146665351	0.0497922	0.481735	-0.198816	0.398439	FALSE	Distal	Mapk10, Pgm2
chr5	146665351	0.0497922	0.481735	-0.198816	0.398439	FALSE	Distal	Mapk10, Pgm2
chr5	146665351	0.0497922	0.481735	-0.198816	0.398439	FALSE	Distal	Mapk10, Pgm2
chr5	146665351	0.0497922	0.481735	-0.198816	0.398439	FALSE	Distal	Mapk10, Pgm2
chr5	146665351	0.0497922	0.481735	-0.198816	0.398439	FALSE	Distal	Mapk10, Pgm2
chr5	146665351	0.0497922	0.481735	-0.198816	0.398439	FALSE	Distal	Mapk10, Pgm2
chr5	146665351	0.0497922	0.481735	-0.198816	0.398439	FALSE	Distal	Mapk10, Pgm2
chr5	31055088	-0.0587518	0.677601	-11.2949	0.999999	FALSE	Distal	Vgf
chr5	33104417	-0.0761933	0.381747	0.146684	0.601912	FALSE	Distal	Atraid
chr5	45669554	0.0244624	0.856604	-4.46424	0.999999	FALSE	Ncapg
chr5	71580284	-0.0223262	0.69115	-0.137712	0.430125	FALSE	Distal	Tnip2
chr5	72247006	-0.0426325	0.546723	0.00718303	0.999999	FALSE	Atp10d
chr5	78293205	0.0112066	0.825294	0.00308384	0.999999	FALSE	Distal	Rnf216
chr5	86856541	0.0733015	0.157149	-0.167984	0.398439	FALSE	Distal	Krtcap3
chr5	88930127	0.0191121	0.632305	0.0125437	0.855368	FALSE	Distal	Tnip2
chr5	91368320	-0.0182253	0.683527	-0.00210047	0.999999	FALSE	Btc
chr5	95721053	-0.0121782	0.857732	0.0409799	0.817539	FALSE	Distal	Plac8
chr5	98855479	-0.000337633	1	0.174893	0.398439	FALSE	Bmp3
chr6	107826503	-0.00952369	0.923601	0.0387338	0.712198	FALSE	Distal	Iqsec1
chr6	113813887	-0.0260917	0.680362	0.0213826	0.859978	FALSE	Atp2b2
chr6	124746300	0.0044355	0.955223	0.0239369	0.891973	FALSE	Atn1
chr6	149102183	-0.0252937	0.546723	0.0563955	0.436034	FALSE	Dennd5b
chr6	28793932	0.0237745	0.69196	-0.011804	0.975676	FALSE	Distal	Iqsec1
chr6	66361422	0.0431562	0.40436	-0.00162037	0.999999	FALSE	Distal	Rpn1
chr6	69459577	-0.0373724	0.564748	-0.0328759	0.749298	FALSE	Distal	Bcl2l13
chr6	83121666	-33.9358	1	0.142073	0.677251	FALSE	Wbp1
chr6	88232597	-0.0561427	0.400836	0.012399	0.918232	FALSE	Distal	Nagk
chr6	90716397	0.0442766	0.181367	0.0565652	0.398439	FALSE	Iqsec1
chr7	100931332	-0.115895	0.113736	-0.0339829	0.855368	FALSE	Arhgef17
chr7	101934099	0.0220058	0.955223	0.101499	0.615969	FALSE	Lrrc51
chr7	110802455	0.0549628	0.381747	0.0509839	0.748077	FALSE	Distal	Adamts17
chr7	130791977	0.105035	0.195155	0.0230553	0.89715	FALSE	Btbd16
chr7	141328039	0.0504404	0.782594	0.0632401	0.725029	FALSE	Tmem80
chr7	141949532	0.143205	0.815228	0.398171	0.451925	FALSE	Brsk2
chr7	15921584	0.0130567	0.955223	0.0168275	0.956309	FALSE	Selenow
chr7	19506834	-0.0126422	0.856604	-0.00542335	0.999999	FALSE	Trappc6a
chr7	19586443	-0.0223042	0.707548	-0.0186097	0.855368	FALSE	Clasrp
chr7	24994387	-0.0365769	0.582047	-0.0724435	0.633661	FALSE	Atp1a3
chr7	24998970	0.0240286	0.602493	-0.0637972	0.400399	FALSE	Atp1a3
chr7	27719412	-0.0829087	0.351671	0.0442621	0.904833	FALSE	Distal	Apba2
chr7	30279987	0.0708661	0.351671	-0.0424731	0.999999	FALSE	Wdr62
chr7	30362878	-0.013167	0.945305	-0.0498432	0.731328	FALSE	Lrfn3
chr7	30466132	0.0188556	0.771856	-0.0154426	0.904833	FALSE	Distal	Aamdc
chr7	34753295	0.0654272	0.352581	0.0534088	0.633661	FALSE	Chst8
chr7	35215070	-0.196122	0.945305	0.104065	0.648222	FALSE	Lrp3
chr7	35215088	-0.0488705	0.854339	-0.113279	0.443675	FALSE	Lrp3
chr7	35655927	-0.01303	0.78546	-0.0693884	0.398439	FALSE	Distal	Blm
chr7	38221648	-0.0492335	0.664931	0.0803341	0.398439	FALSE	Distal	Atg16l2
chr7	44535826	-0.0822809	0.45697	0.146663	0.430125	FALSE	Pold1
chr7	4532243	-0.0141937	0.862274	-0.0371348	0.712198	FALSE	Dnaaf3
chr7	64268405	-0.0107801	0.844196	0.0341915	0.71149	FALSE	Distal	Blm
chr7	68535253	0.1247	0.352581	0.0266057	0.981825	FALSE	Distal	Adamts17
chr7	69247733	-0.00353314	0.966087	0.00309792	0.999999	FALSE	Distal	Thrsp
chr7	79101932	0.0369104	0.486259	0.0726203	0.436025	FALSE	Acan
chr7	89527220	-0.0049307	0.9245	-0.0359855	0.601649	FALSE	Prss23
chr7	89531076	0.0254245	0.811427	0.160413	0.398439	FALSE	Prss23
chr7	99395870	0.0484473	0.659194	0.0566642	0.783696	FALSE	Distal	Peg3, Rps3
chr7	99395870	0.0484473	0.659194	0.0566642	0.783696	FALSE	Distal	Peg3, Rps3
chr7	99395870	0.0484473	0.659194	0.0566642	0.783696	FALSE	Distal	Peg3, Rps3
chr7	99395870	0.0484473	0.659194	0.0566642	0.783696	FALSE	Distal	Peg3, Rps3
chr7	99395870	0.0484473	0.659194	0.0566642	0.783696	FALSE	Distal	Peg3, Rps3
chr7	99395870	0.0484473	0.659194	0.0566642	0.783696	FALSE	Distal	Peg3, Rps3
chr7	99395870	0.0484473	0.659194	0.0566642	0.783696	FALSE	Distal	Peg3, Rps3
chr7	99395870	0.0484473	0.659194	0.0566642	0.783696	FALSE	Distal	Peg3, Rps3
chr8	11727787	33.2721	1	0.0693998	0.61617	FALSE	Arhgef7
chr8	120411201	-0.00524257	0.923438	0.0480142	0.398439	FALSE	Gse1
chr8	120567065	-0.0318873	0.69196	0.0200021	0.890202	FALSE	Gse1
chr8	120575106	-0.0485936	0.351671	0.0386908	0.648222	FALSE	Gse1
chr8	123230808	-0.0221685	0.61954	-0.0330986	0.624438	FALSE	Distal	Cherp, Cmip
chr8	123230808	-0.0221685	0.61954	-0.0330986	0.624438	FALSE	Distal	Cherp, Cmip
chr8	123230808	-0.0221685	0.61954	-0.0330986	0.624438	FALSE	Distal	Cherp, Cmip
chr8	123230808	-0.0221685	0.61954	-0.0330986	0.624438	FALSE	Distal	Cherp, Cmip
chr8	123230808	-0.0221685	0.61954	-0.0330986	0.624438	FALSE	Distal	Cherp, Cmip
chr8	123230808	-0.0221685	0.61954	-0.0330986	0.624438	FALSE	Distal	Cherp, Cmip
chr8	123230808	-0.0221685	0.61954	-0.0330986	0.624438	FALSE	Distal	Cherp, Cmip
chr8	123230808	-0.0221685	0.61954	-0.0330986	0.624438	FALSE	Distal	Cherp, Cmip
chr8	13242740	0.0306214	0.30458	0.0135907	0.80183	FALSE	Adprhl1
chr8	13741914	0.0296905	0.30458	-0.026589	0.601649	FALSE	Cfap97d2
chr8	27143159	0.015582	0.546723	0.0138316	0.749298	FALSE	Rab11fip1
chr8	36952198	-0.0145653	0.815228	0.0298903	0.749298	FALSE	Dlc1
chr8	70781588	0.056327	0.386779	-0.0572442	0.496049	FALSE	Mast3
chr8	70804165	0.0785378	0.564748	-0.0657733	0.731328	FALSE	Mast3
chr8	84784833	-0.0050252	0.955223	-0.0282351	0.731328	FALSE	Nfix
chr8	85081667	-0.00341385	0.955223	0.0132962	0.891973	FALSE	Wdr83
chr8	95107548	0.00241435	0.974073	0.0499392	0.450056	FALSE	Distal	Pgbd5
chr8	95242115	0.103721	0.854339	-0.384416	0.490652	FALSE	Cngb1
chr9	103198669	0.00613199	0.895335	-0.0310943	0.712198	FALSE	Distal	Stt3b
chr9	105018505	-0.0365355	0.596722	-0.0537178	0.576371	FALSE	Distal	Pde4a, Tmem202
chr9	105018505	-0.0365355	0.596722	-0.0537178	0.576371	FALSE	Distal	Pde4a, Tmem202
chr9	105018505	-0.0365355	0.596722	-0.0537178	0.576371	FALSE	Distal	Pde4a, Tmem202
chr9	105018505	-0.0365355	0.596722	-0.0537178	0.576371	FALSE	Distal	Pde4a, Tmem202
chr9	105018505	-0.0365355	0.596722	-0.0537178	0.576371	FALSE	Distal	Pde4a, Tmem202
chr9	105018505	-0.0365355	0.596722	-0.0537178	0.576371	FALSE	Distal	Pde4a, Tmem202
chr9	105018505	-0.0365355	0.596722	-0.0537178	0.576371	FALSE	Distal	Pde4a, Tmem202
chr9	105018505	-0.0365355	0.596722	-0.0537178	0.576371	FALSE	Distal	Pde4a, Tmem202
chr9	106471776	-0.013924	0.945976	-0.0159271	0.943905	FALSE	Distal	Taf1d
chr9	106886423	-0.059579	0.659194	0.248742	0.436034	FALSE	Rbm15b
chr9	107436216	0.0227828	0.683527	0.00936583	0.965896	FALSE	Distal	Pstpip1
chr9	109094957	0.06687	0.30458	0.0449689	0.638289	FALSE	Distal	Lingo1
chr9	114987401	0.0201087	0.738634	-0.0714692	0.436034	FALSE	Distal	Zbtb16
chr9	115314817	-0.000624231	1	-0.0151751	0.837935	FALSE	Stt3b
chr9	120422094	0.0467921	0.815228	-0.119219	0.398439	FALSE	Distal	Rpusd4
chr9	121832818	0.0493149	0.30458	-0.0290776	0.725029	FALSE	Ccdc13
chr9	20744577	0.0758105	0.0573435	0.0125547	0.978274	FALSE	Olfm2
chr9	20746310	0.0650568	0.661274	0.146072	0.398439	FALSE	Olfm2
chr9	32259503	-0.165517	0.408532	0.173374	0.430125	FALSE	Arhgap32
chr9	35199771	0.0421535	0.683527	-0.139069	0.398439	FALSE	Tirap
chr9	40685827	0.0018326	0.992261	0.00473539	0.999999	FALSE	Clmp
chr9	44379348	0.0201618	0.815228	-0.0536574	0.787765	FALSE	Hyou1
chr9	44506103	0.0222391	0.659194	0.0448562	0.528597	FALSE	Distal	Pierce2
chr9	48674645	0.025527	0.546723	0.0488191	0.430125	FALSE	Zbtb16
chr9	49124165	-0.00986639	0.881202	0.00716266	0.975676	FALSE	Distal	Tmem202
chr9	56089665	-0.0661466	0.294833	-0.00833934	0.981323	FALSE	Pstpip1
chr9	56090273	-0.0193968	0.895478	-0.248183	0.29485	FALSE	Pstpip1
chr9	56680209	0.0185396	0.564748	-0.0328717	0.463666	FALSE	Lingo1
chr9	56796006	0.104199	0.16539	0.0986847	0.498183	FALSE	Lingo1
chr9	59539661	-0.13466	0.354916	0.143071	0.679318	FALSE	Tmem202
chr9	62536471	-0.0588669	0.815228	-0.0943433	0.430125	FALSE	Coro2b
chr9	62536529	34.196	1	-0.0816062	0.61617	FALSE	Coro2b
chr9	64037405	0.0123833	0.881202	-0.128739	0.430125	FALSE	Distal	Gramd1b, Stt3b
chr9	64037405	0.0123833	0.881202	-0.128739	0.430125	FALSE	Distal	Gramd1b, Stt3b
chr9	64037405	0.0123833	0.881202	-0.128739	0.430125	FALSE	Distal	Gramd1b, Stt3b
chr9	64037405	0.0123833	0.881202	-0.128739	0.430125	FALSE	Distal	Gramd1b, Stt3b
chr9	64037405	0.0123833	0.881202	-0.128739	0.430125	FALSE	Distal	Gramd1b, Stt3b
chr9	64037405	0.0123833	0.881202	-0.128739	0.430125	FALSE	Distal	Gramd1b, Stt3b
chr9	64037405	0.0123833	0.881202	-0.128739	0.430125	FALSE	Distal	Gramd1b, Stt3b
chr9	64037405	0.0123833	0.881202	-0.128739	0.430125	FALSE	Distal	Gramd1b, Stt3b
chr9	73038131	0.00376903	0.977611	0.0804547	0.679318	FALSE	Distal	Pde4a
chr9	75314214	-0.0472692	0.862274	-0.279915	0.436034	FALSE	Gnb5
chr9	80056964	0.145143	0.257785	0.0483816	0.864185	FALSE	Distal	Bnip2
chr9	8859752	-0.0011401	1	-0.0315361	0.813831	FALSE	Distal	Gramd1b
chr9	98710001	-0.0225593	0.511488	-0.0522365	0.430125	FALSE	Distal	Gramd1b
chrX	12078402	-0.0825749	0.601885	-0.123005	0.430125	FALSE	Bcor
chrX	12079989	-0.101116	0.664931	-0.32892	0.398439	FALSE	Bcor
chrX	12087336	0.000802367	1	-0.395891	0.436025	FALSE	Bcor
chrX	12091887	0.0617031	0.506879	-0.0455809	0.795337	FALSE	Bcor
chrX	12129467	0.0857977	0.195155	-0.0950471	0.450056	FALSE	Bcor
chrX	12154960	-0.0253513	0.564748	0.0637249	0.436034	FALSE	Bcor
chrX	151047098	-0.0948385	0.45697	-0.036505	0.855368	FALSE	Fgd1
chrX	159255968	0.00491596	0.945976	0.0789713	0.398439	FALSE	Rps6ka3
chrX	159255980	0.0314339	0.489265	0.0717151	0.430125	FALSE	Rps6ka3
chrX	159256507	0.0064334	0.945305	-0.0212158	0.904833	FALSE	Rps6ka3
chrX	159256768	-0.0403927	0.735424	0.0237587	0.975676	FALSE	Rps6ka3
chrX	16910794	0.0140847	0.726162	0.0584225	0.430125	FALSE	Ndp
chrX	16910823	-0.00391632	0.949042	0.0025865	0.999999	FALSE	Ndp
chrX	20950472	0.0692662	0.120964	0.0919004	0.430125	FALSE	Uxt
chrX	71051057	-0.0111588	0.901111	-0.140321	0.398439	FALSE	Mamld1

## Sheet: Hippocampus Amyloid Diet Intera
chr	pos	Coeff.amyloid.Control	amyloidAdj Control	Coeff.amyloid.Supp	amyloidAdj Supp	Interaction	Local Correlation	Distal Correlation
chr10	120432301	0.365293	0.0167944	0.0441545	0.953623	TRUE	Distal	Zfp781
chr10	127380652	-0.258298	0.0110623	-0.220298	0.285238	TRUE	R3hdm2
chr10	30803169	-0.268142	0.00939887	0.170512	0.474439	TRUE	Ncoa7
chr10	31502289	-0.252625	0.0431964	0.294725	0.22075	TRUE	Distal	Abtb3, Plpp2
chr10	5209318	-0.304906	0.0109394	-0.22898	0.285238	TRUE	Distal	Nup107
chr10	54074711	-0.27513	0.0264142	0.0904476	0.823708	TRUE	Man1a
chr10	79669619	-0.242581	0.0431964	0.0747681	0.83167	TRUE	Tpgs1
chr10	80054211	-0.211807	0.0316773	0.0290024	0.9216	TRUE	Gpx4
chr10	85102751	-0.288878	0.0296034	-0.0859917	0.860016	TRUE	Tmem263
chr10	85102900	-0.216481	0.0326348	-0.0132124	0.967347	TRUE	Tmem263
chr10	94052312	0.207927	0.0288919	-0.332657	0.22075	TRUE	Distal	Mif, Sppl2b, Stat2, Tcf3, Tpgs1
chr11	103649729	-0.397609	0.00418787	0.0105584	0.98011	TRUE	Rprml
chr11	120581753	-0.207881	0.0318251	0.278818	0.115641	TRUE	Arhgdia
chr11	30954409	-0.267127	0.0130202	0.0877735	0.823708	TRUE	Asb3
chr11	4218220	-0.274758	0.0167944	0.226682	0.285238	TRUE	Castor1
chr11	74724183	-0.335243	0.00352864	0.0616877	0.883114	TRUE	Pafah1b1
chr12	102757557	-0.202835	0.0289845	0.168619	0.34244	TRUE	Gm20604
chr12	8499878	-0.343322	0.00418787	-0.037461	0.919385	TRUE	Distal	Crip1, Gskip
chr12	87200250	-0.269532	0.0109814	-0.141249	0.579631	TRUE	Tmed8
chr13	55471704	-0.281026	0.0130202	0.199472	0.285238	TRUE	Prr7
chr13	58022958	-0.21596	0.33897	0.640088	0.0277589	TRUE	Distal	Ankrd34b, Gng4, Pcsk1
chr14	122106993	-0.288479	0.00418787	0.000716098	0.997838	TRUE	Tm9sf2
chr14	18238474	-0.367219	0.0115702	-0.121792	0.828482	TRUE	Nr1d2
chr14	33351293	-0.179857	0.0189172	0.0142135	0.964796	TRUE	Arhgap22
chr15	22699313	-0.129055	0.564332	0.698491	0.0234693	TRUE	Cdh18
chr15	41447512	-0.368026	0.0211804	-0.0538349	0.900232	TRUE	Oxr1
chr15	76350687	-0.390588	0.00021969	0.129064	0.511353	TRUE	Sharpin
chr15	98296170	-0.229949	0.0463812	-0.232293	0.40585	TRUE	Distal	Celsr1, Hdac10, Lgals1, Mroh1, Myh9, Nckap5l, Pdgfb, Plec, Sharpin, Tab1, Tonsl, Trabd, Vps28, Zhx2
chr16	18234994	-0.422372	0.00289256	0.14954	0.523803	TRUE	Zdhhc8
chr16	18234995	-0.318608	0.00329534	-0.0809485	0.823708	TRUE	Zdhhc8
chr16	20717607	-0.363255	0.00740245	0.109536	0.754289	TRUE	Clcn2
chr16	3632912	0.0472408	0.539551	-0.317268	0.0234693	TRUE	Distal	Adcy9
chr16	44894055	0.11056	0.0167944	0.157909	0.122721	TRUE	Distal	Adcy9, Fam43a, Nrros, Plcxd2, Rogdi
chr17	55956962	0.208994	0.00576124	0.00185289	0.995183	TRUE	Distal	Klc4
chr18	10030043	-0.328476	0.00289256	-0.0274555	0.932572	TRUE	Usp14
chr18	3383325	-0.288179	0.00740245	-0.0638199	0.836287	TRUE	Cul2
chr18	60748786	-0.249869	0.0189172	0.135496	0.584306	TRUE	Rps14
chr18	66152473	-0.170942	0.180783	1.48336	5.12e-10	TRUE	Ccbe1
chr19	5602436	-0.280602	0.0109394	0.210376	0.297196	TRUE	Rnaseh2c
chr2	167062632	-0.239958	0.0167944	0.00221882	0.995183	TRUE	Znfx1
chr2	169380628	-0.492717	0.0431964	0.0940023	0.919385	TRUE	Distal	Arrdc1, Cercam
chr2	26910477	-0.23724	0.0109394	0.0297928	0.919385	TRUE	Rpl7a
chr2	26910477	-0.23724	0.0109394	0.0297928	0.919385	TRUE	Med22
chr2	57114353	-0.205295	0.0167944	0.068691	0.823708	TRUE	Nr4a2
chr3	103914990	-0.200204	0.0449093	0.0653092	0.877952	TRUE	Rsbn1
chr3	135423537	-0.33526	0.0115702	-0.044762	0.915295	TRUE	Cisd2
chr3	135438855	-0.224554	0.0467747	0.0374025	0.919385	TRUE	Ube2d3
chr3	32397379	-0.331764	0.0109394	-0.141401	0.693863	TRUE	Pik3ca
chr3	69127417	-0.351306	0.00849501	0.189015	0.564872	TRUE	Kpna4
chr4	108300837	-0.317797	0.00289256	0.123475	0.564872	TRUE	Distal
chr4	128654882	-0.273903	0.0326775	0.122653	0.710177	TRUE	Phc2
chr4	133887915	-0.38024	0.00081162	0.0995508	0.754289	TRUE	Rps6ka1
chr4	135856341	-0.326175	0.00906776	-0.251264	0.285238	TRUE	Srsf10
chr4	151988514	-0.286321	0.0141498	0.0400833	0.915295	TRUE	Thap3
chr4	152116129	-0.300725	0.0115702	-0.256297	0.285238	TRUE	Distal
chr4	21728032	-0.28875	0.0353409	0.0123456	0.98011	TRUE	Ccnc	Gng10, Ints8, Ncdn, Srm
chr4	59035246	-0.2493	0.0163552	0.0397894	0.911919	TRUE	Gng10
chr5	108366912	-0.298405	0.00401552	0.207929	0.399957	TRUE	Distal
chr5	114690695	-0.283825	0.00686504	0.0167226	0.964796	TRUE	Gltp
chr5	136116765	-0.277383	0.00686504	0.0485343	0.886087	TRUE	Polr2j
chr5	137747290	-0.267117	0.0281812	0.0501898	0.900232	TRUE	Tsc22d4	Aldh4a1, Cmpk1, Col16a1, Eif3i, Fbxo6, Gm20878, Gng10, Ints8, Nbl1, Ncdn, Nt5c1a, Plekhg5, Plk3, Rps6ka1, Srm, Stk40, Thap3, Vwa1, Wdtc1, Zfp462
chr5	18360234	-0.503117	0.00124078	0.128502	0.710177	TRUE	Gnai1
chr5	45021184	-0.0349455	0.908734	0.512794	0.0234693	TRUE	Distal
chr6	56797496	-0.206152	0.049978	0.0187282	0.965072	TRUE	Kbtbd2	Abcb8, Acads, Ankrd13a, Ap5z1, Arl6ip4, Arpc1b, Chpf2, Clip2, Daglb, Ephx4, Gna12, Grk4, Gtf3a, Khk, Lamtor4, Letm1, Mfsd10, Mvk, Ncor2, Plbd2, Polr2j, Rcc1l, Rplp0, Sema3c, Slc12a9, Slc25a40, Srrd, Sumf2, Tmub1, Tsc22d4, Ube3b, Zdhhc4
chr6	83115557	-0.196461	0.0758664	0.374344	0.0277589	TRUE	Mogs
chr6	83115587	-0.320383	0.0167944	0.157232	0.546206	TRUE	Mogs
chr7	110018455	-0.22509	0.0316773	0.0477415	0.895889	TRUE	Ipo7
chr7	141475850	-0.299589	0.0264142	-0.043223	0.919385	TRUE	Tspan4
chr7	19458467	-0.248658	0.0170491	-0.0903341	0.789411	TRUE	Mark4	Ldb2, Lgi2, Slc8b1, Sowahb
chr7	29155744	-0.329625	0.00329534	0.265994	0.102786	TRUE	Fam98c
chr7	36713578	-0.115841	0.170856	0.310261	0.0234693	TRUE	Tshz3
chr7	36713654	-0.0232132	0.850285	0.276086	0.0277589	TRUE	Tshz3
chr7	36713654	-0.0232132	0.850285	0.276086	0.0277589	TRUE	Distal
chr7	65861866	-0.278669	0.015606	0.0758583	0.824878	TRUE	Pcsk6
chr8	122775446	-0.291677	0.00418787	0.14352	0.452479	TRUE	Acsf3
chr8	25785557	-0.274309	0.0109394	-0.0118837	0.971458	TRUE	Bag4
chr8	71725336	0.770508	0.0167944	0.92351	0.194815	TRUE	Fcho1
chr8	83653537	-0.334449	0.00280849	-0.0730435	0.823708	TRUE	Gipc1	Slc17a6, Trim66, Tshz3
chr8	84977910	-0.363844	0.00021969	0.0496041	0.883114	TRUE	Junb
chr9	118040919	-0.249306	0.0167944	0.192725	0.470226	TRUE	Azi2
chr9	4309506	-0.221942	0.0372997	0.269697	0.202859	TRUE	Aasdhppt
chr9	57645431	-0.29521	0.0044495	0.1434	0.47744	TRUE	Csk
chr1	174836682	-0.001437	0.990416	0.121519	0.800013	FALSE	Grem2
chr1	187984317	-0.060633	0.694027	0.0762859	0.834913	FALSE	Esrrg
chr1	190392049	0.0308961	0.617708	0.0624814	0.746535	FALSE	Distal
chr1	63273771	0.0642185	0.699586	0.474306	0.285238	FALSE	Zdbf2
chr10	41168604	0.0823377	0.818891	0.117549	0.834913	FALSE	Distal
chr10	42582063	-0.0146725	0.84154	0.0538698	0.823708	FALSE	Distal
chr10	52418176	-0.108765	0.386287	0.029276	0.932572	FALSE	Nus1
chr10	57532252	-0.134169	0.216062	0.065008	0.883114	FALSE	Serinc1
chr10	61750252	-0.0897448	0.541219	0.0426562	0.919385	FALSE	Distal
chr10	62650785	-0.121008	0.229611	-0.0137723	0.97929	FALSE	Distal
chr10	70552608	0.0425116	0.829172	-0.0798087	0.861041	FALSE	Distal
chr10	75880034	0.0332409	0.839103	0.28136	0.378646	FALSE	Distal
chr10	80053964	-0.0958462	0.347778	-0.0364333	0.919385	FALSE	Gpx4
chr10	80126266	-0.0474238	0.899125	-0.194227	0.915295	FALSE	Distal
chr10	80994970	0.0172919	0.855886	0.0132812	0.965072	FALSE	Distal	Bend6
chr10	81045621	-0.0458691	0.789429	-0.339296	0.202859	FALSE	Sgta
chr10	81452825	-0.0663259	0.818891	0.347589	0.40585	FALSE	Distal	Hmg20b, Rspo3
chr10	82514883	0.00853188	0.93171	0.266945	0.269514	FALSE	Distal	Vip
chr10	82954510	-0.118009	0.0777519	0.163744	0.22075	FALSE	Distal
chr10	95515677	-0.102728	0.310653	0.0268363	0.935464	FALSE	Ube2n
chr11	100622851	-0.061774	0.64393	0.312804	0.285238	FALSE	Nkiras2	Tmem198b
chr11	117849360	-0.110642	0.473528	-0.193756	0.474439	FALSE	Birc5	Cabin1, Eef2, Nup107, R3hdm2, Rps26, Sf3b5, Tmem198b, Tpgs1, Uqcr11, Zfp781
chr11	119195049	0.0701327	0.511549	-0.17319	0.40585	FALSE	Distal	Nup107, Tmem198b
chr11	120823701	-0.226475	0.0540347	-0.0341057	0.9216	FALSE	Fasn	Cabin1, Eef2, Gpx4, Lrp1, Map2k2, Mif, Ncln, Nodal, Plk5, Rgs17, Rps26, Sf3b5, Sppl2b, Tcf3, Timm13, Tmem198b, Tpgs1, Uqcr11
chr11	60222798	-0.24202	0.100825	0.0760387	0.895889	FALSE	Srebf1
chr11	63920684	-0.178529	0.124431	-0.135422	0.789411	FALSE	Distal	E2f7, Gpx4, Nodal, Nts, Nup107, Plk5, Rgs17, Slc35f1, Tmem198b
chr11	6546967	-0.187886	0.0617864	0.0888928	0.789411	FALSE	Ccm2	E2f7, Tmem198b
chr11	70699903	0.194425	0.239107	0.287054	0.681815	FALSE	Kif1c
chr11	70845407	-0.215908	0.125277	-0.109804	0.83167	FALSE	Rabep1	Nup107, Rspo3
chr11	75452914	0.0376111	0.81331	-0.0713629	0.915295	FALSE	Distal	Rps15, Zfp781
chr11	86056181	-0.0987075	0.347778	0.290666	0.269333	FALSE	Distal	Mif, Rgs17, Rps15, Sbno2
chr11	98799148	-0.199479	0.308711	-0.172492	0.789411	FALSE	Distal
chr11	99293338	0.101463	0.215883	0.0100205	0.971458	FALSE	Distal
chr12	102743907	-0.105883	0.350846	0.0477512	0.919385	FALSE	Gm20604
chr12	112256909	-0.336689	0.215883	0.0632779	0.919385	FALSE	Distal	Rnf227
chr12	112674031	-0.281529	0.0526972	-0.203586	0.685542	FALSE	Akt1
chr12	112961744	0.0640657	0.290664	-0.187694	0.0571399	FALSE	Brf1
chr12	16727741	-0.0810003	0.52181	-0.0706956	0.823708	FALSE	Distal	Fasn, Ghdc, Itgb4, Jup, Natd1, Selenom, Slc35e4, Slc38a10, Tmem104, Tnfsf12
chr12	52603122	-0.061044	0.699586	-0.166451	0.710177	FALSE	Distal
chr12	81757109	-0.00206685	0.990416	-0.463721	0.726746	FALSE	Distal
chr13	100616725	-0.228896	0.181594	0.0673283	0.895889	FALSE	Distal
chr13	107021930	-0.0849272	0.423962	0.106091	0.789411	FALSE	Kif2a	Myo1g
chr13	40737636	-0.0462355	0.359402	-0.0951004	0.378646	FALSE	Distal	Scarf1
chr13	41606184	-0.124884	0.270763	0.0987809	0.823708	FALSE	Distal	Krt222
chr13	55472412	-0.176007	0.101379	-0.0469892	0.900232	FALSE	Prr7	Gm2a, Scarf1
chr13	55487833	-0.0449144	0.668351	0.111063	0.789411	FALSE	Distal
chr13	76863136	0.173633	0.0777519	-0.0606289	0.895889	FALSE	Mctp1	Akt1, Crip1, Foxg1
chr14	110630547	-0.061981	0.811483	-0.288615	0.685542	FALSE	Distal
chr14	116788887	0.00867325	0.983135	0.009046	0.980254	FALSE	Distal
chr14	118462072	0.0469095	0.760414	-0.0678758	0.834086	FALSE	Distal	Ankrd9, Gskip
chr14	18327083	0.0146882	0.931344	0.146191	0.823708	FALSE	Ube2e1	Crip1, Foxg1, Gm527, Gskip, Itpk1
chr14	31161642	0.0486922	0.784865	-0.112565	0.823708	FALSE	Stab1	Ankrd9, Gm527
chr14	64197671	-0.0146023	0.90646	-0.0169908	0.965072	FALSE	Distal	Mrpl32
chr14	67235746	-0.117479	0.318065	-0.202852	0.474439	FALSE	Distal
chr14	68129454	0.108168	0.56232	-0.0377264	0.953623	FALSE	Nefm	Ccnh
chr14	75493714	-0.0451457	0.918696	0.362363	0.315052	FALSE	Distal	Ccnh, Cox7c, Mrpl32, Prr7, Tubb2b
chr14	75493714	-0.0451457	0.918696	0.362363	0.315052	FALSE	Siah3
chr14	75493714	-0.0451457	0.918696	0.362363	0.315052	FALSE	Distal	Ccnh, Prr7, Zfp759
chr14	75493714	-0.0451457	0.918696	0.362363	0.315052	FALSE	Siah3
chr14	75493714	-0.0451457	0.918696	0.362363	0.315052	FALSE	Distal	Clu
chr14	75493714	-0.0451457	0.918696	0.362363	0.315052	FALSE	Siah3	Tep1
chr14	75493714	-0.0451457	0.918696	0.362363	0.315052	FALSE	Distal	Nefm
chr14	75493714	-0.0451457	0.918696	0.362363	0.315052	FALSE	Siah3
chr14	78732603	-0.0644279	0.617422	0.0213613	0.964796	FALSE	Distal
chr14	94810355	-0.0247291	0.90649	-0.0128139	0.98011	FALSE	Distal	Arhgap22
chr15	53824188	0.0937517	0.308711	-0.0432701	0.900232	FALSE	Distal	Cmtm5, Kif13b
chr15	57695102	-0.540506	0.104214	0.483589	0.474439	FALSE	Zhx2
chr15	67103425	0.152246	0.12172	0.190557	0.285238	FALSE	Distal	Tep1
chr15	76069440	-0.0602743	0.64393	0.0403038	0.9216	FALSE	Scrib	Tep1
chr15	76625968	-0.0765643	0.486175	0.0282899	0.919759	FALSE	Vps28	Tep1
chr15	76701461	-0.203908	0.0616677	-0.195868	0.40585	FALSE	Mfsd3	Tep1
chr15	76701550	-0.125794	0.154115	0.0852328	0.789411	FALSE	Mfsd3	Tep1
chr15	78406210	-0.208217	0.0616677	0.140087	0.546206	FALSE	Tst	Tep1
chr15	99458003	-0.163914	0.0774026	0.041274	0.900232	FALSE	Nckap5l	Tep1
chr16	13109795	0.0368255	0.818891	-0.241188	0.47744	FALSE	Distal	Tep1
chr16	34049783	0.0328125	0.918696	-0.162733	0.823708	FALSE	Distal	Kbtbd7, Nefm, Rpl15, Tkt
chr16	3689814	0.0124491	0.918696	0.106163	0.823708	FALSE	Distal	Nefm
chr16	93073850	0.156431	0.539551	-0.109096	0.942833	FALSE	Distal	Cdpf1
chr16	96145747	-0.272537	0.0777519	-0.170036	0.710177	FALSE	Distal
chr17	12044705	-0.117321	0.0731558	0.00146934	0.995183	FALSE	Distal	Sp7
chr17	17830270	-0.218562	0.178612	-0.107573	0.823708	FALSE	Distal
chr17	24678669	-0.0734196	0.547892	-0.407337	0.285238	FALSE	Distal
chr17	40372058	0.0419293	0.5962	-0.224575	0.112337	FALSE	Distal
chr17	43398834	-0.0471251	0.511549	0.137603	0.378646	FALSE	Distal
chr17	47737608	-0.108318	0.5962	0.81732	0.202859	FALSE	Tfeb
chr17	50190276	-0.254397	0.0618285	-0.103398	0.789411	FALSE	Rftn1
chr17	56074860	-0.291173	0.0676431	0.0639256	0.895889	FALSE	Hdgfl2	Prodh, Rogdi, Ube2v2
chr17	65613283	-0.233589	0.102289	0.197473	0.65649	FALSE	Vapa	Clcn2, Eef2kmt, Nrros, Plcxd2, Prodh
chr17	79355872	-0.290928	0.130502	-0.151533	0.823708	FALSE	Distal	Adcy9, Cfap44, Nrros, Ube2v2, Vwa5b2
chr17	84115531	-0.0462107	0.84154	-0.575318	0.470226	FALSE	Distal	Clcn2, Fgf12, Litaf, Rogdi
chr18	36745190	0.0154693	0.932041	0.28008	0.710177	FALSE	Ik	Adcy9, Clcn2, Ube2v2, Zdhhc8
chr18	60748469	-0.073848	0.511549	0.0155707	0.967347	FALSE	Rps14	Rps18
chr18	73754320	-0.248583	0.104214	-0.0382519	0.919385	FALSE	Elac1	Pacrg
chr18	75555274	0.0669217	0.82967	0.120531	0.895889	FALSE	Distal	Ston1
chr19	10790634	-0.0461253	0.674925	-0.21054	0.542098	FALSE	Distal	Wdr4
chr19	10882033	0.207464	0.122421	-0.136375	0.710177	FALSE	Tmem109	Ston1
chr19	18631571	-0.142971	0.192269	0.192914	0.40585	FALSE	Ostf1
chr19	4042314	0.00975804	0.899125	-0.0827598	0.543939	FALSE	Gstp1
chr19	45285463	0.0743324	0.511549	0.230689	0.474439	FALSE	Distal
chr19	56308447	0.0880717	0.153725	0.00580609	0.98011	FALSE	Distal
chr19	57314810	0.0119868	0.943614	-0.0470093	0.9216	FALSE	Distal	Elob, Fance, Klc4
chr19	5840854	0.10311	0.0777519	0.0590396	0.789411	FALSE	Distal	Clpp, Ddah2, Fance, Klc4, Yipf3
chr19	59345181	-0.13402	0.290664	0.140839	0.698894	FALSE	Pdzd8
chr2	111900073	-0.0566568	0.577273	0.0752472	0.877952	FALSE	Distal
chr2	115813699	-0.440449	0.251957	0.506808	0.262744	FALSE	Distal
chr2	13579489	0.0529392	0.583582	-0.0461908	0.895889	FALSE	Vim	Bambi
chr2	148045000	-0.311848	0.15317	-0.107523	0.911919	FALSE	Distal	Eml3, R3hcc1l
chr2	160426531	0.0291411	0.739235	0.0555647	0.823708	FALSE	Distal
chr2	163225077	0.128591	0.784865	0.185323	0.698894	FALSE	Tox2
chr2	164461299	-0.114215	0.33897	0.152474	0.546206	FALSE	Dbndd2
chr2	167808946	0.120161	0.464599	0.00736684	0.981326	FALSE	Distal	Calhm2, Ehbp1l1, Mfsd13a, Slc25a45, Tmem109
chr2	30416351	-0.146246	0.170856	-0.0795756	0.823708	FALSE	Crat	Casp7
chr2	52338998	0.189576	0.101379	-0.477512	0.106002	FALSE	Distal	Ccdc86, Dagla, Efemp2, Mfsd13a, Nrxn2, Pold4, Rrp12, Tmem109, Znrd2
chr2	62323484	-0.0902205	0.13218	0.181748	0.22075	FALSE	Distal	Cdc42ep2, Cntf, Efemp2, Gstp1, Rnaseh2c, Tmem151a
chr2	83935909	0.102683	0.349422	-0.0858529	0.860016	FALSE	Distal
chr2	94521955	0.101189	0.427881	-0.0427715	0.919385	FALSE	Distal	Ttc16
chr2	96431144	0.224002	0.198031	-0.571678	0.285238	FALSE	Lrrc4c	Creb3l1
chr3	104961708	-0.162128	0.170856	0.260095	0.285238	FALSE	Distal
chr3	157534101	-0.572407	0.5962	132.728	0.997838	FALSE	Zranb2	Adra1d, Gm2026, Med22, Nr1h3, Orc4
chr3	36653185	-0.0410577	0.635809	-0.0959744	0.63793	FALSE	Distal	Abl1, Ckmt1, Slc27a2
chr3	44192117	-0.0899392	0.675054	0.0088359	0.995183	FALSE	Distal
chr3	69891194	-0.0605382	0.539551	0.110481	0.63793	FALSE	Distal
chr3	87214061	0.0812295	0.170856	0.157775	0.285238	FALSE	Distal	Abl1, Adra1d, Arl6ip6, Birc7, Gad2, Niban2, Orc4, Pcif1, Rbck1, Rpl7a, Sh3glb2
chr4	111720077	-0.218402	0.102219	-0.236373	0.492471	FALSE	Distal
chr4	124658254	-0.127214	0.290664	0.0583897	0.900232	FALSE	Distal	Ndufaf5
chr4	128727714	-0.149795	0.181594	-0.0174895	0.965072	FALSE	Phc2	Pltp, Slc13a3
chr4	128727967	-0.145606	0.386287	0.262625	0.437328	FALSE	Phc2	Adra1d, Alkbh3, Atp5f1e, C1qtnf4, Ccdc3, Cd82, Cenpb, Cep250, Dll4, Edem2, Matn4, Med22, Niban2, Nkain4, Notch1, Osbpl6, Pcif1, Pltp, Rbck1, Rpl7a, Sardh, Sh3glb2
chr4	132737617	-0.0178172	0.90649	-0.169925	0.754289	FALSE	Distal	Adnp, Adra1d, Arrdc1, C1ql3, C1qtnf4, Cenpb, Cep250, Cwc22, Dgkz, Edem2, Egfl7, Gm2026, Hnmt, Hspa5, Matn4, Nanp, Notch1, Pcif1, Pltp, Prex1, Rbck1, Rpl7a, Rps21, Sh3glb2, Vim
chr4	134914855	-0.0571575	0.625506	-0.00318738	0.995183	FALSE	Tmem50a
chr4	136267302	0.0472946	0.84154	0.172402	0.883114	FALSE	Distal	Adam15, Arhgef2, Atp5pb, Dpm3, Exosc9, Glmp, Gstm1, Gucy1a1, Olfm3, Plekho1, Ralyl, Rbis, Slc50a1
chr4	138293715	-0.0724606	0.547822	0.0573461	0.900232	FALSE	Distal
chr4	14864445	-0.0941892	0.850285	-0.0914871	0.895889	FALSE	Distal	Bank1, Slc50a1, Slc7a11
chr4	14864445	-0.0941892	0.850285	-0.0914871	0.895889	FALSE	Pip4p2	Adam15, Arhgef2, Atp5pb, Bdh2, Exosc9, Plekho1, Slc50a1, Snx16
chr4	14864445	-0.0941892	0.850285	-0.0914871	0.895889	FALSE	Distal	Arhgef2, Slc50a1
chr4	14864445	-0.0941892	0.850285	-0.0914871	0.895889	FALSE	Pip4p2	Gucy1a1, Olfm3, Smim43, Stoml3, Tmem212
chr4	14864445	-0.0941892	0.850285	-0.0914871	0.895889	FALSE	Distal	Cmpk1, Col16a1, Eif3i, Fbxo6, Gng10, Id3, Nbl1, Ncdn, Plekhg5, Plk3, Rps6ka1, Srm, Stk40, Thap3, Vwa1, Wdtc1
chr4	14864445	-0.0941892	0.850285	-0.0914871	0.895889	FALSE	Pip4p2	Cmpk1, Col16a1, Fbxo6, Gm20878, Nbl1, Ncdn
chr4	14864445	-0.0941892	0.850285	-0.0914871	0.895889	FALSE	Distal
chr4	14864445	-0.0941892	0.850285	-0.0914871	0.895889	FALSE	Pip4p2
chr4	149556668	-0.00858465	0.914123	0.0393745	0.895889	FALSE	Distal	Cmpk1
chr4	152075969	-0.132579	0.0618285	0.0300289	0.911919	FALSE	Plekhg5
chr4	46111909	0.13949	0.423962	-0.0218762	0.965072	FALSE	Distal	Wasf2
chr4	5644217	-0.0207492	0.88257	0.0817797	0.883114	FALSE	Distal	Cmpk1, Ldlrap1, Zfp462
chr4	59035524	-0.109749	0.5962	0.245955	0.710177	FALSE	Gng10	Cmpk1, Col16a1, Nbl1
chr4	59035533	0.0374894	0.850285	0.0965944	0.900232	FALSE	Gng10	Cmpk1, Col16a1, Nbl1
chr5	106574721	-0.20151	0.101379	-0.0963564	0.823708	FALSE	Zfp644	Cmpk1, Col16a1, Nbl1
chr5	106574721	-0.20151	0.101379	-0.0963564	0.823708	FALSE	Distal	Cmpk1, Col16a1, Nbl1
chr5	106574721	-0.20151	0.101379	-0.0963564	0.823708	FALSE	Zfp644	Cmpk1, Col16a1, Nbl1
chr5	106574721	-0.20151	0.101379	-0.0963564	0.823708	FALSE	Distal	Cmpk1, Col16a1, Nbl1
chr5	106574721	-0.20151	0.101379	-0.0963564	0.823708	FALSE	Zfp644	Cmpk1, Col16a1, Nbl1
chr5	106574721	-0.20151	0.101379	-0.0963564	0.823708	FALSE	Distal	Cmpk1, Col16a1, Nbl1
chr5	106574721	-0.20151	0.101379	-0.0963564	0.823708	FALSE	Zfp644	Gm20878, Gng10
chr5	106574721	-0.20151	0.101379	-0.0963564	0.823708	FALSE	Distal
chr5	113094010	-0.124276	0.17918	0.012847	0.98011	FALSE	Distal	Cnr1
chr5	114127477	0.128354	0.408637	-0.197311	0.823708	FALSE	Distal	Aldh4a1, Cmpk1, Hspg2, Szrd1
chr5	114393775	-0.0706407	0.810052	-0.684008	0.236662	FALSE	Ube3b
chr5	114749447	-0.263049	0.520564	0.340522	0.511353	FALSE	Distal
chr5	117601073	0.225514	0.181594	0.245094	0.34244	FALSE	Distal	Chpf2, Clip2, Ncor2, Rcc1l, Sema3c, Slc25a40, Zdhhc4
chr5	129963288	-0.0347189	0.708141	-0.0174297	0.964796	FALSE	Distal	Chpf2, Clip2, Ncor2, Rcc1l, Sema3c, Slc25a40, Zdhhc4
chr5	134176586	0.0192386	0.850285	0.0333165	0.915295	FALSE	Rcc1l	Chpf2, Clip2, Ncor2, Rcc1l, Sema3c, Slc25a40, Zdhhc4
chr5	135008994	-0.141391	0.181594	-0.0623203	0.883114	FALSE	Abhd11	Chpf2, Clip2, Ncor2, Rcc1l, Sema3c, Slc25a40, Zdhhc4
chr5	135008995	-0.0423863	0.668351	0.128985	0.584306	FALSE	Abhd11	Chpf2, Clip2, Ncor2, Rcc1l, Sema3c, Slc25a40, Zdhhc4
chr5	143254967	-0.0693604	0.36258	-0.0616069	0.808257	FALSE	Distal	Chpf2, Clip2, Ncor2, Rcc1l, Sema3c, Slc25a40, Zdhhc4
chr5	143328847	-0.122754	0.361554	-0.0264443	0.943441	FALSE	Zdhhc4	Chpf2, Clip2, Ncor2, Rcc1l, Sema3c, Slc25a40, Zdhhc4
chr5	14539624	0.0386846	0.784865	-0.0630723	0.844721	FALSE	Distal	Chpf2, Clip2, Ncor2, Rcc1l, Sema3c, Slc25a40, Zdhhc4
chr5	15935471	-0.201492	0.0912697	0.123694	0.710177	FALSE	Cacna2d1	Ccdc146, Ldb2, Lgi2, Sowahb
chr5	33782433	-0.184203	0.124598	-0.0157751	0.967347	FALSE	Letm1	Arl6ip4, Daglb, Mfsd10, Slc12a9, Uba6
chr5	52534981	-0.0765906	0.436266	0.283602	0.136561	FALSE	Lgi2
chr5	96645204	0.0597669	0.720648	-0.17515	0.810991	FALSE	Distal	Mtus2
chr7	107210287	0.0827139	0.310653	0.0391426	0.895889	FALSE	Distal	Mtus2
chr7	120842987	-0.0981929	0.501302	-0.0868246	0.834913	FALSE	Distal	Mfsd10
chr7	126695823	-0.179826	0.166768	0.0787007	0.844721	FALSE	Bola2
chr7	126759467	-0.14861	0.215883	-0.0584543	0.900232	FALSE	Mapk3
chr7	127944836	-0.0157714	0.90649	-0.232001	0.40585	FALSE	Distal
chr7	127944836	-0.0157714	0.90649	-0.232001	0.40585	FALSE	Prss36	Polr2j, Zdhhc4
chr7	127944836	-0.0157714	0.90649	-0.232001	0.40585	FALSE	Distal
chr7	127944836	-0.0157714	0.90649	-0.232001	0.40585	FALSE	Prss36	Mtus2
chr7	127944836	-0.0157714	0.90649	-0.232001	0.40585	FALSE	Distal
chr7	127944836	-0.0157714	0.90649	-0.232001	0.40585	FALSE	Prss36
chr7	127944836	-0.0157714	0.90649	-0.232001	0.40585	FALSE	Distal
chr7	127944836	-0.0157714	0.90649	-0.232001	0.40585	FALSE	Prss36	Emilin1
chr7	130521443	0.0188401	0.919882	0.262804	0.40585	FALSE	Ate1	Usp35
chr7	144411338	0.00724649	0.951792	-0.0359437	0.964796	FALSE	Distal	Fbxo46, Josd2, Ttyh1, Zfp689
chr7	16876091	-0.0197488	0.720648	0.106992	0.285238	FALSE	Distal
chr7	16923764	-0.0747723	0.583582	-0.136791	0.800013	FALSE	Distal
chr7	19185435	-0.0629735	0.359503	0.166085	0.22075	FALSE	Eml2	Slc1a5, Usp35
chr7	27334602	-0.0724199	0.81331	-0.180399	0.823708	FALSE	Distal	Slc1a5, Usp35
chr7	35647169	-0.0115637	0.934016	0.0457241	0.919385	FALSE	Distal	Slc1a5, Usp35
chr7	36723204	-0.0726666	0.5962	0.150713	0.553678	FALSE	Tshz3	Slc1a5, Usp35
chr7	36769199	-0.00490251	0.963325	0.151044	0.470226	FALSE	Tshz3	Slc1a5, Usp35
chr7	44468131	-0.159111	0.101379	0.0989029	0.745672	FALSE	Josd2	Slc1a5, Usp35
chr7	44497523	0.160824	0.513579	-0.0116618	0.98011	FALSE	Distal	Slc1a5, Usp35
chr7	44552050	0.072185	0.347778	-0.0688093	0.800013	FALSE	Pold1	Slc1a5, Usp35
chr7	66060896	-0.121052	0.191028	0.18363	0.34244	FALSE	Pcsk6
chr7	6948279	-0.0336352	0.850285	-0.312998	0.432938	FALSE	Usp29	Prss36
chr7	80675847	0.177279	0.209306	0.189664	0.634784	FALSE	Distal	Iqck
chr7	97927763	0.0492634	0.812942	0.00911813	0.98011	FALSE	Distal	Med25, Rpl13a
chr8	105277475	0.0158122	0.850285	0.126187	0.437328	FALSE	Distal
chr8	119517237	0.0813639	0.393903	-0.0778774	0.883114	FALSE	Distal	Ccdc81, Folr1
chr8	119829554	-0.0388514	0.64393	0.00400754	0.987357	FALSE	Cotl1	Fbxo46, Furin, Pold1
chr8	120800582	-0.244861	0.108657	0.0996358	0.844721	FALSE	Distal
chr8	122476020	-0.170778	0.0948097	-0.0337976	0.919385	FALSE	Rnf166
chr8	122775508	-0.192181	0.101379	0.111695	0.754289	FALSE	Acsf3
chr8	123893179	-0.0597188	0.246204	0.00329825	0.981326	FALSE	Distal	Usp35
chr8	23630187	0.0522101	0.5962	-0.00100656	0.996797	FALSE	Distal
chr8	66696710	-0.0643118	0.473528	0.0733057	0.823708	FALSE	Npy1r
chr8	70285466	0.000970386	0.993821	-0.485082	0.542098	FALSE	Distal
chr8	75034203	-0.143789	0.0618977	0.129698	0.546206	FALSE	Tom1	Arap1
chr8	83698839	-0.0993153	0.486175	0.183199	0.657351	FALSE	Distal	Lrrc32
chr8	83698839	-0.0993153	0.486175	0.183199	0.657351	FALSE	Pkn1	Cyp4f18
chr8	83698839	-0.0993153	0.486175	0.183199	0.657351	FALSE	Distal	Ccdc113
chr8	83698839	-0.0993153	0.486175	0.183199	0.657351	FALSE	Pkn1
chr8	83698839	-0.0993153	0.486175	0.183199	0.657351	FALSE	Distal	Acsf3, Adgre5, Ccdc124, Coprs, Ell, Fcho1, Gipc1, Gse1, Klhdc4, Mt1, Mt2, Mt3, Mvd, Myo9b, Neto2, Pdf, Pgls, Pkn1, Rfxank, Rnf166, Thsd1, Use1, Zfp612
chr8	83698839	-0.0993153	0.486175	0.183199	0.657351	FALSE	Pkn1
chr8	83698839	-0.0993153	0.486175	0.183199	0.657351	FALSE	Distal
chr8	83698839	-0.0993153	0.486175	0.183199	0.657351	FALSE	Pkn1	Pdf
chr8	83698897	-0.217897	0.0708537	0.207168	0.285238	FALSE	Pkn1	Ces1d, Rab11fip1
chr8	89043658	-0.308355	0.507462	-0.0596582	0.915295	FALSE	Distal
chr9	102820120	-0.20145	0.0777519	-0.0996819	0.888093	FALSE	Distal	Adgre5, Ell, Myo9b, Zfpm1
chr9	108570006	0.115497	0.577273	0.0892864	0.883114	FALSE	Distal
chr9	31581200	0.104981	0.547822	0.0358602	0.919385	FALSE	Distal	Coprs, Cotl1, Gse1, Mt1, Mvd, Or10k2, Pdf, Pgls, Pkn1, Rnf166, Uba52, Zfp612, Zfpm1
chr9	4310054	-0.139711	0.15317	-0.0934779	0.789411	FALSE	Aasdhppt	Coprs, Cotl1, Gse1, Mt1, Mvd, Or10k2, Pdf, Pgls, Pkn1, Rnf166, Uba52, Zfp612, Zfpm1
chr9	44721023	0.238021	0.617422	-0.0312823	0.964796	FALSE	Phldb1	Coprs, Cotl1, Gse1, Mt1, Mvd, Or10k2, Pdf, Pgls, Pkn1, Rnf166, Uba52, Zfp612, Zfpm1
chr9	55828923	0.0909154	0.673349	-1.22038	0.202859	FALSE	Distal	Coprs, Cotl1, Gse1, Mt1, Mvd, Or10k2, Pdf, Pgls, Pkn1, Rnf166, Uba52, Zfp612, Zfpm1
chr9	60326856	0.0664606	0.486175	0.133164	0.477465	FALSE	Distal	Coprs, Cotl1, Gse1, Mt1, Mvd, Or10k2, Pdf, Pgls, Pkn1, Rnf166, Uba52, Zfp612, Zfpm1
chrX	12092041	-0.0253035	0.843995	0.102907	0.823708	FALSE	Distal	Coprs, Cotl1, Gse1, Mt1, Mvd, Or10k2, Pdf, Pgls, Pkn1, Rnf166, Uba52, Zfp612, Zfpm1
								Coprs, Cotl1, Gse1, Mt1, Mvd, Or10k2, Pdf, Pgls, Pkn1, Rnf166, Uba52, Zfp612, Zfpm1
								Coprs, Cotl1, Gse1, Mt1, Mvd, Or10k2, Pdf, Pgls, Pkn1, Rnf166, Uba52, Zfp612, Zfpm1
								Acsf3, Ccdc124, Cdh16, Cope, Cotl1, Cox4i1, Ell, Fcho1, Gipc1, Junb, Klhdc4, Mt1, Mt2, Mt3, Mvd, Myo9b, Pgls, Psmb10, Rfxank, Rnf166, Rpgrip1l, Rpl18a, Use1, Wdr83, Zfp612, Zfpm1
								Cd109
								C2cd2l, Cntn5, Csk, Gnai2, Gpx1, Pgr
								Bcl9l
								Npsr1
								Rpp25
								Pgrmc1, Pou3f4, Tceal9
